# Supplementary material for: Genome of Solanum pimpinellifolium provides insights into structural variants during tomato breeding
Source: Nat Commun. 2020 Nov 16;11:5817. doi: 10.1038/s41467-020-19682-0 (PMC7670462; doi:10.1038/s41467-020-19682-0)
Supplement: Supplementary file 5 — Supplementary Data 1 [file 41467_2020_19682_MOESM5_ESM.xlsx]

## Sheet: Data S1
Supplementary Data 1. Summary statistics of the tomato genome assemblies
	S. pimpinellifolium LA2093				S. lycopersicum Heinz 1706				S. pimpinellifolium BGV006775				S. pimpinellifolium LA1589		S. pimpinellifolium LA0480				Chromosome length
	Contig		Pseudomolecules		Contig		Pseudomolecules		Contig		Pseudomolecules		Contig		Contig		Scaffold		Chromoaome	LA2093	Heinz 1706
	Size (bp)	Number	Size (bp)	Number	Size (bp)	Number	Size (bp)	Number	Size (bp)	Number	Size (bp)	Number	Size (bp)	Number	Size (bp)	Number	Size (bp)	Number
N10	26972251	3	95499177	1	15360086	4	90863682	1	12472590	5	92964929	1	19410	2580	26046	2140	294431	220	1	95499177	90863682
N20	22465859	6	71524677	2	13272924	10	68513564	2	10145280	12	71290814	2	13443	6910	17288	5879	188398	602	2	55625203	53473368
N30	17254007	11	67903499	4	10635093	16	66688036	4	7001519	22	67963698	4	10095	12853	12382	11222	130468	1175	3	65797135	65298490
N40	13784612	16	67501632	5	7461186	25	65298490	5	5962397	34	67955386	5	7641	20733	8960	18629	92061	1991	4	67155387	64459972
N50	10912915	23	67155387	6	6007830	37	65269487	6	4915044	49	67174401	6	5710	31171	6360	28908	63536	3163	5	66794423	65269487
N60	7939025	31	66794423	7	4652653	52	64792705	7	3968216	67	66940880	7	4085	45400	4139	43990	39344	4938	6	49593552	47258699
N70	6396077	42	66707511	8	3851369	70	64459972	8	3267421	89	66940880	8	2682	66205	2198	69665	17447	8271	7	67501632	67883646
N80	4468631	58	56116167	10	2733934	94	54379777	10	2150713	119	65751785	9	1568	99731	962	123704	2249	24500	8	66707511	63995357
N90	2534869	81	55625203	11	1566229	131	53473368	11	1355215	166	53156235	11	765	162906	255	276817	363	141034	9	71524677	68513564
Maximum length	35406112		95499177		26291688		90863682		25071094		92964929		80806		171016		894856		10	67903499	64792705
Total number	453		12		448		12		494		12		309695		866307		765948		11	56116167	54379777
Total assembled length	807612503				782475302				794527561				688858252		776337429				12	70278291	66688036
Anchored to chromosomes	YES (99.0%)				YES				YES (99.4%)				NO		NO
Genome BUSCO	0.978				0.974				0.973				0.746		0.963
Numbers of gene models	35761				34690				34465				34727		25970
Gene BUSCO	0.968				0.967				0.933				0.967		0.951
