# Supplementary material for: Genome of Solanum pimpinellifolium provides insights into structural variants during tomato breeding
Source: Nat Commun. 2020 Nov 16;11:5817. doi: 10.1038/s41467-020-19682-0 (PMC7670462; doi:10.1038/s41467-020-19682-0)
Supplement: Supplementary file 6 — Supplementary Data 2 [file 41467_2020_19682_MOESM6_ESM.xlsx]

## Sheet: Data S2
Supplementary Data 2. Inversions between genomes of LA2093 and ‘Heinz 1706’ and allele frequency dynamics in different tomato populations
&The difference of allele frequencies between two compared groups was tested by two-tailed Fisher's exact test. The resulted p value was adjusted by Bonferroni correction (Adjusted p = p value × number of tests) with maximum set as 1.
If in at least one compared group, the SV genotype has been determined in <50% accessions, the test was not run and the adjusted p value was assigned as "NA".
Inversion ID	LA2093 genome				Heinz 1706 genome				LA2093 allele frequency				Heinz 1706 allele frequency				Frequency difference (Adjusted p)&
	Chromosome	Start	End	Size	Chromosome	Start	End	Size	SP	SLC	Heirloom	Modern	SP	SLC	Heirloom	Modern	SP to SLC	SLC to Heirloom	Heirloom to Morden
INV_1	SPIMPch01	9994740	23856011	13861272	SL4.0ch01	9298915	20441074	11142160	0.138298	0.0118483	0	0	0.861702	0.988152	1	1	0.0246264	1	1
INV_2	SPIMPch01	34537080	35120880	583801	SL4.0ch01	31004334	31551238	546905	0.79	0.0446429	0.0205479	0	0.21	0.955357	0.979452	1	2.70811e-51	1	1
INV_12	SPIMPch01	56918194	56921337	3144	SL4.0ch01	52661058	52664193	3136	0.75	0.0448113	0.0127551	0	0.25	0.955189	0.987245	1	2.68516e-44	1	1
INV_13	SPIMPch02	12283443	12323007	39565	SL4.0ch02	11552775	11592221	39447	0.939394	0.233333	0.00480769	0.0294118	0.0606061	0.766667	0.995192	0.970588	1.08982e-24	9.78377e-25	1
INV_14	SPIMPch02	44346275	44346757	483	SL4.0ch02	42290969	42291452	484	0.276596	0.0861244	0.00248756	0.0108696	0.723404	0.913876	0.997512	0.98913	0.233974	1.74582e-05	1
INV_15	SPIMPch02	46379330	46379854	525	SL4.0ch02	44330479	44331005	527	0.9875	0.431217	0.0361842	0.0606061	0.0125	0.568783	0.963816	0.939394	2.47344e-19	4.49379e-32	1
INV_3	SPIMPch03	16106577	16248448	141872	SL4.0ch03	15538336	15806543	268208	0.4	0.176056	0.00469484	0.0104167	0.6	0.823944	0.995305	0.989583	0.319013	7.15636e-17	1
INV_4	SPIMPch03	41368051	43657785	2289735	SL4.0ch03	41059280	43550818	2491539	0.238636	0	0.00636943	0	0.761364	1	0.993631	1	2.33333e-12	1	1
INV_16	SPIMPch04	19914444	19915523	1080	SL4.0ch04	18474284	18475375	1092	0.45	0.242081	0.00678733	0	0.55	0.757919	0.993213	1	1	1.77951e-26	1
INV_5	SPIMPch04	21781857	25884905	4103049	SL4.0ch04	20342721	24620342	4277622	0.166667	0.0958904	0.00239234	0	0.833333	0.90411	0.997608	1	1	3.00474e-07	1
INV_17	SPIMPch05	29498856	29502829	3974	SL4.0ch05	28620994	28624970	3977	0.08	0	0.00598802	0.0102041	0.92	1	0.994012	0.989796	0.593184	1	1
INV_18	SPIMPch05	66254174	66254936	763	SL4.0ch05	64672969	64673726	758	0.961538	0.474093	0.103333	0.1	0.0384615	0.525907	0.896667	0.9	2.22712e-13	1.65245e-22	1
INV_19	SPIMPch07	36562322	36563252	931	SL4.0ch07	37265725	37266660	936	0.81	0.199541	0.0181818	0.0204082	0.19	0.800459	0.981818	0.979592	7.52009e-26	2.68532e-15	1
INV_20	SPIMPch07	65809254	65809785	532	SL4.0ch07	66232223	66232753	531	0.428571	0.015625	0.0147059	0	0.571429	0.984375	0.985294	1	6.55412e-12	nan
INV_6	SPIMPch08	28387297	37041207	8653911	SL4.0ch08	26639493	34974011	8334519	0.984848	0.264706	0.0552885	0.06	0.0151515	0.735294	0.944712	0.94	1.69309e-25	1.22272e-10	1
INV_21	SPIMPch09	3598057	3598947	891	SL4.0ch09	3545298	3546201	904	0.489362	0.0985577	0.0134409	0.0227273	0.510638	0.901442	0.986559	0.977273	1.28793e-11	0.00739292	1
INV_7	SPIMPch09	15933861	26057135	10123275	SL4.0ch09	15653278	24345990	8692713	0.989362	0.18287	0.0207373	0.125	0.0106383	0.81713	0.979263	0.875	5.10827e-49	4.67604e-12	1
INV_22	SPIMPch09	32475090	32491009	15920	SL4.0ch09	30547978	30563902	15925	0.13	0.0251142	0.00681818	0	0.87	0.974886	0.993182	1	1	1	1
INV_8	SPIMPch09	45889530	48433870	2544341	SL4.0ch09	43800499	46156580	2356082	0.316327	0.110092	0.00471698	0	0.683673	0.889908	0.995283	1	0.112779	4.18297e-08	1
INV_23	SPIMPch10	11147752	11149881	2130	SL4.0ch10	11104951	11107026	2076	1	0.35514	0.170455	0	0	0.64486	0.829545	1	9.14366e-32	2.792e-05	0.00428802
INV_9	SPIMPch10	12842200	25944245	13102046	SL4.0ch10	12726692	25208991	12482300	0.453125	0.0146341	0.00229358	0	0.546875	0.985366	0.997706	1	4.07849e-18	1	1
INV_10	SPIMPch10	46706654	46840135	133482	SL4.0ch10	43979256	44102955	123700	0.447917	0.0412844	0.00452489	0.0208333	0.552083	0.958716	0.995475	0.979167	7.44901e-18	1	1
INV_11	SPIMPch10	50536350	50958146	421797	SL4.0ch10	47584602	47995018	410417	1	0.869048	0.816176	0.553191	0	0.130952	0.183824	0.446809	0.335685	1	0.0152168
INV_24	SPIMPch10	54451209	54466822	15614	SL4.0ch10	51408058	51423769	15712	0.1	0.0153061	0.00310559	0	0.9	0.984694	0.996894	1	1	1	1
INV_26	SPIMPch11	5796591	5798663	2073	SL4.0ch11	5892963	5895088	2126	0.0595238	0.00273224	0	0	0.940476	0.997268	1	1	1	1	1
INV_25	SPIMPch11	5760834	5820831	59998	SL4.0ch11	5870787	5930830	60044	0.979592	0.216895	0.0136986	0.19	0.0204082	0.783105	0.986301	0.81	2.47187e-44	3.60607e-19	1.02335e-05
INV_27	SPIMPch11	17694053	17695624	1572	SL4.0ch11	17438747	17440315	1569	0.847222	0.190058	0.025	0.333333	0.152778	0.809942	0.975	0.666667	1.22843e-21	NA	NA
INV_28	SPIMPch12	5528700	5529350	651	SL4.0ch12	5444474	5445147	674	0.370968	0.0263158	0	0	0.629032	0.973684	1	1	5.79591e-09	NA	NA
