# Supplementary material for: Genome of Solanum pimpinellifolium provides insights into structural variants during tomato breeding
Source: Nat Commun. 2020 Nov 16;11:5817. doi: 10.1038/s41467-020-19682-0 (PMC7670462; doi:10.1038/s41467-020-19682-0)
Supplement: Supplementary file 7 — Supplementary Data 3 [file 41467_2020_19682_MOESM7_ESM.xlsx]

## Sheet: Data S3
Supplementary Data 3. Genes located in the inversion regions between the LA2093 and 'Heinz 1706' genomes
*Genes located less than 100 kb from the corresponding breakpoint were classified as those around breakpoints.
Inversion ID	LA2093 genome						Heinz 1706 genome						Gene around breakpoint*
	Gene ID	Chromosome	Start	End	Annotation	GO annotation	Gene ID	Chromosome	Start	End	Annotation	GO Annotation
INV_1	SPIMP01g0013020.1	SPIMPch01	20520047	20521038	vacuolar protein-sorting-associated protein 33 homolog	C:HOPS complex;P:vesicle docking involved in exocytosis;C:membrane;C:vacuolar membrane;C:vacuole;P:vesicle-mediated transport;C:protein-containing complex;C:CORVET complex;C:late endosome membrane;	NA	NA	NA	NA	NA	NA	No
INV_1	SPIMP01g0011420.1	SPIMPch01	11689286	11689807	Unknown protein	NA	NA	NA	NA	NA	NA	NA	No
INV_1	SPIMP01g0013360.1	SPIMPch01	23201485	23206208	Aldehyde dehydrogenase	P:response to abiotic stimulus;P:response to endogenous stimulus;F:protein binding;C:vacuole;C:chloroplast;P:multicellular organism development;P:lipid metabolic process;C:cytosol;P:catabolic process;P:biosynthetic process;F:catalytic activity;P:response to external stimulus;P:response to stress;C:membrane;C:Golgi apparatus;P:response to chemical;P:cellular process;C:endoplasmic reticulum;C:perox…	Solyc01g012700.4.1	SL4.0ch01	9909361	9913814	Aldehyde dehydrogenase (AHRD V3.3 *** A0A200Q0A3_9MAGN)	P:response to stress;P:response to abiotic stimulus;P:response to endogenous stimulus;F:protein binding;C:membrane;C:plastid;P:anatomical structure development;P:response to chemical;P:lipid metabolic process;P:catabolic process;P:cellular process;P:biosynthetic process;C:endoplasmic reticulum;F:catalytic activity;	No
INV_1	SPIMP01g0013380.1	SPIMPch01	23703905	23710877	O-acyltransferase WSD1-like	P:biosynthetic process;F:transferase activity;C:cellular_component;	Solyc01g011490.1.1	SL4.0ch01	9432857	9433757	O-acyltransferase WSD1-like (AHRD V3.3 *-* A0A2I4EG31_9ROSI)	P:biosynthetic process;C:membrane;F:transferase activity;	No
INV_1	SPIMP01g0013170.1	SPIMPch01	21237258	21237579	hypothetical protein EJD97_019873	NA	NA	NA	NA	NA	NA	NA	No
INV_1	SPIMP01g0011330.1	SPIMPch01	11234907	11242702	Unknown protein	NA	NA	NA	NA	NA	NA	NA	No
INV_1	SPIMP01g0013070.1	SPIMPch01	20833040	20834108	vacuolar protein-sorting-associated protein 33 homolog	C:membrane;C:endosome;	NA	NA	NA	NA	NA	NA	No
INV_1	SPIMP01g0011310.1	SPIMPch01	11122038	11123201	PREDICTED: uncharacterized protein LOC107855927	P:carbohydrate metabolic process;P:biosynthetic process;P:cellular process;C:plasma membrane;F:transferase activity;	NA	NA	NA	NA	NA	NA	No
INV_1	SPIMP01g0011680.1	SPIMPch01	12958153	12960500	ULP_PROTEASE domain-containing protein	NA	NA	NA	NA	NA	NA	NA	No
INV_1	SPIMP01g0013110.1	SPIMPch01	20991715	20993625	Protein ULTRAPETALA 1	C:intracellular;	NA	NA	NA	NA	NA	NA	No
INV_1	SPIMP01g0012760.1	SPIMPch01	19791208	19794154	Vacuolar protein-sorting-associated protein 33-like protein	C:membrane;C:vacuole;P:transport;C:endosome;	NA	NA	NA	NA	NA	NA	No
INV_1	SPIMP01g0012830.1	SPIMPch01	20015547	20018780	PREDICTED: uncharacterized protein LOC107808675 isoform X1	C:membrane;C:integral component of membrane;	NA	NA	NA	NA	NA	NA	No
INV_1	SPIMP01g0012280.1	SPIMPch01	17189152	17191774	Transpos_assoc domain-containing protein	NA	NA	NA	NA	NA	NA	NA	No
INV_1	SPIMP01g0013260.1	SPIMPch01	21571960	21573715	uncharacterized protein LOC107020338	NA	NA	NA	NA	NA	NA	NA	No
INV_1	SPIMP01g0011390.1	SPIMPch01	11561348	11561753	B3 domain-containing protein Os03g0619600-like	C:nucleus;F:DNA binding;	NA	NA	NA	NA	NA	NA	No
INV_1	SPIMP01g0012820.1	SPIMPch01	19993029	19993303	vacuolar protein-sorting-associated protein 33 homolog	C:HOPS complex;P:vesicle docking involved in exocytosis;C:membrane;C:vacuolar membrane;C:vacuole;P:vesicle-mediated transport;C:protein-containing complex;C:CORVET complex;C:late endosome membrane;	NA	NA	NA	NA	NA	NA	No
INV_1	SPIMP01g0012690.1	SPIMPch01	19518612	19531017	Unknown protein	NA	Solyc01g014355.1.1	SL4.0ch01	12201170	12221626	Unknown protein	NA	No
INV_1	SPIMP01g0013250.1	SPIMPch01	21569614	21571383	vacuolar protein-sorting-associated protein 33 homolog	C:membrane;C:endosome;	NA	NA	NA	NA	NA	NA	No
INV_1	SPIMP01g0012310.1	SPIMPch01	17405804	17406382	F-box/LRR-repeat protein 3	NA	NA	NA	NA	NA	NA	NA	No
INV_1	SPIMP01g0012430.1	SPIMPch01	18407411	18407955	4-hydroxy-4-methyl-2-oxoglutarate aldolase	NA	Solyc01g014360.1.1	SL4.0ch01	12266842	12267765	4-hydroxy-4-methyl-2-oxoglutarate aldolase (AHRD V3.3 --* A0A2G3CF74_CAPCH)	P:post-embryonic development;P:reproduction;C:nucleus;F:protein binding;P:cellular component organization;	No
INV_1	SPIMP01g0011450.1	SPIMPch01	11938523	11939039	PREDICTED: uncharacterized protein LOC107059764	NA	NA	NA	NA	NA	NA	NA	No
INV_1	SPIMP01g0013140.1	SPIMPch01	21054532	21055860	SAND domain-containing protein	C:cytosol;C:nucleus;F:protein binding;P:flower development;	NA	NA	NA	NA	NA	NA	No
INV_1	SPIMP01g0011130.1	SPIMPch01	10046459	10053658	Protein of unknown function (DUF789)	NA	Solyc01g016540.4.1	SL4.0ch01	20484009	20491141	Plant/protein (DUF789) (AHRD V3.11 *** tr|Q8LF98|Q8LF98_ARATH)	NA	Yes
INV_1	SPIMP01g0011970.1	SPIMPch01	14412560	14414960	Fe2OG dioxygenase domain-containing protein	P:biosynthetic process;P:cellular process;F:catalytic activity;P:multicellular organism development;P:secondary metabolic process;	Solyc01g160830.1.1	SL4.0ch01	15419438	15421082	2-oxoglutarate-dependent dioxygenase (AHRD V3.11 *-* tr|Q93VJ0|Q93VJ0_ARALY)	P:biosynthetic process;P:cellular process;F:catalytic activity;P:secondary metabolic process;	No
INV_1	SPIMP01g0013200.1	SPIMPch01	21303559	21304323	SAP domain-containing protein	C:plastid chromosome;C:chloroplast;C:chloroplast nucleoid;	Solyc01g014000.1.1	SL4.0ch01	10944935	10945445	Plastid transcriptionally active 3 (AHRD V3.3 *-* F4J3M2_ARATH)	C:chloroplast;	No
INV_1	SPIMP01g0011110.1	SPIMPch01	9976930	9977512	Retrovirus-related Pol polyprotein from transposon TNT 1-94	F:RNA-directed DNA polymerase activity;F:nucleotidyltransferase activity;F:protein kinase activity;C:membrane;C:integral component of membrane;F:ATP binding;F:nucleic acid binding;F:zinc ion binding;P:protein phosphorylation;P:RNA-dependent DNA biosynthetic process;F:transferase activity;P:DNA integration;	NA	NA	NA	NA	NA	NA	Yes
INV_1	SPIMP01g0011890.1	SPIMPch01	13964691	13976156	BHLH domain-containing protein	P:post-embryonic development;P:nucleobase-containing compound metabolic process;F:protein binding;P:lipid metabolic process;P:biosynthetic process;P:reproduction;P:embryo development;P:secondary metabolic process;	Solyc01g014910.2.1	SL4.0ch01	15844808	15847343	transcription factor bHLH95-like (AHRD V3.3 *** A0A2I4FIQ6_9ROSI)	P:post-embryonic development;P:reproduction;F:protein binding;	No
INV_1	SPIMP01g0013060.1	SPIMPch01	20800865	20802325	Rep_fac-A_C domain-containing protein	NA	NA	NA	NA	NA	NA	NA	No
INV_1	SPIMP01g0011170.1	SPIMPch01	10291016	10294080	Unknown protein	NA	Solyc01g016460.4.1	SL4.0ch01	20050551	20051861	Unknown protein	NA	No
INV_1	SPIMP01g0011610.1	SPIMPch01	12596458	12596796	Unknown protein	NA	NA	NA	NA	NA	NA	NA	No
INV_1	SPIMP01g0012070.1	SPIMPch01	15184065	15184616	Protein kinase domain-containing protein	C:intracellular;C:cell wall;P:pollination;P:response to abiotic stimulus;P:response to endogenous stimulus;F:signaling receptor activity;P:cellular protein modification process;P:cellular component organization;P:response to biotic stimulus;P:abscission;P:embryo development;P:flower development;P:transport;P:response to external stimulus;P:cell differentiation;P:growth;P:response to stress;F:sign…	NA	NA	NA	NA	NA	NA	No
INV_1	SPIMP01g0011140.1	SPIMPch01	10109195	10109511	Unknown protein	NA	NA	NA	NA	NA	NA	NA	No
INV_1	SPIMP01g0011740.1	SPIMPch01	13087053	13089639	Unknown protein	NA	Solyc01g015030.1.1	SL4.0ch01	16698456	16701015	Unknown protein	NA	No
INV_1	SPIMP01g0012550.1	SPIMPch01	19239185	19248893	Unknown protein	NA	NA	NA	NA	NA	NA	NA	No
INV_1	SPIMP01g0011710.1	SPIMPch01	13037064	13037462	XS domain-containing protein	P:gene silencing by RNA;	Solyc01g015050.1.1	SL4.0ch01	16762112	16762396	factor of DNA methylation 4-like (AHRD V3.3 --* XP_022844165.1)	P:gene silencing by RNA;	No
INV_1	SPIMP01g0013440.1	SPIMPch01	23867013	23877826	PMD domain-containing protein	NA	Solyc01g161070.1.1	SL4.0ch01	20419139	20420216	Kinesin-4 (AHRD V3.11 *-* tr|A0A2G3CDB4|A0A2G3CDB4_CAPCH)	NA	Yes
INV_1	SPIMP01g0012240.1	SPIMPch01	15904868	15908323	ETHYLENE INSENSITIVE 3-like 3 protein	P:response to stress;P:response to abiotic stimulus;P:response to endogenous stimulus;P:nucleobase-containing compound metabolic process;P:signal transduction;F:protein binding;F:DNA binding;P:response to chemical;P:response to biotic stimulus;P:biosynthetic process;P:carbohydrate metabolic process;C:nucleus;F:DNA-binding transcription factor activity;P:response to external stimulus;	Solyc01g014480.3.1	SL4.0ch01	13994708	13998041	ETHYLENE INSENSITIVE 3-like 3 protein (AHRD V3.3 *** A0A2G3AJ97_CAPAN)	P:response to stress;P:response to abiotic stimulus;P:response to endogenous stimulus;P:nucleobase-containing compound metabolic process;P:signal transduction;F:protein binding;F:DNA binding;P:response to chemical;P:response to biotic stimulus;P:biosynthetic process;P:carbohydrate metabolic process;C:nucleus;F:DNA-binding transcription factor activity;P:response to external stimulus;	No
INV_1	SPIMP01g0011590.1	SPIMPch01	12497788	12499837	F-box domain-containing protein	F:protein binding;	NA	NA	NA	NA	NA	NA	No
INV_1	SPIMP01g0011860.1	SPIMPch01	13738542	13739234	ZnF_PMZ domain-containing protein	F:zinc ion binding;	NA	NA	NA	NA	NA	NA	No
INV_1	SPIMP01g0011690.1	SPIMPch01	12987747	12990193	Peroxidase	C:cell wall;F:protein binding;C:vacuole;P:cellular component organization;P:response to light stimulus;C:extracellular region;C:cytosol;P:catabolic process;P:response to biotic stimulus;P:biosynthetic process;F:catalytic activity;P:flower development;P:response to external stimulus;P:secondary metabolic process;P:growth;P:response to stress;C:membrane;C:Golgi apparatus;P:response to chemical;P:ca…	Solyc01g015080.3.1	SL4.0ch01	16810368	16812913	Peroxidase (AHRD V3.3 *** K4AUE2_SOLLC)	C:cell wall;F:protein binding;C:vacuole;P:cellular component organization;P:response to light stimulus;C:extracellular region;C:cytosol;P:catabolic process;P:response to biotic stimulus;P:biosynthetic process;F:catalytic activity;P:flower development;P:response to external stimulus;P:secondary metabolic process;P:growth;P:response to stress;C:membrane;C:Golgi apparatus;P:response to chemical;P:ca…	No
INV_1	SPIMP01g0011820.1	SPIMPch01	13560259	13562872	BHLH domain-containing protein	P:biosynthetic process;P:cellular process;P:post-embryonic development;P:reproduction;F:protein binding;	Solyc01g014960.1.1	SL4.0ch01	16231906	16234525	transcription factor bHLH95-like (AHRD V3.3 *** A0A2I4EEI6_9ROSI)	P:post-embryonic development;P:reproduction;F:protein binding;	No
INV_1	SPIMP01g0012490.1	SPIMPch01	18999371	19002712	IRK-interacting protein-like	F:protein binding;	Solyc01g014105.1.1	SL4.0ch01	11686745	11690066	IRK-interacting protein (AHRD V3.3 *** A0A2I4FH54_9ROSI)	F:protein binding;	No
INV_1	SPIMP01g0012320.1	SPIMPch01	17406610	17407393	Unknown protein	NA	NA	NA	NA	NA	NA	NA	No
INV_1	SPIMP01g0013220.1	SPIMPch01	21391393	21392389	DNA-binding proteinPTAC3	NA	NA	NA	NA	NA	NA	NA	No
INV_1	SPIMP01g0011340.1	SPIMPch01	11257181	11258167	TF-B3 domain-containing protein	C:nucleus;F:DNA binding;	NA	NA	NA	NA	NA	NA	No
INV_1	SPIMP01g0013320.1	SPIMPch01	22245838	22250148	Leucine-rich repeat extensin-like protein 5	NA	NA	NA	NA	NA	NA	NA	No
INV_1	SPIMP01g0012940.1	SPIMPch01	20311530	20311730	Phytocyanin domain-containing protein	F:catalytic activity;C:plasma membrane;	Solyc01g014060.3.1	SL4.0ch01	11186914	11187847	Plastocyanin-like (AHRD V3.3 *-* A0A200Q508_9MAGN)	C:extracellular region;P:reproduction;C:cytoplasm;F:catalytic activity;C:plasma membrane;	No
INV_1	SPIMP01g0011600.1	SPIMPch01	12556521	12557307	F-box domain-containing protein	P:response to biotic stimulus;P:response to stress;F:protein binding;P:response to external stimulus;	NA	NA	NA	NA	NA	NA	No
INV_1	SPIMP01g0011230.1	SPIMPch01	10744941	10745519	uncharacterized protein LOC104645402	F:isomerase activity;	NA	NA	NA	NA	NA	NA	No
INV_1	SPIMP01g0012450.1	SPIMPch01	18564787	18627810	PREDICTED: uncharacterized protein LOC102590001 isoform X1	NA	Solyc01g162970.1.1	SL4.0ch01	11289336	11290057	MP domain-containing protein (AHRD V3.11 *-* tr|A0A1Q3BSY6|A0A1Q3BSY6_CEPFO)	F:zinc ion binding;F:nucleic acid binding;F:RNA binding;	No
INV_1	SPIMP01g0011620.1	SPIMPch01	12641402	12641662	Unknown protein	NA	NA	NA	NA	NA	NA	NA	No
INV_1	SPIMP01g0013050.1	SPIMPch01	20799457	20799832	vacuolar protein-sorting-associated protein 33 homolog	C:membrane;C:cytoplasm;C:endosome;	NA	NA	NA	NA	NA	NA	No
INV_1	SPIMP01g0011990.1	SPIMPch01	14662417	14663417	DUF223 domain-containing protein	NA	NA	NA	NA	NA	NA	NA	No
INV_1	SPIMP01g0011460.1	SPIMPch01	11974861	11979410	Vacuolar protein-sorting-associated protein 33-like protein	C:membrane;C:endosome;	NA	NA	NA	NA	NA	NA	No
INV_1	SPIMP01g0012380.1	SPIMPch01	17912930	17913591	PREDICTED: uncharacterized protein LOC102589243 isoform X1	NA	NA	NA	NA	NA	NA	NA	No
INV_1	SPIMP01g0011570.1	SPIMPch01	12481615	12481875	Unknown protein	NA	Solyc01g160920.1.1	SL4.0ch01	17217416	17217731	nuclear/nucleolar GTPase 2-like (AHRD V3.11 --* XP_004244366.1)	NA	No
INV_1	SPIMP01g0011800.1	SPIMPch01	13439496	13440874	ZF-HD dimerization-type domain-containing protein	F:transcription regulatory region DNA binding;F:protein homodimerization activity;P:long-day photoperiodism, flowering;P:glucosinolate metabolic process;F:protein binding;F:DNA binding;F:metal ion binding;C:nucleus;	Solyc01g014970.1.1	SL4.0ch01	16363624	16364986	Zinc-finger homeodomain protein 4 (AHRD V3.3 --* ZHD4_ARATH)	F:protein homodimerization activity;P:long-day photoperiodism, flowering;C:nucleus;F:protein binding;F:DNA binding;F:metal ion binding;	No
INV_1	SPIMP01g0011630.1	SPIMPch01	12652121	12652569	Unknown protein	NA	NA	NA	NA	NA	NA	NA	No
INV_1	SPIMP01g0011660.1	SPIMPch01	12946725	12947130	SWIM-type domain-containing protein	NA	NA	NA	NA	NA	NA	NA	No
INV_1	SPIMP01g0011930.1	SPIMPch01	14228415	14228924	Extensin-like protein Dif10	NA	Solyc01g014830.1.1	SL4.0ch01	15603775	15604284	Extensin-like protein Dif10 (AHRD V3.3 *** Q43504_SOLLC)	NA	No
INV_1	SPIMP01g0012860.1	SPIMPch01	20043715	20044924	DUF4283 domain-containing protein	NA	NA	NA	NA	NA	NA	NA	No
INV_1	SPIMP01g0012260.1	SPIMPch01	17112816	17113975	DUF4216 domain-containing protein	C:membrane;C:integral component of membrane;	NA	NA	NA	NA	NA	NA	No
INV_1	SPIMP01g0012850.1	SPIMPch01	20041365	20041970	Transpos_assoc domain-containing protein	NA	NA	NA	NA	NA	NA	NA	No
INV_1	SPIMP01g0011940.1	SPIMPch01	14320415	14320947	Retrovirus-related pol polyprotein from transposon tnt 1-94	F:RNA-DNA hybrid ribonuclease activity;F:zinc ion binding;F:nucleic acid binding;P:RNA phosphodiester bond hydrolysis, endonucleolytic;	NA	NA	NA	NA	NA	NA	No
INV_1	SPIMP01g0011210.1	SPIMPch01	10575626	10575895	Unknown protein	NA	NA	NA	NA	NA	NA	NA	No
INV_1	SPIMP01g0012480.1	SPIMPch01	18935622	18936397	Unknown protein	NA	NA	NA	NA	NA	NA	NA	No
INV_1	SPIMP01g0013160.1	SPIMPch01	21204742	21205667	SAP domain-containing protein	C:plastid chromosome;C:chloroplast;C:chloroplast nucleoid;	NA	NA	NA	NA	NA	NA	No
INV_1	SPIMP01g0012810.1	SPIMPch01	19916345	19919964	hypothetical protein EJD97_007190, partial	NA	NA	NA	NA	NA	NA	NA	No
INV_1	SPIMP01g0012030.1	SPIMPch01	14841284	14842514	uncharacterized protein LOC107032636	NA	NA	NA	NA	NA	NA	NA	No
INV_1	SPIMP01g0012930.1	SPIMPch01	20270155	20281295	SAP domain-containing protein	C:plastid;	NA	NA	NA	NA	NA	NA	No
INV_1	SPIMP01g0011500.1	SPIMPch01	12255180	12262406	F-box domain-containing protein	F:protein binding;	NA	NA	NA	NA	NA	NA	No
INV_1	SPIMP01g0012470.1	SPIMPch01	18930926	18931761	CLAVATA3/ESR (CLE)-related protein 40	C:membrane;C:integral component of membrane;	Solyc01g014100.3.1	SL4.0ch01	11619880	11620618	CLE protein 1	C:membrane;	No
INV_1	SPIMP01g0012530.1	SPIMPch01	19214430	19217697	Protein of unknown function (DUF616)	C:cellular_component;	Solyc01g014220.3.1	SL4.0ch01	11903329	11906355	DUF616 domain-containing protein (AHRD V3.3 *-* A0A1Q3BIE2_CEPFO)	C:membrane;	No
INV_1	SPIMP01g0012410.1	SPIMPch01	18188243	18194176	Unknown protein	NA	NA	NA	NA	NA	NA	NA	No
INV_1	SPIMP01g0011900.1	SPIMPch01	13998535	14001386	BHLH domain-containing protein	P:post-embryonic development;P:reproduction;F:protein binding;	NA	NA	NA	NA	NA	NA	No
INV_1	SPIMP01g0012670.1	SPIMPch01	19424748	19426509	Unknown protein	NA	NA	NA	NA	NA	NA	NA	No
INV_1	SPIMP01g0012520.1	SPIMPch01	19198356	19199758	ADP,ATP carrier protein, mitochondrial	F:transporter activity;P:response to stress;P:post-embryonic development;P:cell death;F:protein binding;P:generation of precursor metabolites and energy;C:plasma membrane;C:vacuole;C:chloroplast;P:response to chemical;P:cellular component organization;C:mitochondrion;P:reproduction;C:nucleus;P:transport;	Solyc01g014210.1.1	SL4.0ch01	11887057	11888459	ADP,ATP carrier protein, mitochondrial (AHRD V3.3 *** A0A2G3CB84_CAPCH)	C:cell wall;F:transporter activity;P:response to abiotic stimulus;P:cell death;F:protein binding;P:generation of precursor metabolites and energy;C:nucleolus;C:plasma membrane;C:vacuole;C:chloroplast;P:cellular component organization;C:cytosol;P:transport;P:response to stress;P:post-embryonic development;C:mitochondrion;P:response to chemical;P:reproduction;	No
INV_1	SPIMP01g0011160.1	SPIMPch01	10196623	10199298	Exo_endo_phos domain-containing protein	F:RNA-DNA hybrid ribonuclease activity;F:nucleic acid binding;P:RNA phosphodiester bond hydrolysis, endonucleolytic;	NA	NA	NA	NA	NA	NA	No
INV_1	SPIMP01g0012840.1	SPIMPch01	20018788	20021050	Unknown protein	NA	NA	NA	NA	NA	NA	NA	No
INV_1	SPIMP01g0011240.1	SPIMPch01	10747633	10753185	SWIM-type domain-containing protein	F:binding;	NA	NA	NA	NA	NA	NA	No
INV_1	SPIMP01g0012010.1	SPIMPch01	14684586	14689760	pathogenesis-related homeodomain protein-like	F:binding;	NA	NA	NA	NA	NA	NA	No
INV_1	SPIMP01g0013000.1	SPIMPch01	20445214	20489291	DUF4283 domain-containing protein	NA	NA	NA	NA	NA	NA	NA	No
INV_1	SPIMP01g0012170.1	SPIMPch01	15521627	15531792	protein kinase family protein	P:response to abiotic stimulus;P:cell death;F:signaling receptor activity;C:cytoplasm;C:plasma membrane;P:cellular protein modification process;P:multicellular organism development;P:response to biotic stimulus;F:nucleotide binding;P:response to external stimulus;P:growth;P:response to stress;P:cell communication;F:kinase activity;F:signaling receptor binding;F:DNA binding;P:response to chemical;…	Solyc01g014520.1.1	SL4.0ch01	14063037	14064323	Receptor-like protein kinase (AHRD V3.3 *** A0A2U1PPA0_ARTAN)	P:cell cycle;P:response to abiotic stimulus;P:cell death;P:response to endogenous stimulus;F:signaling receptor activity;C:plasma membrane;P:cellular protein modification process;P:cellular component organization;P:response to biotic stimulus;P:abscission;F:nucleotide binding;P:embryo development;P:flower development;P:response to external stimulus;C:nucleoplasm;P:growth;P:response to stress;F:si…	No
INV_1	SPIMP01g0011400.1	SPIMPch01	11564350	11564730	Unknown protein	NA	Solyc01g015250.1.1	SL4.0ch01	18251898	18252278	Unknown protein	NA	No
INV_1	SPIMP01g0011360.1	SPIMPch01	11378187	11378435	Unknown protein	P:biosynthetic process;P:nucleobase-containing compound metabolic process;F:DNA binding;	Solyc01g015290.1.1	SL4.0ch01	18436112	18436492	cold shock domain protein 1 (AHRD V3.3 --* AT4G36020.3)	F:zinc ion binding;F:nucleic acid binding;F:RNA binding;F:metal ion binding;	No
INV_1	SPIMP01g0012150.1	SPIMPch01	15508218	15508478	Unknown protein	NA	NA	NA	NA	NA	NA	NA	No
INV_1	SPIMP01g0013190.1	SPIMPch01	21290814	21291161	DUF4283 domain-containing protein	NA	NA	NA	NA	NA	NA	NA	No
INV_1	SPIMP01g0013400.1	SPIMPch01	23764787	23766013	Bet_v_1 domain-containing protein	P:response to biotic stimulus;P:response to stress;C:cytoplasm;	Solyc01g011470.1.1	SL4.0ch01	9380677	9380958	Kirola (AHRD V3.3 *-* A0A2U1MSV5_ARTAN)	P:response to biotic stimulus;P:response to stress;	Yes
INV_1	SPIMP01g0011480.1	SPIMPch01	12102580	12105199	F-box domain-containing protein	P:defense response to Gram-negative bacterium;F:protein binding;F:SCF ubiquitin ligase complex binding;	NA	NA	NA	NA	NA	NA	No
INV_1	SPIMP01g0011080.1	SPIMPch01	9953821	9956639	O-acyltransferase wsd1	C:endoplasmic reticulum;P:biosynthetic process;P:cellular process;C:membrane;F:transferase activity;P:lipid metabolic process;	Solyc01g011430.4.1	SL4.0ch01	9258050	9260481	O-acyltransferase WSD1-like (AHRD V3.3 *** A0A2I4EG31_9ROSI)	C:endoplasmic reticulum;P:biosynthetic process;P:cellular process;C:membrane;F:transferase activity;P:lipid metabolic process;	Yes
INV_1	SPIMP01g0012040.1	SPIMPch01	14876387	14879739	Replication protein a 70 kDa dna-binding subunit b	P:DNA metabolic process;F:DNA binding;	NA	NA	NA	NA	NA	NA	No
INV_1	SPIMP01g0011540.1	SPIMPch01	12337688	12338467	BRX domain-containing protein	F:zinc ion binding;	NA	NA	NA	NA	NA	NA	No
INV_1	SPIMP01g0011720.1	SPIMPch01	13037601	13038179	Protein involved in de novo 2	P:DNA metabolic process;	NA	NA	NA	NA	NA	NA	No
INV_1	SPIMP01g0011580.1	SPIMPch01	12487568	12489726	Unknown protein	NA	NA	NA	NA	NA	NA	NA	No
INV_1	SPIMP01g0011490.1	SPIMPch01	12163423	12163683	Unknown protein	NA	NA	NA	NA	NA	NA	NA	No
INV_1	SPIMP01g0011790.1	SPIMPch01	13351241	13353660	Unknown protein	NA	NA	NA	NA	NA	NA	NA	No
INV_1	SPIMP01g0012340.1	SPIMPch01	17439941	17441229	Retrovirus-related Pol polyprotein from transposon RE1	P:metabolic process;F:binding;F:hydrolase activity;	NA	NA	NA	NA	NA	NA	No
INV_1	SPIMP01g0013090.1	SPIMPch01	20929918	20931253	Unknown protein	NA	NA	NA	NA	NA	NA	NA	No
INV_1	SPIMP01g0012970.1	SPIMPch01	20352067	20352963	Anthranilate synthase alpha subunit 2, chloroplastic	P:biosynthetic process;P:cellular process;F:catalytic activity;C:chloroplast;	NA	NA	NA	NA	NA	NA	No
INV_1	SPIMP01g0012360.1	SPIMPch01	17758641	17759642	Unknown protein	NA	NA	NA	NA	NA	NA	NA	No
INV_1	SPIMP01g0013150.1	SPIMPch01	21188499	21191914	hypothetical protein EJD97_007190, partial	NA	NA	NA	NA	NA	NA	NA	No
INV_1	SPIMP01g0012440.1	SPIMPch01	18552991	18554202	DUF4216 domain-containing protein	NA	NA	NA	NA	NA	NA	NA	No
INV_1	SPIMP01g0012740.1	SPIMPch01	19671451	19672566	hypothetical protein A4A49_08642	F:motor activity;F:nucleotide binding;F:ATP binding;C:myosin complex;	NA	NA	NA	NA	NA	NA	No
INV_1	SPIMP01g0012160.1	SPIMPch01	15509300	15517909	Unknown protein	NA	NA	NA	NA	NA	NA	NA	No
INV_1	SPIMP01g0011470.1	SPIMPch01	12097557	12098335	Apple domain-containing protein	F:oxidoreductase activity;F:iron ion binding;C:membrane;C:integral component of membrane;P:oxidation-reduction process;F:metal ion binding;F:heme binding;F:oxidoreductase activity, acting on paired donors, with incorporation or reduction of molecular oxygen;F:monooxygenase activity;	NA	NA	NA	NA	NA	NA	No
INV_1	SPIMP01g0012050.1	SPIMPch01	14969110	14970812	Unknown protein	NA	Solyc01g160810.1.1	SL4.0ch01	14920774	14921332	F-box/kelch-repeat protein SKIP11 (AHRD V3.11 *-* tr|A0A2G2VLQ0|A0A2G2VLQ0_CAPBA)	NA	No
INV_1	SPIMP01g0012640.1	SPIMPch01	19393844	19394478	Unknown protein	NA	Solyc01g014315.1.1	SL4.0ch01	12080247	12081106	Unknown protein	NA	No
INV_1	SPIMP01g0011280.1	SPIMPch01	11045276	11046401	F-box domain-containing protein	P:defense response to Gram-negative bacterium;F:protein binding;F:SCF ubiquitin ligase complex binding;	Solyc01g161010.1.1	SL4.0ch01	19251229	19252181	F-box/LRR-repeat protein (AHRD V3.11 *** tr|A0A1U8G7I8|A0A1U8G7I8_CAPAN)	P:defense response to Gram-negative bacterium;F:protein binding;F:SCF ubiquitin ligase complex binding;	No
INV_1	SPIMP01g0012120.1	SPIMPch01	15418673	15419253	Unknown protein	NA	Solyc01g014620.1.1	SL4.0ch01	14477503	14477877	Unknown protein	NA	No
INV_1	SPIMP01g0012300.1	SPIMPch01	17405114	17405469	Protein kinase domain-containing protein	P:post-embryonic development;P:response to endogenous stimulus;P:signal transduction;F:protein binding;F:kinase activity;P:cellular protein modification process;P:response to chemical;P:response to light stimulus;C:nucleus;P:reproduction;	NA	NA	NA	NA	NA	NA	No
INV_1	SPIMP01g0013280.1	SPIMPch01	21720117	21721257	hypothetical protein A4A49_08642	NA	NA	NA	NA	NA	NA	NA	No
INV_1	SPIMP01g0012560.1	SPIMPch01	19285200	19286120	Unknown protein	NA	NA	NA	NA	NA	NA	NA	No
INV_1	SPIMP01g0013100.1	SPIMPch01	20954632	20961276	LOW QUALITY PROTEIN: uncharacterized protein LOC107001237	NA	NA	NA	NA	NA	NA	NA	No
INV_1	SPIMP01g0011370.1	SPIMPch01	11453358	11454499	Transpos_assoc domain-containing protein	NA	NA	NA	NA	NA	NA	NA	No
INV_1	SPIMP01g0011960.1	SPIMPch01	14361869	14364243	G-patch domain-containing protein	F:nucleic acid binding;	NA	NA	NA	NA	NA	NA	No
INV_1	SPIMP01g0012700.1	SPIMPch01	19535787	19539049	F-box domain-containing protein	NA	NA	NA	NA	NA	NA	NA	No
INV_1	SPIMP01g0012980.1	SPIMPch01	20380894	20382052	PMD domain-containing protein	NA	NA	NA	NA	NA	NA	NA	No
INV_1	SPIMP01g0011700.1	SPIMPch01	13026814	13027706	G-patch domain-containing protein	NA	NA	NA	NA	NA	NA	NA	No
INV_1	SPIMP01g0013130.1	SPIMPch01	21035912	21037241	Protein ULTRAPETALA 2	C:cytosol;C:nucleus;F:protein binding;P:flower development;	NA	NA	NA	NA	NA	NA	No
INV_1	SPIMP01g0011920.1	SPIMPch01	14221742	14227989	Disease resistance protein (TIR-NBS class)	P:response to stress;P:response to endogenous stimulus;P:signal transduction;F:protein binding;C:membrane;P:response to chemical;P:response to light stimulus;P:response to biotic stimulus;C:endoplasmic reticulum;C:nuclear envelope;F:nucleotide binding;F:catalytic activity;P:response to external stimulus;	Solyc01g014840.3.1	SL4.0ch01	15605212	15610957	Disease resistance protein (TIR-NBS-LRR class) (AHRD V3.3 *** A0A2U1PW75_ARTAN)	P:response to stress;P:response to endogenous stimulus;P:signal transduction;F:protein binding;C:membrane;C:cytoplasm;P:multicellular organism development;P:response to chemical;P:response to light stimulus;P:response to biotic stimulus;C:nuclear envelope;F:nucleotide binding;F:catalytic activity;P:response to external stimulus;	No
INV_1	SPIMP01g0013030.1	SPIMPch01	20584488	20585071	Unknown protein	NA	NA	NA	NA	NA	NA	NA	No
INV_1	SPIMP01g0011760.1	SPIMPch01	13162713	13169020	Nitrogen regulatory protein P-II-like protein	P:growth;F:protein binding;C:chloroplast;P:response to chemical;C:mitochondrion;P:response to light stimulus;P:lipid metabolic process;C:cytosol;P:cellular process;P:biosynthetic process;C:thylakoid;F:nucleotide binding;F:transferase activity;F:enzyme regulator activity;	Solyc01g015000.3.1	SL4.0ch01	16618915	16622713	Nitrogen regulatory protein P-II (AHRD V3.3 *-* A0A2G2Z6U6_CAPAN)	P:growth;F:protein binding;C:chloroplast;P:response to chemical;C:mitochondrion;P:response to light stimulus;P:lipid metabolic process;C:cytosol;P:cellular process;P:biosynthetic process;C:thylakoid;F:nucleotide binding;F:transferase activity;F:enzyme regulator activity;	No
INV_1	SPIMP01g0012290.1	SPIMPch01	17302160	17302906	RNase H domain-containing protein	NA	NA	NA	NA	NA	NA	NA	No
INV_1	SPIMP01g0011810.1	SPIMPch01	13470267	13472480	SWIM-type domain-containing protein	F:zinc ion binding;P:transposition, DNA-mediated;F:DNA binding;F:transposase activity;	NA	NA	NA	NA	NA	NA	No
INV_1	SPIMP01g0013390.1	SPIMPch01	23748218	23749337	Unknown protein	NA	NA	NA	NA	NA	NA	NA	No
INV_1	SPIMP01g0013430.1	SPIMPch01	23832503	23837579	DUF1985 domain-containing protein	C:membrane;C:integral component of membrane;	NA	NA	NA	NA	NA	NA	Yes
INV_1	SPIMP01g0013310.1	SPIMPch01	21889996	21890684	Transposon protein, putative, CACTA, En/Spm sub-class	C:membrane;C:integral component of membrane;	NA	NA	NA	NA	NA	NA	No
INV_1	SPIMP01g0012540.1	SPIMPch01	19238491	19249420	RING-type E3 ubiquitin transferase	P:cell death;P:response to endogenous stimulus;C:plasma membrane;C:vacuole;P:cellular protein modification process;P:cellular component organization;P:response to light stimulus;P:catabolic process;C:cytosol;P:response to biotic stimulus;P:response to external stimulus;F:transferase activity;P:growth;P:response to stress;P:post-embryonic development;P:signal transduction;F:signaling receptor bind…	NA	NA	NA	NA	NA	NA	No
INV_1	SPIMP01g0011730.1	SPIMPch01	13064750	13066980	NB-ARC domain-containing protein	NA	NA	NA	NA	NA	NA	NA	No
INV_1	SPIMP01g0011150.1	SPIMPch01	10180604	10181587	60S acidic ribosomal protein P1-like	F:structural molecule activity;C:ribosome;P:response to endogenous stimulus;P:nucleobase-containing compound metabolic process;F:protein binding;C:plasma membrane;P:cellular protein modification process;P:response to chemical;P:cellular component organization;C:cytosol;P:catabolic process;C:nucleus;P:transport;P:translation;F:enzyme regulator activity;	Solyc01g016470.3.1	SL4.0ch01	20172358	20173384	60S acidic ribosomal protein P1 (AHRD V3.3 *-* A0A2G2XN91_CAPBA),Pfam:PF00428	F:structural molecule activity;C:ribosome;P:response to endogenous stimulus;P:nucleobase-containing compound metabolic process;F:protein binding;C:plasma membrane;P:cellular protein modification process;P:response to chemical;P:cellular component organization;C:cytosol;P:catabolic process;C:nucleus;P:transport;P:translation;F:enzyme regulator activity;	No
INV_1	SPIMP01g0011200.1	SPIMPch01	10549870	10550142	Unknown protein	NA	NA	NA	NA	NA	NA	NA	No
INV_1	SPIMP01g0012960.1	SPIMPch01	20323704	20329020	GH10 domain-containing protein	NA	NA	NA	NA	NA	NA	NA	No
INV_1	SPIMP01g0011520.1	SPIMPch01	12328408	12330066	F-box domain-containing protein	F:protein binding;	NA	NA	NA	NA	NA	NA	No
INV_1	SPIMP01g0012870.1	SPIMPch01	20102660	20112607	hypothetical protein A4A49_25143	NA	NA	NA	NA	NA	NA	NA	No
INV_1	SPIMP01g0011840.1	SPIMPch01	13678876	13679518	Limonene synthase	P:response to stress;P:response to endogenous stimulus;F:protein binding;C:membrane;C:chloroplast;P:response to chemical;P:response to light stimulus;P:lipid metabolic process;C:cytosol;P:catabolic process;P:response to biotic stimulus;P:cellular process;P:biosynthetic process;F:catalytic activity;P:response to external stimulus;	NA	NA	NA	NA	NA	NA	No
INV_1	SPIMP01g0012770.1	SPIMPch01	19794983	19802992	vacuolar protein-sorting-associated protein 33 homolog	C:membrane;C:endosome;	NA	NA	NA	NA	NA	NA	No
INV_1	SPIMP01g0011090.1	SPIMPch01	9954355	9956318	Unknown protein	NA	NA	NA	NA	NA	NA	NA	Yes
INV_1	SPIMP01g0012460.1	SPIMPch01	18654383	18654780	uncharacterized protein LOC114077679 isoform X1	NA	NA	NA	NA	NA	NA	NA	No
INV_1	SPIMP01g0012680.1	SPIMPch01	19494835	19498412	Unknown protein	NA	NA	NA	NA	NA	NA	NA	No
INV_1	SPIMP01g0011950.1	SPIMPch01	14331041	14331986	Inosine/uridine-preferring nucleoside hydrolase domain	C:membrane;	Solyc01g014820.2.1	SL4.0ch01	15500879	15501796	Inosine-uridine preferring nucleoside hydrolase family protein (AHRD V3.3 *-* A0A2U1LEG5_ARTAN)	C:membrane;F:hydrolase activity;	No
INV_1	SPIMP01g0013300.1	SPIMPch01	21868651	21869423	vacuolar protein-sorting-associated protein 33 homolog	C:membrane;C:cytoplasm;C:endosome;	NA	NA	NA	NA	NA	NA	No
INV_1	SPIMP01g0012800.1	SPIMPch01	19869381	19871574	SAP domain-containing protein	C:plastid chromosome;C:chloroplast;C:chloroplast nucleoid;	Solyc01g013985.1.1	SL4.0ch01	10806500	10807298	Unknown protein	NA	No
INV_1	SPIMP01g0012230.1	SPIMPch01	15874863	15891008	DNA topoisomerase 6 subunit B	P:cell cycle;C:ribosome;P:response to endogenous stimulus;F:protein binding;F:DNA binding;P:multicellular organism development;P:response to chemical;P:cellular component organization;F:hydrolase activity;C:cytosol;P:biosynthetic process;F:nucleotide binding;C:nucleus;P:DNA metabolic process;P:cell differentiation;	Solyc01g014490.4.1	SL4.0ch01	14012120	14028115	DNA topoisomerase 6 subunit B (AHRD V3.3 *** A0A2I4GDF3_9ROSI)	P:cell cycle;C:ribosome;P:response to endogenous stimulus;F:protein binding;F:DNA binding;P:multicellular organism development;P:response to chemical;P:cellular component organization;F:hydrolase activity;C:cytosol;P:biosynthetic process;F:nucleotide binding;C:nucleus;P:DNA metabolic process;P:cell differentiation;	No
INV_1	SPIMP01g0012400.1	SPIMPch01	18165991	18183179	G-patch domain-containing protein	F:nucleic acid binding;	NA	NA	NA	NA	NA	NA	No
INV_1	SPIMP01g0011290.1	SPIMPch01	11098485	11099898	Retrovirus-related Pol polyprotein from transposon RE1	P:metabolic process;F:hydrolase activity;	NA	NA	NA	NA	NA	NA	No
INV_1	SPIMP01g0012600.1	SPIMPch01	19331111	19333730	Unknown protein	NA	NA	NA	NA	NA	NA	NA	No
INV_1	SPIMP01g0011640.1	SPIMPch01	12659045	12659521	F-box domain-containing protein	F:protein binding;	NA	NA	NA	NA	NA	NA	No
INV_1	SPIMP01g0011830.1	SPIMPch01	13653946	13663079	DUF4283 domain-containing protein	F:binding;P:nucleobase-containing compound metabolic process;F:transferase activity;	NA	NA	NA	NA	NA	NA	No
INV_1	SPIMP01g0011250.1	SPIMPch01	10772679	10777069	RING-type domain-containing protein	C:cell wall;P:response to abiotic stimulus;P:response to endogenous stimulus;P:tropism;P:cellular protein modification process;P:cellular component organization;C:cytosol;P:catabolic process;P:response to biotic stimulus;P:biosynthetic process;P:transport;P:cell differentiation;F:transferase activity;C:nucleoplasm;P:response to stress;P:post-embryonic development;F:signaling receptor binding;C:me…	Solyc01g016400.1.1	SL4.0ch01	19533951	19536020	Unknown protein	NA	No
INV_1	SPIMP01g0012630.1	SPIMPch01	19384789	19385082	TCTP domain-containing protein	C:membrane;C:integral component of membrane;	Solyc01g160710.1.1	SL4.0ch01	12071074	12072924	receptor-like protein 12 (AHRD V3.11 *-* tr|A0A1U8DTH8|A0A1U8DTH8_CAPAN)	P:pollination;P:response to stress;P:response to abiotic stimulus;P:response to endogenous stimulus;P:signal transduction;F:protein binding;F:kinase activity;P:cell growth;C:plasma membrane;P:multicellular organism development;P:response to chemical;P:response to biotic stimulus;P:response to external stimulus;P:cell differentiation;	No
INV_1	SPIMP01g0012350.1	SPIMPch01	17757232	17760099	IRK-interacting protein-like	F:protein binding;	Solyc01g014373.1.1	SL4.0ch01	12752399	12755015	IRK-interacting protein (AHRD V3.3 *** A0A2I4FH54_9ROSI)	P:biological_process;F:protein binding;	No
INV_1	SPIMP01g0012610.1	SPIMPch01	19355886	19356325	hypothetical protein BC332_21541	NA	NA	NA	NA	NA	NA	NA	No
INV_1	SPIMP01g0011120.1	SPIMPch01	10039305	10042589	SWIM-type domain-containing protein	NA	NA	NA	NA	NA	NA	NA	Yes
INV_1	SPIMP01g0012660.1	SPIMPch01	19404520	19404747	LOW QUALITY PROTEIN: probable S-adenosylmethionine-dependent methyltransferase At5g38780	P:metabolic process;F:transferase activity;	NA	NA	NA	NA	NA	NA	No
INV_1	SPIMP01g0011750.1	SPIMPch01	13147178	13151749	PRLI-interacting factor, putative	NA	Solyc01g015020.4.1	SL4.0ch01	16635953	16638319	PRLI-interacting factor (AHRD V3.3 *-* AT5G19900.5)	NA	No
INV_1	SPIMP01g0012910.1	SPIMPch01	20194311	20195422	PMD domain-containing protein	F:cysteine-type peptidase activity;P:proteolysis;	NA	NA	NA	NA	NA	NA	No
INV_1	SPIMP01g0013080.1	SPIMPch01	20914851	20915158	Unknown protein	NA	NA	NA	NA	NA	NA	NA	No
INV_1	SPIMP01g0011650.1	SPIMPch01	12901351	12902581	Transposon Ty3-I Gag-Pol polyprotein	F:nucleic acid binding;	NA	NA	NA	NA	NA	NA	No
INV_1	SPIMP01g0012090.1	SPIMPch01	15337318	15346224	G-type lectin S-receptor-like serine/threonine-protein kinase	P:response to stress;P:signal transduction;F:protein binding;C:membrane;C:cytoplasm;F:kinase activity;P:response to chemical;P:response to biotic stimulus;P:response to external stimulus;	Solyc01g014680.1.1	SL4.0ch01	14560195	14560374	G-type lectin S-receptor-like serine/threonine-protein kinase (AHRD V3.3 *-* A0A2K3PIJ6_TRIPR)	F:protein kinase activity;C:membrane;F:kinase activity;C:integral component of membrane;F:ATP binding;C:plasma membrane;P:phosphorylation;F:carbohydrate binding;F:protein serine/threonine kinase activity;F:nucleotide binding;P:protein phosphorylation;F:calmodulin binding;F:transferase activity;	No
INV_1	SPIMP01g0013370.1	SPIMPch01	23556464	23569855	Aldehyde dehydrogenase	P:response to abiotic stimulus;P:response to endogenous stimulus;F:protein binding;C:plasma membrane;C:vacuole;C:chloroplast;P:multicellular organism development;P:lipid metabolic process;C:cytosol;P:catabolic process;P:biosynthetic process;F:nucleotide binding;F:catalytic activity;P:response to external stimulus;P:secondary metabolic process;P:response to stress;C:Golgi apparatus;C:mitochondrion…	Solyc01g011510.4.1	SL4.0ch01	9568617	9579715	Aldehyde dehydrogenase (AHRD V3.3 *** A0A200Q0A3_9MAGN)	P:response to abiotic stimulus;P:response to endogenous stimulus;F:protein binding;C:plasma membrane;C:vacuole;C:chloroplast;P:lipid metabolic process;C:cytosol;P:catabolic process;P:biosynthetic process;F:nucleotide binding;P:embryo development;F:catalytic activity;P:response to external stimulus;P:secondary metabolic process;P:response to stress;C:Golgi apparatus;C:mitochondrion;P:response to c…	No
INV_1	SPIMP01g0011670.1	SPIMPch01	12955849	12956314	DUF1985 domain-containing protein	F:cysteine-type peptidase activity;P:proteolysis;	Solyc01g150118.1.1	SL4.0ch01	16840165	16845046	Peptidyl-prolyl cis-trans isomerase PASTICCINO1 (AHRD V3.3 *-* A0A2G2VE40_CAPBA)	F:cysteine-type peptidase activity;P:proteolysis;	No
INV_1	SPIMP01g0011100.1	SPIMPch01	9970010	9970823	defensin-like protein 1	P:response to biotic stimulus;P:response to stress;P:response to endogenous stimulus;P:response to external stimulus;P:response to chemical;	Solyc01g011435.1.1	SL4.0ch01	9273822	9274738	Defensin-like protein 1 (AHRD V3.3 *** A0A1U8FEJ7_CAPAN),Pfam:PF00304	P:response to biotic stimulus;P:response to stress;P:response to endogenous stimulus;P:response to external stimulus;P:response to chemical;	Yes
INV_1	SPIMP01g0012190.1	SPIMPch01	15637581	15638521	Unknown protein	NA	NA	NA	NA	NA	NA	NA	No
INV_1	SPIMP01g0011430.1	SPIMPch01	11808015	11817403	Unknown protein	NA	NA	NA	NA	NA	NA	NA	No
INV_1	SPIMP01g0012210.1	SPIMPch01	15837199	15838253	G-type lectin S-receptor-like serine/threonine-protein kinase	F:binding;F:transferase activity;	Solyc01g014530.2.1	SL4.0ch01	14064826	14066118	G-type lectin S-receptor-like serine/threonine-protein kinase (AHRD V3.3 *-* A0A2K3PIJ6_TRIPR)	F:binding;F:kinase activity;	No
INV_1	SPIMP01g0012200.1	SPIMPch01	15815956	15817709	Retrovirus-related pol polyprotein from transposon tnt 1-94	F:catalytic activity;	NA	NA	NA	NA	NA	NA	No
INV_1	SPIMP01g0012110.1	SPIMPch01	15378448	15385779	G-type lectin S-receptor-like serine/threonine-protein kinase	P:response to endogenous stimulus;P:signal transduction;F:protein binding;C:membrane;C:cytoplasm;F:kinase activity;P:cellular protein modification process;P:multicellular organism development;P:response to chemical;F:nucleotide binding;	Solyc01g014640.1.1	SL4.0ch01	14511305	14511661	G-type lectin S-receptor-like serine/threonine-protein kinase (AHRD V3.3 *-* A0A2K3NIX6_TRIPR)	F:binding;F:transferase activity;	No
INV_1	SPIMP01g0013350.1	SPIMPch01	22731966	22736645	Aldehyde dehydrogenase	P:response to abiotic stimulus;P:response to endogenous stimulus;F:protein binding;C:plasma membrane;C:vacuole;C:chloroplast;P:multicellular organism development;P:lipid metabolic process;C:cytosol;P:catabolic process;P:biosynthetic process;F:catalytic activity;P:response to external stimulus;P:response to stress;C:Golgi apparatus;P:response to chemical;P:cellular process;C:endoplasmic reticulum;…	Solyc01g160200.1.1	SL4.0ch01	10329076	10331009	aldehyde dehydrogenase family 3 member F1-like (AHRD V3.11 *-* XP_025884687.1)	NA	No
INV_1	SPIMP01g0012220.1	SPIMPch01	15838537	15850546	Receptor-like protein kinase 1, putative	P:cell cycle;P:response to abiotic stimulus;P:cell death;P:response to endogenous stimulus;F:signaling receptor activity;C:plasma membrane;P:cellular protein modification process;P:cellular component organization;P:response to biotic stimulus;P:abscission;F:nucleotide binding;P:embryo development;P:flower development;P:response to external stimulus;C:nucleoplasm;P:growth;P:response to stress;F:si…	NA	NA	NA	NA	NA	NA	No
INV_1	SPIMP01g0012950.1	SPIMPch01	20312795	20323112	BHLH domain-containing protein	P:biosynthetic process;P:nucleobase-containing compound metabolic process;C:nucleus;F:protein binding;F:DNA binding;F:DNA-binding transcription factor activity;	NA	NA	NA	NA	NA	NA	No
INV_1	SPIMP01g0011550.1	SPIMPch01	12375836	12378596	Unknown protein	NA	Solyc01g160950.1.1	SL4.0ch01	17442899	17445134	delphilin-like (AHRD V3.11 *-* XP_010312904.1)	F:oxidoreductase activity;F:iron ion binding;C:membrane;C:integral component of membrane;P:oxidation-reduction process;F:metal ion binding;F:heme binding;F:oxidoreductase activity, acting on paired donors, with incorporation or reduction of molecular oxygen;F:monooxygenase activity;	No
INV_1	SPIMP01g0013180.1	SPIMPch01	21270260	21271867	Rep_fac-A_C domain-containing protein	NA	NA	NA	NA	NA	NA	NA	No
INV_1	SPIMP01g0012650.1	SPIMPch01	19403544	19404478	S-adenosylmethionine-dependent methyltransferase	F:binding;P:response to stress;P:post-embryonic development;P:response to endogenous stimulus;P:response to chemical;P:response to light stimulus;P:regulation of gene expression, epigenetic;P:cellular process;P:response to biotic stimulus;P:response to external stimulus;F:transferase activity;	Solyc01g014320.4.1	SL4.0ch01	12090267	12091362	S-adenosyl-L-methionine-dependent methyltransferases superfamily protein (AHRD V3.3 *** A0A2U1QHF5_ARTAN)	P:response to stress;P:post-embryonic development;P:response to endogenous stimulus;F:protein binding;P:response to chemical;P:response to light stimulus;P:regulation of gene expression, epigenetic;P:cellular process;P:response to biotic stimulus;P:response to external stimulus;F:transferase activity;	No
INV_1	SPIMP01g0013120.1	SPIMPch01	21001526	21004515	Myosin-8	P:pollination;F:protein binding;P:cell growth;C:vacuole;P:cellular component organization;C:cytoskeleton;F:nucleotide binding;F:motor activity;P:flower development;P:cell differentiation;	NA	NA	NA	NA	NA	NA	No
INV_1	SPIMP01g0011440.1	SPIMPch01	11925326	11931455	Transpos_assoc domain-containing protein	C:membrane;C:integral component of membrane;	NA	NA	NA	NA	NA	NA	No
INV_1	SPIMP01g0011870.1	SPIMPch01	13797896	13801933	LRRNT_2 domain-containing protein	C:intracellular;P:cell cycle;P:regulation of molecular function;P:response to abiotic stimulus;P:cell death;P:response to endogenous stimulus;F:signaling receptor activity;C:plasma membrane;P:cellular protein modification process;P:cellular component organization;P:response to biotic stimulus;P:embryo development;P:flower development;P:transport;P:response to external stimulus;P:cell differentiat…	Solyc01g014940.2.1	SL4.0ch01	16054506	16055681	Hcr9-OR2A (AHRD V3.3 *-* Q4VSU5_SOLPI)	P:cell cycle;C:cell wall;P:response to endogenous stimulus;F:signaling receptor activity;F:protein binding;C:cytoplasm;P:cellular protein modification process;P:response to biotic stimulus;P:embryo development;P:flower development;P:transport;P:response to external stimulus;P:cell differentiation;P:response to stress;F:kinase activity;C:membrane;P:response to chemical;	No
INV_1	SPIMP01g0012590.1	SPIMPch01	19330975	19333746	extensin-2-like	NA	Solyc01g014275.1.1	SL4.0ch01	12017260	12020359	glycine-rich cell wall structural protein-like (AHRD V3.3 *-* XP_019067541.1)	NA	No
INV_1	SPIMP01g0013270.1	SPIMPch01	21609917	21610634	DUF4283 domain-containing protein	NA	NA	NA	NA	NA	NA	NA	No
INV_1	SPIMP01g0012750.1	SPIMPch01	19692302	19695904	hypothetical protein EJD97_007190, partial	NA	NA	NA	NA	NA	NA	NA	No
INV_1	SPIMP01g0012100.1	SPIMPch01	15377102	15377554	G-type lectin S-receptor-like serine/threonine-protein kinase	F:binding;F:transferase activity;	Solyc01g014660.1.1	SL4.0ch01	14518848	14519629	G-type lectin S-receptor-like serine/threonine-protein kinase (AHRD V3.3 *** A0A2K3PIJ6_TRIPR)	F:protein kinase activity;C:membrane;F:kinase activity;C:integral component of membrane;F:ATP binding;C:plasma membrane;P:phosphorylation;P:defense response;F:carbohydrate binding;F:protein serine/threonine kinase activity;F:nucleotide binding;P:protein phosphorylation;F:calmodulin binding;F:transferase activity;	No
INV_1	SPIMP01g0012180.1	SPIMPch01	15522237	15523212	G-type lectin S-receptor-like serine/threonine-protein kinase	C:cellular_component;	Solyc01g014560.4.1	SL4.0ch01	14373061	14374397	G-type lectin S-receptor-like serine/threonine-protein kinase (AHRD V3.3 *** A0A2K3PIJ6_TRIPR)	P:response to stress;P:signal transduction;F:protein binding;C:membrane;C:cytoplasm;F:kinase activity;P:response to chemical;P:response to biotic stimulus;P:response to external stimulus;	No
INV_1	SPIMP01g0013410.1	SPIMPch01	23797244	23798535	Bet_v_1 domain-containing protein	P:response to stress;	Solyc01g162920.1.1	SL4.0ch01	9352346	9354356	Sn-1-like protein (AHRD V3.11 --* NP_001317009.1)	P:defense response;	Yes
INV_1	SPIMP01g0011260.1	SPIMPch01	10784973	10789245	Protein trichome birefringence	P:circadian rhythm;P:response to stress;P:response to abiotic stimulus;P:nucleobase-containing compound metabolic process;C:plasma membrane;C:vacuole;P:response to chemical;P:cellular component organization;C:Golgi apparatus;C:endosome;P:response to biotic stimulus;P:carbohydrate metabolic process;P:biosynthetic process;P:response to external stimulus;F:transferase activity;	Solyc01g016380.4.1	SL4.0ch01	19521731	19523459	protein trichome birefringence-like (AHRD V3.3 *-* A0A2I4E1G4_9ROSI)	P:circadian rhythm;P:response to stress;P:response to abiotic stimulus;C:plasma membrane;C:vacuole;P:cellular component organization;C:Golgi apparatus;C:endosome;P:response to biotic stimulus;P:biosynthetic process;P:carbohydrate metabolic process;P:response to external stimulus;F:transferase activity;	No
INV_1	SPIMP01g0011880.1	SPIMPch01	13835632	13838383	Retrovirus-related Pol polyprotein from transposon RE1	P:nucleobase-containing compound metabolic process;F:hydrolase activity;	NA	NA	NA	NA	NA	NA	No
INV_1	SPIMP01g0012790.1	SPIMPch01	19861183	19861857	DUF4283 domain-containing protein	NA	NA	NA	NA	NA	NA	NA	No
INV_1	SPIMP01g0012730.1	SPIMPch01	19640839	19641642	SAP domain-containing protein	C:plastid chromosome;C:chloroplast;C:chloroplast nucleoid;	NA	NA	NA	NA	NA	NA	No
INV_1	SPIMP01g0012510.1	SPIMPch01	19112727	19114079	Zinc finger A20 and AN1 domain-containing stress-associated protein	P:response to stress;P:response to abiotic stimulus;F:protein binding;C:cytoplasm;F:DNA binding;P:cellular protein modification process;P:multicellular organism development;P:response to chemical;P:cellular component organization;P:catabolic process;P:response to biotic stimulus;P:transport;P:response to external stimulus;F:transferase activity;	Solyc01g160380.1.1	SL4.0ch01	11801281	11803986	Zinc finger A20 and AN1 domain-containing stress-associated protein 8 (AHRD V3.11 *** tr|A0A2G2UWG6|A0A2G2UWG6_CAPBA)	P:response to stress;P:response to abiotic stimulus;F:protein binding;C:cytoplasm;F:DNA binding;P:cellular protein modification process;P:multicellular organism development;P:response to chemical;P:cellular component organization;P:catabolic process;P:response to biotic stimulus;P:transport;P:response to external stimulus;F:transferase activity;	No
INV_1	SPIMP01g0012710.1	SPIMPch01	19543869	19545508	Unknown protein	NA	NA	NA	NA	NA	NA	NA	No
INV_1	SPIMP01g0012390.1	SPIMPch01	18154364	18155522	DUF4216 domain-containing protein	NA	NA	NA	NA	NA	NA	NA	No
INV_1	SPIMP01g0011770.1	SPIMPch01	13200496	13200846	Unknown protein	NA	Solyc01g014990.3.1	SL4.0ch01	16586910	16587612	Unknown protein	NA	No
INV_1	SPIMP01g0013340.1	SPIMPch01	22697217	22697926	aldehyde dehydrogenase family 3 member F1-like	NA	Solyc01g013887.1.1	SL4.0ch01	10380556	10381475	Unknown protein	NA	No
INV_1	SPIMP01g0012080.1	SPIMPch01	15335649	15336263	G-type lectin S-receptor-like serine/threonine-protein kinase	F:binding;F:transferase activity;	Solyc01g014700.2.1	SL4.0ch01	14561419	14562518	G-type lectin S-receptor-like serine/threonine-protein kinase (AHRD V3.3 *-* A0A2K3PJV0_TRIPR)	F:binding;F:transferase activity;	No
INV_1	SPIMP01g0012420.1	SPIMPch01	18388868	18398655	Zinc knuckle family protein	F:zinc ion binding;F:nucleic acid binding;	NA	NA	NA	NA	NA	NA	No
INV_1	SPIMP01g0012000.1	SPIMPch01	14667803	14670012	Fe2OG dioxygenase domain-containing protein	P:response to stress;P:response to endogenous stimulus;C:cytoplasm;P:multicellular organism development;P:response to chemical;P:response to light stimulus;P:lipid metabolic process;P:catabolic process;P:response to biotic stimulus;P:cellular process;P:biosynthetic process;C:nucleus;F:catalytic activity;P:response to external stimulus;	NA	NA	NA	NA	NA	NA	No
INV_1	SPIMP01g0013330.1	SPIMPch01	22681801	22694120	Aldehyde dehydrogenase	P:response to abiotic stimulus;P:response to endogenous stimulus;F:protein binding;C:plasma membrane;C:vacuole;C:chloroplast;P:multicellular organism development;P:cellular component organization;P:lipid metabolic process;C:cytosol;P:catabolic process;P:biosynthetic process;F:nucleotide binding;F:catalytic activity;P:response to external stimulus;P:secondary metabolic process;P:response to stress…	Solyc01g013890.3.1	SL4.0ch01	10384515	10395910	Aldehyde dehydrogenase (AHRD V3.3 *** A0A200Q0A3_9MAGN)	P:response to abiotic stimulus;P:response to endogenous stimulus;F:protein binding;C:plasma membrane;C:vacuole;C:chloroplast;P:lipid metabolic process;C:cytosol;P:catabolic process;P:biosynthetic process;P:embryo development;F:catalytic activity;P:response to external stimulus;P:response to stress;C:Golgi apparatus;P:response to chemical;P:cellular process;C:endoplasmic reticulum;C:peroxisome;C:n…	No
INV_1	SPIMP01g0011780.1	SPIMPch01	13303685	13306428	BHLH domain-containing protein	P:biosynthetic process;P:cellular process;P:post-embryonic development;P:reproduction;	Solyc01g160890.1.1	SL4.0ch01	16485084	16488025	transcription factor bHLH95-like (AHRD V3.11 *-* tr|A0A2I4FIQ6|A0A2I4FIQ6_9ROSI)	P:regulation of transcription, DNA-templated;F:protein dimerization activity;P:endosperm development;P:embryo development ending in seed dormancy;P:seed morphogenesis;F:DNA binding;P:seed dormancy process;P:multicellular organism development;P:regulation of abscisic acid biosynthetic process;C:nucleus;F:DNA-binding transcription factor activity;	No
INV_1	SPIMP01g0011190.1	SPIMPch01	10490491	10498640	RING-type domain-containing protein	NA	NA	NA	NA	NA	NA	NA	No
INV_1	SPIMP01g0012990.1	SPIMPch01	20437051	20438847	SAP domain-containing protein	C:plastid;	NA	NA	NA	NA	NA	NA	No
INV_1	SPIMP01g0011320.1	SPIMPch01	11136997	11156807	Transpos_assoc domain-containing protein	NA	NA	NA	NA	NA	NA	NA	No
INV_1	SPIMP01g0013420.1	SPIMPch01	23825305	23834041	PMD domain-containing protein	NA	Solyc01g011460.3.1	SL4.0ch01	9320849	9322496	Unknown protein	NA	Yes
INV_1	SPIMP01g0013230.1	SPIMPch01	21436389	21440082	hypothetical protein EJD97_007190, partial	NA	NA	NA	NA	NA	NA	NA	No
INV_1	SPIMP01g0011270.1	SPIMPch01	10823494	10829119	DUF4218 domain-containing protein	NA	NA	NA	NA	NA	NA	NA	No
INV_1	SPIMP01g0011910.1	SPIMPch01	14207908	14218802	zinc finger CCCH domain-containing protein 14-like	P:post-embryonic development;P:reproduction;C:nucleus;F:RNA binding;P:response to light stimulus;	Solyc01g014850.4.1	SL4.0ch01	15613794	15614527	Zinc finger transcription factor 7	P:post-embryonic development;P:nucleobase-containing compound metabolic process;F:DNA binding;F:RNA binding;P:response to light stimulus;P:biosynthetic process;C:nucleus;P:reproduction;F:DNA-binding transcription factor activity;	No
INV_1	SPIMP01g0013210.1	SPIMPch01	21382819	21383444	DUF4283 domain-containing protein	NA	NA	NA	NA	NA	NA	NA	No
INV_1	SPIMP01g0011850.1	SPIMPch01	13736862	13738499	SWIM-type domain-containing protein	F:zinc ion binding;F:nucleic acid binding;	NA	NA	NA	NA	NA	NA	No
INV_1	SPIMP01g0012890.1	SPIMPch01	20159007	20159721	PMD domain-containing protein	F:binding;	NA	NA	NA	NA	NA	NA	No
INV_1	SPIMP01g0012500.1	SPIMPch01	19045812	19069112	LRRNT_2 domain-containing protein	P:response to biotic stimulus;P:response to stress;F:protein binding;C:membrane;P:response to external stimulus;P:response to chemical;	Solyc01g014150.1.1	SL4.0ch01	11756149	11757305	NL0E (AHRD V3.3 *-* Q9ZS81_SOLLC)	P:response to stress;P:response to endogenous stimulus;P:signal transduction;F:protein binding;C:membrane;F:kinase activity;P:multicellular organism development;P:response to chemical;P:response to light stimulus;P:response to biotic stimulus;P:response to external stimulus;	No
INV_1	SPIMP01g0011530.1	SPIMPch01	12337130	12337524	Eukaryotic translation initiation factor 3 subunit M	NA	Solyc01g160960.1.1	SL4.0ch01	17565278	17565986	GDSL esterase/lipase (AHRD V3.11 *-* tr|A0A2G3D4V3|A0A2G3D4V3_CAPCH)	F:thymidine kinase activity;F:kinase activity;P:deoxyribonucleoside monophosphate biosynthetic process;F:ATP binding;P:phosphorylation;F:nucleic acid binding;F:zinc ion binding;F:hydrolase activity, acting on ester bonds;	No
INV_1	SPIMP01g0011560.1	SPIMPch01	12384456	12384903	F-box/LRR-repeat protein	NA	Solyc01g160940.1.1	SL4.0ch01	17436131	17437590	F-box/LRR-repeat protein (AHRD V3.11 *-* tr|A0A1U8G7I8|A0A1U8G7I8_CAPAN)	NA	No
INV_1	SPIMP01g0012900.1	SPIMPch01	20159751	20160478	PMD domain-containing protein	NA	NA	NA	NA	NA	NA	NA	No
INV_1	SPIMP01g0011350.1	SPIMPch01	11267161	11272762	Unknown protein	NA	NA	NA	NA	NA	NA	NA	No
INV_1	SPIMP01g0011180.1	SPIMPch01	10439145	10439895	RING-type domain-containing protein	NA	Solyc01g161020.1.1	SL4.0ch01	19889960	19890710	E3 ubiquitin-protein ligase AIP2 (AHRD V3.11 *-* XP_004228345.1)	F:zinc ion binding;F:metal ion binding;	No
INV_1	SPIMP01g0011510.1	SPIMPch01	12272878	12273138	Unknown protein	NA	NA	NA	NA	NA	NA	NA	No
INV_1	SPIMP01g0012130.1	SPIMPch01	15444595	15444864	uncharacterized protein LOC107008104	NA	NA	NA	NA	NA	NA	NA	No
INV_1	SPIMP01g0011220.1	SPIMPch01	10588980	10589813	G-type lectin S-receptor-like serine/threonine-protein kinase At1g11300	F:protein kinase activity;C:membrane;F:kinase activity;C:integral component of membrane;F:ATP binding;P:phosphorylation;P:recognition of pollen;F:carbohydrate binding;F:protein serine/threonine kinase activity;F:nucleotide binding;P:protein phosphorylation;F:transferase activity;	NA	NA	NA	NA	NA	NA	No
INV_1	SPIMP01g0012140.1	SPIMPch01	15507947	15508480	Unknown protein	NA	NA	NA	NA	NA	NA	NA	No
INV_1	SPIMP01g0011410.1	SPIMPch01	11609112	11611157	G-patch domain-containing protein	F:nucleic acid binding;	NA	NA	NA	NA	NA	NA	No
INV_1	SPIMP01g0012250.1	SPIMPch01	15916268	15916699	hypothetical protein EJD97_021410	NA	Solyc01g014470.1.1	SL4.0ch01	13986197	13986628	Unknown protein	NA	No
INV_1	SPIMP01g0012720.1	SPIMPch01	19609979	19617462	Phytocyanin domain-containing protein	P:pollination;P:response to stress;P:response to abiotic stimulus;C:cytoplasm;C:plasma membrane;C:extracellular region;P:cellular process;P:flower development;F:catalytic activity;	Solyc01g014070.1.1	SL4.0ch01	11193265	11194170	Cupredoxin (AHRD V3.3 *-* A0A2U1PP75_ARTAN)	P:pollination;P:response to stress;P:response to abiotic stimulus;C:cytoplasm;C:plasma membrane;C:extracellular region;P:cellular process;P:flower development;F:catalytic activity;	No
INV_1	SPIMP01g0011300.1	SPIMPch01	11114912	11115337	PREDICTED: uncharacterized protein LOC107063273	NA	NA	NA	NA	NA	NA	NA	No
INV_1	SPIMP01g0012920.1	SPIMPch01	20256036	20257155	DUF4283 domain-containing protein	NA	NA	NA	NA	NA	NA	NA	No
INV_1	SPIMP01g0012570.1	SPIMPch01	19292076	19302843	PREDICTED: TMV resistance protein N-like	NA	Solyc01g014260.1.1	SL4.0ch01	11979219	11979439	Unknown protein	NA	No
INV_1	SPIMP01g0011980.1	SPIMPch01	14651859	14652487	protein FAR1-RELATED SEQUENCE 5-like	NA	NA	NA	NA	NA	NA	NA	No
INV_1	SPIMP01g0013240.1	SPIMPch01	21487989	21488528	SAP domain-containing protein	C:chloroplast;	NA	NA	NA	NA	NA	NA	No
INV_1	SPIMP01g0012880.1	SPIMPch01	20129169	20129588	Phytocyanin domain-containing protein	F:catalytic activity;C:plasma membrane;	NA	NA	NA	NA	NA	NA	No
INV_1	SPIMP01g0012780.1	SPIMPch01	19840000	19842291	SPX domain-containing protein	C:membrane;C:vacuole;P:transport;	NA	NA	NA	NA	NA	NA	No
INV_1	SPIMP01g0012370.1	SPIMPch01	17797706	17805043	hypothetical protein EJD97_010676	NA	NA	NA	NA	NA	NA	NA	No
INV_1	NA	NA	NA	NA	NA	NA	Solyc01g160010.1.1	SL4.0ch01	15073956	15077087	Ethylene receptor (AHRD V3.11 *-* tr|A0A2G2WUD6|A0A2G2WUD6_CAPBA)	P:response to endogenous stimulus;P:signal transduction;F:protein binding;C:membrane;F:kinase activity;P:cellular protein modification process;P:response to chemical;C:endoplasmic reticulum;	No
INV_1	NA	NA	NA	NA	NA	NA	Solyc01g014730.2.1	SL4.0ch01	14818605	14820483	Unknown protein	NA	No
INV_1	NA	NA	NA	NA	NA	NA	Solyc01g014160.1.1	SL4.0ch01	11784041	11786268	receptor-like protein 12 (AHRD V3.3 *-* A0A1U8DTH8_CAPAN)	P:growth;C:cell wall;P:response to stress;P:post-embryonic development;P:response to endogenous stimulus;F:protein binding;C:plasma membrane;P:response to chemical;P:response to biotic stimulus;P:reproduction;P:embryo development;P:transport;P:response to external stimulus;P:cell differentiation;	No
INV_1	NA	NA	NA	NA	NA	NA	Solyc01g013883.2.1	SL4.0ch01	10340665	10349063	Aldehyde dehydrogenase (AHRD V3.11 *-* tr|A0A1J7GTI3|A0A1J7GTI3_LUPAN)	P:response to abiotic stimulus;P:response to endogenous stimulus;F:protein binding;C:plasma membrane;C:vacuole;C:chloroplast;P:lipid metabolic process;C:cytosol;P:catabolic process;P:biosynthetic process;F:nucleotide binding;P:embryo development;F:catalytic activity;P:response to external stimulus;P:secondary metabolic process;P:response to stress;C:Golgi apparatus;C:mitochondrion;P:response to c…	No
INV_1	NA	NA	NA	NA	NA	NA	Solyc01g014800.1.1	SL4.0ch01	15152393	15152680	Endoribonuclease Dicer-like protein 2 (AHRD V3.3 *-* A0A2G2Y661_CAPAN)	P:response to stress;F:protein binding;C:nucleolus;F:RNA binding;F:nuclease activity;P:regulation of gene expression, epigenetic;P:response to biotic stimulus;P:DNA metabolic process;P:response to external stimulus;	No
INV_1	NA	NA	NA	NA	NA	NA	Solyc01g016414.1.1	SL4.0ch01	19674228	19680873	TCP transcription factor 1 (AHRD V3.3 *** G3BGU2_SOLLC)	P:response to stress;P:response to endogenous stimulus;P:nucleobase-containing compound metabolic process;F:protein binding;F:DNA binding;C:chloroplast;P:response to chemical;P:response to light stimulus;P:biosynthetic process;C:nucleus;P:embryo development;P:flower development;F:DNA-binding transcription factor activity;P:cell differentiation;	No
INV_1	NA	NA	NA	NA	NA	NA	Solyc01g013975.1.1	SL4.0ch01	10657321	10666787	Unknown protein	NA	No
INV_1	NA	NA	NA	NA	NA	NA	Solyc01g150000.3.1	SL4.0ch01	14282075	14288031	Ethylene-responsive transcription factor CRF4 (AHRD V3.11 *-* tr|A0A2G3DF40|A0A2G3DF40_CAPCH)	P:biosynthetic process;P:nucleobase-containing compound metabolic process;F:DNA binding;F:DNA-binding transcription factor activity;	No
INV_1	NA	NA	NA	NA	NA	NA	Solyc01g011540.1.1	SL4.0ch01	9614796	9615177	Endoribonuclease Dicer-like protein 2 (AHRD V3.3 *-* A0A2G2Y661_CAPAN)	P:response to stress;F:protein binding;C:nucleolus;F:RNA binding;P:multicellular organism development;F:nuclease activity;P:regulation of gene expression, epigenetic;P:response to biotic stimulus;P:DNA metabolic process;P:response to external stimulus;	No
INV_1	NA	NA	NA	NA	NA	NA	Solyc01g012730.1.1	SL4.0ch01	10005253	10005462	Endoribonuclease Dicer-like protein 2 (AHRD V3.3 *-* A0A2G3B0R0_CAPCH)	F:nuclease activity;P:regulation of gene expression, epigenetic;F:nucleotide binding;C:nucleus;C:cytoplasm;F:RNA binding;	No
INV_1	NA	NA	NA	NA	NA	NA	Solyc01g162930.1.1	SL4.0ch01	9884282	9885124	Endoribonuclease Dicer-like protein 2 (AHRD V3.11 *-* tr|A0A2G3B0Q1|A0A2G3B0Q1_CAPCH)	P:RNA virus induced gene silencing;F:endonuclease activity;P:RNA processing;F:helicase activity;F:protein binding;C:cytoplasm;F:ATP binding;P:gene silencing by RNA;F:endoribonuclease activity, producing 5'-phosphomonoesters;F:RNA binding;F:metal ion binding;P:production of ta-siRNAs involved in RNA interference;P:defense response;F:hydrolase activity;C:RISC complex;F:nuclease activity;P:productio…	No
INV_1	NA	NA	NA	NA	NA	NA	Solyc01g160780.1.1	SL4.0ch01	14608114	14608453	ethylene-responsive transcription factor CRF2 isoform X2 (AHRD V3.11 --* XP_004228492.1)	NA	No
INV_1	NA	NA	NA	NA	NA	NA	Solyc01g016430.1.1	SL4.0ch01	19775867	19776208	Unknown protein	NA	No
INV_1	NA	NA	NA	NA	NA	NA	Solyc01g011530.1.1	SL4.0ch01	9594627	9595573	Endoribonuclease Dicer-like protein 2 (AHRD V3.3 *-* A0A2G2Y661_CAPAN)	P:RNA virus induced gene silencing;F:endonuclease activity;P:RNA processing;F:helicase activity;F:protein binding;C:cytoplasm;F:ATP binding;P:gene silencing by RNA;F:endoribonuclease activity, producing 5'-phosphomonoesters;F:RNA binding;F:metal ion binding;P:production of ta-siRNAs involved in RNA interference;P:defense response;F:hydrolase activity;C:RISC complex;F:nuclease activity;P:productio…	No
INV_1	NA	NA	NA	NA	NA	NA	Solyc01g014550.3.1	SL4.0ch01	14371439	14372799	Receptor-like protein kinase (AHRD V3.3 *** A0A2U1PPA0_ARTAN)	P:growth;P:response to stress;F:signaling receptor activity;P:signal transduction;F:protein binding;F:kinase activity;C:plasma membrane;P:cellular protein modification process;P:response to chemical;P:response to biotic stimulus;C:peroxisome;F:nucleotide binding;P:flower development;P:response to external stimulus;	No
INV_1	NA	NA	NA	NA	NA	NA	Solyc01g162950.1.1	SL4.0ch01	10075114	10075766	Endoribonuclease Dicer-like protein 2 (AHRD V3.11 *-* tr|A0A1J3J192|A0A1J3J192_NOCCA)	F:nuclease activity;P:response to biotic stimulus;P:response to stress;P:regulation of gene expression, epigenetic;P:DNA metabolic process;F:protein binding;P:response to external stimulus;	No
INV_1	NA	NA	NA	NA	NA	NA	Solyc01g014270.3.1	SL4.0ch01	11995795	12000307	Unknown protein	NA	No
INV_1	NA	NA	NA	NA	NA	NA	Solyc01g161000.1.1	SL4.0ch01	18519902	18520225	Endoribonuclease Dicer-like protein 2 (AHRD V3.11 *-* tr|A0A2G2Y5P2|A0A2G2Y5P2_CAPAN)	F:nuclease activity;P:response to biotic stimulus;P:response to stress;P:regulation of gene expression, epigenetic;P:DNA metabolic process;F:protein binding;P:response to external stimulus;	No
INV_1	NA	NA	NA	NA	NA	NA	Solyc01g160980.1.1	SL4.0ch01	18211820	18212016	nuclear/nucleolar GTPase 2-like (AHRD V3.11 -** XP_004244366.1)	NA	No
INV_1	NA	NA	NA	NA	NA	NA	Solyc01g014534.2.1	SL4.0ch01	14123570	14124150	ethylene-responsive transcription factor CRF2 isoform X2 (AHRD V3.11 *-* XP_004228492.1)	P:biosynthetic process;P:nucleobase-containing compound metabolic process;C:nucleus;F:DNA binding;F:DNA-binding transcription factor activity;	No
INV_1	NA	NA	NA	NA	NA	NA	Solyc01g162980.1.1	SL4.0ch01	11669362	11669586	Gibberellin 20 oxidase 3 (AHRD V3.11 *-* tr|A0A2G3CR62|A0A2G3CR62_CAPCH)	F:binding;	No
INV_1	NA	NA	NA	NA	NA	NA	Solyc01g014130.3.1	SL4.0ch01	11716027	11716588	receptor-like protein 12 (AHRD V3.11 *-* tr|A0A1U8DTH8|A0A1U8DTH8_CAPAN)	P:cell cycle;P:pollination;P:response to endogenous stimulus;F:protein binding;C:plasma membrane;P:cellular protein modification process;P:response to biotic stimulus;P:flower development;P:response to external stimulus;P:cell differentiation;P:response to stress;F:kinase activity;P:signal transduction;P:cell growth;C:Golgi apparatus;P:response to chemical;C:endosome;	No
INV_1	NA	NA	NA	NA	NA	NA	Solyc01g013930.1.1	SL4.0ch01	10468018	10468215	Endoribonuclease Dicer-like protein 2 (AHRD V3.3 *-* A0A2G3B0Q1_CAPCH)	C:intracellular;P:response to stress;F:protein binding;F:nuclease activity;P:regulation of gene expression, epigenetic;P:response to biotic stimulus;F:nucleic acid binding;P:DNA metabolic process;P:response to external stimulus;	No
INV_1	NA	NA	NA	NA	NA	NA	Solyc01g014562.2.1	SL4.0ch01	14426532	14426924	Ethylene-responsive transcription factor (AHRD V3.11 *** tr|A0A2G3AHW6|A0A2G3AHW6_CAPAN)	P:cell cycle;P:response to abiotic stimulus;P:response to endogenous stimulus;P:nucleobase-containing compound metabolic process;F:protein binding;P:cellular component organization;C:cytosol;P:response to biotic stimulus;P:biosynthetic process;P:embryo development;P:flower development;P:response to external stimulus;P:secondary metabolic process;P:growth;P:response to stress;P:signal transduction…	No
INV_1	NA	NA	NA	NA	NA	NA	Solyc01g160770.1.1	SL4.0ch01	14472983	14474955	ethylene-responsive element binding factor 15 Chr2:13306676-13307407 REVERSE LENGTH 243 201606 (AHRD V3.11 --* AT2G31230.1)	P:biosynthetic process;P:nucleobase-containing compound metabolic process;F:DNA binding;F:DNA-binding transcription factor activity;	No
INV_1	NA	NA	NA	NA	NA	NA	Solyc01g012540.1.1	SL4.0ch01	9665413	9665595	Endoribonuclease Dicer-like protein 2 (AHRD V3.3 *-* A0A2G2Y661_CAPAN)	P:response to stress;F:protein binding;C:cytoplasm;F:RNA binding;F:nuclease activity;P:regulation of gene expression, epigenetic;P:response to biotic stimulus;P:DNA metabolic process;C:nucleus;P:response to external stimulus;	No
INV_1	NA	NA	NA	NA	NA	NA	Solyc01g160900.1.1	SL4.0ch01	16697557	16697881	60S ribosomal protein L19-2 (AHRD V3.11 --* tr|A0A2G3C1J0|A0A2G3C1J0_CAPCH)	NA	No
INV_1	NA	NA	NA	NA	NA	NA	Solyc01g014740.1.1	SL4.0ch01	14832613	14832879	Unknown protein	NA	No
INV_1	NA	NA	NA	NA	NA	NA	Solyc01g014655.2.1	SL4.0ch01	14518118	14518478	G-type lectin S-receptor-like serine/threonine-protein kinase RLK1 (AHRD V3.11 *** tr|A0A2G2X3L4|A0A2G2X3L4_CAPBA)	F:protein kinase activity;C:membrane;F:kinase activity;C:integral component of membrane;F:ATP binding;P:phosphorylation;F:carbohydrate binding;F:protein serine/threonine kinase activity;F:nucleotide binding;P:protein phosphorylation;F:transferase activity;	No
INV_1	NA	NA	NA	NA	NA	NA	Solyc01g013820.1.1	SL4.0ch01	10237765	10238091	endoribonuclease Dicer homolog 2 (AHRD V3.3 --* XP_006428678.1)	NA	No
INV_1	NA	NA	NA	NA	NA	NA	Solyc01g012740.1.1	SL4.0ch01	10047974	10048841	Endoribonuclease Dicer-like protein 2 (AHRD V3.3 *-* A0A2G2Y661_CAPAN)	F:nuclease activity;P:response to biotic stimulus;P:response to stress;P:regulation of gene expression, epigenetic;F:nucleic acid binding;P:response to external stimulus;	No
INV_1	NA	NA	NA	NA	NA	NA	Solyc01g015280.1.1	SL4.0ch01	18397604	18397753	Unknown protein	NA	No
INV_1	NA	NA	NA	NA	NA	NA	Solyc01g160750.1.1	SL4.0ch01	14461938	14469825	Ethylene-responsive transcription factor (AHRD V3.11 *-* tr|A0A2G2ZQC4|A0A2G2ZQC4_CAPAN)	P:cell cycle;P:cell death;P:response to endogenous stimulus;P:nucleobase-containing compound metabolic process;F:protein binding;C:cytoplasm;C:plasma membrane;P:response to light stimulus;P:response to biotic stimulus;P:biosynthetic process;P:embryo development;P:response to external stimulus;P:cell differentiation;P:secondary metabolic process;P:response to stress;P:post-embryonic development;P:…	No
INV_1	NA	NA	NA	NA	NA	NA	Solyc01g014647.2.1	SL4.0ch01	14517514	14517780	Protein kinase domain (AHRD V3.11 *-* tr|A0A200PZL8|A0A200PZL8_9MAGN)	F:protein kinase activity;C:membrane;F:kinase activity;C:integral component of membrane;F:ATP binding;P:phosphorylation;F:carbohydrate binding;F:protein serine/threonine kinase activity;F:nucleotide binding;P:protein phosphorylation;F:transferase activity;	No
INV_1	NA	NA	NA	NA	NA	NA	Solyc01g013780.1.1	SL4.0ch01	10189076	10189363	Endoribonuclease Dicer-like protein 2 (AHRD V3.3 *-* A0A2G2Y661_CAPAN)	P:cell cycle;P:cell death;F:protein binding;P:cellular protein modification process;F:RNA binding;P:cellular component organization;C:extracellular region;C:cytosol;P:catabolic process;F:nuclease activity;P:response to biotic stimulus;P:regulation of gene expression, epigenetic;P:biosynthetic process;P:embryo development;P:transport;P:response to external stimulus;P:cell differentiation;P:growth;…	No
INV_1	NA	NA	NA	NA	NA	NA	Solyc01g016300.1.1	SL4.0ch01	18742215	18743450	Unknown protein	C:nucleus;F:DNA binding;	No
INV_1	NA	NA	NA	NA	NA	NA	Solyc01g014140.3.1	SL4.0ch01	11734483	11735001	receptor-like protein 12 (AHRD V3.3 *-* A0A2G2YW48_CAPAN)	P:response to biotic stimulus;P:response to stress;F:protein binding;C:membrane;P:response to external stimulus;P:response to chemical;	No
INV_1	NA	NA	NA	NA	NA	NA	Solyc01g016450.1.1	SL4.0ch01	19845281	19845487	E3 ubiquitin-protein ligase AIP2 (AHRD V3.3 *-* XP_004228345.1)	F:binding;	No
INV_1	NA	NA	NA	NA	NA	NA	Solyc01g014420.1.1	SL4.0ch01	13572829	13573869	Endoribonuclease Dicer-like protein 2 (AHRD V3.3 *-* A0A2G2Y661_CAPAN)	C:intracellular;P:response to stress;P:multicellular organism development;F:nuclease activity;P:regulation of gene expression, epigenetic;P:response to biotic stimulus;F:nucleic acid binding;P:reproduction;P:response to external stimulus;	No
INV_1	NA	NA	NA	NA	NA	NA	Solyc01g016390.4.1	SL4.0ch01	19523625	19526028	protein trichome birefringence-like (AHRD V3.3 *-* A0A2I4E1G4_9ROSI)	P:circadian rhythm;P:response to abiotic stimulus;P:nucleobase-containing compound metabolic process;C:plasma membrane;C:vacuole;C:chloroplast;P:cellular component organization;P:response to biotic stimulus;P:biosynthetic process;P:response to external stimulus;F:transferase activity;P:response to stress;C:Golgi apparatus;P:response to chemical;C:endosome;C:endoplasmic reticulum;P:carbohydrate me…	No
INV_1	NA	NA	NA	NA	NA	NA	Solyc01g161050.1.1	SL4.0ch01	20265756	20266314	Gag/pol polyprotein (AHRD V3.11 *-* tr|Q6WAY7|Q6WAY7_PEA)	F:nucleic acid binding;	No
INV_1	NA	NA	NA	NA	NA	NA	Solyc01g011520.2.1	SL4.0ch01	9593293	9594228	Endoribonuclease Dicer-like protein 2 (AHRD V3.3 *-* A0A2G2Y661_CAPAN)	P:response to stress;F:protein binding;C:cytoplasm;F:RNA binding;F:nuclease activity;P:regulation of gene expression, epigenetic;P:response to biotic stimulus;P:DNA metabolic process;C:nucleus;P:response to external stimulus;	No
INV_1	NA	NA	NA	NA	NA	NA	Solyc01g015210.1.1	SL4.0ch01	17927885	17929212	B3 domain-containing protein (AHRD V3.3 *-* A0A1Q3D9A6_CEPFO)	F:DNA binding;	No
INV_1	NA	NA	NA	NA	NA	NA	Solyc01g013920.1.1	SL4.0ch01	10465915	10466754	Endoribonuclease Dicer-like protein 2 (AHRD V3.3 *-* A0A2G2Y661_CAPAN)	C:intracellular;F:nuclease activity;P:response to biotic stimulus;P:response to stress;P:regulation of gene expression, epigenetic;F:nucleic acid binding;P:response to external stimulus;	No
INV_1	NA	NA	NA	NA	NA	NA	Solyc01g012560.1.1	SL4.0ch01	9699527	9699685	Endoribonuclease Dicer-like protein 2 (AHRD V3.3 *-* A0A2G3B0Q1_CAPCH)	P:RNA phosphodiester bond hydrolysis;P:RNA processing;F:ATP binding;P:gene silencing by RNA;F:endoribonuclease activity, producing 5'-phosphomonoesters;F:RNA binding;P:RNA phosphodiester bond hydrolysis, endonucleolytic;F:nucleic acid binding;F:ribonuclease III activity;	No
INV_1	NA	NA	NA	NA	NA	NA	Solyc01g162910.1.1	SL4.0ch01	9379110	9379504	RNA-directed DNA polymerase (reverse transcriptase)-related family protein Chr3:8789309-8793208 FORWARD LENGTH 828 201606 (AHRD V3.11 --* AT3G24255.7)	NA	Yes
INV_1	NA	NA	NA	NA	NA	NA	Solyc01g161060.1.1	SL4.0ch01	20225565	20235047	protein FAR1-RELATED SEQUENCE 4-like (AHRD V3.11 --* XP_022131652.1)	NA	No
INV_1	NA	NA	NA	NA	NA	NA	Solyc01g016350.1.1	SL4.0ch01	19089012	19089905	Unknown protein	NA	No
INV_1	NA	NA	NA	NA	NA	NA	Solyc01g014623.2.1	SL4.0ch01	14483182	14483474	Ethylene-responsive transcription factor CRF4 (AHRD V3.11 *-* tr|A0A2G3DF40|A0A2G3DF40_CAPCH)	P:biosynthetic process;P:nucleobase-containing compound metabolic process;C:nucleus;F:DNA binding;F:DNA-binding transcription factor activity;	No
INV_1	NA	NA	NA	NA	NA	NA	Solyc01g014020.1.1	SL4.0ch01	11094685	11096062	Hcr9-OR2C (AHRD V3.3 *-* Q4VSU3_SOLPI)	P:cell cycle;P:response to stress;P:post-embryonic development;P:response to endogenous stimulus;P:signal transduction;F:protein binding;F:kinase activity;C:plasma membrane;P:cellular protein modification process;P:response to chemical;P:response to biotic stimulus;P:reproduction;P:embryo development;P:response to external stimulus;P:cell differentiation;	No
INV_1	NA	NA	NA	NA	NA	NA	Solyc01g012590.1.1	SL4.0ch01	9773802	9775543	Endoribonuclease Dicer-like protein 2 (AHRD V3.3 *-* A0A2G3B0R0_CAPCH)	C:intracellular;P:response to stress;F:protein binding;F:nuclease activity;P:regulation of gene expression, epigenetic;P:response to biotic stimulus;F:nucleic acid binding;P:DNA metabolic process;P:response to external stimulus;	No
INV_1	NA	NA	NA	NA	NA	NA	Solyc01g012690.1.1	SL4.0ch01	9900254	9901258	receptor-like protein 12 (AHRD V3.3 *-* A0A1U8DTH8_CAPAN)	P:cell cycle;P:regulation of molecular function;P:response to endogenous stimulus;C:plasma membrane;P:cellular protein modification process;P:cellular component organization;P:response to biotic stimulus;P:flower development;P:transport;P:response to external stimulus;P:cell differentiation;P:response to stress;F:signaling receptor binding;F:kinase activity;P:signal transduction;P:cell growth;P:r…	No
INV_1	NA	NA	NA	NA	NA	NA	Solyc01g014430.1.1	SL4.0ch01	13594635	13595016	Endoribonuclease Dicer-like protein 2 (AHRD V3.3 *-* A0A2G2Y661_CAPAN)	F:nuclease activity;P:response to stress;P:regulation of gene expression, epigenetic;C:nucleus;F:RNA binding;P:multicellular organism development;	No
INV_1	NA	NA	NA	NA	NA	NA	Solyc01g014065.2.1	SL4.0ch01	11188545	11190548	Cupredoxin (AHRD V3.11 *** tr|A0A2U1PP75|A0A2U1PP75_ARTAN)	F:binding;P:response to stress;P:response to abiotic stimulus;C:cytoplasm;C:plasma membrane;P:metabolic process;P:cellular process;F:catalytic activity;	No
INV_1	NA	NA	NA	NA	NA	NA	Solyc01g013810.1.1	SL4.0ch01	10214481	10214690	Endoribonuclease Dicer-like protein 2 (AHRD V3.3 *-* A0A2G3B0Q1_CAPCH)	F:nuclease activity;	No
INV_1	NA	NA	NA	NA	NA	NA	Solyc01g014300.1.1	SL4.0ch01	12060416	12061027	receptor-like protein 12 (AHRD V3.3 *-* A0A2G2YW48_CAPAN)	P:biological_process;F:protein binding;	No
INV_1	NA	NA	NA	NA	NA	NA	Solyc01g160880.1.1	SL4.0ch01	16421688	16422340	T-complex protein 1 subunit alpha (AHRD V3.11 *-* tr|A0A2G3AMG9|A0A2G3AMG9_CAPAN)	C:membrane;C:integral component of membrane;	No
INV_1	NA	NA	NA	NA	NA	NA	Solyc01g013760.1.1	SL4.0ch01	10177661	10178030	Endoribonuclease Dicer-like protein 2 (AHRD V3.3 *-* A0A2G2Y661_CAPAN)	P:RNA phosphodiester bond hydrolysis;P:RNA processing;F:ATP binding;P:gene silencing by RNA;F:endoribonuclease activity, producing 5'-phosphomonoesters;F:RNA binding;P:RNA phosphodiester bond hydrolysis, endonucleolytic;F:nucleic acid binding;F:ribonuclease III activity;	No
INV_1	NA	NA	NA	NA	NA	NA	Solyc01g014980.4.1	SL4.0ch01	16582171	16583011	Unknown protein	NA	No
INV_1	NA	NA	NA	NA	NA	NA	Solyc01g016370.3.1	SL4.0ch01	19126325	19128266	Cf-19 (AHRD V3.11 *** tr|A0A140GMU1|A0A140GMU1_SOLLC)	P:response to stress;P:post-embryonic development;P:response to endogenous stimulus;F:protein binding;C:membrane;C:cytoplasm;P:response to chemical;P:metabolic process;P:response to biotic stimulus;P:reproduction;P:embryo development;F:catalytic activity;P:response to external stimulus;P:cell differentiation;	No
INV_1	NA	NA	NA	NA	NA	NA	Solyc01g016520.1.1	SL4.0ch01	20487052	20487201	DNA-directed RNA polymerase subunit beta'' (AHRD V3.3 *-* A0A2Z5TZR0_9ASPA)	P:biosynthetic process;P:nucleobase-containing compound metabolic process;F:DNA binding;C:chloroplast;F:transferase activity;	Yes
INV_1	NA	NA	NA	NA	NA	NA	Solyc01g012760.1.1	SL4.0ch01	10106292	10109848	Aldehyde dehydrogenase (AHRD V3.3 *-* A0A200Q0A3_9MAGN)	P:response to abiotic stimulus;P:response to endogenous stimulus;F:protein binding;C:plasma membrane;C:vacuole;C:chloroplast;P:lipid metabolic process;C:cytosol;P:catabolic process;P:biosynthetic process;F:nucleotide binding;P:embryo development;F:catalytic activity;P:response to external stimulus;P:secondary metabolic process;P:response to stress;C:Golgi apparatus;C:mitochondrion;P:response to c…	No
INV_1	NA	NA	NA	NA	NA	NA	Solyc01g013870.1.1	SL4.0ch01	10322027	10322263	receptor-like protein 12 (AHRD V3.3 *-* A0A1U7XMD6_NICSY)	P:response to biotic stimulus;P:response to stress;F:protein binding;C:membrane;P:response to external stimulus;P:response to chemical;	No
INV_1	NA	NA	NA	NA	NA	NA	Solyc01g014540.3.1	SL4.0ch01	14364827	14365162	G-type lectin S-receptor-like serine/threonine-protein kinase (AHRD V3.3 --* A0A2K3NTH2_TRIPR)	F:protein kinase activity;C:membrane;F:kinase activity;C:integral component of membrane;F:ATP binding;P:phosphorylation;P:defense response;F:carbohydrate binding;F:protein serine/threonine kinase activity;F:nucleotide binding;P:protein phosphorylation;F:transferase activity;	No
INV_1	NA	NA	NA	NA	NA	NA	Solyc01g014450.1.1	SL4.0ch01	13685165	13685789	Dicer-like 2 protein (AHRD V3.3 *-* H9N4C7_NICAT)	P:cell cycle;P:cell death;F:protein binding;C:nucleolus;P:cellular protein modification process;F:RNA binding;P:cellular component organization;C:extracellular region;C:cytosol;P:catabolic process;F:nuclease activity;P:response to biotic stimulus;P:regulation of gene expression, epigenetic;P:biosynthetic process;P:embryo development;P:transport;P:response to external stimulus;P:cell differentiati…	No
INV_1	NA	NA	NA	NA	NA	NA	Solyc01g160210.1.1	SL4.0ch01	11071588	11072527	Transcriptional factor B3 family protein (AHRD V3.11 *-* tr|A0A2H1ZEQ2|A0A2H1ZEQ2_ARATH)	P:response to stress;P:response to abiotic stimulus;F:DNA binding;C:chloroplast;	No
INV_1	NA	NA	NA	NA	NA	NA	Solyc01g014566.2.1	SL4.0ch01	14469891	14472841	Ethylene-responsive transcription factor CRF6 (AHRD V3.11 *-* tr|A0A2G2W6M7|A0A2G2W6M7_CAPBA)	P:response to endogenous stimulus;P:nucleobase-containing compound metabolic process;P:signal transduction;F:protein binding;C:cytoplasm;F:DNA binding;P:multicellular organism development;P:response to chemical;P:biosynthetic process;C:nucleus;F:DNA-binding transcription factor activity;	No
INV_1	NA	NA	NA	NA	NA	NA	Solyc01g011500.1.1	SL4.0ch01	9481042	9481239	Unknown protein	NA	No
INV_1	NA	NA	NA	NA	NA	NA	Solyc01g014050.1.1	SL4.0ch01	11144223	11144551	asparagine-rich protein-like (AHRD V3.3 *-* XP_020397117.1)	C:membrane;	No
INV_1	NA	NA	NA	NA	NA	NA	Solyc01g015297.1.1	SL4.0ch01	18582263	18584748	Unknown protein	NA	No
INV_1	NA	NA	NA	NA	NA	NA	Solyc01g160790.1.1	SL4.0ch01	14572924	14573310	Ethylene-responsive transcription factor (AHRD V3.11 *-* tr|A0A2G3AHW6|A0A2G3AHW6_CAPAN)	P:cell cycle;P:response to endogenous stimulus;P:nucleobase-containing compound metabolic process;F:protein binding;P:response to light stimulus;C:cytosol;P:response to biotic stimulus;P:biosynthetic process;P:embryo development;P:flower development;P:response to external stimulus;P:cell differentiation;P:secondary metabolic process;P:growth;P:response to stress;P:signal transduction;F:DNA bindin…	No
INV_1	NA	NA	NA	NA	NA	NA	Solyc01g160800.1.1	SL4.0ch01	14581579	14593441	Ethylene-responsive transcription factor (AHRD V3.11 *-* tr|A0A2G3AHY4|A0A2G3AHY4_CAPAN)	P:response to endogenous stimulus;P:nucleobase-containing compound metabolic process;F:protein binding;C:cytoplasm;P:response to light stimulus;P:response to biotic stimulus;P:biosynthetic process;P:embryo development;P:flower development;P:response to external stimulus;P:cell differentiation;P:secondary metabolic process;P:growth;P:response to stress;P:signal transduction;F:DNA binding;P:respons…	No
INV_1	NA	NA	NA	NA	NA	NA	Solyc01g160740.1.1	SL4.0ch01	14301921	14302381	G-type lectin S-receptor-like serine/threonine-protein kinase (AHRD V3.11 *-* tr|A0A2K3PJV0|A0A2K3PJV0_TRIPR)	F:protein kinase activity;C:membrane;F:kinase activity;C:integral component of membrane;F:ATP binding;C:plasma membrane;P:phosphorylation;F:carbohydrate binding;F:protein serine/threonine kinase activity;F:nucleotide binding;P:protein phosphorylation;F:calmodulin binding;F:transferase activity;	No
INV_1	NA	NA	NA	NA	NA	NA	Solyc01g014010.1.1	SL4.0ch01	10981185	10981460	Unknown protein	NA	No
INV_1	NA	NA	NA	NA	NA	NA	Solyc01g012650.1.1	SL4.0ch01	9850281	9850773	Endoribonuclease Dicer-like protein 2 (AHRD V3.3 *-* A0A2G2Y661_CAPAN)	F:binding;F:nuclease activity;P:response to stress;P:regulation of gene expression, epigenetic;	No
INV_1	NA	NA	NA	NA	NA	NA	Solyc01g160720.1.1	SL4.0ch01	12954287	12954628	UBN2_3 domain-containing protein (AHRD V3.11 *-* tr|A0A1Q3BK16|A0A1Q3BK16_CEPFO)	C:membrane;C:integral component of membrane;P:transmembrane transport;F:transmembrane transporter activity;	No
INV_1	NA	NA	NA	NA	NA	NA	Solyc01g014710.1.1	SL4.0ch01	14600322	14600699	DUF1677 family protein (DUF1677) (AHRD V3.3 *** AT1G72510.2)	NA	No
INV_1	NA	NA	NA	NA	NA	NA	Solyc01g015060.1.1	SL4.0ch01	16762764	16763227	XH/XS domain protein (AHRD V3.3 *-* A0A2K3NHW6_TRIPR)	P:response to stress;P:biosynthetic process;P:regulation of gene expression, epigenetic;P:DNA metabolic process;F:protein binding;P:response to chemical;P:cellular component organization;	No
INV_1	NA	NA	NA	NA	NA	NA	Solyc01g012720.1.1	SL4.0ch01	9975037	9975231	Endoribonuclease Dicer-like protein 2 (AHRD V3.3 *-* A0A2G2VE75_CAPBA)	P:response to stress;F:protein binding;C:cytoplasm;F:RNA binding;F:nuclease activity;P:response to biotic stimulus;P:regulation of gene expression, epigenetic;F:nucleotide binding;P:DNA metabolic process;C:nucleus;P:response to external stimulus;	No
INV_1	NA	NA	NA	NA	NA	NA	Solyc01g011495.1.1	SL4.0ch01	9462248	9463508	Defensin-like protein 1 (AHRD V3.3 *** A0A1U8FEJ7_CAPAN),Pfam:PF00304	P:response to biotic stimulus;P:response to stress;P:response to endogenous stimulus;P:response to external stimulus;P:response to chemical;C:cellular_component;	No
INV_1	NA	NA	NA	NA	NA	NA	Solyc01g014930.3.1	SL4.0ch01	16052402	16053027	Hcr9-OR3A (AHRD V3.11 *-* tr|Q4VSU2|Q4VSU2_SOLPI)	P:response to stress;F:protein binding;C:membrane;P:multicellular organism development;P:response to chemical;P:cellular process;P:response to biotic stimulus;P:response to external stimulus;F:transferase activity;	No
INV_1	NA	NA	NA	NA	NA	NA	Solyc01g160820.1.1	SL4.0ch01	15113066	15115890	Endoribonuclease Dicer-like protein 2 (AHRD V3.11 *-* tr|A0A2G2Y661|A0A2G2Y661_CAPAN)	F:binding;P:nucleobase-containing compound metabolic process;	No
INV_1	NA	NA	NA	NA	NA	NA	Solyc01g160990.1.1	SL4.0ch01	18261109	18261498	RNA-directed DNA polymerase (AHRD V3.11 *-* tr|A0A2I0W9V4|A0A2I0W9V4_9ASPA)	F:aspartic-type endopeptidase activity;F:nucleic acid binding;P:proteolysis;C:nucleus;P:DNA integration;	No
INV_1	NA	NA	NA	NA	NA	NA	Solyc01g160870.1.1	SL4.0ch01	16330144	16331509	Eukaryotic translation initiation factor 4G (AHRD V3.11 *-* tr|A0A2G2XT32|A0A2G2XT32_CAPBA)	F:nucleic acid binding;P:DNA integration;	No
INV_1	NA	NA	NA	NA	NA	NA	Solyc01g160020.1.1	SL4.0ch01	19043478	19043738	Cold shock domain-containing protein 4 (AHRD V3.11 *-* tr|A0A2G3BEN6|A0A2G3BEN6_CAPCH)	P:response to stress;P:response to abiotic stimulus;P:nucleobase-containing compound metabolic process;F:protein binding;C:cytoplasm;P:cell growth;P:anatomical structure development;F:DNA binding;F:RNA binding;P:cellular component organization;P:biosynthetic process;C:nucleus;	No
INV_1	NA	NA	NA	NA	NA	NA	Solyc01g160220.1.1	SL4.0ch01	18526319	18527057	Copia protein (AHRD V3.11 *-* tr|A0A2K3MTX3|A0A2K3MTX3_TRIPR)	NA	No
INV_1	NA	NA	NA	NA	NA	NA	Solyc01g012550.1.1	SL4.0ch01	9681622	9681915	Endoribonuclease Dicer-like protein 2 (AHRD V3.3 *-* A0A2G3B0Q1_CAPCH)	P:response to stress;F:protein binding;C:cytoplasm;F:RNA binding;F:nuclease activity;P:regulation of gene expression, epigenetic;P:response to biotic stimulus;P:DNA metabolic process;C:nucleus;P:response to external stimulus;	No
INV_1	NA	NA	NA	NA	NA	NA	Solyc01g014390.3.1	SL4.0ch01	12979104	12981614	Unknown protein	NA	No
INV_1	NA	NA	NA	NA	NA	NA	Solyc01g013790.1.1	SL4.0ch01	10190609	10190878	Endoribonuclease Dicer-like protein 2 (AHRD V3.3 *-* A0A2G3B0Q1_CAPCH)	P:response to stress;F:protein binding;C:cytoplasm;F:RNA binding;F:nuclease activity;P:regulation of gene expression, epigenetic;P:response to biotic stimulus;P:DNA metabolic process;C:nucleus;P:response to external stimulus;	No
INV_1	NA	NA	NA	NA	NA	NA	Solyc01g160680.1.1	SL4.0ch01	10493237	10493699	Dicer-like 2 protein (AHRD V3.11 *-* tr|H9N4C7|H9N4C7_NICAT)	F:binding;P:nucleobase-containing compound metabolic process;	No
INV_1	NA	NA	NA	NA	NA	NA	Solyc01g044374.2.1	SL4.0ch01	12034408	12035114	Zinc finger BED domain-containing protein RICESLEEPER 2 (AHRD V3.11 *-* tr|A0A2U1KTK1|A0A2U1KTK1_ARTAN)	C:intracellular;F:protein binding;	No
INV_1	NA	NA	NA	NA	NA	NA	Solyc01g150003.2.1	SL4.0ch01	14288039	14288467	Ethylene-responsive transcription factor CRF4 (AHRD V3.11 *** tr|A0A2G3DF40|A0A2G3DF40_CAPCH)	P:response to abiotic stimulus;P:response to endogenous stimulus;P:nucleobase-containing compound metabolic process;F:protein binding;C:cytoplasm;P:lipid metabolic process;P:catabolic process;P:biosynthetic process;P:embryo development;P:growth;P:response to stress;P:post-embryonic development;P:signal transduction;F:DNA binding;P:response to chemical;P:carbohydrate metabolic process;C:nucleus;P:…	No
INV_1	NA	NA	NA	NA	NA	NA	Solyc01g014760.1.1	SL4.0ch01	15041349	15041621	Unknown protein	NA	No
INV_1	NA	NA	NA	NA	NA	NA	Solyc01g012670.3.1	SL4.0ch01	9866304	9867253	Endoribonuclease Dicer-like protein 2 (AHRD V3.3 *-* A0A2G2Y661_CAPAN)	P:cell cycle;P:cell death;F:protein binding;P:cellular protein modification process;F:RNA binding;P:cellular component organization;C:extracellular region;C:cytosol;P:catabolic process;F:nuclease activity;P:response to biotic stimulus;P:regulation of gene expression, epigenetic;P:biosynthetic process;P:embryo development;P:transport;P:response to external stimulus;P:cell differentiation;P:growth;…	No
INV_1	NA	NA	NA	NA	NA	NA	Solyc01g013840.1.1	SL4.0ch01	10246992	10247339	Endoribonuclease Dicer-like protein 2 (AHRD V3.3 *-* A0A2G2Y661_CAPAN)	P:response to stress;F:protein binding;F:RNA binding;P:multicellular organism development;F:nuclease activity;P:regulation of gene expression, epigenetic;P:response to biotic stimulus;P:DNA metabolic process;C:nucleus;P:response to external stimulus;	No
INV_1	NA	NA	NA	NA	NA	NA	Solyc01g163230.1.1	SL4.0ch01	9454334	9454661	fasciclin-like arabinogalactan protein 19 (AHRD V3.11 --* XP_011100933.1)	NA	No
INV_1	NA	NA	NA	NA	NA	NA	Solyc01g160850.1.1	SL4.0ch01	15965592	15965987	B3 domain-containing transcription factor VRN1 (AHRD V3.11 *-* XP_025885043.1)	C:nucleus;F:DNA binding;	No
INV_1	NA	NA	NA	NA	NA	NA	Solyc01g014370.2.1	SL4.0ch01	12605153	12606171	Synaptotagmin-4 (AHRD V3.3 *-* A0A2G2YVG9_CAPAN)	F:binding;C:endoplasmic reticulum;C:plasma membrane;	No
INV_1	NA	NA	NA	NA	NA	NA	Solyc01g014650.1.1	SL4.0ch01	14517850	14518110	Receptor-like protein kinase (AHRD V3.3 *-* A0A2U1PPA0_ARTAN)	P:response to endogenous stimulus;F:signaling receptor activity;C:nucleolus;C:plasma membrane;C:vacuole;C:chloroplast;P:cellular protein modification process;P:response to biotic stimulus;P:flower development;P:transport;P:response to external stimulus;P:response to stress;F:signaling receptor binding;F:kinase activity;P:signal transduction;P:cell growth;F:DNA binding;C:mitochondrion;P:response t…	No
INV_1	NA	NA	NA	NA	NA	NA	Solyc01g015010.1.1	SL4.0ch01	16623768	16623941	Unknown protein	NA	No
INV_1	NA	NA	NA	NA	NA	NA	Solyc01g013850.1.1	SL4.0ch01	10289512	10290368	Endoribonuclease Dicer-like protein 2 (AHRD V3.3 *-* A0A2G3B0R0_CAPCH)	F:nuclease activity;	No
INV_1	NA	NA	NA	NA	NA	NA	Solyc01g160730.1.1	SL4.0ch01	13546067	13546827	Endoribonuclease Dicer-like protein 2 (AHRD V3.11 *-* tr|A0A2G2Y661|A0A2G2Y661_CAPAN)	NA	No
INV_1	NA	NA	NA	NA	NA	NA	Solyc01g012610.1.1	SL4.0ch01	9783357	9783566	Endoribonuclease Dicer-like protein 2 (AHRD V3.3 *-* A0A2G2VE65_CAPBA)	P:response to stress;F:protein binding;C:cytoplasm;F:RNA binding;F:nuclease activity;P:regulation of gene expression, epigenetic;P:response to biotic stimulus;P:DNA metabolic process;C:nucleus;P:response to external stimulus;	No
INV_1	NA	NA	NA	NA	NA	NA	Solyc01g160670.1.1	SL4.0ch01	10455677	10456190	Dicer-like protein 2 (AHRD V3.11 *-* tr|F8SXT7|F8SXT7_NICAT)	F:binding;F:nuclease activity;	No
INV_1	NA	NA	NA	NA	NA	NA	Solyc01g015180.1.1	SL4.0ch01	17485371	17485595	F-box/LRR-repeat protein (AHRD V3.3 *-* A0A2G2X6L0_CAPBA)	NA	No
INV_1	NA	NA	NA	NA	NA	NA	Solyc01g012680.1.1	SL4.0ch01	9867652	9867861	Endoribonuclease Dicer-like protein 2 (AHRD V3.3 *-* A0A2G3B0Q1_CAPCH)	F:nuclease activity;	No
INV_1	NA	NA	NA	NA	NA	NA	Solyc01g014367.1.1	SL4.0ch01	12408696	12409815	Unknown protein	NA	No
INV_1	NA	NA	NA	NA	NA	NA	Solyc01g013980.1.1	SL4.0ch01	10751237	10751448	Vacuolar protein-sorting-associated protein 33-like protein (AHRD V3.3 *-* A0A2G3CIT9_CAPCH)	P:cellular process;C:membrane;C:vacuole;P:transport;C:endosome;	No
INV_1	NA	NA	NA	NA	NA	NA	Solyc01g016355.1.1	SL4.0ch01	19125356	19126258	receptor-like protein 12 (AHRD V3.3 *-* A0A1U8DTH8_CAPAN)	P:response to stress;P:response to endogenous stimulus;F:protein binding;C:plasma membrane;P:multicellular organism development;P:response to chemical;P:cellular process;P:response to biotic stimulus;P:response to external stimulus;	No
INV_1	NA	NA	NA	NA	NA	NA	Solyc01g015130.1.1	SL4.0ch01	16861921	16862295	F-box/LRR-repeat protein (AHRD V3.3 *-* A0A2G2ZYX1_CAPAN)	F:binding;	No
INV_1	NA	NA	NA	NA	NA	NA	Solyc01g014170.1.1	SL4.0ch01	11786322	11786492	receptor-like protein 12 (AHRD V3.3 *-* A0A1U7XMD6_NICSY)	P:response to biotic stimulus;P:response to stress;F:protein binding;C:plasma membrane;P:response to external stimulus;P:response to chemical;	No
INV_1	NA	NA	NA	NA	NA	NA	Solyc01g160910.1.1	SL4.0ch01	16896513	16896923	Gag/pol polyprotein (AHRD V3.11 *-* tr|Q6WAY7|Q6WAY7_PEA)	NA	No
INV_1	NA	NA	NA	NA	NA	NA	Solyc01g013995.2.1	SL4.0ch01	10838026	10839540	B3 domain-containing transcription factor VRN1-like isoform X1 (AHRD V3.3 --* A0A2I4FEY9_9ROSI)	NA	No
INV_1	NA	NA	NA	NA	NA	NA	Solyc01g014720.3.1	SL4.0ch01	14631821	14632345	Solanum lycopersicum Cytokinin Response Factor 7	P:cell cycle;P:response to abiotic stimulus;P:response to endogenous stimulus;P:nucleobase-containing compound metabolic process;F:protein binding;P:cellular component organization;C:cytosol;P:response to biotic stimulus;P:biosynthetic process;P:embryo development;P:response to external stimulus;P:secondary metabolic process;P:response to stress;P:post-embryonic development;P:signal transduction;…	No
INV_1	NA	NA	NA	NA	NA	NA	Solyc01g160690.1.1	SL4.0ch01	10779943	10780585	sucrose synthase 2-like (AHRD V3.11 --* XP_020242929.1)	NA	No
INV_1	NA	NA	NA	NA	NA	NA	Solyc01g160840.1.1	SL4.0ch01	15872592	15883323	transcription factor bHLH95-like (AHRD V3.11 *** tr|A0A2I4FIQ6|A0A2I4FIQ6_9ROSI)	P:post-embryonic development;F:protein binding;P:lipid metabolic process;P:cellular process;P:biosynthetic process;P:reproduction;P:embryo development;P:secondary metabolic process;	No
INV_1	NA	NA	NA	NA	NA	NA	Solyc01g014090.1.1	SL4.0ch01	11320678	11321678	Synaptotagmin-4 (AHRD V3.3 *-* A0A2G2X4F1_CAPBA)	F:binding;C:endoplasmic reticulum;C:plasma membrane;	No
INV_1	NA	NA	NA	NA	NA	NA	Solyc01g162940.1.1	SL4.0ch01	9892744	9892987	Endoribonuclease Dicer-like protein 2 (AHRD V3.11 *-* tr|A0A2G2VE75|A0A2G2VE75_CAPBA)	NA	No
INV_1	NA	NA	NA	NA	NA	NA	Solyc01g013910.1.1	SL4.0ch01	10417326	10419212	Endoribonuclease Dicer 2b (AHRD V3.3 *-* A0A164W6J8_SOLLC)	NA	No
INV_1	NA	NA	NA	NA	NA	NA	Solyc01g014350.1.1	SL4.0ch01	12176595	12176949	Protein kinase family protein (AHRD V3.3 *-* F4ISN5_ARATH)	P:post-embryonic development;P:response to endogenous stimulus;P:signal transduction;F:protein binding;C:cytoplasm;F:kinase activity;P:cellular protein modification process;P:response to chemical;P:response to light stimulus;P:cell-cell signaling;F:nucleotide binding;P:reproduction;C:nucleus;	No
INV_1	NA	NA	NA	NA	NA	NA	Solyc01g015200.1.1	SL4.0ch01	17894216	17895137	Plastid transcriptionally active 3 (AHRD V3.3 *-* F4J3M2_ARATH)	NA	No
INV_1	NA	NA	NA	NA	NA	NA	Solyc01g013860.1.1	SL4.0ch01	10290707	10290976	Endoribonuclease Dicer-like protein 2 (AHRD V3.3 *-* A0A2G2VE65_CAPBA)	P:response to stress;F:protein binding;C:cytoplasm;F:RNA binding;F:nuclease activity;P:regulation of gene expression, epigenetic;P:response to biotic stimulus;P:DNA metabolic process;C:nucleus;P:response to external stimulus;	No
INV_1	NA	NA	NA	NA	NA	NA	Solyc01g011465.1.1	SL4.0ch01	9340901	9351535	Unknown protein	NA	Yes
INV_1	NA	NA	NA	NA	NA	NA	Solyc01g160970.1.1	SL4.0ch01	18004069	18004347	Eukaryotic translation initiation factor 3 subunit M (AHRD V3.11 --* tr|A0A2G3ABK0|A0A2G3ABK0_CAPAN)	NA	No
INV_1	NA	NA	NA	NA	NA	NA	Solyc01g034040.2.1	SL4.0ch01	18359309	18359862	Non-functional NADPH-dependent codeinone reductase 2 (AHRD V3.11 *-* tr|A0A2G2X821|A0A2G2X821_CAPBA)	NA	No
INV_1	NA	NA	NA	NA	NA	NA	Solyc01g160700.1.1	SL4.0ch01	11072545	11073032	B3 domain-containing protein (AHRD V3.11 *-* tr|A0A1Q3D9A6|A0A1Q3D9A6_CEPFO)	F:DNA binding;	No
INV_1	NA	NA	NA	NA	NA	NA	Solyc01g015035.1.1	SL4.0ch01	16718268	16718967	Unknown protein	NA	No
INV_1	NA	NA	NA	NA	NA	NA	Solyc01g016530.1.1	SL4.0ch01	20488064	20488775	hypothetical protein (DUF789) (AHRD V3.3 --* AT1G73210.3)	NA	Yes
INV_1	NA	NA	NA	NA	NA	NA	Solyc01g012580.1.1	SL4.0ch01	9739597	9739963	Endoribonuclease Dicer-like protein 2 (AHRD V3.3 *-* A0A2G2Y661_CAPAN)	C:intracellular;P:response to stress;F:protein binding;F:nuclease activity;P:regulation of gene expression, epigenetic;P:response to biotic stimulus;F:nucleic acid binding;P:DNA metabolic process;P:response to external stimulus;	No
INV_1	NA	NA	NA	NA	NA	NA	Solyc01g011480.1.1	SL4.0ch01	9420407	9420664	Photosystem II CP43 reaction center protein (AHRD V3.3 *-* A0A2G2VUH1_CAPBA)	F:binding;C:membrane;P:generation of precursor metabolites and energy;C:chloroplast;P:cellular protein modification process;P:photosynthesis;C:thylakoid;F:catalytic activity;	No
INV_1	NA	NA	NA	NA	NA	NA	Solyc01g160660.1.1	SL4.0ch01	9997296	10005175	Endoribonuclease Dicer-like protein 2 (AHRD V3.11 *-* tr|A0A2G2Y661|A0A2G2Y661_CAPAN)	F:nuclease activity;P:response to biotic stimulus;P:response to stress;P:regulation of gene expression, epigenetic;P:DNA metabolic process;F:protein binding;P:response to external stimulus;	No
INV_1	NA	NA	NA	NA	NA	NA	Solyc01g160930.1.1	SL4.0ch01	17317709	17317911	GTP-binding family protein Chr1:19737493-19740201 FORWARD LENGTH 576 201606 (AHRD V3.11 --* AT1G52980.1)	NA	No
INV_1	NA	NA	NA	NA	NA	NA	Solyc01g014340.2.1	SL4.0ch01	12146156	12146498	E3 ubiquitin-protein ligase BRE1A-like (AHRD V3.11 --* XP_010314382.1)	NA	No
INV_1	NA	NA	NA	NA	NA	NA	Solyc01g161040.1.1	SL4.0ch01	20070113	20074082	Gag/pol polyprotein (AHRD V3.11 *-* tr|A0A2K3PL47|A0A2K3PL47_TRIPR)	F:RNA-DNA hybrid ribonuclease activity;F:nucleic acid binding;P:RNA phosphodiester bond hydrolysis, endonucleolytic;	No
INV_1	NA	NA	NA	NA	NA	NA	Solyc01g013880.1.1	SL4.0ch01	10322437	10323141	receptor-like protein 12 (AHRD V3.3 *-* A0A1U8DTH8_CAPAN)	C:intracellular;P:cell cycle;P:pollination;P:response to endogenous stimulus;F:protein binding;C:plasma membrane;P:cellular protein modification process;P:cellular component organization;P:response to biotic stimulus;P:flower development;P:response to external stimulus;P:cell differentiation;P:response to stress;F:kinase activity;P:signal transduction;P:cell growth;P:response to chemical;C:endoso…	No
INV_1	NA	NA	NA	NA	NA	NA	Solyc01g161030.1.1	SL4.0ch01	19903463	19903878	E3 ubiquitin-protein ligase AIP2 (AHRD V3.11 *** XP_004228345.1)	F:binding;	No
INV_1	NA	NA	NA	NA	NA	NA	Solyc01g014410.1.1	SL4.0ch01	13554548	13554787	Dicer-like protein 2 (AHRD V3.3 *-* F8SXT7_NICAT)	P:cell cycle;P:cell death;F:protein binding;P:cellular protein modification process;F:RNA binding;P:cellular component organization;C:extracellular region;C:cytosol;P:catabolic process;F:nuclease activity;P:response to biotic stimulus;P:biosynthetic process;P:regulation of gene expression, epigenetic;F:nucleotide binding;P:embryo development;P:transport;P:response to external stimulus;P:cell diff…	No
INV_1	NA	NA	NA	NA	NA	NA	Solyc01g013990.1.1	SL4.0ch01	10818199	10819130	Unknown protein	NA	No
INV_1	NA	NA	NA	NA	NA	NA	Solyc01g160760.1.1	SL4.0ch01	14487929	14488370	S-adenosylmethionine decarboxylase proenzyme (AHRD V3.11 *-* tr|A0A2G2ZGA8|A0A2G2ZGA8_CAPAN)	P:metabolic process;P:cellular process;F:catalytic activity;	No
INV_1	NA	NA	NA	NA	NA	NA	Solyc01g162960.1.1	SL4.0ch01	11184782	11185857	mavicyanin-like (AHRD V3.11 *-* XP_010317457.1)	P:electron transport chain;F:electron transfer activity;	No
INV_1	NA	NA	NA	NA	NA	NA	Solyc01g014240.1.1	SL4.0ch01	11960325	11960573	TMV resistance protein N (AHRD V3.3 *-* A0A2G2VDZ1_CAPBA)	P:biological_process;F:nucleotide binding;F:protein binding;	No
INV_1	NA	NA	NA	NA	NA	NA	Solyc01g162990.1.1	SL4.0ch01	18227690	18228576	B3 domain-containing protein At1g49475-like (AHRD V3.11 *-* XP_025886111.1)	C:nucleus;F:DNA binding;	No
INV_1	NA	NA	NA	NA	NA	NA	Solyc01g013970.1.1	SL4.0ch01	10635971	10636228	Plastid transcriptionally active 3 (AHRD V3.3 *-* F4J3M2_ARATH)	F:DNA binding;C:chloroplast;	No
INV_1	NA	NA	NA	NA	NA	NA	Solyc01g014690.2.1	SL4.0ch01	14560950	14561477	Receptor-like protein kinase (AHRD V3.3 *-* A0A2U1PPA0_ARTAN)	P:response to stress;P:response to abiotic stimulus;P:response to endogenous stimulus;F:signaling receptor activity;P:signal transduction;F:protein binding;C:membrane;C:cytoplasm;F:kinase activity;P:cellular protein modification process;P:response to chemical;P:response to biotic stimulus;F:nucleotide binding;P:response to external stimulus;	No
INV_1	NA	NA	NA	NA	NA	NA	Solyc01g014561.2.1	SL4.0ch01	14420902	14423083	Ethylene-responsive transcription factor CRF4 (AHRD V3.11 *-* tr|A0A2G3DF40|A0A2G3DF40_CAPCH)	F:DNA-binding transcription factor activity;	No
INV_1	NA	NA	NA	NA	NA	NA	Solyc01g160860.1.1	SL4.0ch01	16027401	16037924	receptor-like protein 12 (AHRD V3.11 *-* tr|A0A2G2YW48|A0A2G2YW48_CAPAN)	P:response to stress;P:post-embryonic development;P:response to abiotic stimulus;P:response to endogenous stimulus;F:signaling receptor activity;P:signal transduction;F:protein binding;F:kinase activity;C:plasma membrane;P:cellular protein modification process;P:response to chemical;P:response to biotic stimulus;P:transport;P:response to external stimulus;	No
INV_10	SPIMP10g0299590.1	SPIMPch10	46623691	46627073	Serine carboxypeptidase, putative	C:extracellular region;P:cellular process;P:protein metabolic process;C:lysosome;F:transferase activity;P:secondary metabolic process;F:hydrolase activity;	NA	NA	NA	NA	NA	NA	Yes
INV_10	SPIMP10g0299640.1	SPIMPch10	46929105	46961790	B3 domain-containing protein	P:response to stress;P:response to abiotic stimulus;F:DNA binding;P:flower development;C:nucleoplasm;	NA	NA	NA	NA	NA	NA	Yes
INV_10	SPIMP10g0299620.1	SPIMPch10	46730317	46731147	Protein kinase domain-containing protein	C:membrane;C:integral component of membrane;	Solyc10g049330.3.1	SL4.0ch10	44078222	44079223	myosin-J heavy chain-like isoform X1 (AHRD V3.3 --* XP_024926360.1)	C:membrane;C:integral component of membrane;	Yes
INV_10	SPIMP10g0299630.1	SPIMPch10	46749143	46751620	Unknown protein	NA	NA	NA	NA	NA	NA	NA	Yes
INV_10	SPIMP10g0299600.1	SPIMPch10	46639694	46644574	Nucleobase-ascorbate transporter like	C:cell wall;F:transporter activity;C:plasma membrane;C:vacuole;P:multicellular organism development;P:response to chemical;P:metabolic process;P:cellular process;C:endoplasmic reticulum;P:transport;	NA	NA	NA	NA	NA	NA	Yes
INV_10	SPIMP10g0299610.1	SPIMPch10	46672146	46674005	cysteine-rich and transmembrane domain-containing protein WIH2-like isoform X2	NA	Solyc10g049300.3.1	SL4.0ch10	43938392	43939027	annexin A7-like isoform X1 (AHRD V3.3 *-* XP_019071560.1)	NA	Yes
INV_10	NA	NA	NA	NA	NA	NA	Solyc10g049305.1.1	SL4.0ch10	43994191	43994796	Unknown protein	NA	Yes
INV_10	NA	NA	NA	NA	NA	NA	Solyc10g161420.1.1	SL4.0ch10	44147370	44147669	DnaJ domain-containing protein (AHRD V3.11 *-* tr|A0A2U1M6X8|A0A2U1M6X8_ARTAN)	C:membrane;	Yes
INV_10	NA	NA	NA	NA	NA	NA	Solyc10g161430.1.1	SL4.0ch10	44137973	44138746	Zinc finger BED domain-containing protein DAYSLEEPER (AHRD V3.11 *-* tr|A0A1J3JPE0|A0A1J3JPE0_NOCCA)	F:protein dimerization activity;F:DNA binding;	Yes
INV_11	SPIMP10g0300970.1	SPIMPch10	50507281	50508825	DUF4216 domain-containing protein	NA	NA	NA	NA	NA	NA	NA	Yes
INV_11	SPIMP10g0301030.1	SPIMPch10	50752583	50753278	PREDICTED: uncharacterized protein LOC107854846 isoform X1	C:intracellular;F:catalytic activity;	NA	NA	NA	NA	NA	NA	No
INV_11	SPIMP10g0300980.1	SPIMPch10	50578808	50580221	SPX domain-containing protein	C:membrane;P:transport;	Solyc10g050310.1.1	SL4.0ch10	47950829	47951604	SPX domain-containing membrane protein (AHRD V3.3 *-* A0A2G2W3U2_CAPBA)	C:membrane;C:vacuole;P:transport;	Yes
INV_11	SPIMP10g0301060.1	SPIMPch10	51035040	51046373	DUF4216 domain-containing protein	NA	NA	NA	NA	NA	NA	NA	Yes
INV_11	SPIMP10g0301040.1	SPIMPch10	50758020	50759733	DUF4216 domain-containing protein	NA	NA	NA	NA	NA	NA	NA	No
INV_11	SPIMP10g0301050.1	SPIMPch10	50833427	50834802	ATP-dependent DNA helicase	P:response to stress;F:protein binding;C:membrane;F:DNA binding;F:RNA binding;P:cellular component organization;C:mitochondrion;F:nuclease activity;P:biosynthetic process;F:nucleotide binding;C:nucleus;P:DNA metabolic process;F:enzyme regulator activity;	NA	NA	NA	NA	NA	NA	No
INV_11	SPIMP10g0301010.1	SPIMPch10	50712609	50713598	hypothetical protein EJD97_003413	NA	NA	NA	NA	NA	NA	NA	No
INV_11	SPIMP10g0301020.1	SPIMPch10	50719996	50720480	Transpos_assoc domain-containing protein	C:membrane;	NA	NA	NA	NA	NA	NA	No
INV_11	SPIMP10g0301000.1	SPIMPch10	50706031	50707719	hypothetical protein BC332_02948	NA	NA	NA	NA	NA	NA	NA	No
INV_11	SPIMP10g0300990.1	SPIMPch10	50642944	50643195	DUF4216 domain-containing protein	NA	NA	NA	NA	NA	NA	NA	No
INV_11	NA	NA	NA	NA	NA	NA	Solyc10g161650.1.1	SL4.0ch10	47812971	47814861	DNA/RNA polymerases superfamily protein ChrM:227709-228431 REVERSE LENGTH 240 201606 (AHRD V3.11 --* ATMG00810.1)	P:biological_process;F:molecular_function;C:mitochondrion;	No
INV_11	NA	NA	NA	NA	NA	NA	Solyc10g161620.1.1	SL4.0ch10	47729709	47730025	ATP-dependent DNA helicase (AHRD V3.11 *-* tr|A0A2K3N1S7|A0A2K3N1S7_TRIPR)	P:response to stress;F:nucleotide binding;P:DNA metabolic process;P:cellular component organization;F:hydrolase activity;	No
INV_11	NA	NA	NA	NA	NA	NA	Solyc10g161640.1.1	SL4.0ch10	47728462	47729650	ATP-dependent DNA helicase (AHRD V3.11 *-* tr|A0A2K3P8C1|A0A2K3P8C1_TRIPR)	P:DNA metabolic process;F:hydrolase activity;	No
INV_11	NA	NA	NA	NA	NA	NA	Solyc10g161630.1.1	SL4.0ch10	47730587	47730904	ATP-dependent DNA helicase (AHRD V3.11 *-* tr|K3YD59|K3YD59_SETIT)	P:response to stress;P:DNA metabolic process;P:cellular component organization;F:hydrolase activity;	No
INV_11	NA	NA	NA	NA	NA	NA	Solyc10g161660.1.1	SL4.0ch10	47828651	47829253	UBN2_3 domain-containing protein (AHRD V3.11 *** tr|A0A1Q3D6Q2|A0A1Q3D6Q2_CEPFO)	F:nucleic acid binding;F:DNA binding;P:DNA integration;	No
INV_11	NA	NA	NA	NA	NA	NA	Solyc10g161610.1.1	SL4.0ch10	47727507	47728031	Helitron helicase-like domain-containing protein (AHRD V3.11 *-* tr|A0A2U1NGU7|A0A2U1NGU7_ARTAN)	P:cellular process;	No
INV_11	NA	NA	NA	NA	NA	NA	Solyc10g161600.1.1	SL4.0ch10	47730938	47731662	ATP-dependent DNA helicase (AHRD V3.11 *-* tr|K3YXY4|K3YXY4_SETIT)	P:response to stress;F:nucleotide binding;P:DNA metabolic process;P:cellular component organization;F:hydrolase activity;	No
INV_12	SPIMP01g0018440.1	SPIMPch01	56959286	56960133	uncharacterized protein LOC104648847 isoform X4	NA	NA	NA	NA	NA	NA	NA	Yes
INV_12	SPIMP01g0018410.1	SPIMPch01	56867080	56867412	Unknown protein	NA	NA	NA	NA	NA	NA	NA	Yes
INV_12	SPIMP01g0018450.1	SPIMPch01	56960141	56960338	uncharacterized protein LOC104648847 isoform X4	NA	NA	NA	NA	NA	NA	NA	Yes
INV_12	SPIMP01g0018430.1	SPIMPch01	56941624	56945772	uncharacterized protein LOC104646748	NA	Solyc01g057165.2.1	SL4.0ch01	52685852	52688980	replication protein A 70 kDa DNA-binding subunit B-like isoform X1 (AHRD V3.11 --* XP_025886291.1)	NA	Yes
INV_12	SPIMP01g0018400.1	SPIMPch01	56825729	56826091	Unknown protein	NA	Solyc01g057160.1.1	SL4.0ch01	52610980	52611180	Unknown protein	NA	Yes
INV_12	SPIMP01g0018420.1	SPIMPch01	56897078	56906519	PMD domain-containing protein	P:metabolic process;F:binding;	NA	NA	NA	NA	NA	NA	Yes
INV_12	SPIMP01g0018460.1	SPIMPch01	56960787	56962216	Eukaryotic translation initiation factor 3 subunit A	P:response to endogenous stimulus;C:cytoplasm;F:translation factor activity, RNA binding;P:response to chemical;P:cell differentiation;	Solyc01g057185.2.1	SL4.0ch01	52703632	52704786	Eukaryotic translation initiation factor 3 subunit A (AHRD V3.11 *-* tr|A0A2G3AVW5|A0A2G3AVW5_CAPCH)	P:response to endogenous stimulus;C:cytoplasm;F:translation factor activity, RNA binding;P:response to chemical;P:cell differentiation;	Yes
INV_12	SPIMP01g0018390.1	SPIMPch01	56825689	56868850	Unknown protein	NA	Solyc01g057150.1.1	SL4.0ch01	52609646	52609924	Unknown protein	NA	Yes
INV_12	NA	NA	NA	NA	NA	NA	Solyc01g057180.2.1	SL4.0ch01	52696991	52697627	Unknown protein	NA	Yes
INV_14	SPIMP02g0069740.1	SPIMPch02	44275591	44276762	Protein of unknown function, DUF538	C:membrane;	Solyc02g079790.3.1	SL4.0ch02	42219407	42220354	DUF538 domain-containing protein (AHRD V3.3 *** A0A1Q3D5N1_CEPFO)	C:membrane;	Yes
INV_14	SPIMP02g0069860.1	SPIMPch02	44368221	44370966	oxygen-evolving enhancer protein 3-2, chloroplastic	F:protein binding;C:membrane;P:generation of precursor metabolites and energy;C:chloroplast;P:photosynthesis;C:extracellular region;C:thylakoid;F:catalytic activity;	Solyc02g079950.3.1	SL4.0ch02	42313667	42315570	photosystem II oxygen-evolving complex protein 3	F:protein binding;C:membrane;P:generation of precursor metabolites and energy;C:chloroplast;P:photosynthesis;C:extracellular region;C:thylakoid;F:catalytic activity;	Yes
INV_14	SPIMP02g0069770.1	SPIMPch02	44282102	44285286	Pentatricopeptide repeat-containing protein, mitochondrial	F:nucleic acid binding;P:nucleobase-containing compound metabolic process;P:signal transduction;C:membrane;C:chloroplast;C:mitochondrion;	Solyc02g079820.4.1	SL4.0ch02	42225476	42226930	Pentatricopeptide repeat-containing protein (AHRD V3.3 *** A0A1J3IUT7_NOCCA)	P:nucleobase-containing compound metabolic process;C:plastid;F:RNA binding;P:multicellular organism development;C:mitochondrion;	Yes
INV_14	SPIMP02g0069880.1	SPIMPch02	44382815	44385925	BHLH transcription factor	P:post-embryonic development;C:nucleus;F:protein binding;F:DNA binding;P:cellular homeostasis;P:response to chemical;P:secondary metabolic process;	Solyc02g079970.4.1	SL4.0ch02	42326852	42330027	bHLH transcription factor 014	P:post-embryonic development;P:nucleobase-containing compound metabolic process;F:protein binding;C:cytoplasm;F:DNA binding;P:response to chemical;P:biosynthetic process;C:nucleus;F:DNA-binding transcription factor activity;P:cellular homeostasis;P:secondary metabolic process;	Yes
INV_14	SPIMP02g0069840.1	SPIMPch02	44355980	44359698	Phosphosulfolactate synthase-related protein	P:metabolic process;P:response to stress;P:response to abiotic stimulus;F:catalytic activity;	Solyc02g079930.3.1	SL4.0ch02	42300735	42304451	phosphosulfolactate synthase	P:metabolic process;P:response to stress;P:response to abiotic stimulus;F:catalytic activity;	Yes
INV_14	SPIMP02g0069800.1	SPIMPch02	44314283	44315094	uncharacterized protein LOC101267080	NA	NA	NA	NA	NA	NA	NA	Yes
INV_14	SPIMP02g0069710.1	SPIMPch02	44243653	44246593	BHLH transcription factor	P:response to stress;P:response to abiotic stimulus;P:response to endogenous stimulus;P:cell communication;P:nucleobase-containing compound metabolic process;F:protein binding;F:DNA binding;P:multicellular organism development;P:response to chemical;P:biosynthetic process;C:nucleus;F:DNA-binding transcription factor activity;P:response to external stimulus;P:cell differentiation;	NA	NA	NA	NA	NA	NA	Yes
INV_14	SPIMP02g0069730.1	SPIMPch02	44269782	44270759	Glycine-rich protein	F:lipid binding;F:kinase activity;P:cellular protein modification process;	Solyc02g079780.1.1	SL4.0ch02	42213624	42214601	hypothetical protein (AHRD V3.3 *** AT1G11440.1)	F:lipid binding;F:kinase activity;P:cellular protein modification process;	Yes
INV_14	SPIMP02g0069940.1	SPIMPch02	44446249	44446992	LEA_2 domain-containing protein	P:response to biotic stimulus;P:response to stress;C:membrane;C:cytoplasm;P:response to external stimulus;	Solyc02g080100.1.1	SL4.0ch02	42390355	42391098	Late embryogenesis abundant (LEA) hydroxyproline-rich glycoprotein family (AHRD V3.3 *** Q9SYB2_ARATH)	P:response to biotic stimulus;P:response to stress;C:membrane;C:cytoplasm;P:response to external stimulus;	Yes
INV_14	SPIMP02g0069890.1	SPIMPch02	44386155	44388690	Sulfite exporter TauE/SafE family protein, putative	C:intracellular;C:membrane;P:cellular protein modification process;	Solyc02g079980.3.1	SL4.0ch02	42330357	42332805	Sulfite exporter TauE/SafE family protein 2 (AHRD V3.3 *** TAUE2_ARATH)	C:intracellular;C:membrane;P:cellular protein modification process;	Yes
INV_14	SPIMP02g0069900.1	SPIMPch02	44393185	44442762	Receptor-like protein kinase	P:pollination;P:cell death;P:response to endogenous stimulus;F:signaling receptor activity;F:protein binding;C:plasma membrane;C:vacuole;P:cellular protein modification process;F:carbohydrate binding;C:cytosol;P:response to biotic stimulus;F:nucleotide binding;P:response to external stimulus;P:response to stress;F:kinase activity;P:signal transduction;C:mitochondrion;P:response to chemical;	Solyc02g079990.3.1	SL4.0ch02	42337340	42340438	Cysteine-rich receptor-like protein kinase 10 (AHRD V3.3 *** A0A2G3D6H0_CAPCH)	P:pollination;P:cell death;P:response to endogenous stimulus;F:signaling receptor activity;F:protein binding;C:plasma membrane;C:vacuole;P:cellular protein modification process;F:carbohydrate binding;C:cytosol;P:response to biotic stimulus;F:nucleotide binding;P:response to external stimulus;P:response to stress;F:kinase activity;P:signal transduction;C:mitochondrion;P:response to chemical;	Yes
INV_14	SPIMP02g0069780.1	SPIMPch02	44292475	44295044	Terpene synthase	P:response to stress;P:response to endogenous stimulus;F:protein binding;C:membrane;C:chloroplast;P:response to chemical;P:response to light stimulus;P:lipid metabolic process;F:hydrolase activity;C:cytosol;P:catabolic process;P:response to biotic stimulus;P:cellular process;P:biosynthetic process;P:response to external stimulus;	Solyc02g079840.2.1	SL4.0ch02	42236222	42238798	Terpene synthase (AHRD V3.3 *** G5CV40_SOLLC)	P:response to stress;P:response to endogenous stimulus;F:protein binding;C:membrane;C:chloroplast;P:response to chemical;P:response to light stimulus;P:lipid metabolic process;F:hydrolase activity;C:cytosol;P:catabolic process;P:response to biotic stimulus;P:cellular process;P:biosynthetic process;P:response to external stimulus;	Yes
INV_14	SPIMP02g0069750.1	SPIMPch02	44278311	44278622	Transforming growth factor beta receptor type 3	C:membrane;	Solyc02g079800.1.1	SL4.0ch02	42222068	42222379	transmembrane protein (AHRD V3.3 --* AT3G09280.1)	C:membrane;	Yes
INV_14	SPIMP02g0069760.1	SPIMPch02	44279354	44280455	BHLH domain-containing protein	P:biosynthetic process;P:nucleobase-containing compound metabolic process;C:nucleus;F:protein binding;F:DNA binding;P:flower development;F:DNA-binding transcription factor activity;	Solyc02g079810.3.1	SL4.0ch02	42223162	42224188	bHLH transcription factor 080	P:response to abiotic stimulus;P:response to endogenous stimulus;P:nucleobase-containing compound metabolic process;F:protein binding;C:cytoplasm;P:cellular component organization;P:lipid metabolic process;P:catabolic process;P:biosynthetic process;P:flower development;P:cell differentiation;P:secondary metabolic process;P:response to stress;P:signal transduction;F:DNA binding;P:response to chemi…	Yes
INV_14	SPIMP02g0069720.1	SPIMPch02	44266555	44268671	Multiple organellar rna editing factor 9, chloroplastic	P:response to stress;P:response to abiotic stimulus;P:nucleobase-containing compound metabolic process;F:protein binding;C:chloroplast;F:RNA binding;C:mitochondrion;	Solyc02g079770.3.1	SL4.0ch02	42210403	42212472	Multiple organellar RNA editing factor 9, chloroplastic (AHRD V3.3 *** MORF9_ARATH)	P:response to stress;P:response to abiotic stimulus;P:nucleobase-containing compound metabolic process;F:protein binding;C:chloroplast;F:RNA binding;C:mitochondrion;	Yes
INV_14	SPIMP02g0069910.1	SPIMPch02	44400177	44400434	Unknown protein	NA	NA	NA	NA	NA	NA	NA	Yes
INV_14	SPIMP02g0069930.1	SPIMPch02	44445012	44446236	LEA_2 domain-containing protein	P:response to biotic stimulus;P:response to stress;C:membrane;P:response to external stimulus;	NA	NA	NA	NA	NA	NA	Yes
INV_14	SPIMP02g0069850.1	SPIMPch02	44367150	44368440	DUF1218 domain-containing protein	C:membrane;	Solyc02g079940.3.1	SL4.0ch02	42311917	42313343	Transmembrane protein, putative (DUF1218) (AHRD V3.3 *** A0A1P8B4W6_ARATH)	C:membrane;	Yes
INV_14	SPIMP02g0069790.1	SPIMPch02	44295500	44313681	FYVE-type domain-containing protein	P:cell cycle;F:protein binding;P:protein metabolic process;C:vacuole;P:cellular component organization;P:lipid metabolic process;C:cytosol;P:catabolic process;P:biosynthetic process;P:transport;P:response to external stimulus;P:cell differentiation;C:nucleoplasm;F:lipid binding;P:post-embryonic development;C:membrane;P:signal transduction;P:response to chemical;C:endosome;P:reproduction;	Solyc02g079860.1.1	SL4.0ch02	42254753	42258291	BTB domain-containing protein/NPH3 domain-containing protein (AHRD V3.3 *** A0A1Q3D7J0_CEPFO)	P:post-embryonic development;P:response to abiotic stimulus;P:tropism;F:protein binding;C:membrane;C:cytoplasm;P:cellular process;P:reproduction;	Yes
INV_14	SPIMP02g0069820.1	SPIMPch02	44322803	44342205	Terpene synthase	P:response to stress;P:response to endogenous stimulus;F:protein binding;C:chloroplast;P:response to chemical;P:response to light stimulus;P:lipid metabolic process;F:hydrolase activity;C:cytosol;P:catabolic process;P:response to biotic stimulus;P:cellular process;P:biosynthetic process;P:response to external stimulus;	Solyc02g079890.2.1	SL4.0ch02	42266710	42269882	Terpene synthase (AHRD V3.3 *** G5CV49_SOLLC)	P:response to stress;P:response to endogenous stimulus;F:protein binding;C:chloroplast;P:response to chemical;P:response to light stimulus;P:lipid metabolic process;F:hydrolase activity;C:cytosol;P:catabolic process;P:response to biotic stimulus;P:cellular process;P:biosynthetic process;P:response to external stimulus;	Yes
INV_14	SPIMP02g0069830.1	SPIMPch02	44351036	44353261	C2H2-type domain-containing protein	F:nucleic acid binding;	Solyc02g079920.3.1	SL4.0ch02	42295832	42297962	Zinc finger, C2H2 (AHRD V3.3 *** A0A2U1PE02_ARTAN)	F:nucleic acid binding;	Yes
INV_14	SPIMP02g0069870.1	SPIMPch02	44372578	44376549	Thioredoxin	P:response to abiotic stimulus;P:response to endogenous stimulus;P:nucleobase-containing compound metabolic process;F:protein binding;C:plasma membrane;P:cellular protein modification process;P:multicellular organism development;P:cellular component organization;C:cytosol;P:catabolic process;P:response to biotic stimulus;P:biosynthetic process;F:catalytic activity;P:cellular homeostasis;P:transpo…	Solyc02g079960.3.1	SL4.0ch02	42317209	42321242	Thioredoxin (AHRD V3.3 *** A0A2G3D6G6_CAPCH)	P:response to abiotic stimulus;P:response to endogenous stimulus;P:nucleobase-containing compound metabolic process;F:protein binding;C:plasma membrane;P:cellular protein modification process;P:multicellular organism development;P:cellular component organization;C:cytosol;P:catabolic process;P:response to biotic stimulus;P:biosynthetic process;F:catalytic activity;P:cellular homeostasis;P:transpo…	Yes
INV_14	SPIMP02g0069810.1	SPIMPch02	44315173	44320749	Eukaryotic translation initiation factor-like protein	F:translation factor activity, RNA binding;	Solyc02g079880.3.1	SL4.0ch02	42258928	42264526	Eukaryotic translation initiation factor-related protein (AHRD V3.3 *** A0A2U1P0K8_ARTAN)	F:translation factor activity, RNA binding;	Yes
INV_14	SPIMP02g0069920.1	SPIMPch02	44400540	44400842	Unknown protein	NA	NA	NA	NA	NA	NA	NA	Yes
INV_14	NA	NA	NA	NA	NA	NA	Solyc02g079910.3.1	SL4.0ch02	42283490	42284086	Terpene synthase (AHRD V3.3 *-* G5CV48_SOLLC)	F:binding;P:response to stress;P:response to endogenous stimulus;C:chloroplast;P:response to chemical;P:response to light stimulus;P:lipid metabolic process;F:hydrolase activity;P:catabolic process;P:response to biotic stimulus;P:cellular process;P:biosynthetic process;P:flower development;P:response to external stimulus;	Yes
INV_14	NA	NA	NA	NA	NA	NA	Solyc02g080060.1.1	SL4.0ch02	42363249	42364804	Cysteine-rich receptor-like protein kinase 29 (AHRD V3.3 *** A0A2G2XFA8_CAPBA)	F:binding;P:response to stress;P:cell death;P:response to endogenous stimulus;C:membrane;C:cytoplasm;F:kinase activity;P:response to chemical;C:extracellular region;P:response to biotic stimulus;P:response to external stimulus;	Yes
INV_14	NA	NA	NA	NA	NA	NA	Solyc02g160250.1.1	SL4.0ch02	42275104	42277437	alpha-farnesene synthase-like (AHRD V3.11 *-* tr|A0A2I4GBF3|A0A2I4GBF3_9ROSI)	F:binding;F:catalytic activity;	Yes
INV_14	NA	NA	NA	NA	NA	NA	Solyc02g080010.3.1	SL4.0ch02	42344187	42348653	Cysteine-rich receptor-like protein kinase 10 (AHRD V3.11 *** tr|A0A2G2XFS8|A0A2G2XFS8_CAPBA)	P:pollination;P:cell death;P:response to endogenous stimulus;F:signaling receptor activity;F:protein binding;C:plasma membrane;C:vacuole;P:cellular protein modification process;F:carbohydrate binding;C:cytosol;P:response to biotic stimulus;F:nucleotide binding;P:response to external stimulus;P:response to stress;F:kinase activity;P:signal transduction;C:mitochondrion;P:response to chemical;C:nucl…	Yes
INV_14	NA	NA	NA	NA	NA	NA	Solyc02g080050.1.1	SL4.0ch02	42360688	42361149	Cysteine-rich receptor-like protein kinase (AHRD V3.3 *** A0A2K3NTV2_TRIPR)	F:binding;P:response to stress;P:cell death;P:response to endogenous stimulus;C:cytoplasm;F:kinase activity;C:plasma membrane;P:response to chemical;C:extracellular region;P:response to biotic stimulus;P:response to external stimulus;	Yes
INV_14	NA	NA	NA	NA	NA	NA	Solyc02g080020.1.1	SL4.0ch02	42349543	42350166	Cysteine-rich receptor-like protein kinase 29 (AHRD V3.3 *-* A0A2G2XFA8_CAPBA)	P:cell death;P:response to endogenous stimulus;F:protein binding;C:plasma membrane;C:vacuole;P:cellular protein modification process;C:cytosol;P:response to biotic stimulus;F:nucleotide binding;P:response to external stimulus;P:response to stress;P:cell communication;F:kinase activity;C:mitochondrion;P:response to chemical;C:nucleus;	Yes
INV_14	NA	NA	NA	NA	NA	NA	Solyc02g079900.1.1	SL4.0ch02	42277511	42277681	Terpene synthase (AHRD V3.3 *-* G5CV49_SOLLC)	P:response to stress;P:response to endogenous stimulus;F:protein binding;C:chloroplast;P:response to chemical;P:response to light stimulus;P:lipid metabolic process;F:hydrolase activity;C:cytosol;P:catabolic process;P:response to biotic stimulus;P:cellular process;P:biosynthetic process;P:response to external stimulus;	Yes
INV_14	NA	NA	NA	NA	NA	NA	Solyc02g080080.3.1	SL4.0ch02	42375060	42378675	Cysteine-rich receptor-like protein kinase 29 (AHRD V3.3 *** A0A2G2XFA8_CAPBA)	P:response to stress;P:cell death;P:response to endogenous stimulus;F:signaling receptor activity;P:signal transduction;F:protein binding;F:kinase activity;C:plasma membrane;C:vacuole;P:cellular protein modification process;P:response to chemical;P:response to biotic stimulus;F:nucleotide binding;P:response to external stimulus;	Yes
INV_14	NA	NA	NA	NA	NA	NA	Solyc02g079850.4.1	SL4.0ch02	42239348	42245480	Unknown protein	NA	Yes
INV_14	NA	NA	NA	NA	NA	NA	Solyc02g080090.1.1	SL4.0ch02	42384111	42387095	Cysteine-rich receptor-like protein kinase 29 (AHRD V3.3 *** A0A2G2XFA8_CAPBA)	P:response to stress;P:cell death;P:response to endogenous stimulus;F:signaling receptor activity;P:signal transduction;F:protein binding;F:kinase activity;C:plasma membrane;C:vacuole;P:cellular protein modification process;P:response to chemical;C:mitochondrion;P:response to biotic stimulus;F:nucleotide binding;P:response to external stimulus;	Yes
INV_14	NA	NA	NA	NA	NA	NA	Solyc02g080030.2.1	SL4.0ch02	42353814	42356085	Cysteine-rich receptor-like protein kinase (AHRD V3.3 *** A0A2K3PK62_TRIPR)	P:pollination;P:cell death;P:response to endogenous stimulus;F:signaling receptor activity;F:protein binding;C:plasma membrane;C:vacuole;P:cellular protein modification process;F:carbohydrate binding;P:response to biotic stimulus;F:nucleotide binding;P:response to external stimulus;P:response to stress;F:kinase activity;P:signal transduction;C:mitochondrion;P:response to chemical;	Yes
INV_14	NA	NA	NA	NA	NA	NA	Solyc02g080040.4.1	SL4.0ch02	42358144	42360414	Cysteine-rich receptor-like protein kinase 29 (AHRD V3.3 *** A0A2G2XFA8_CAPBA)	P:response to stress;P:cell death;P:response to endogenous stimulus;F:signaling receptor activity;P:signal transduction;F:protein binding;F:kinase activity;C:plasma membrane;C:vacuole;P:cellular protein modification process;P:response to chemical;C:mitochondrion;P:response to biotic stimulus;F:nucleotide binding;P:response to external stimulus;	Yes
INV_14	NA	NA	NA	NA	NA	NA	Solyc02g080000.1.1	SL4.0ch02	42342013	42342213	Cysteine-rich receptor-like protein kinase 10 (AHRD V3.3 *-* A0A2G2XFS8_CAPBA)	C:membrane;F:kinase activity;	Yes
INV_14	NA	NA	NA	NA	NA	NA	Solyc02g079830.1.1	SL4.0ch02	42227836	42229038	Pentatricopeptide repeat-containing protein (AHRD V3.3 *** A0A1J3CHX3_NOCCA)	P:post-embryonic development;P:nucleobase-containing compound metabolic process;P:signal transduction;C:membrane;C:chloroplast;F:RNA binding;C:mitochondrion;	Yes
INV_14	NA	NA	NA	NA	NA	NA	Solyc02g080070.3.1	SL4.0ch02	42366334	42370546	Cysteine-rich receptor-like protein kinase 29 (AHRD V3.3 *** A0A2G2XFA8_CAPBA)	P:response to stress;P:cell death;P:response to endogenous stimulus;P:cell communication;F:signaling receptor activity;F:protein binding;F:kinase activity;C:plasma membrane;C:vacuole;P:cellular protein modification process;P:response to chemical;C:mitochondrion;P:response to biotic stimulus;F:nucleotide binding;P:response to external stimulus;	Yes
INV_15	SPIMP02g0072500.1	SPIMPch02	46422009	46424695	PDZ domain-containing protein	F:protein binding;	NA	NA	NA	NA	NA	NA	Yes
INV_15	SPIMP02g0072590.1	SPIMPch02	46469620	46476764	SAC domain-containing protein	P:response to stress;P:response to abiotic stimulus;F:protein binding;P:cell growth;C:plasma membrane;P:multicellular organism development;P:cellular component organization;C:Golgi apparatus;P:lipid metabolic process;F:hydrolase activity;C:endoplasmic reticulum;P:cell differentiation;	Solyc02g082770.3.1	SL4.0ch02	44422940	44427659	Phosphoinositide phosphatase family protein (AHRD V3.3 *-* A0A2U1LC37_ARTAN)	P:response to abiotic stimulus;F:protein binding;C:plasma membrane;P:cellular protein modification process;P:cellular component organization;P:lipid metabolic process;F:hydrolase activity;P:catabolic process;P:biosynthetic process;C:cytoskeleton;P:embryo development;P:transport;P:response to external stimulus;P:cell differentiation;P:response to stress;P:signal transduction;P:cell growth;C:Golgi …	Yes
INV_15	SPIMP02g0072550.1	SPIMPch02	46440209	46449015	SAC domain-containing protein	P:response to abiotic stimulus;F:protein binding;C:plasma membrane;C:vacuole;P:cellular protein modification process;P:multicellular organism development;P:cellular component organization;P:lipid metabolic process;F:hydrolase activity;P:catabolic process;C:cytoskeleton;P:transport;P:cell differentiation;P:response to stress;P:signal transduction;P:cell growth;C:Golgi apparatus;C:mitochondrion;P:r…	Solyc02g082750.4.1	SL4.0ch02	44391215	44399201	Phosphoinositide phosphatase family protein (AHRD V3.3 *** A0A2U1LC37_ARTAN)	P:response to abiotic stimulus;F:protein binding;C:plasma membrane;C:vacuole;P:cellular protein modification process;P:multicellular organism development;P:cellular component organization;P:lipid metabolic process;F:hydrolase activity;P:catabolic process;C:cytoskeleton;P:transport;P:cell differentiation;P:response to stress;P:signal transduction;P:cell growth;C:Golgi apparatus;C:mitochondrion;P:r…	Yes
INV_15	SPIMP02g0072530.1	SPIMPch02	46434232	46434636	Unknown protein	NA	Solyc02g082737.1.1	SL4.0ch02	44384949	44385887	Unknown protein	NA	Yes
INV_15	SPIMP02g0072460.1	SPIMPch02	46403345	46404988	High mobility group box domain	F:structural molecule activity;P:response to stress;P:regulation of molecular function;F:protein binding;F:DNA binding;P:multicellular organism development;P:cellular component organization;C:cytosol;P:biosynthetic process;F:chromatin binding;C:nucleus;P:DNA metabolic process;F:DNA-binding transcription factor activity;P:cell differentiation;	Solyc02g082700.3.1	SL4.0ch02	44354512	44356067	High mobility group family (AHRD V3.3 *** S8EDU2_9LAMI)	F:structural molecule activity;P:response to stress;P:regulation of molecular function;F:protein binding;F:DNA binding;P:multicellular organism development;P:cellular component organization;C:cytosol;P:biosynthetic process;F:chromatin binding;C:nucleus;P:DNA metabolic process;F:DNA-binding transcription factor activity;P:cell differentiation;	Yes
INV_15	SPIMP02g0072330.1	SPIMPch02	46294311	46303182	PDZ domain-containing protein	P:protein metabolic process;F:hydrolase activity;	Solyc02g082590.3.1	SL4.0ch02	44239885	44243197	Protease Do-like 14-like protein (AHRD V3.3 *-* A0A2K3MMS3_TRIPR)	P:protein metabolic process;F:hydrolase activity;	Yes
INV_15	SPIMP02g0072480.1	SPIMPch02	46413562	46418044	PDZ domain-containing protein	P:response to stress;P:cell death;P:signal transduction;F:protein binding;P:protein metabolic process;C:plasma membrane;P:multicellular organism development;P:response to chemical;P:cellular component organization;C:mitochondrion;F:hydrolase activity;C:extracellular region;P:reproduction;P:cell differentiation;	Solyc02g082720.4.1	SL4.0ch02	44364675	44369127	Protease Do-like 14-like protein (AHRD V3.3 *** A0A2K3MMS3_TRIPR)	P:response to stress;P:cell death;P:signal transduction;F:protein binding;P:protein metabolic process;C:plasma membrane;P:multicellular organism development;P:response to chemical;P:cellular component organization;C:mitochondrion;F:hydrolase activity;C:extracellular region;P:reproduction;P:cell differentiation;	Yes
INV_15	SPIMP02g0072600.1	SPIMPch02	46478889	46479657	Unknown protein	NA	Solyc02g082775.1.1	SL4.0ch02	44429743	44430787	Unknown protein	NA	Yes
INV_15	SPIMP02g0072440.1	SPIMPch02	46387198	46390932	C2H2-type domain-containing protein	F:nucleic acid binding;	Solyc02g082690.3.1	SL4.0ch02	44338202	44353640	Transducin/WD40 repeat-like superfamily protein (AHRD V3.3 *** A0A2U1QAZ8_ARTAN)	P:cell communication;F:protein binding;C:cytoplasm;C:plasma membrane;P:transport;	Yes
INV_15	SPIMP02g0072420.1	SPIMPch02	46371128	46377116	Unknown protein	NA	NA	NA	NA	NA	NA	NA	Yes
INV_15	SPIMP02g0072540.1	SPIMPch02	46439046	46439618	Dirigent protein	F:catalytic activity;C:cellular_component;	Solyc02g082740.1.1	SL4.0ch02	44390019	44390591	Dirigent protein (AHRD V3.3 *** K4BAE4_SOLLC)	F:catalytic activity;C:cellular_component;	Yes
INV_15	SPIMP02g0072360.1	SPIMPch02	46316557	46329086	Unknown protein	NA	NA	NA	NA	NA	NA	NA	Yes
INV_15	SPIMP02g0072390.1	SPIMPch02	46333794	46343022	PREDICTED: uncharacterized protein LOC109244323 isoform X3	NA	NA	NA	NA	NA	NA	NA	Yes
INV_15	SPIMP02g0072450.1	SPIMPch02	46392018	46403007	Lgl_C domain-containing protein	P:cellular process;F:protein binding;C:cytoplasm;C:plasma membrane;P:transport;	NA	NA	NA	NA	NA	NA	Yes
INV_15	SPIMP02g0072340.1	SPIMPch02	46294764	46303001	Unknown protein	NA	Solyc02g082600.4.1	SL4.0ch02	44246849	44249697	Trypsin family protein with PDZ domain-containing protein (AHRD V3.3 *-* A0A178UPC0_ARATH)	F:protein binding;F:hydrolase activity;	Yes
INV_15	SPIMP02g0072350.1	SPIMPch02	46307132	46315822	Unknown protein	NA	NA	NA	NA	NA	NA	NA	Yes
INV_15	SPIMP02g0072510.1	SPIMPch02	46426112	46432805	Rab proteins geranylgeranyltransferase component	P:signal transduction;F:protein binding;P:cellular protein modification process;P:multicellular organism development;C:cytosol;C:cytoskeleton;P:biosynthetic process;C:nucleus;P:transport;F:enzyme regulator activity;	Solyc02g082730.3.1	SL4.0ch02	44376952	44383748	Guanosine nucleotide diphosphate dissociation inhibitor (AHRD V3.3 *** A0A2U1LSZ7_ARTAN)	P:signal transduction;F:protein binding;P:cellular protein modification process;P:multicellular organism development;C:cytosol;C:cytoskeleton;P:biosynthetic process;C:nucleus;P:transport;F:enzyme regulator activity;	Yes
INV_15	SPIMP02g0072430.1	SPIMPch02	46372620	46378165	DUF4378 domain-containing protein	NA	Solyc02g082680.4.1	SL4.0ch02	44323889	44329388	RB1-inducible coiled-coil protein (AHRD V3.3 *** AT2G17550.1)	NA	Yes
INV_15	SPIMP02g0072310.1	SPIMPch02	46286343	46289080	Toxin CSTX-10 like	NA	Solyc02g082570.3.1	SL4.0ch02	44233508	44234622	PHD finger-like protein (AHRD V3.3 *** AT4G35510.1)	NA	Yes
INV_15	SPIMP02g0072570.1	SPIMPch02	46457870	46459902	Unknown protein	NA	NA	NA	NA	NA	NA	NA	Yes
INV_15	SPIMP02g0072370.1	SPIMPch02	46323111	46329430	Unknown protein	NA	NA	NA	NA	NA	NA	NA	Yes
INV_15	SPIMP02g0072320.1	SPIMPch02	46291579	46293935	DUF1985 domain-containing protein	F:cysteine-type peptidase activity;P:proteolysis;	NA	NA	NA	NA	NA	NA	Yes
INV_15	SPIMP02g0072410.1	SPIMPch02	46363388	46366374	Homeobox domain-containing protein	P:response to abiotic stimulus;P:response to endogenous stimulus;P:nucleobase-containing compound metabolic process;F:protein binding;P:cellular component organization;C:cytosol;P:biosynthetic process;P:embryo development;P:flower development;P:cell differentiation;P:signal transduction;F:DNA binding;P:cell growth;P:response to chemical;C:nucleus;F:DNA-binding transcription factor activity;	Solyc02g082670.3.1	SL4.0ch02	44314641	44317577	WUSCHEL-related homeobox 13 (AHRD V3.3 *** A0A1U8FNS5_CAPAN)	P:response to abiotic stimulus;P:response to endogenous stimulus;P:nucleobase-containing compound metabolic process;F:protein binding;P:cellular component organization;C:cytosol;P:biosynthetic process;P:embryo development;P:flower development;P:cell differentiation;P:signal transduction;F:DNA binding;P:cell growth;P:response to chemical;C:nucleus;F:DNA-binding transcription factor activity;	Yes
INV_15	SPIMP02g0072520.1	SPIMPch02	46433173	46434131	Unknown protein	NA	Solyc02g082733.1.1	SL4.0ch02	44384117	44385079	Unknown protein	NA	Yes
INV_15	SPIMP02g0072490.1	SPIMPch02	46421268	46424383	uncharacterized protein LOC107010226 isoform X1	NA	Solyc02g082725.1.1	SL4.0ch02	44371937	44372525	Unknown protein	NA	Yes
INV_15	SPIMP02g0072560.1	SPIMPch02	46451148	46455567	Catalase	P:circadian rhythm;C:cell wall;P:response to endogenous stimulus;F:protein binding;C:plasma membrane;C:vacuole;C:chloroplast;P:cellular protein modification process;F:RNA binding;P:response to light stimulus;C:cytosol;P:catabolic process;P:response to biotic stimulus;P:biosynthetic process;F:catalytic activity;P:cellular homeostasis;P:response to external stimulus;C:ribosome;P:response to stress;…	Solyc02g082760.3.1	SL4.0ch02	44402141	44406538	ethylene-responsive catalase	P:circadian rhythm;C:cell wall;P:response to endogenous stimulus;F:protein binding;C:plasma membrane;C:vacuole;C:chloroplast;P:cellular protein modification process;F:RNA binding;P:response to light stimulus;C:cytosol;P:catabolic process;P:response to biotic stimulus;P:biosynthetic process;F:catalytic activity;P:cellular homeostasis;P:response to external stimulus;C:ribosome;P:response to stress;…	Yes
INV_15	SPIMP02g0072580.1	SPIMPch02	46462057	46463362	hypothetical protein EJD97_005992	NA	Solyc02g150135.1.1	SL4.0ch02	44413019	44414121	Unknown protein	NA	Yes
INV_15	SPIMP02g0072400.1	SPIMPch02	46350068	46362679	DNA mismatch repair protein mutL	P:cell cycle;P:response to stress;F:DNA binding;P:cellular component organization;F:nucleotide binding;P:DNA metabolic process;C:nucleus;P:reproduction;	Solyc02g082660.3.1	SL4.0ch02	44301706	44313680	DNA mismatch repair protein MLH3 (AHRD V3.3 *** A0A2G3A9Q9_CAPAN)	P:cell cycle;P:response to stress;F:DNA binding;P:cellular component organization;F:nucleotide binding;P:DNA metabolic process;C:nucleus;P:reproduction;	Yes
INV_15	SPIMP02g0072470.1	SPIMPch02	46408603	46413034	Tail-anchored protein insertion receptor WRB isoform X2	F:structural molecule activity;C:cytosol;C:ribosome;C:membrane;P:cellular component organization;	Solyc02g082710.3.1	SL4.0ch02	44359518	44363947	tail-anchored protein insertion receptor WRB-like protein (AHRD V3.3 *** AT4G16444.1)	F:structural molecule activity;C:cytosol;C:ribosome;C:membrane;P:cellular component organization;	Yes
INV_15	SPIMP02g0072380.1	SPIMPch02	46332226	46344307	Unknown protein	NA	NA	NA	NA	NA	NA	NA	Yes
INV_15	NA	NA	NA	NA	NA	NA	Solyc02g082633.1.1	SL4.0ch02	44272747	44275724	DNA mismatch repair protein MLH3 (AHRD V3.3 *-* A0A2G2XFY3_CAPBA)	C:intracellular;F:binding;P:response to stress;P:DNA metabolic process;F:hydrolase activity;	Yes
INV_15	NA	NA	NA	NA	NA	NA	Solyc02g082610.1.1	SL4.0ch02	44255652	44255807	Unknown protein	NA	Yes
INV_15	NA	NA	NA	NA	NA	NA	Solyc02g082635.1.1	SL4.0ch02	44275799	44281012	Unknown protein	NA	Yes
INV_15	NA	NA	NA	NA	NA	NA	Solyc02g082630.2.1	SL4.0ch02	44266153	44270007	Phosphoinositide phosphatase family protein (AHRD V3.3 *-* A0A2U1LC37_ARTAN)	P:response to stress;P:response to abiotic stimulus;P:cell growth;C:plasma membrane;P:multicellular organism development;P:cellular component organization;P:lipid metabolic process;F:hydrolase activity;C:endoplasmic reticulum;P:cell differentiation;	Yes
INV_16	NA	NA	NA	NA	NA	NA	Solyc04g160550.1.1	SL4.0ch04	18432227	18432493	zinc finger BED domain-containing protein RICESLEEPER 2-like (AHRD V3.11 *-* XP_019068173.1)	F:DNA binding;	Yes
INV_16	NA	NA	NA	NA	NA	NA	Solyc04g160540.1.1	SL4.0ch04	18415141	18416178	RNA-binding protein 2-like (AHRD V3.11 *** tr|A0A2I4GWB3|A0A2I4GWB3_9ROSI)	F:nucleic acid binding;F:RNA binding;	Yes
INV_16	NA	NA	NA	NA	NA	NA	Solyc04g160560.1.1	SL4.0ch04	18505640	18505935	CDPK adapter%2C putative (DUF1423) Chr1:1585504-1587268 REVERSE LENGTH 444 201606 (AHRD V3.11 *-* AT1G05410.2)	NA	Yes
INV_17	SPIMP05g0163700.1	SPIMPch05	29501419	29515196	Unknown protein	NA	NA	NA	NA	NA	NA	NA	Yes
INV_17	SPIMP05g0163690.1	SPIMPch05	29501035	29501298	Unknown protein	NA	NA	NA	NA	NA	NA	NA	Yes
INV_17	SPIMP05g0163680.1	SPIMPch05	29461668	29500962	Unknown protein	NA	NA	NA	NA	NA	NA	NA	Yes
INV_17	SPIMP05g0163710.1	SPIMPch05	29510476	29511421	Unknown protein	NA	NA	NA	NA	NA	NA	NA	Yes
INV_17	NA	NA	NA	NA	NA	NA	Solyc05g023630.1.1	SL4.0ch05	28544109	28544357	serine/threonine-protein kinase RUNKEL (AHRD V3.3 *-* A0A2I4F337_9ROSI)	P:cell cycle;F:protein binding;C:cytoplasm;F:kinase activity;P:multicellular organism development;P:cellular component organization;C:cytoskeleton;F:nucleotide binding;P:reproduction;	Yes
INV_18	SPIMP05g0176360.1	SPIMPch05	66192015	66209348	Protein transport protein sec24-like protein	P:response to stress;F:protein binding;C:membrane;P:multicellular organism development;P:cellular component organization;C:Golgi apparatus;C:cytosol;P:biosynthetic process;C:endoplasmic reticulum;P:transport;	Solyc05g055690.3.1	SL4.0ch05	64611207	64627685	Sec24-like transport protein (AHRD V3.3 *** A0A2U1NGT5_ARTAN)	P:response to stress;F:protein binding;C:membrane;P:multicellular organism development;P:cellular component organization;C:Golgi apparatus;C:cytosol;P:biosynthetic process;C:endoplasmic reticulum;P:transport;	Yes
INV_18	SPIMP05g0176330.1	SPIMPch05	66175234	66176650	polyvinylalcohol dehydrogenase-like	F:polyvinyl alcohol dehydrogenase (cytochrome) activity;F:oxidoreductase activity;C:periplasmic space;C:cytoplasm;P:oxidation-reduction process;F:metal ion binding;F:heme binding;P:electron transport chain;F:electron transfer activity;	Solyc05g055650.3.1	SL4.0ch05	64593569	64595049	Quinoprotein alcohol dehydrogenase-like superfamily (AHRD V3.3 *** A0A2U1Q1H6_ARTAN)	F:polyvinyl alcohol dehydrogenase (cytochrome) activity;F:oxidoreductase activity;C:periplasmic space;C:cytoplasm;P:oxidation-reduction process;F:metal ion binding;F:heme binding;P:electron transport chain;F:electron transfer activity;	Yes
INV_18	SPIMP05g0176520.1	SPIMPch05	66292063	66295004	Resistance to phytophthora 1	P:response to biotic stimulus;P:response to stress;P:biosynthetic process;P:cellular process;C:membrane;C:chloroplast;P:response to external stimulus;	Solyc05g055850.3.1	SL4.0ch05	64710683	64713599	Protein RESISTANCE TO PHYTOPHTHORA 1, chloroplastic (AHRD V3.3 *** RPH1_SOLTU)	P:response to biotic stimulus;P:response to stress;P:biosynthetic process;P:cellular process;C:membrane;C:chloroplast;P:response to external stimulus;	Yes
INV_18	SPIMP05g0176570.1	SPIMPch05	66318680	66322731	TENA_THI-4 domain-containing protein	C:cytosol;P:biosynthetic process;P:cellular process;C:mitochondrion;F:hydrolase activity;	Solyc05g055900.3.1	SL4.0ch05	64737345	64741368	Heme oxygenase-like, multi-helical, HAD-like domain protein (AHRD V3.3 *** A0A2U1PNY5_ARTAN)	C:cytosol;P:biosynthetic process;P:cellular process;C:mitochondrion;F:hydrolase activity;	Yes
INV_18	SPIMP05g0176510.1	SPIMPch05	66287905	66290502	Glycosyltransferase	P:response to stress;P:response to abiotic stimulus;P:response to endogenous stimulus;C:cytoplasm;P:multicellular organism development;P:response to chemical;P:cellular process;P:biosynthetic process;F:transferase activity;P:secondary metabolic process;	Solyc05g055840.4.1	SL4.0ch05	64706257	64709106	Glycosyltransferase (AHRD V3.3 *** A0A1Q3DDP0_CEPFO)	P:response to stress;P:response to abiotic stimulus;P:response to endogenous stimulus;C:cytoplasm;P:multicellular organism development;P:response to chemical;P:cellular process;P:biosynthetic process;F:transferase activity;P:secondary metabolic process;	Yes
INV_18	SPIMP05g0176420.1	SPIMPch05	66233803	66237141	Isopentenyl-diphosphate Delta-isomerase	F:protein binding;C:chloroplast;P:photosynthesis;P:response to chemical;C:mitochondrion;P:lipid metabolic process;F:hydrolase activity;C:cytosol;P:biosynthetic process;C:peroxisome;P:flower development;	Solyc05g055760.3.1	SL4.0ch05	64652646	64655956	isopentenyl diphosphate isomerase	F:protein binding;C:chloroplast;P:photosynthesis;P:response to chemical;C:mitochondrion;P:lipid metabolic process;F:hydrolase activity;C:cytosol;P:biosynthetic process;C:peroxisome;P:flower development;	Yes
INV_18	SPIMP05g0176350.1	SPIMPch05	66190679	66191242	JHL23J11.5 protein	C:membrane;	Solyc05g055680.5.1	SL4.0ch05	64609289	64610129	transmembrane protein Chr5:14484791-14485342 REVERSE LENGTH 183 201606 (AHRD V3.11 *-* AT5G36800.1)	C:membrane;	Yes
INV_18	SPIMP05g0176340.1	SPIMPch05	66183183	66185228	Flowering locus T protein	P:response to endogenous stimulus;F:protein binding;P:protein metabolic process;C:plasma membrane;C:vacuole;P:response to light stimulus;C:extracellular region;F:transcription regulator activity;P:flower development;P:transport;P:cell differentiation;P:response to stress;F:lipid binding;C:mitochondrion;P:response to chemical;C:endoplasmic reticulum;C:nucleus;	Solyc05g055660.3.1	SL4.0ch05	64601917	64603867	Flowering locus T (AHRD V3.3 *** J9WPJ0_TOBAC)	P:response to endogenous stimulus;C:plasma membrane;C:vacuole;P:cellular protein modification process;P:response to light stimulus;C:extracellular region;F:nucleotide binding;F:transcription regulator activity;P:flower development;P:transport;P:cell differentiation;P:response to stress;F:lipid binding;F:signaling receptor binding;P:signal transduction;C:mitochondrion;P:response to chemical;C:endo…	Yes
INV_18	SPIMP05g0176430.1	SPIMPch05	66241461	66247641	W2 domain-containing protein	P:reproduction;F:protein binding;P:multicellular organism development;P:response to chemical;P:cell differentiation;C:cellular_component;	Solyc05g055770.3.1	SL4.0ch05	64660277	64666454	basic leucine zipper and W2 domain-containing protein 2-like (AHRD V3.3 *** A0A2I4DVN7_9ROSI)	P:reproduction;F:protein binding;P:multicellular organism development;P:response to chemical;P:cell differentiation;C:cellular_component;	Yes
INV_18	SPIMP05g0176390.1	SPIMPch05	66215568	66217496	L-ascorbate oxidase-like protein	F:binding;C:cell wall;P:cell growth;P:anatomical structure development;C:plasma membrane;C:vacuole;P:cellular component organization;C:extracellular region;F:catalytic activity;P:transport;P:secondary metabolic process;	Solyc05g055710.3.1	SL4.0ch05	64634288	64635872	L-ascorbate oxidase-like protein (AHRD V3.3 *** A0A2G2Y5H1_CAPAN)	F:binding;P:cell growth;P:anatomical structure development;C:plasma membrane;C:vacuole;P:cellular component organization;C:extracellular region;F:catalytic activity;P:transport;P:secondary metabolic process;	Yes
INV_18	SPIMP05g0176530.1	SPIMPch05	66295395	66299566	Kinase family protein	P:circadian rhythm;P:pollination;P:regulation of molecular function;P:response to endogenous stimulus;F:signaling receptor activity;F:protein binding;C:nucleolus;C:plasma membrane;C:chloroplast;P:cellular protein modification process;C:cytosol;P:response to biotic stimulus;P:biosynthetic process;F:nucleotide binding;P:embryo development;P:response to external stimulus;P:response to stress;P:post-…	NA	NA	NA	NA	NA	NA	Yes
INV_18	SPIMP05g0176580.1	SPIMPch05	66326422	66329352	Vacuolar protein sorting-associated protein 62	NA	Solyc05g055910.4.1	SL4.0ch05	64745264	64748102	Vacuolar protein sorting-associated protein (DUF946) (AHRD V3.3 *** Q9FND1_ARATH)	NA	Yes
INV_18	SPIMP05g0176590.1	SPIMPch05	66330537	66332874	C2 domain-containing protein	F:kinase activity;P:phosphorylation;	Solyc05g055920.5.1	SL4.0ch05	64749215	64751526	Calcium-dependent lipid-binding (CaLB domain) family protein (AHRD V3.11 *-* tr|O22783|O22783_ARATH)	F:kinase activity;P:phosphorylation;	Yes
INV_18	SPIMP05g0176320.1	SPIMPch05	66172743	66175123	60S ribosomal protein L38	F:structural molecule activity;C:cytosol;C:ribosome;P:embryo development;P:cellular component organization;P:translation;	Solyc05g055640.4.1	SL4.0ch05	64591168	64593472	60S ribosomal protein L38 (AHRD V3.3 *** A0A2G3B0P8_CAPCH)	F:structural molecule activity;C:cytosol;C:ribosome;P:embryo development;P:cellular component organization;P:translation;	Yes
INV_18	SPIMP05g0176630.1	SPIMPch05	66348609	66355588	PPM-type phosphatase domain-containing protein	F:lipid binding;P:response to stress;P:nucleobase-containing compound metabolic process;F:protein binding;C:cytoplasm;C:plasma membrane;P:cellular protein modification process;P:multicellular organism development;F:hydrolase activity;P:biosynthetic process;P:response to biotic stimulus;P:response to external stimulus;	Solyc05g055980.4.1	SL4.0ch05	64767364	64774181	Protein phosphatase 2c-like protein (AHRD V3.3 *** Q8S2S5_EUTHA)	F:lipid binding;P:response to stress;P:nucleobase-containing compound metabolic process;F:protein binding;C:cytoplasm;P:cell growth;C:plasma membrane;P:cellular protein modification process;P:multicellular organism development;P:cellular component organization;F:hydrolase activity;P:biosynthetic process;P:response to biotic stimulus;P:response to external stimulus;	Yes
INV_18	SPIMP05g0176400.1	SPIMPch05	66225103	66227599	Tyrosine phosphatase family protein	P:response to stress;F:protein binding;C:cytoplasm;P:cellular protein modification process;P:response to chemical;P:cellular component organization;F:hydrolase activity;P:catabolic process;P:response to biotic stimulus;P:carbohydrate metabolic process;C:nucleus;P:response to external stimulus;	Solyc05g055740.5.1	SL4.0ch05	64644205	64646609	Tyrosine phosphatase family protein (AHRD V3.11 *** tr|A0A2U1PX48|A0A2U1PX48_ARTAN)	P:response to stress;F:protein binding;C:cytoplasm;P:cellular protein modification process;P:response to chemical;P:cellular component organization;F:hydrolase activity;P:catabolic process;P:response to biotic stimulus;P:carbohydrate metabolic process;C:nucleus;P:response to external stimulus;	Yes
INV_18	SPIMP05g0176440.1	SPIMPch05	66247926	66251731	Protein RecA	P:response to stress;F:nucleotide binding;P:DNA metabolic process;F:DNA binding;C:mitochondrion;F:hydrolase activity;	Solyc05g055780.4.1	SL4.0ch05	64666838	64670544	Protein RecA (AHRD V3.3 *** A0A2G2ZKM0_CAPAN)	P:response to stress;F:nucleotide binding;P:DNA metabolic process;F:DNA binding;C:mitochondrion;F:hydrolase activity;	Yes
INV_18	SPIMP05g0176370.1	SPIMPch05	66193038	66208535	Unknown protein	NA	NA	NA	NA	NA	NA	NA	Yes
INV_18	SPIMP05g0176410.1	SPIMPch05	66228088	66231755	WRKY transcription factor, putative	P:response to abiotic stimulus;P:response to endogenous stimulus;P:nucleobase-containing compound metabolic process;F:protein binding;C:chloroplast;P:catabolic process;P:response to biotic stimulus;P:biosynthetic process;P:embryo development;P:transport;P:response to external stimulus;P:cell differentiation;P:secondary metabolic process;P:response to stress;P:post-embryonic development;P:signal t…	Solyc05g055750.3.1	SL4.0ch05	64647176	64650591	WRKY transcription factor 34	P:response to abiotic stimulus;P:response to endogenous stimulus;P:nucleobase-containing compound metabolic process;F:protein binding;C:chloroplast;P:catabolic process;P:response to biotic stimulus;P:biosynthetic process;P:embryo development;P:transport;P:response to external stimulus;P:cell differentiation;P:secondary metabolic process;P:response to stress;P:post-embryonic development;P:signal t…	Yes
INV_18	SPIMP05g0176550.1	SPIMPch05	66305090	66310673	Nop domain-containing protein	P:growth;C:cytosol;P:nucleobase-containing compound metabolic process;F:protein binding;C:nucleolus;F:RNA binding;C:nucleoplasm;	Solyc05g055880.4.1	SL4.0ch05	64724132	64729322	Nucleolar protein 58 (AHRD V3.3 *** A0A1U8GRC5_CAPAN)	P:growth;C:cytosol;P:nucleobase-containing compound metabolic process;F:protein binding;C:nucleolus;F:RNA binding;C:nucleoplasm;	Yes
INV_18	SPIMP05g0176540.1	SPIMPch05	66300848	66303496	F-box domain-containing protein	P:post-embryonic development;F:protein binding;C:cytoplasm;P:response to chemical;F:carbohydrate binding;P:cellular process;C:nucleus;P:reproduction;P:embryo development;	Solyc05g055870.3.1	SL4.0ch05	64719858	64722189	F-box domain, Phloem protein 2-like protein (AHRD V3.3 *** A0A2U1PQ05_ARTAN)	P:post-embryonic development;F:protein binding;C:cytoplasm;P:response to chemical;F:carbohydrate binding;P:cellular process;C:nucleus;P:reproduction;P:embryo development;	Yes
INV_18	SPIMP05g0176450.1	SPIMPch05	66255152	66259373	PPM-type phosphatase domain-containing protein	P:regulation of molecular function;P:response to abiotic stimulus;P:response to endogenous stimulus;F:protein binding;C:plasma membrane;P:cellular protein modification process;P:cellular component organization;F:hydrolase activity;F:transferase activity;P:growth;P:response to stress;P:post-embryonic development;P:signal transduction;C:mitochondrion;P:response to chemical;C:nucleus;P:reproduction;	NA	NA	NA	NA	NA	NA	Yes
INV_18	SPIMP05g0176560.1	SPIMPch05	66310368	66314504	DNA-directed RNA polymerase subunit	P:response to stress;P:response to endogenous stimulus;P:nucleobase-containing compound metabolic process;F:protein binding;F:DNA binding;P:response to chemical;P:biosynthetic process;P:flower development;F:transferase activity;C:nucleoplasm;	Solyc05g055890.3.1	SL4.0ch05	64731192	64733125	DNA-directed RNA polymerase subunit (AHRD V3.3 *** A0A2G2ZKJ9_CAPAN)	P:response to stress;P:response to endogenous stimulus;P:nucleobase-containing compound metabolic process;F:protein binding;F:DNA binding;P:response to chemical;P:biosynthetic process;P:flower development;F:transferase activity;C:nucleoplasm;	Yes
INV_18	SPIMP05g0176600.1	SPIMPch05	66333616	66335660	Cysteine-rich repeat secretory protein like	P:cellular process;P:transport;C:cellular_component;	Solyc05g055930.3.1	SL4.0ch05	64752463	64754422	cysteine-rich repeat secretory protein 3-like (AHRD V3.11 *** tr|A0A2I4DKT2|A0A2I4DKT2_9ROSI)	P:cellular process;P:transport;C:cellular_component;	Yes
INV_18	SPIMP05g0176490.1	SPIMPch05	66273703	66281369	R3H domain-containing protein	F:nucleic acid binding;P:reproduction;P:anatomical structure development;P:cell differentiation;	Solyc05g055830.3.1	SL4.0ch05	64692574	64700259	R3H domain containing protein (AHRD V3.3 *** B4FB44_MAIZE)	F:nucleic acid binding;P:reproduction;P:anatomical structure development;P:cell differentiation;	Yes
INV_18	SPIMP05g0176380.1	SPIMPch05	66210160	66223738	Methylenetetrahydrofolate reductase	P:response to stress;F:protein binding;C:plasma membrane;P:cellular protein modification process;P:response to chemical;P:cellular component organization;P:lipid metabolic process;C:cytosol;P:biosynthetic process;F:nucleotide binding;C:nucleus;P:embryo development;F:catalytic activity;	Solyc05g055700.3.1	SL4.0ch05	64629081	64632791	Zinc-binding dehydrogenase (AHRD V3.3 *** A0A2U1MNF4_ARTAN)	P:response to stress;C:plasma membrane;F:RNA binding;P:response to chemical;P:lipid metabolic process;P:catabolic process;C:cytosol;P:cellular process;F:nucleotide binding;C:nucleus;F:catalytic activity;	Yes
INV_18	SPIMP05g0176480.1	SPIMPch05	66272640	66272951	MADS-box domain-containing protein	F:protein binding;C:membrane;F:DNA binding;	NA	NA	NA	NA	NA	NA	Yes
INV_18	SPIMP05g0176310.1	SPIMPch05	66168490	66172241	S-acyltransferase	F:binding;C:plasma membrane;P:cellular protein modification process;P:multicellular organism development;C:Golgi apparatus;C:endosome;P:biosynthetic process;C:endoplasmic reticulum;P:transport;F:transferase activity;	Solyc05g055630.3.1	SL4.0ch05	64586817	64590662	S-acyltransferase (AHRD V3.3 *** A0A1U8GRR7_CAPAN)	F:binding;C:plasma membrane;P:cellular protein modification process;P:multicellular organism development;C:Golgi apparatus;C:endosome;P:biosynthetic process;C:endoplasmic reticulum;P:transport;F:transferase activity;	Yes
INV_18	SPIMP05g0176460.1	SPIMPch05	66259556	66266723	Peptidase A1 domain-containing protein	F:binding;P:response to stress;C:cytoplasm;P:protein metabolic process;C:plasma membrane;F:hydrolase activity;P:catabolic process;C:extracellular region;P:response to biotic stimulus;P:cellular process;P:response to external stimulus;	NA	NA	NA	NA	NA	NA	Yes
INV_18	SPIMP05g0176610.1	SPIMPch05	66337284	66343510	HTH myb-type domain-containing protein	P:circadian rhythm;C:cell wall;P:response to endogenous stimulus;P:nucleobase-containing compound metabolic process;F:protein binding;P:cellular protein modification process;P:cellular component organization;P:response to light stimulus;C:cytosol;P:biosynthetic process;P:embryo development;P:flower development;P:response to external stimulus;P:cell differentiation;P:growth;P:response to stress;P:…	Solyc05g055940.3.1	SL4.0ch05	64758379	64762214	Protein PHR1-LIKE 1 (AHRD V3.3 *** A0A2G3CIW3_CAPCH)	P:circadian rhythm;C:cell wall;P:response to endogenous stimulus;P:nucleobase-containing compound metabolic process;F:protein binding;P:cellular protein modification process;P:cellular component organization;P:response to light stimulus;C:cytosol;P:biosynthetic process;P:embryo development;P:flower development;P:response to external stimulus;P:cell differentiation;P:growth;P:response to stress;P:…	Yes
INV_18	SPIMP05g0176500.1	SPIMPch05	66277885	66281051	Unknown protein	NA	NA	NA	NA	NA	NA	NA	Yes
INV_18	SPIMP05g0176470.1	SPIMPch05	66266915	66271567	Catalytic/ hydrolase	P:biosynthetic process;P:cellular process;F:protein binding;C:chloroplast;F:hydrolase activity;	Solyc05g055820.3.1	SL4.0ch05	64685845	64690452	Haloacid dehalogenase-like hydrolase (HAD) superfamily protein (AHRD V3.3 *-* F4HQA8_ARATH),Pfam:PF13419	P:biosynthetic process;P:cellular process;F:protein binding;C:chloroplast;F:hydrolase activity;	Yes
INV_18	SPIMP05g0176620.1	SPIMPch05	66340708	66347891	ANK_REP_REGION domain-containing protein	C:membrane;	Solyc05g055950.1.1	SL4.0ch05	64762416	64762937	Ankyrin repeat (AHRD V3.3 *-* A0A200Q4C7_9MAGN)	C:membrane;	Yes
INV_18	NA	NA	NA	NA	NA	NA	Solyc05g055620.1.1	SL4.0ch05	64577154	64578371	Unknown protein	NA	Yes
INV_18	NA	NA	NA	NA	NA	NA	Solyc05g055970.4.1	SL4.0ch05	64764029	64766604	Ankyrin repeat (AHRD V3.3 *-* A0A200Q4D4_9MAGN)	C:membrane;	Yes
INV_18	NA	NA	NA	NA	NA	NA	Solyc05g055730.4.1	SL4.0ch05	64637119	64642540	Methylenetetrahydrofolate reductase (AHRD V3.3 *** A0A2G3CIX4_CAPCH)	F:protein binding;P:cellular protein modification process;P:response to chemical;P:cellular component organization;C:cytosol;P:biosynthetic process;F:nucleotide binding;F:catalytic activity;P:embryo development;	Yes
INV_18	NA	NA	NA	NA	NA	NA	Solyc05g055960.1.1	SL4.0ch05	64763484	64763999	Ankyrin repeat (AHRD V3.3 *-* A0A200Q4C7_9MAGN)	C:membrane;	Yes
INV_18	NA	NA	NA	NA	NA	NA	Solyc05g055720.1.1	SL4.0ch05	64635966	64636238	L-ascorbate oxidase-like protein (AHRD V3.3 *** A0A2G3B0H4_CAPCH)	F:binding;C:cell wall;P:cell growth;P:anatomical structure development;C:plasma membrane;C:vacuole;P:cellular component organization;P:metabolic process;C:extracellular region;F:catalytic activity;P:transport;	Yes
INV_19	SPIMP07g0216910.1	SPIMPch07	36555287	36555875	Subtilisin-like protease SBT3.3	C:extracellular region;C:cell wall;P:response to stress;P:protein metabolic process;F:hydrolase activity;	Solyc07g032300.1.1	SL4.0ch07	37259177	37259389	Subtilisin-like protease SBT3.3 (AHRD V3.3 *-* A0A2G3CXW5_CAPCH)	C:cell wall;P:response to stress;P:anatomical structure development;P:protein metabolic process;F:hydrolase activity;C:extracellular region;P:response to biotic stimulus;P:response to external stimulus;	Yes
INV_19	NA	NA	NA	NA	NA	NA	Solyc07g032310.1.1	SL4.0ch07	37266101	37266670	Subtilisin-like protease SBT3.3 (AHRD V3.3 *-* A0A2G3CXW5_CAPCH)	C:extracellular region;C:cell wall;P:response to biotic stimulus;P:response to stress;P:response to external stimulus;F:hydrolase activity;	Yes
INV_2	SPIMP01g0015140.1	SPIMPch01	34556289	34557946	Rep_fac-A_C domain-containing protein	NA	Solyc01g161650.1.1	SL4.0ch01	31530040	31531704	replication factor A protein 1-like (AHRD V3.11 *-* XP_024044216.1)	NA	Yes
INV_2	SPIMP01g0015160.1	SPIMPch01	34561386	34562458	ATP-dependent DNA helicase	P:DNA metabolic process;F:hydrolase activity;	Solyc01g161620.1.1	SL4.0ch01	31525961	31526895	ATP-dependent DNA helicase (AHRD V3.11 *-* tr|A0A078JT69|A0A078JT69_BRANA)	P:response to stress;F:nucleotide binding;P:DNA metabolic process;P:cellular component organization;F:hydrolase activity;	Yes
INV_2	SPIMP01g0015220.1	SPIMPch01	35022516	35024662	Ethylene-responsive transcription factor	F:nucleic acid binding;	NA	NA	NA	NA	NA	NA	Yes
INV_2	SPIMP01g0015180.1	SPIMPch01	34812617	34813105	SWIM-type domain-containing protein	NA	NA	NA	NA	NA	NA	NA	No
INV_2	SPIMP01g0015190.1	SPIMPch01	34828282	34828841	Retrovirus-related Pol polyprotein from transposon 17.6	NA	NA	NA	NA	NA	NA	NA	No
INV_2	SPIMP01g0015240.1	SPIMPch01	35196006	35196668	Unknown protein	NA	NA	NA	NA	NA	NA	NA	Yes
INV_2	SPIMP01g0015150.1	SPIMPch01	34559775	34561382	ATP-dependent DNA helicase	NA	Solyc01g161640.1.1	SL4.0ch01	31527403	31527856	Helitron helicase-like domain-containing protein (AHRD V3.11 *-* tr|A0A2U1PR57|A0A2U1PR57_ARTAN)	P:cellular process;	Yes
INV_2	SPIMP01g0015210.1	SPIMPch01	34923128	34946696	Membrane-bound transcription factor site-2 protease-like protein	P:response to stress;P:response to abiotic stimulus;P:response to endogenous stimulus;P:signal transduction;C:membrane;P:protein metabolic process;P:response to chemical;C:Golgi apparatus;F:hydrolase activity;	Solyc01g020520.4.1	SL4.0ch01	31154520	31175782	Membrane-bound transcription factor site-2 protease (AHRD V3.3 *** A0A200QAL7_9MAGN)	P:response to stress;P:response to abiotic stimulus;P:response to endogenous stimulus;P:signal transduction;F:protein binding;C:membrane;P:protein metabolic process;P:response to chemical;C:Golgi apparatus;F:hydrolase activity;	No
INV_2	SPIMP01g0015230.1	SPIMPch01	35191541	35191926	hypothetical protein EJD97_001868, partial	NA	NA	NA	NA	NA	NA	NA	Yes
INV_2	SPIMP01g0015130.1	SPIMPch01	34477276	34478040	Unknown protein	NA	NA	NA	NA	NA	NA	NA	Yes
INV_2	SPIMP01g0015170.1	SPIMPch01	34562688	34563525	ATP-dependent DNA helicase	P:cellular process;	Solyc01g161630.1.1	SL4.0ch01	31524866	31525545	ATP-dependent DNA helicase (AHRD V3.11 *-* tr|A0A2K3P8C1|A0A2K3P8C1_TRIPR)	P:cellular process;	Yes
INV_2	SPIMP01g0015120.1	SPIMPch01	34474384	34475462	hypothetical protein EJD97_025440	NA	Solyc01g020460.3.1	SL4.0ch01	30941422	30944796	orf82 (chloroplast) (AHRD V3.3 *-* YP_008994037.1)	NA	Yes
INV_2	NA	NA	NA	NA	NA	NA	Solyc01g020510.1.1	SL4.0ch01	31132992	31133252	Protein Ycf2 (AHRD V3.3 *-* A0A2G2Z199_CAPAN)	P:metabolic process;F:nucleic acid binding;F:nucleotide binding;C:chloroplast;F:transferase activity;	No
INV_2	NA	NA	NA	NA	NA	NA	Solyc01g161600.1.1	SL4.0ch01	30928758	30929014	agamous-like MADS-box protein AGL29 (AHRD V3.11 --* XP_004247303.1)	NA	Yes
INV_2	NA	NA	NA	NA	NA	NA	Solyc01g020500.2.1	SL4.0ch01	31065532	31067092	Unknown protein	NA	Yes
INV_2	NA	NA	NA	NA	NA	NA	Solyc01g020450.1.1	SL4.0ch01	30940724	30940939	Unknown protein	NA	Yes
INV_2	NA	NA	NA	NA	NA	NA	Solyc01g020480.1.1	SL4.0ch01	31016320	31018048	DUF659 domain-containing protein (AHRD V3.3 *-* A0A1Q3DB12_CEPFO)	F:binding;	Yes
INV_2	NA	NA	NA	NA	NA	NA	Solyc01g020521.1.1	SL4.0ch01	31634221	31635429	Unknown protein	NA	Yes
INV_2	NA	NA	NA	NA	NA	NA	Solyc01g020470.3.1	SL4.0ch01	30945677	30946107	NADH dehydrogenase subunit 9 (AHRD V3.3 *** A0A290WKX8_SOLLC)	P:cell death;P:signal transduction;F:protein binding;C:membrane;P:generation of precursor metabolites and energy;P:cell growth;P:cellular component organization;C:mitochondrion;F:catalytic activity;C:nucleoplasm;	Yes
INV_2	NA	NA	NA	NA	NA	NA	Solyc01g161610.1.1	SL4.0ch01	31018663	31019837	Zf-BED domain-containing protein/DUF659 domain-containing protein/Dimer_Tnp_hAT domain-containing protein (AHRD V3.11 *-* tr|A0A1Q3BG05|A0A1Q3BG05_CEPFO)	F:protein binding;F:DNA binding;	Yes
INV_20	SPIMP07g0230970.1	SPIMPch07	65867238	65872863	Rab-GAP TBC domain-containing protein	P:nucleobase-containing compound metabolic process;F:protein binding;C:membrane;C:vacuole;P:cellular component organization;C:endosome;C:extracellular region;C:cytosol;P:catabolic process;C:cytoskeleton;P:biosynthetic process;P:transport;F:enzyme regulator activity;	Solyc07g064230.4.1	SL4.0ch07	66285316	66290648	Ypt/Rab-GAP domain of gyp1p superfamily protein (AHRD V3.3 *** F4JIR5_ARATH)	P:nucleobase-containing compound metabolic process;F:protein binding;C:membrane;P:cellular component organization;C:cytosol;C:extracellular region;C:cytoskeleton;P:biosynthetic process;P:transport;F:enzyme regulator activity;	Yes
INV_20	SPIMP07g0230790.1	SPIMPch07	65753242	65761293	BCAS3 domain-containing protein	F:lipid binding;P:response to stress;P:regulation of molecular function;F:protein binding;C:membrane;C:vacuole;P:cellular component organization;P:catabolic process;C:cytoskeleton;P:transport;P:response to external stimulus;	Solyc07g064060.3.1	SL4.0ch07	66176486	66184536	WD-40 repeat containing protein (AHRD V3.3 *** A0A0K0XR28_TOBAC)	F:lipid binding;P:response to stress;P:regulation of molecular function;F:protein binding;C:membrane;C:vacuole;P:cellular component organization;P:catabolic process;C:cytoskeleton;P:transport;P:response to external stimulus;	Yes
INV_20	SPIMP07g0230990.1	SPIMPch07	65877327	65885043	Thioredoxin domain-containing protein	C:cell wall;P:response to abiotic stimulus;P:cell death;P:response to endogenous stimulus;F:protein binding;C:nucleolus;C:plasma membrane;P:cellular protein modification process;C:extracellular region;C:cytosol;F:catalytic activity;P:cellular homeostasis;P:transport;P:response to external stimulus;P:response to stress;P:cell communication;C:cell;C:mitochondrion;P:response to chemical;C:endoplasmi…	Solyc07g064250.3.1	SL4.0ch07	66295101	66302843	Protein disulfide-isomerase 5-4 (AHRD V3.3 *** A0A2G2WFB2_CAPBA)	C:cell wall;P:response to abiotic stimulus;P:cell death;P:response to endogenous stimulus;F:protein binding;C:nucleolus;C:plasma membrane;P:cellular protein modification process;C:extracellular region;C:cytosol;F:catalytic activity;P:cellular homeostasis;P:transport;P:response to external stimulus;P:response to stress;P:cell communication;C:cell;C:mitochondrion;P:response to chemical;C:endoplasmi…	Yes
INV_20	SPIMP07g0230880.1	SPIMPch07	65813653	65815398	Unknown protein	NA	NA	NA	NA	NA	NA	NA	Yes
INV_20	SPIMP07g0231030.1	SPIMPch07	65902919	65906566	Tryptophan synthase beta chain	P:biosynthetic process;P:cellular process;F:protein binding;F:catalytic activity;C:chloroplast;	Solyc07g064280.3.1	SL4.0ch07	66320645	66324361	Tryptophan synthase beta chain (AHRD V3.3 *** B2J8R2_NOSP7)	P:biosynthetic process;P:cellular process;F:protein binding;F:catalytic activity;C:chloroplast;	Yes
INV_20	SPIMP07g0230810.1	SPIMPch07	65768265	65780260	Chorein_N domain-containing protein	NA	Solyc07g064080.4.1	SL4.0ch07	66191232	66203397	amino-terminal region of chorein (AHRD V3.3 *** AT3G20720.2)	NA	Yes
INV_20	SPIMP07g0230730.1	SPIMPch07	65706128	65723959	Formin-like protein	C:cell wall;P:post-embryonic development;P:signal transduction;F:protein binding;C:cytoplasm;P:cell growth;C:nucleolus;C:plasma membrane;P:cellular component organization;P:cell-cell signaling;C:cytoskeleton;P:reproduction;P:transport;P:cell differentiation;	Solyc07g063990.1.1	SL4.0ch07	66133615	66136756	Unknown protein	P:biosynthetic process;P:nucleobase-containing compound metabolic process;	Yes
INV_20	SPIMP07g0230930.1	SPIMPch07	65854078	65856276	Pectinesterase	C:cell wall;P:response to abiotic stimulus;P:response to endogenous stimulus;F:protein binding;C:plasma membrane;C:vacuole;P:cellular component organization;F:hydrolase activity;C:extracellular region;C:cytosol;P:catabolic process;P:response to biotic stimulus;P:biosynthetic process;P:fruit ripening;P:response to external stimulus;P:response to stress;P:post-embryonic development;C:Golgi apparatu…	Solyc07g064190.3.1	SL4.0ch07	66271319	66273941	Pectinesterase (AHRD V3.3 *** Q9SEE7_SOLTU)	C:cell wall;P:response to abiotic stimulus;P:response to endogenous stimulus;F:protein binding;C:plasma membrane;C:vacuole;P:cellular component organization;F:hydrolase activity;C:extracellular region;C:cytosol;P:catabolic process;P:response to biotic stimulus;P:biosynthetic process;P:fruit ripening;P:response to external stimulus;P:response to stress;P:post-embryonic development;C:Golgi apparatu…	Yes
INV_20	SPIMP07g0231000.1	SPIMPch07	65888753	65895327	F-box family protein	C:intracellular;P:post-embryonic development;P:reproduction;F:protein binding;P:response to light stimulus;	Solyc07g064260.2.1	SL4.0ch07	66306564	66310654	F-box/RNI-like superfamily protein (AHRD V3.3 *** A0A2U1NFX9_ARTAN)	C:intracellular;P:post-embryonic development;P:reproduction;F:protein binding;P:response to light stimulus;	Yes
INV_20	SPIMP07g0230960.1	SPIMPch07	65865383	65867215	2S sulfur-rich seed storage protein 2-like	NA	NA	NA	NA	NA	NA	NA	Yes
INV_20	SPIMP07g0230860.1	SPIMPch07	65801837	65807541	ABC transporter B family protein	F:transporter activity;P:regulation of molecular function;P:response to endogenous stimulus;P:tropism;F:protein binding;C:plasma membrane;P:cellular component organization;P:response to light stimulus;F:hydrolase activity;C:cytosol;P:response to biotic stimulus;C:cytoskeleton;F:nucleotide binding;P:flower development;P:transport;P:cell differentiation;P:response to stress;P:signal transduction;C:…	Solyc07g064120.2.1	SL4.0ch07	66224844	66230494	ABC transporter B family member 22 (AHRD V3.3 *** A0A2G2Z5W6_CAPAN)	F:transporter activity;P:regulation of molecular function;P:response to endogenous stimulus;P:tropism;F:protein binding;C:plasma membrane;P:cellular component organization;P:response to light stimulus;F:hydrolase activity;C:cytosol;P:response to biotic stimulus;C:cytoskeleton;F:nucleotide binding;P:flower development;P:transport;P:cell differentiation;P:response to stress;P:signal transduction;C:…	Yes
INV_20	SPIMP07g0230780.1	SPIMPch07	65748218	65751537	Hexosyltransferase	P:pollination;P:post-embryonic development;C:membrane;P:cell growth;P:cellular component organization;C:mitochondrion;C:Golgi apparatus;C:endosome;P:biosynthetic process;P:carbohydrate metabolic process;P:cell differentiation;F:transferase activity;	Solyc07g064050.3.1	SL4.0ch07	66171416	66174593	Hexosyltransferase (AHRD V3.3 *** A0A2G2WF78_CAPBA)	P:pollination;P:post-embryonic development;C:membrane;P:cell growth;P:cellular component organization;C:mitochondrion;C:Golgi apparatus;C:endosome;P:biosynthetic process;P:carbohydrate metabolic process;P:cell differentiation;F:transferase activity;	Yes
INV_20	SPIMP07g0230850.1	SPIMPch07	65801785	65806635	Unknown protein	NA	NA	NA	NA	NA	NA	NA	Yes
INV_20	SPIMP07g0230910.1	SPIMPch07	65841143	65843515	Pectinesterase	C:cell wall;P:response to abiotic stimulus;F:protein binding;C:plasma membrane;C:vacuole;P:cellular component organization;F:hydrolase activity;C:extracellular region;C:cytosol;P:catabolic process;P:response to biotic stimulus;P:biosynthetic process;P:fruit ripening;P:response to external stimulus;P:response to stress;P:post-embryonic development;C:Golgi apparatus;P:response to chemical;C:endosom…	Solyc07g064170.3.1	SL4.0ch07	66258941	66261316	pectin methylesterase 1	C:cell wall;P:response to abiotic stimulus;F:protein binding;C:plasma membrane;C:vacuole;P:cellular component organization;F:hydrolase activity;C:extracellular region;C:cytosol;P:catabolic process;P:response to biotic stimulus;P:biosynthetic process;P:fruit ripening;P:response to external stimulus;P:response to stress;P:post-embryonic development;C:Golgi apparatus;P:response to chemical;C:endosom…	Yes
INV_20	SPIMP07g0230980.1	SPIMPch07	65874210	65876082	Phytocyanin domain-containing protein	F:binding;P:response to stress;P:response to abiotic stimulus;C:cytoplasm;C:plasma membrane;C:extracellular region;P:cellular process;F:catalytic activity;	NA	NA	NA	NA	NA	NA	Yes
INV_20	SPIMP07g0230800.1	SPIMPch07	65765380	65766741	Nop domain-containing protein	P:response to stress;P:post-embryonic development;P:response to abiotic stimulus;P:nucleobase-containing compound metabolic process;F:protein binding;C:nucleolus;F:RNA binding;P:cellular component organization;P:regulation of gene expression, epigenetic;P:biosynthetic process;C:nucleoplasm;	Solyc07g064070.3.1	SL4.0ch07	66188369	66189730	U4/U6 small nuclear ribonucleoprotein Prp31-like (AHRD V3.3 *** A0A2I4E1L8_9ROSI)	P:response to stress;P:post-embryonic development;P:response to abiotic stimulus;P:nucleobase-containing compound metabolic process;F:protein binding;C:nucleolus;F:RNA binding;P:cellular component organization;P:regulation of gene expression, epigenetic;P:biosynthetic process;C:nucleoplasm;	Yes
INV_20	SPIMP07g0230840.1	SPIMPch07	65786953	65787561	Chlororespiratory reduction 41	NA	Solyc07g064100.1.1	SL4.0ch07	66209930	66210538	Chlororespiratory reduction 41 (AHRD V3.3 *** A0A0F7J422_9ROSI)	NA	Yes
INV_20	SPIMP07g0230740.1	SPIMPch07	65717421	65722339	Unknown protein	NA	Solyc07g064010.3.1	SL4.0ch07	66140670	66147144	Formin-like protein (AHRD V3.3 *-* A0A2G2WFE4_CAPBA)	C:cell wall;P:post-embryonic development;P:signal transduction;F:protein binding;C:cytoplasm;P:cell growth;C:nucleolus;C:plasma membrane;P:cellular component organization;P:cell-cell signaling;C:cytoskeleton;P:reproduction;P:transport;P:cell differentiation;	Yes
INV_20	SPIMP07g0230750.1	SPIMPch07	65726362	65728336	SHSP domain-containing protein	P:response to stress;P:response to abiotic stimulus;F:protein binding;C:cytoplasm;P:response to chemical;P:cellular component organization;	Solyc07g064020.5.1	SL4.0ch07	66149620	66151504	21.7 kDa class VI heat shock protein (AHRD V3.11 *** tr|A0A2G2WFJ0|A0A2G2WFJ0_CAPBA)	P:response to stress;P:response to abiotic stimulus;F:protein binding;C:cytoplasm;P:response to chemical;P:cellular component organization;	Yes
INV_20	SPIMP07g0230820.1	SPIMPch07	65780304	65785605	WD_REPEATS_REGION domain-containing protein	P:cell cycle;P:response to abiotic stimulus;P:nucleobase-containing compound metabolic process;F:protein binding;P:cellular protein modification process;P:cellular component organization;C:cytosol;P:biosynthetic process;C:cytoskeleton;P:regulation of gene expression, epigenetic;P:embryo development;P:flower development;P:transport;P:cell differentiation;F:transferase activity;C:nucleoplasm;P:resp…	Solyc07g064090.3.1	SL4.0ch07	66203540	66208715	fertilization-independent endosperm protein	P:cell cycle;P:response to abiotic stimulus;P:nucleobase-containing compound metabolic process;F:protein binding;P:cellular protein modification process;P:cellular component organization;C:cytosol;P:catabolic process;P:biosynthetic process;C:cytoskeleton;P:regulation of gene expression, epigenetic;P:embryo development;P:flower development;P:transport;P:cell differentiation;F:transferase activity;…	Yes
INV_20	SPIMP07g0230760.1	SPIMPch07	65734647	65740365	Kinesin-like protein	P:cell cycle;P:post-embryonic development;F:protein binding;P:generation of precursor metabolites and energy;P:cellular component organization;C:mitochondrion;C:Golgi apparatus;P:cell-cell signaling;C:cytoskeleton;F:motor activity;F:nucleotide binding;P:reproduction;C:nucleus;P:transport;P:cell differentiation;	Solyc07g064030.4.1	SL4.0ch07	66157972	66163491	Kinesin-like protein (AHRD V3.3 *** A0A2G2WF79_CAPBA)	P:cell cycle;P:post-embryonic development;F:protein binding;P:generation of precursor metabolites and energy;P:cellular component organization;C:mitochondrion;C:Golgi apparatus;P:cell-cell signaling;C:cytoskeleton;F:motor activity;F:nucleotide binding;P:reproduction;C:nucleus;P:transport;P:cell differentiation;	Yes
INV_20	SPIMP07g0230940.1	SPIMPch07	65856857	65859310	Cobra-like protein 10	P:cell growth;C:plasma membrane;P:multicellular organism development;P:cellular component organization;C:Golgi apparatus;C:endosome;C:endoplasmic reticulum;P:cell differentiation;	Solyc07g064200.4.1	SL4.0ch07	66274644	66277121	COBRA-like protein 10 (AHRD V3.3 *** A0A2G3C2S4_CAPCH)	P:cell growth;C:plasma membrane;P:multicellular organism development;P:cellular component organization;C:Golgi apparatus;C:endosome;C:endoplasmic reticulum;P:cell differentiation;	Yes
INV_20	SPIMP07g0230890.1	SPIMPch07	65815820	65821964	Protein translation factor SUI1-like protein	P:response to stress;P:response to abiotic stimulus;F:protein binding;C:cytoplasm;F:translation factor activity, RNA binding;P:response to chemical;P:cellular component organization;P:regulation of gene expression, epigenetic;C:nucleus;	Solyc07g064150.4.1	SL4.0ch07	66236613	66244947	Protein translation factor SUI1-like protein (AHRD V3.3 *** A0A1U8FM48_CAPAN)	P:response to stress;P:response to abiotic stimulus;F:protein binding;C:cytoplasm;F:translation factor activity, RNA binding;P:response to chemical;P:cellular component organization;P:regulation of gene expression, epigenetic;C:nucleus;	Yes
INV_20	SPIMP07g0230950.1	SPIMPch07	65860308	65863797	2S sulfur-rich seed storage protein 2-like	C:cytoplasm;	Solyc07g064210.2.1	SL4.0ch07	66278047	66279064	Preproalbumin PawS1 (AHRD V3.3 *** A0A023GYI9_9ASTR)	C:vacuole;	Yes
INV_20	SPIMP07g0231040.1	SPIMPch07	65907208	65911317	septum-promoting GTP-binding protein 1-like	P:cell cycle;F:protein binding;P:protein metabolic process;C:plasma membrane;P:multicellular organism development;P:cellular component organization;F:hydrolase activity;P:catabolic process;C:cytoskeleton;F:nucleotide binding;P:transport;P:response to external stimulus;P:cell differentiation;P:response to stress;P:signal transduction;C:Golgi apparatus;P:response to chemical;C:endosome;P:cell-cell …	Solyc07g064290.3.1	SL4.0ch07	66325068	66329282	Ras-related small GTP-binding family protein (AHRD V3.3 *** A0A2U1P8S6_ARTAN)	P:cell cycle;F:protein binding;P:protein metabolic process;C:plasma membrane;P:multicellular organism development;P:cellular component organization;F:hydrolase activity;P:catabolic process;C:cytoskeleton;F:nucleotide binding;P:transport;P:response to external stimulus;P:cell differentiation;P:response to stress;P:signal transduction;C:Golgi apparatus;P:response to chemical;C:endosome;P:cell-cell …	Yes
INV_20	SPIMP07g0230870.1	SPIMPch07	65813416	65815156	Unknown protein	NA	NA	NA	NA	NA	NA	NA	Yes
INV_20	SPIMP07g0230920.1	SPIMPch07	65850840	65853333	Pectinesterase	C:cell wall;P:response to abiotic stimulus;P:response to endogenous stimulus;F:protein binding;C:plasma membrane;C:vacuole;P:cellular component organization;F:hydrolase activity;C:extracellular region;C:cytosol;P:catabolic process;P:response to biotic stimulus;P:biosynthetic process;P:fruit ripening;P:response to external stimulus;P:response to stress;P:post-embryonic development;C:Golgi apparatu…	Solyc07g064180.4.1	SL4.0ch07	66268619	66270879	pectin methylesterase 2	C:cell wall;P:response to abiotic stimulus;P:response to endogenous stimulus;F:protein binding;C:plasma membrane;C:vacuole;P:cellular component organization;F:hydrolase activity;C:extracellular region;C:cytosol;P:catabolic process;P:response to biotic stimulus;P:biosynthetic process;P:fruit ripening;P:response to external stimulus;P:response to stress;P:post-embryonic development;C:Golgi apparatu…	Yes
INV_20	SPIMP07g0231020.1	SPIMPch07	65898264	65902889	Glucose-6-phosphate/phosphate translocator 2, chloroplastic	F:transporter activity;F:protein binding;C:vacuole;C:chloroplast;P:photosynthesis;P:cellular component organization;P:response to light stimulus;P:response to biotic stimulus;P:embryo development;P:transport;P:response to external stimulus;P:post-embryonic development;C:membrane;C:Golgi apparatus;C:mitochondrion;P:response to chemical;P:reproduction;	Solyc07g064270.3.1	SL4.0ch07	66316179	66320768	Glucose-6-phosphate/phosphate translocator 2, chloroplastic (AHRD V3.3 *** A0A2G2Z5J6_CAPAN)	F:transporter activity;F:protein binding;C:vacuole;C:chloroplast;P:photosynthesis;P:cellular component organization;P:response to light stimulus;P:response to biotic stimulus;P:embryo development;P:transport;P:response to external stimulus;P:post-embryonic development;C:membrane;C:Golgi apparatus;C:mitochondrion;P:response to chemical;P:reproduction;	Yes
INV_20	SPIMP07g0230770.1	SPIMPch07	65742612	65746260	BHLH transcription factor	P:post-embryonic development;P:nucleobase-containing compound metabolic process;F:protein binding;C:cytoplasm;F:DNA binding;P:response to chemical;P:biosynthetic process;C:nucleus;F:DNA-binding transcription factor activity;P:cellular homeostasis;P:secondary metabolic process;	Solyc07g064040.3.1	SL4.0ch07	66165835	66169446	bHLH transcription factor143	P:post-embryonic development;P:nucleobase-containing compound metabolic process;F:protein binding;C:cytoplasm;F:DNA binding;P:response to chemical;P:biosynthetic process;C:nucleus;F:DNA-binding transcription factor activity;P:cellular homeostasis;P:secondary metabolic process;	Yes
INV_20	SPIMP07g0230900.1	SPIMPch07	65826426	65828580	Thiamine thiazole synthase, chloroplastic	P:response to stress;P:response to abiotic stimulus;F:protein binding;C:membrane;C:chloroplast;P:cellular component organization;C:mitochondrion;C:cytosol;P:biosynthetic process;C:thylakoid;F:transferase activity;	Solyc07g064160.3.1	SL4.0ch07	66249261	66251464	Thiamine thiazole synthase, chloroplastic (AHRD V3.3 *** A0A2G2WFN7_CAPBA),Pfam:PF01946	P:response to stress;P:response to abiotic stimulus;F:protein binding;C:membrane;C:chloroplast;P:cellular component organization;C:mitochondrion;C:cytosol;P:biosynthetic process;C:thylakoid;C:nucleus;F:transferase activity;	Yes
INV_20	SPIMP07g0230830.1	SPIMPch07	65786769	65800343	Pentatricopeptide repeat-containing protein, mitochondrial	P:biological_process;F:molecular_function;C:mitochondrion;	Solyc07g064110.3.1	SL4.0ch07	66209751	66223317	Pentatricopeptide repeat (AHRD V3.3 *** A0A200QKW5_9MAGN)	F:nucleic acid binding;P:nucleobase-containing compound metabolic process;F:protein binding;C:cytoplasm;P:multicellular organism development;	Yes
INV_20	NA	NA	NA	NA	NA	NA	Solyc07g064130.2.1	SL4.0ch07	66234771	66236144	Polyubiquitin (AHRD V3.3 *** F1SY21_MESCR)	P:cell cycle;C:cell wall;P:regulation of molecular function;P:cell death;P:response to endogenous stimulus;F:protein binding;C:nucleolus;C:plasma membrane;C:vacuole;P:cellular protein modification process;P:cellular component organization;P:response to light stimulus;C:cytosol;P:catabolic process;P:transport;P:cell differentiation;C:nucleoplasm;F:structural molecule activity;P:response to stress;…	Yes
INV_20	NA	NA	NA	NA	NA	NA	Solyc07g064220.1.1	SL4.0ch07	66279788	66281419	Preproalbumin PawS1 (AHRD V3.3 *** A0A023GYI9_9ASTR)	F:binding;C:cytoplasm;P:multicellular organism development;	Yes
INV_20	NA	NA	NA	NA	NA	NA	Solyc07g063980.1.1	SL4.0ch07	66132275	66132805	Unknown protein	P:biosynthetic process;P:nucleobase-containing compound metabolic process;	Yes
INV_20	NA	NA	NA	NA	NA	NA	Solyc07g064000.1.1	SL4.0ch07	66137382	66138044	Unknown protein	P:regulation of transcription, DNA-templated;	Yes
INV_21	SPIMP09g0263150.1	SPIMPch09	3682764	3688101	Endoglucanase	C:cell wall;F:protein binding;C:plasma membrane;C:chloroplast;P:cellular component organization;F:hydrolase activity;C:extracellular region;C:cytosol;P:catabolic process;P:response to biotic stimulus;P:response to external stimulus;P:post-embryonic development;P:cell growth;C:Golgi apparatus;C:endosome;P:carbohydrate metabolic process;P:reproduction;	Solyc09g010210.3.1	SL4.0ch09	3629855	3635179	endo-1,4-beta-glucanase precursor (Cel2)	C:cell wall;F:protein binding;C:plasma membrane;C:chloroplast;P:cellular component organization;F:hydrolase activity;C:extracellular region;C:cytosol;P:catabolic process;P:response to biotic stimulus;P:response to external stimulus;P:post-embryonic development;P:cell growth;C:Golgi apparatus;C:endosome;P:carbohydrate metabolic process;P:reproduction;	Yes
INV_21	SPIMP09g0263050.1	SPIMPch09	3585187	3587646	Plant organelle RNA recognition domain	C:thylakoid;C:membrane;C:chloroplast;	Solyc09g010120.2.1	SL4.0ch09	3532462	3535029	hypothetical protein (AHRD V3.3 *** AT2G36145.1)	C:thylakoid;C:membrane;C:chloroplast;	Yes
INV_21	SPIMP09g0263010.1	SPIMPch09	3545563	3555752	Kinesin-like protein	P:cell cycle;P:response to endogenous stimulus;F:protein binding;C:plasma membrane;P:cellular component organization;C:cytosol;C:cytoskeleton;F:nucleotide binding;P:embryo development;P:transport;P:cell differentiation;C:nucleoplasm;P:post-embryonic development;P:signal transduction;P:cell growth;C:Golgi apparatus;C:mitochondrion;P:response to chemical;C:endoplasmic reticulum;F:motor activity;P:r…	Solyc09g010060.3.1	SL4.0ch09	3493016	3501181	Kinesin-related protein (AHRD V3.3 *** A0A2U1L7Z9_ARTAN)	P:cell cycle;P:response to endogenous stimulus;P:nucleobase-containing compound metabolic process;F:protein binding;C:plasma membrane;P:cellular component organization;C:cytosol;P:biosynthetic process;C:cytoskeleton;F:nucleotide binding;P:embryo development;P:transport;P:cell differentiation;C:nucleoplasm;P:post-embryonic development;P:signal transduction;P:cell growth;F:DNA binding;C:Golgi appar…	Yes
INV_21	SPIMP09g0263070.1	SPIMPch09	3588666	3597473	Sorting nexin 1-like protein	P:cell cycle;P:response to abiotic stimulus;P:tropism;P:protein metabolic process;C:vacuole;P:multicellular organism development;P:cellular component organization;C:cytosol;P:catabolic process;P:response to biotic stimulus;P:biosynthetic process;P:transport;P:cell differentiation;F:lipid binding;F:signaling receptor binding;C:membrane;P:signal transduction;C:Golgi apparatus;C:endosome;P:cell-cell…	Solyc09g010130.4.1	SL4.0ch09	3535927	3544763	Sorting nexin 1-like protein (AHRD V3.3 *** A0A0K0XR75_TOBAC)	P:cell cycle;P:response to abiotic stimulus;P:tropism;P:protein metabolic process;C:vacuole;P:multicellular organism development;P:cellular component organization;C:cytosol;P:catabolic process;P:response to biotic stimulus;P:biosynthetic process;P:transport;P:cell differentiation;F:lipid binding;F:signaling receptor binding;C:membrane;P:signal transduction;C:Golgi apparatus;C:endosome;P:cell-cell…	Yes
INV_21	SPIMP09g0262960.1	SPIMPch09	3531798	3532064	1-aminocyclopropane-1-carboxylate oxidase homolog 1-like	P:cell death;P:response to endogenous stimulus;P:multicellular organism development;P:cellular component organization;F:carbohydrate binding;P:response to light stimulus;P:lipid metabolic process;F:hydrolase activity;C:cytosol;P:catabolic process;P:response to biotic stimulus;P:biosynthetic process;P:response to external stimulus;P:secondary metabolic process;P:response to stress;P:signal transdu…	Solyc09g010010.1.1	SL4.0ch09	3479342	3479947	2-oxoglutarate (2OG) and Fe(II)-dependent oxygenase superfamily protein (AHRD V3.3 *-* A0A2U1NTU8_ARTAN)	F:binding;P:response to stress;P:response to abiotic stimulus;P:multicellular organism development;P:response to chemical;C:cytosol;P:response to biotic stimulus;P:cellular process;P:biosynthetic process;P:carbohydrate metabolic process;F:catalytic activity;P:response to external stimulus;P:secondary metabolic process;	Yes
INV_21	SPIMP09g0262920.1	SPIMPch09	3511323	3514517	dehydrin LEA	P:response to stress;P:response to abiotic stimulus;P:response to chemical;	NA	NA	NA	NA	NA	NA	Yes
INV_21	SPIMP09g0262910.1	SPIMPch09	3497629	3501523	Unknown protein	NA	NA	NA	NA	NA	NA	NA	Yes
INV_21	SPIMP09g0262950.1	SPIMPch09	3529182	3530576	1-aminocyclopropane-1-carboxylate oxidase homolog 2	F:binding;P:response to stress;P:response to abiotic stimulus;P:response to endogenous stimulus;C:cytoplasm;P:response to chemical;P:response to biotic stimulus;P:cellular process;P:biosynthetic process;P:carbohydrate metabolic process;F:catalytic activity;P:response to external stimulus;P:secondary metabolic process;	Solyc09g010000.5.1	SL4.0ch09	3477006	3482772	2-oxoglutarate (2OG) and Fe(II)-dependent oxygenase superfamily protein (AHRD V3.11 *** tr|A0A2U1NTU8|A0A2U1NTU8_ARTAN)	F:binding;P:response to stress;P:response to endogenous stimulus;P:multicellular organism development;P:response to chemical;P:response to light stimulus;C:cytosol;P:response to biotic stimulus;P:cellular process;P:biosynthetic process;P:carbohydrate metabolic process;F:catalytic activity;P:response to external stimulus;P:secondary metabolic process;	Yes
INV_21	SPIMP09g0263090.1	SPIMPch09	3625908	3631367	NAC domain-containing protein	C:cell wall;P:cell death;P:response to endogenous stimulus;P:nucleobase-containing compound metabolic process;F:protein binding;C:plasma membrane;P:cellular protein modification process;P:cellular component organization;P:response to light stimulus;P:response to biotic stimulus;P:biosynthetic process;P:fruit ripening;P:embryo development;P:flower development;P:response to external stimulus;P:cell…	NA	NA	NA	NA	NA	NA	Yes
INV_21	SPIMP09g0262990.1	SPIMPch09	3539088	3540386	1-aminocyclopropane-1-carboxylate oxidase-like protein 2	F:binding;P:response to stress;P:response to abiotic stimulus;P:response to endogenous stimulus;P:multicellular organism development;P:response to chemical;C:cytosol;P:response to biotic stimulus;P:cellular process;P:biosynthetic process;P:carbohydrate metabolic process;F:catalytic activity;P:response to external stimulus;P:secondary metabolic process;	Solyc09g010040.3.1	SL4.0ch09	3486966	3488264	2-oxoglutarate (2OG) and Fe(II)-dependent oxygenase superfamily protein (AHRD V3.3 *** A0A2U1NTU8_ARTAN)	F:binding;P:response to stress;P:response to abiotic stimulus;P:response to endogenous stimulus;P:multicellular organism development;P:response to chemical;C:cytosol;P:response to biotic stimulus;P:cellular process;P:biosynthetic process;P:carbohydrate metabolic process;F:catalytic activity;P:response to external stimulus;P:secondary metabolic process;	Yes
INV_21	SPIMP09g0263080.1	SPIMPch09	3602110	3615506	dehydrogenase/reductase SDR family member on chromosome X-like	P:signal transduction;C:membrane;F:catalytic activity;C:chloroplast;P:multicellular organism development;P:lipid metabolic process;	Solyc09g010150.5.1	SL4.0ch09	3549593	3563970	NAD(P)-binding Rossmann-fold superfamily protein (AHRD V3.11 *** tr|A0A2U1PYP4|A0A2U1PYP4_ARTAN)	P:cellular process;F:catalytic activity;C:plasma membrane;C:chloroplast;P:lipid metabolic process;	Yes
INV_21	SPIMP09g0263060.1	SPIMPch09	3585660	3596934	Unknown protein	NA	NA	NA	NA	NA	NA	NA	Yes
INV_21	SPIMP09g0263120.1	SPIMPch09	3641547	3658813	TPR_REGION domain-containing protein	P:cell cycle;P:response to endogenous stimulus;P:nucleobase-containing compound metabolic process;F:protein binding;P:cellular protein modification process;P:cellular component organization;C:cytosol;P:catabolic process;P:biosynthetic process;C:cytoskeleton;P:embryo development;P:flower development;P:transport;P:response to external stimulus;P:cell differentiation;F:transferase activity;P:respons…	Solyc09g010180.3.1	SL4.0ch09	3588674	3605857	SPINDLY	P:cell cycle;P:response to endogenous stimulus;P:nucleobase-containing compound metabolic process;F:protein binding;P:cellular protein modification process;P:cellular component organization;C:cytosol;P:catabolic process;P:biosynthetic process;C:cytoskeleton;P:embryo development;P:flower development;P:transport;P:response to external stimulus;P:cell differentiation;F:transferase activity;P:respons…	Yes
INV_21	SPIMP09g0263000.1	SPIMPch09	3540582	3542789	cullin-1-like	P:circadian rhythm;P:cell cycle;P:cell death;P:response to endogenous stimulus;F:protein binding;C:chloroplast;P:cellular protein modification process;P:cellular component organization;P:response to light stimulus;C:cytosol;P:catabolic process;P:biosynthetic process;C:cytoskeleton;P:embryo development;P:transport;P:response to external stimulus;P:cell differentiation;P:response to stress;P:post-e…	Solyc09g010050.1.1	SL4.0ch09	3488460	3490667	Cullin (AHRD V3.3 *** A0A2U1Q0J3_ARTAN)	P:circadian rhythm;P:cell cycle;P:cell death;P:response to endogenous stimulus;F:protein binding;C:chloroplast;P:cellular protein modification process;P:cellular component organization;P:response to light stimulus;C:cytosol;P:catabolic process;P:biosynthetic process;C:cytoskeleton;P:embryo development;P:transport;P:response to external stimulus;P:cell differentiation;P:response to stress;P:post-e…	Yes
INV_21	SPIMP09g0263160.1	SPIMPch09	3689880	3698441	lysosomal Pro-X carboxypeptidase-like	P:response to stress;P:response to endogenous stimulus;P:signal transduction;F:protein binding;C:membrane;P:protein metabolic process;P:multicellular organism development;P:response to chemical;C:endosome;F:hydrolase activity;C:cytosol;C:lysosome;	Solyc09g010220.5.1	SL4.0ch09	3640055	3645524	lysosomal Pro-X carboxypeptidase (AHRD V3.11 *** tr|A0A2I4EKY3|A0A2I4EKY3_9ROSI)	P:response to stress;P:response to endogenous stimulus;P:signal transduction;F:protein binding;C:membrane;P:protein metabolic process;P:multicellular organism development;P:response to chemical;F:hydrolase activity;C:cytosol;C:extracellular region;C:lysosome;	Yes
INV_21	SPIMP09g0263110.1	SPIMPch09	3634836	3637410	Unknown protein	NA	NA	NA	NA	NA	NA	NA	Yes
INV_21	SPIMP09g0263100.1	SPIMPch09	3634211	3638370	Vacuolar protein sorting-associated protein 55-like protein	C:membrane;C:vacuole;P:transport;C:endosome;	Solyc09g010170.3.1	SL4.0ch09	3581601	3585481	Vacuolar protein sorting-associated protein 55-like protein (AHRD V3.3 *** A0A1U8E714_CAPAN)	C:membrane;C:vacuole;P:transport;C:endosome;	Yes
INV_21	SPIMP09g0262940.1	SPIMPch09	3523342	3527852	GATA zinc finger protein	NA	Solyc09g009990.5.1	SL4.0ch09	3471080	3475986	GATA zinc finger protein Chr3:19510513-19512547 FORWARD LENGTH 475 201606 (AHRD V3.11 *** AT3G52610.1)	NA	Yes
INV_21	SPIMP09g0262970.1	SPIMPch09	3532154	3534684	1-aminocyclopropane-1-carboxylate oxidase-like protein 2	F:binding;P:response to stress;P:response to abiotic stimulus;P:response to endogenous stimulus;P:multicellular organism development;P:response to chemical;C:cytosol;P:response to biotic stimulus;P:cellular process;P:biosynthetic process;P:carbohydrate metabolic process;F:catalytic activity;P:response to external stimulus;P:secondary metabolic process;	Solyc09g010020.2.1	SL4.0ch09	3480119	3482542	2-oxoglutarate (2OG) and Fe(II)-dependent oxygenase superfamily protein (AHRD V3.3 *** A0A2U1NTU8_ARTAN)	F:binding;P:response to stress;P:response to abiotic stimulus;P:response to endogenous stimulus;P:multicellular organism development;P:response to chemical;C:cytosol;P:response to biotic stimulus;P:cellular process;P:biosynthetic process;P:carbohydrate metabolic process;F:catalytic activity;P:response to external stimulus;P:secondary metabolic process;	Yes
INV_21	SPIMP09g0263030.1	SPIMPch09	3574279	3576826	30S ribosomal protein S11	P:nucleobase-containing compound metabolic process;F:protein binding;C:nucleolus;C:plasma membrane;C:vacuole;F:RNA binding;P:multicellular organism development;P:cellular component organization;C:cytosol;P:transport;P:cell differentiation;C:nucleoplasm;F:structural molecule activity;C:ribosome;F:translation regulator activity;P:translation;	Solyc09g010100.3.1	SL4.0ch09	3521431	3524122	Ribosomal protein S11 (AHRD V3.3 *** A0A200Q0S8_9MAGN)	P:nucleobase-containing compound metabolic process;F:protein binding;C:nucleolus;C:plasma membrane;C:vacuole;F:RNA binding;P:multicellular organism development;P:cellular component organization;C:cytosol;P:transport;P:cell differentiation;C:nucleoplasm;F:structural molecule activity;C:ribosome;F:translation regulator activity;P:translation;	Yes
INV_21	SPIMP09g0262930.1	SPIMPch09	3521786	3522232	Auxin-responsive protein	P:post-embryonic development;P:response to endogenous stimulus;C:cytoplasm;P:cell growth;C:plasma membrane;P:response to chemical;P:cellular component organization;P:response to light stimulus;C:nucleus;P:transport;	Solyc09g009980.3.1	SL4.0ch09	3469655	3470101	Small auxin up-regulated RNA70	P:post-embryonic development;P:response to endogenous stimulus;C:cytoplasm;P:cell growth;C:plasma membrane;P:response to chemical;P:cellular component organization;P:response to light stimulus;C:nucleus;P:transport;	Yes
INV_21	SPIMP09g0262900.1	SPIMPch09	3497344	3502516	Rho GTPase-activating protein	C:cell wall;P:response to abiotic stimulus;F:protein binding;C:cytoplasm;C:plasma membrane;P:cellular component organization;F:hydrolase activity;C:cytoskeleton;F:nucleotide binding;P:embryo development;P:transport;P:response to external stimulus;P:cell differentiation;P:response to stress;P:signal transduction;P:response to chemical;F:enzyme regulator activity;	Solyc09g009970.3.1	SL4.0ch09	3451214	3455722	Rho GTPase-activating protein 1 (AHRD V3.3 *** A0A2G2VWR1_CAPBA)	C:cell wall;P:response to abiotic stimulus;F:protein binding;C:cytoplasm;C:plasma membrane;P:cellular component organization;F:hydrolase activity;C:cytoskeleton;F:nucleotide binding;P:embryo development;P:transport;P:response to external stimulus;P:cell differentiation;P:response to stress;P:signal transduction;P:response to chemical;F:enzyme regulator activity;	Yes
INV_21	SPIMP09g0263040.1	SPIMPch09	3578030	3583060	Protein ORANGE-LIKE, chloroplastic	F:protein binding;C:membrane;P:cell growth;P:anatomical structure development;C:chloroplast;P:cellular component organization;P:lipid metabolic process;P:biosynthetic process;C:nucleus;	Solyc09g010110.3.1	SL4.0ch09	3525413	3530417	Chaperone protein dnaJ-related protein (AHRD V3.3 *** A0A2U1LP52_ARTAN)	F:protein binding;C:membrane;P:cell growth;P:anatomical structure development;C:chloroplast;P:cellular component organization;P:lipid metabolic process;P:biosynthetic process;C:nucleus;	Yes
INV_21	SPIMP09g0263140.1	SPIMPch09	3673666	3675651	Casparian strip membrane protein	C:cell wall;F:protein binding;C:plasma membrane;P:cellular component organization;	Solyc09g010200.5.1	SL4.0ch09	3620760	3623108	Casparian strip membrane protein 1 (AHRD V3.11 *** sp|P0DI50|CASP1_TOBAC)	C:cell wall;F:protein binding;C:plasma membrane;P:cellular component organization;	Yes
INV_21	SPIMP09g0262980.1	SPIMPch09	3535358	3537508	Unknown protein	NA	Solyc09g010030.3.1	SL4.0ch09	3484447	3485031	50S ribosomal protein L7/L12 (AHRD V3.3 *** A0A2G2UXP0_CAPBA)	F:structural molecule activity;C:cytosol;C:ribosome;F:protein binding;C:plastid;P:translation;F:hydrolase activity;	Yes
INV_21	SPIMP09g0263130.1	SPIMPch09	3667033	3672666	Peptidyl-prolyl cis-trans isomerase	P:growth;P:nucleobase-containing compound metabolic process;F:protein binding;C:plasma membrane;P:cellular protein modification process;P:cellular component organization;C:Golgi apparatus;C:cytosol;C:endoplasmic reticulum;F:chromatin binding;P:flower development;P:transport;F:transferase activity;C:nucleoplasm;	Solyc09g010190.3.1	SL4.0ch09	3614647	3619878	Peptidyl-prolyl cis-trans isomerase (AHRD V3.3 *** A0A2G2YPV4_CAPAN)	P:growth;P:nucleobase-containing compound metabolic process;F:protein binding;C:plasma membrane;P:cellular protein modification process;P:cellular component organization;C:Golgi apparatus;C:cytosol;C:endoplasmic reticulum;F:chromatin binding;P:flower development;P:transport;F:transferase activity;C:nucleoplasm;	Yes
INV_21	SPIMP09g0263020.1	SPIMPch09	3561906	3569399	beta-fructofuranosidase, insoluble isoenzyme 1-like	C:cell wall;P:response to abiotic stimulus;P:response to endogenous stimulus;F:protein binding;C:plasma membrane;C:vacuole;F:hydrolase activity;C:extracellular region;P:catabolic process;P:response to biotic stimulus;P:transport;P:response to external stimulus;F:transferase activity;P:response to stress;P:response to chemical;P:cellular process;P:carbohydrate metabolic process;	Solyc09g010080.4.1	SL4.0ch09	3508183	3512170	Beta-fructofuranosidase (AHRD V3.11 *** tr|Q84V21|Q84V21_SOLLC)	C:cell wall;P:response to abiotic stimulus;P:response to endogenous stimulus;F:protein binding;C:plasma membrane;C:vacuole;F:hydrolase activity;C:extracellular region;P:catabolic process;P:response to biotic stimulus;P:transport;P:response to external stimulus;F:transferase activity;P:response to stress;P:response to chemical;P:cellular process;P:carbohydrate metabolic process;	Yes
INV_21	NA	NA	NA	NA	NA	NA	Solyc09g010140.3.1	SL4.0ch09	3549651	3550373	Senescence regulator (AHRD V3.3 *** A0A2U1NM20_ARTAN)	NA	Yes
INV_21	NA	NA	NA	NA	NA	NA	Solyc09g010090.6.1	SL4.0ch09	3513299	3520743	Beta-fructofuranosidase, insoluble isoenzyme 1 (AHRD V3.11 *** tr|A0A2G2YPG4|A0A2G2YPG4_CAPAN)	C:cell wall;P:response to abiotic stimulus;P:response to endogenous stimulus;F:protein binding;C:plasma membrane;C:vacuole;F:hydrolase activity;C:extracellular region;P:catabolic process;P:response to biotic stimulus;P:transport;P:response to external stimulus;F:transferase activity;P:response to stress;P:response to chemical;P:cellular process;P:carbohydrate metabolic process;	Yes
INV_21	NA	NA	NA	NA	NA	NA	Solyc09g010070.1.1	SL4.0ch09	3501415	3503283	Pentatricopeptide repeat (AHRD V3.3 *** A0A200QHM2_9MAGN)	P:regulation of molecular function;P:post-embryonic development;F:protein binding;C:chloroplast;F:RNA binding;C:mitochondrion;P:lipid metabolic process;F:nuclease activity;P:biosynthetic process;P:reproduction;P:embryo development;	Yes
INV_22	SPIMP09g0270260.1	SPIMPch09	32480291	32480596	Unknown protein	NA	NA	NA	NA	NA	NA	NA	Yes
INV_22	NA	NA	NA	NA	NA	NA	Solyc09g030360.3.1	SL4.0ch09	30540402	30541288	Unknown protein	NA	Yes
INV_23	SPIMP10g0293670.1	SPIMPch10	11233934	11235636	PMD domain-containing protein	F:ATPase activity;F:ATP binding;F:amidase activity;	NA	NA	NA	NA	NA	NA	Yes
INV_23	SPIMP10g0293650.1	SPIMPch10	11164852	11165193	Unknown protein	NA	NA	NA	NA	NA	NA	NA	Yes
INV_23	SPIMP10g0293680.1	SPIMPch10	11235638	11236139	ABC transporter G family member 11	C:membrane;C:integral component of membrane;F:amidase activity;	NA	NA	NA	NA	NA	NA	Yes
INV_23	SPIMP10g0293660.1	SPIMPch10	11225398	11225872	Unknown protein	NA	NA	NA	NA	NA	NA	NA	Yes
INV_23	SPIMP10g0293630.1	SPIMPch10	11084279	11095343	hypothetical protein CQW23_33981	NA	NA	NA	NA	NA	NA	NA	Yes
INV_23	SPIMP10g0293640.1	SPIMPch10	11146791	11148287	Transcription termination factor mterf5, chloroplastic	P:regulation of transcription, DNA-templated;F:double-stranded DNA binding;P:developmental process;C:chloroplast;P:chloroplast organization;	NA	NA	NA	NA	NA	NA	Yes
INV_25	SPIMP11g0320910.1	SPIMPch11	5789557	5790186	AP2/ERF domain-containing transcription factor	P:response to abiotic stimulus;P:cell death;P:response to endogenous stimulus;P:nucleobase-containing compound metabolic process;F:protein binding;C:cytoplasm;P:response to biotic stimulus;P:biosynthetic process;P:embryo development;P:response to external stimulus;P:secondary metabolic process;P:response to stress;P:post-embryonic development;P:signal transduction;F:DNA binding;P:response to chem…	Solyc11g012980.1.1	SL4.0ch11	5901443	5902102	Ethylene-responsive transcription factor (AHRD V3.3 *** A0A2G3CLK5_CAPCH)	P:response to abiotic stimulus;P:cell death;P:response to endogenous stimulus;P:nucleobase-containing compound metabolic process;F:protein binding;C:cytoplasm;P:response to biotic stimulus;P:biosynthetic process;P:embryo development;P:response to external stimulus;P:secondary metabolic process;P:response to stress;P:post-embryonic development;P:signal transduction;F:DNA binding;P:response to chem…	Yes
INV_25	SPIMP11g0320940.1	SPIMPch11	5813723	5818440	Unknown protein	NA	NA	NA	NA	NA	NA	NA	Yes
INV_25	SPIMP11g0320950.1	SPIMPch11	5817185	5818595	RING-type domain-containing protein	C:cell wall;P:response to abiotic stimulus;P:response to endogenous stimulus;P:tropism;F:protein binding;C:vacuole;P:cellular protein modification process;P:catabolic process;P:embryo development;P:flower development;P:transport;F:transferase activity;P:growth;P:response to stress;C:membrane;P:signal transduction;C:plastid;F:DNA binding;P:response to chemical;C:endoplasmic reticulum;C:nucleus;	Solyc11g012950.2.1	SL4.0ch11	5873154	5874354	RING/U-box superfamily protein (AHRD V3.3 *** A0A2U1KYA3_ARTAN)	C:cell wall;P:response to abiotic stimulus;P:response to endogenous stimulus;P:tropism;C:vacuole;P:cellular protein modification process;C:cytosol;P:catabolic process;P:embryo development;P:flower development;P:transport;F:transferase activity;C:nucleoplasm;P:growth;P:response to stress;F:signaling receptor binding;C:membrane;P:signal transduction;C:plastid;F:DNA binding;P:response to chemical;C:…	Yes
INV_25	SPIMP11g0320840.1	SPIMPch11	5666499	5680328	Small glutamine-rich tetratricopeptide repeat-containing protein	P:response to abiotic stimulus;P:cell death;P:response to endogenous stimulus;F:protein binding;C:plasma membrane;C:chloroplast;P:cellular protein modification process;F:RNA binding;P:multicellular organism development;P:cellular component organization;F:hydrolase activity;C:cytosol;P:catabolic process;F:nucleotide binding;P:transport;P:cell differentiation;P:response to stress;P:signal transduct…	NA	NA	NA	NA	NA	NA	Yes
INV_25	SPIMP11g0320830.1	SPIMPch11	5666453	5681117	Unknown protein	NA	NA	NA	NA	NA	NA	NA	Yes
INV_25	SPIMP11g0320970.1	SPIMPch11	5849379	5860576	Unknown protein	NA	NA	NA	NA	NA	NA	NA	Yes
INV_25	SPIMP11g0320990.1	SPIMPch11	5854265	5863919	DIS3-like exonuclease 2	P:cell cycle;F:protein binding;C:membrane;C:cytoplasm;F:RNA binding;P:catabolic process;F:nuclease activity;C:nucleus;	Solyc11g013030.2.1	SL4.0ch11	5964992	5973821	DIS3-like exonuclease 2 (AHRD V3.3 *** A0A2G2WY12_CAPBA)	P:cell cycle;F:protein binding;C:membrane;C:cytoplasm;F:RNA binding;P:catabolic process;F:nuclease activity;C:nucleus;	Yes
INV_25	SPIMP11g0320890.1	SPIMPch11	5760924	5764802	GOLD domain-containing protein	F:protein binding;P:protein metabolic process;C:plasma membrane;P:multicellular organism development;P:response to chemical;P:cellular component organization;C:Golgi apparatus;C:endoplasmic reticulum;P:transport;	Solyc11g013000.2.1	SL4.0ch11	5926857	5930712	Transmembrane emp24 domain-containing protein p24delta3 (AHRD V3.3 *** A0A1U8GFP4_CAPAN)	F:protein binding;P:protein metabolic process;C:plasma membrane;P:multicellular organism development;P:response to chemical;P:cellular component organization;C:Golgi apparatus;C:endoplasmic reticulum;P:transport;	Yes
INV_25	SPIMP11g0320860.1	SPIMPch11	5691078	5703504	CHZ domain-containing protein	F:metal ion binding;	Solyc11g012920.3.1	SL4.0ch11	5761338	5773642	translation initiation factor (AHRD V3.3 *** AT1G44780.2)	F:metal ion binding;	Yes
INV_25	SPIMP11g0320980.1	SPIMPch11	5850918	5853803	Histone-lysine N-methyltransferase	NA	Solyc11g013020.2.1	SL4.0ch11	5961178	5963911	histone-lysine N-methyltransferase (AHRD V3.3 *** AT4G08240.2)	NA	Yes
INV_25	SPIMP11g0320870.1	SPIMPch11	5748684	5752122	WAT1-related protein	F:transporter activity;P:response to endogenous stimulus;F:protein binding;C:plasma membrane;C:vacuole;P:cellular component organization;P:response to biotic stimulus;P:biosynthetic process;P:transport;P:response to external stimulus;P:response to stress;P:post-embryonic development;P:signal transduction;P:cell growth;P:response to chemical;P:reproduction;	Solyc11g012930.2.1	SL4.0ch11	5853431	5856527	WAT1-related protein (AHRD V3.3 *** K4D697_SOLLC)	F:transporter activity;P:response to endogenous stimulus;F:protein binding;C:plasma membrane;C:vacuole;P:cellular component organization;P:response to biotic stimulus;P:biosynthetic process;P:transport;P:response to external stimulus;P:response to stress;P:post-embryonic development;P:signal transduction;P:cell growth;P:response to chemical;P:reproduction;	Yes
INV_25	SPIMP11g0321010.1	SPIMPch11	5880469	5896968	ALBINO3-like protein 2, chloroplastic	F:protein binding;C:membrane;P:cellular component organization;C:mitochondrion;	Solyc11g013060.1.1	SL4.0ch11	5992670	5993068	ALBINO3-like protein 2, chloroplastic (AHRD V3.3 *-* A0A1U8G0A5_CAPAN)	C:membrane;P:cellular component organization;	Yes
INV_25	SPIMP11g0320900.1	SPIMPch11	5776391	5778634	PXMP2/4 family protein 4-like	P:metabolic process;C:membrane;C:cytoplasm;P:transport;P:cellular component organization;	Solyc11g012990.1.1	SL4.0ch11	5913091	5914526	Peroxisomal membrane 22 kDa (Mpv17/PMP22) family protein (AHRD V3.3 *** A0A2U1NNX3_ARTAN)	P:metabolic process;C:membrane;C:cytoplasm;P:transport;P:cellular component organization;	Yes
INV_25	SPIMP11g0320960.1	SPIMPch11	5839110	5841139	Phosphatidylinositol 4-phosphate 5-kinase 1	P:pollination;P:regulation of molecular function;P:nucleobase-containing compound metabolic process;F:protein binding;C:plasma membrane;P:cellular component organization;P:response to light stimulus;P:lipid metabolic process;C:cytoskeleton;P:biosynthetic process;P:cellular homeostasis;P:transport;P:response to external stimulus;P:cell differentiation;F:lipid binding;P:response to stress;P:post-em…	Solyc11g013010.2.1	SL4.0ch11	5948635	5950451	Phosphatidylinositol-4-phosphate 5-kinase, putative (AHRD V3.3 *** Q8LAR3_ARATH)	P:pollination;P:regulation of molecular function;P:nucleobase-containing compound metabolic process;F:protein binding;C:plasma membrane;P:cellular component organization;P:response to light stimulus;P:lipid metabolic process;C:cytoskeleton;P:biosynthetic process;P:cellular homeostasis;P:transport;P:response to external stimulus;P:cell differentiation;F:lipid binding;P:response to stress;P:post-em…	Yes
INV_25	SPIMP11g0320880.1	SPIMPch11	5754743	5760249	Glutaredoxin-like protein	P:biological_process;F:molecular_function;P:oxidation-reduction process;C:cellular_component;	Solyc11g012940.2.1	SL4.0ch11	5864909	5869750	Glutaredoxin-like protein (AHRD V3.3 *** A0A2G3CLJ0_CAPCH)	P:biological_process;F:molecular_function;P:oxidation-reduction process;C:cellular_component;	Yes
INV_25	SPIMP11g0320850.1	SPIMPch11	5683256	5689364	Gamma-glutamylcyclotransferase	P:response to stress;P:cell death;F:signaling receptor binding;P:signal transduction;P:protein metabolic process;P:multicellular organism development;P:response to chemical;C:Golgi apparatus;P:catabolic process;C:cytosol;P:biosynthetic process;F:catalytic activity;P:cell differentiation;	NA	NA	NA	NA	NA	NA	Yes
INV_25	SPIMP11g0321030.1	SPIMPch11	5906087	5911540	Penicillin-binding protein	P:metabolic process;P:cellular process;F:protein binding;C:membrane;F:transferase activity;F:hydrolase activity;	Solyc11g013090.2.1	SL4.0ch11	6009935	6023361	Penicillin-binding protein, 1A family (AHRD V3.3 *-* B2IXM2_NOSP7)	F:protein binding;C:membrane;F:kinase activity;P:anatomical structure development;P:response to chemical;P:cellular component organization;F:hydrolase activity;P:biosynthetic process;	Yes
INV_25	SPIMP11g0321020.1	SPIMPch11	5901258	5903873	Receptor-like protein kinase like protein	P:cell cycle;P:response to endogenous stimulus;F:signaling receptor activity;C:plasma membrane;P:cellular protein modification process;P:response to biotic stimulus;F:nucleotide binding;P:embryo development;P:flower development;P:response to external stimulus;P:growth;P:response to stress;F:kinase activity;P:signal transduction;F:signaling receptor binding;P:response to chemical;C:peroxisome;	NA	NA	NA	NA	NA	NA	Yes
INV_25	SPIMP11g0320930.1	SPIMPch11	5806998	5815923	M20_dimer domain-containing protein	F:protein binding;C:cytoplasm;P:protein metabolic process;F:hydrolase activity;P:catabolic process;C:extracellular region;P:cellular process;P:biosynthetic process;	NA	NA	NA	NA	NA	NA	Yes
INV_25	SPIMP11g0320920.1	SPIMPch11	5806800	5813587	Reverse transcriptase domain-containing protein	NA	NA	NA	NA	NA	NA	NA	Yes
INV_25	SPIMP11g0321040.1	SPIMPch11	5913853	5918645	selenoprotein K	C:membrane;P:cellular homeostasis;P:transport;C:Golgi apparatus;	Solyc11g013100.2.1	SL4.0ch11	6025815	6030422	Glycine-rich protein (AHRD V3.3 *** Q8VY68_ARATH)	C:membrane;P:cellular homeostasis;P:transport;C:Golgi apparatus;	Yes
INV_25	SPIMP11g0321000.1	SPIMPch11	5863815	5867033	SWIM-type domain-containing protein	F:binding;	NA	NA	NA	NA	NA	NA	Yes
INV_25	NA	NA	NA	NA	NA	NA	Solyc11g012960.1.1	SL4.0ch11	5875597	5875784	Unknown protein	NA	Yes
INV_25	NA	NA	NA	NA	NA	NA	Solyc11g161830.1.1	SL4.0ch11	5982710	5983325	serine/threonine-protein phosphatase 7 long form homolog (AHRD V3.11 *-* XP_019066414.2)	NA	Yes
INV_25	NA	NA	NA	NA	NA	NA	Solyc11g013050.2.1	SL4.0ch11	5981330	5982495	Peroxisome biogenesis protein 2 (AHRD V3.11 *-* tr|A0A2G2X6N8|A0A2G2X6N8_CAPBA)	NA	Yes
INV_25	NA	NA	NA	NA	NA	NA	Solyc08g014250.2.1	SL4.0ch11	5983333	5983918	Serine/threonine-protein phosphatase 7 long form-like protein (AHRD V3.11 *-* tr|A0A1J3IZ43|A0A1J3IZ43_NOCCA)	P:growth;C:nucleus;P:multicellular organism development;F:transferase activity;	Yes
INV_25	NA	NA	NA	NA	NA	NA	Solyc11g012970.2.1	SL4.0ch11	5875735	5884464	Peptidase M20/M25/M40 family protein (AHRD V3.3 *** F4JTK8_ARATH)	F:protein binding;C:cytoplasm;P:protein metabolic process;F:hydrolase activity;P:catabolic process;C:extracellular region;P:cellular process;P:biosynthetic process;	Yes
INV_25	NA	NA	NA	NA	NA	NA	Solyc11g012927.1.1	SL4.0ch11	5780163	5784232	Unknown protein	NA	Yes
INV_25	NA	NA	NA	NA	NA	NA	Solyc11g013080.3.1	SL4.0ch11	6001875	6009062	Membrane insertion protein, OxaA/YidC with tetratricopeptide repeat domain-containing protein (AHRD V3.3 *-* A0A1I9LM69_ARATH)	C:thylakoid;F:protein binding;C:membrane;C:chloroplast;P:transport;P:cellular component organization;C:mitochondrion;	Yes
INV_27	SPIMP11g0325180.1	SPIMPch11	17587222	17597771	SWIM-type domain-containing protein	F:nucleic acid binding;P:DNA metabolic process;	NA	NA	NA	NA	NA	NA	Yes
INV_27	SPIMP11g0325200.1	SPIMPch11	17788636	17789221	L10-interacting MYB domain-containing protein-like	NA	NA	NA	NA	NA	NA	NA	Yes
INV_27	SPIMP11g0325210.1	SPIMPch11	17791394	17795485	hypothetical protein T459_30190	C:membrane;C:integral component of membrane;	NA	NA	NA	NA	NA	NA	Yes
INV_27	SPIMP11g0325190.1	SPIMPch11	17696392	17699169	Patellin-3	P:cell cycle;P:response to endogenous stimulus;F:protein binding;P:cell growth;C:plasma membrane;P:multicellular organism development;P:response to chemical;P:cellular component organization;C:Golgi apparatus;C:cytosol;P:transport;P:cell differentiation;	Solyc11g051160.2.1	SL4.0ch11	17441329	17443786	Patellin-1 (AHRD V3.3 *** A0A2G2YV42_CAPAN)	P:cell cycle;P:response to endogenous stimulus;F:protein binding;P:cell growth;C:plasma membrane;P:multicellular organism development;P:response to chemical;P:cellular component organization;C:Golgi apparatus;C:cytosol;P:transport;P:cell differentiation;	Yes
INV_28	SPIMP12g0345060.1	SPIMPch12	5548208	5553983	Eh domain-containing protein 1	P:regulation of molecular function;P:response to abiotic stimulus;P:response to endogenous stimulus;F:protein binding;C:plasma membrane;P:cellular protein modification process;P:multicellular organism development;P:cellular component organization;F:hydrolase activity;C:extracellular region;C:cytosol;C:cytoskeleton;F:nucleic acid binding;F:nucleotide binding;P:transport;P:cell differentiation;P:re…	Solyc12g014460.2.1	SL4.0ch12	5475493	5481333	EH domain-containing protein 1 (AHRD V3.3 *** A0A2G3CV38_CAPCH)	P:regulation of molecular function;P:response to abiotic stimulus;P:response to endogenous stimulus;F:protein binding;C:plasma membrane;P:cellular protein modification process;P:multicellular organism development;P:cellular component organization;F:hydrolase activity;C:extracellular region;C:cytosol;C:cytoskeleton;F:nucleic acid binding;F:nucleotide binding;P:transport;P:cell differentiation;P:re…	Yes
INV_28	SPIMP12g0345010.1	SPIMPch12	5508560	5510852	Glucan endo-1,3-beta-glucosidase	C:cell wall;F:protein binding;C:plasma membrane;C:vacuole;P:cellular component organization;F:hydrolase activity;C:extracellular region;P:catabolic process;P:response to biotic stimulus;P:embryo development;P:response to external stimulus;P:response to stress;P:post-embryonic development;P:cell communication;P:carbohydrate metabolic process;P:reproduction;	Solyc12g014420.2.1	SL4.0ch12	5424621	5426784	Glucan endo-1,3-beta-glucosidase 3 (AHRD V3.3 *** A0A1J3FSS7_NOCCA)	C:cell wall;F:protein binding;C:plasma membrane;C:vacuole;P:cellular component organization;F:hydrolase activity;C:extracellular region;P:catabolic process;P:response to biotic stimulus;P:embryo development;P:response to external stimulus;P:response to stress;P:post-embryonic development;P:cell communication;P:carbohydrate metabolic process;P:reproduction;	Yes
INV_28	SPIMP12g0345050.1	SPIMPch12	5538391	5542950	Protein of unknown function (DUF3537)	C:membrane;	Solyc12g014450.2.1	SL4.0ch12	5454385	5458572	DUF3537 domain-containing protein (AHRD V3.3 *** A0A1Q3D045_CEPFO)	C:membrane;	Yes
INV_28	SPIMP12g0345020.1	SPIMPch12	5517978	5526204	Cellulose synthase-like protein	P:cell cycle;C:cell wall;P:response to abiotic stimulus;F:protein binding;C:plasma membrane;P:cellular component organization;P:response to biotic stimulus;P:biosynthetic process;P:response to external stimulus;F:transferase activity;P:response to stress;P:post-embryonic development;P:cell growth;C:Golgi apparatus;P:response to chemical;C:endosome;P:carbohydrate metabolic process;P:reproduction;	Solyc12g014430.2.1	SL4.0ch12	5434019	5441931	Cellulose synthase (AHRD V3.3 *** A0A200QCL6_9MAGN)	P:cell cycle;C:cell wall;P:response to abiotic stimulus;F:protein binding;C:plasma membrane;P:cellular component organization;P:response to biotic stimulus;P:biosynthetic process;P:response to external stimulus;F:transferase activity;P:response to stress;P:post-embryonic development;P:cell growth;C:Golgi apparatus;P:response to chemical;C:endosome;P:carbohydrate metabolic process;P:reproduction;	Yes
INV_28	SPIMP12g0345040.1	SPIMPch12	5531558	5534279	Unknown protein	NA	NA	NA	NA	NA	NA	NA	Yes
INV_28	SPIMP12g0345080.1	SPIMPch12	5557425	5562462	Golgin family A protein	NA	Solyc12g014480.2.1	SL4.0ch12	5484980	5489786	golgin family A protein (AHRD V3.3 *-* AT4G22320.2)	NA	Yes
INV_28	SPIMP12g0345130.1	SPIMPch12	5603736	5610113	L-aspartate oxidase	P:nucleobase-containing compound metabolic process;C:membrane;P:generation of precursor metabolites and energy;C:chloroplast;C:mitochondrion;C:cytosol;P:biosynthetic process;F:nucleotide binding;F:catalytic activity;	Solyc12g014530.3.1	SL4.0ch12	5532010	5538282	L-aspartate oxidase (AHRD V3.3 *** A0A2G3CUJ1_CAPCH)	P:nucleobase-containing compound metabolic process;C:membrane;P:generation of precursor metabolites and energy;C:chloroplast;C:mitochondrion;C:cytosol;P:biosynthetic process;F:nucleotide binding;F:catalytic activity;	Yes
INV_28	SPIMP12g0345150.1	SPIMPch12	5624835	5641288	PHD-type domain-containing protein	F:chromatin binding;	NA	NA	NA	NA	NA	NA	Yes
INV_28	SPIMP12g0344990.1	SPIMPch12	5470912	5473598	Ribonuclease 3-like protein	P:response to stress;P:post-embryonic development;C:cytoplasm;F:RNA binding;P:cellular component organization;F:nuclease activity;P:response to biotic stimulus;P:regulation of gene expression, epigenetic;P:reproduction;P:DNA metabolic process;C:nucleus;P:embryo development;P:response to external stimulus;P:cell differentiation;	Solyc12g014410.2.1	SL4.0ch12	5386950	5389487	Ribonuclease 3-like protein 2 (AHRD V3.3 *** A0A1U8G157_CAPAN)	P:response to stress;P:post-embryonic development;C:cytoplasm;F:RNA binding;P:cellular component organization;F:nuclease activity;P:response to biotic stimulus;P:regulation of gene expression, epigenetic;P:reproduction;P:DNA metabolic process;C:nucleus;P:embryo development;P:response to external stimulus;P:cell differentiation;	Yes
INV_28	SPIMP12g0345030.1	SPIMPch12	5531475	5536591	Sialidase domain-containing protein	C:membrane;	Solyc12g014440.2.1	SL4.0ch12	5447273	5452217	BNR/Asp-box repeat family protein (AHRD V3.3 *** A0A2U1NQE8_ARTAN)	C:membrane;	Yes
INV_28	SPIMP12g0345110.1	SPIMPch12	5583589	5588266	Indole-3-acetate o-methyltransferase 1	P:response to stress;P:response to endogenous stimulus;F:protein binding;P:multicellular organism development;P:response to chemical;P:metabolic process;P:cellular process;P:response to biotic stimulus;P:response to external stimulus;F:transferase activity;	Solyc12g014500.3.1	SL4.0ch12	5502198	5509673	S-adenosyl-L-methionine-dependent methyltransferases superfamily protein (AHRD V3.3 *** A0A2U1QHF5_ARTAN)	P:response to stress;P:response to endogenous stimulus;F:protein binding;P:multicellular organism development;P:response to chemical;P:metabolic process;P:cellular process;P:response to biotic stimulus;P:response to external stimulus;F:transferase activity;	Yes
INV_28	SPIMP12g0345140.1	SPIMPch12	5624319	5641010	Unknown protein	NA	NA	NA	NA	NA	NA	NA	Yes
INV_28	SPIMP12g0345000.1	SPIMPch12	5500642	5501106	polyubiquitin-like	P:cell cycle;P:response to abiotic stimulus;P:cell death;F:protein binding;C:vacuole;P:cellular protein modification process;P:multicellular organism development;P:cellular component organization;P:catabolic process;P:biosynthetic process;P:transport;P:cell differentiation;P:response to stress;C:membrane;P:signal transduction;C:mitochondrion;P:response to chemical;P:reproduction;P:DNA metabolic p…	Solyc12g014417.2.1	SL4.0ch12	5405948	5417855	Polyubiquitin (AHRD V3.11 *-* tr|A0A2G2Y7H7|A0A2G2Y7H7_CAPAN)	P:cell cycle;P:cell death;F:protein binding;C:cytoplasm;P:cellular protein modification process;P:multicellular organism development;P:cellular component organization;P:catabolic process;P:biosynthetic process;P:transport;P:cell differentiation;P:response to stress;C:membrane;P:signal transduction;P:response to chemical;P:reproduction;P:DNA metabolic process;C:nucleus;	Yes
INV_28	SPIMP12g0345090.1	SPIMPch12	5567443	5570902	65-kDa microtubule-associated protein 1	P:cell cycle;P:post-embryonic development;F:protein binding;C:plastid;P:cellular component organization;C:mitochondrion;C:cytoskeleton;P:response to biotic stimulus;C:nucleus;P:response to external stimulus;	Solyc12g014490.3.1	SL4.0ch12	5493995	5498196	65-kDa microtubule-associated protein 1-like (AHRD V3.3 *** Q9FEV7_TOBAC),Pfam:PF03999	P:cell cycle;P:post-embryonic development;F:protein binding;C:plastid;P:cellular component organization;C:mitochondrion;C:cytoskeleton;P:response to biotic stimulus;C:nucleus;P:response to external stimulus;	Yes
INV_28	SPIMP12g0344970.1	SPIMPch12	5419742	5428958	CCR4-NOT transcription complex subunit 9	P:regulation of molecular function;P:response to endogenous stimulus;P:nucleobase-containing compound metabolic process;F:signaling receptor binding;P:signal transduction;C:cytoplasm;P:cellular protein modification process;P:response to chemical;P:catabolic process;P:biosynthetic process;	Solyc12g014400.3.1	SL4.0ch12	5335980	5345035	Cell differentiation protein RCD1-like protein (AHRD V3.3 *** A0A2G3CUT5_CAPCH),Pfam:PF04078	P:cell cycle;P:response to stress;P:regulation of molecular function;P:response to endogenous stimulus;P:nucleobase-containing compound metabolic process;F:signaling receptor binding;P:signal transduction;P:cellular protein modification process;P:response to chemical;P:catabolic process;C:cytosol;P:reproduction;P:translation;	Yes
INV_28	SPIMP12g0345070.1	SPIMPch12	5554699	5558763	GrpE protein homolog	P:response to stress;F:protein binding;C:membrane;P:cellular component organization;C:mitochondrion;P:response to light stimulus;F:nucleotide binding;P:transport;F:enzyme regulator activity;C:nucleoplasm;	Solyc12g014470.2.1	SL4.0ch12	5482059	5485029	GrpE protein homolog (AHRD V3.3 *** A0A2G3CV39_CAPCH)	P:response to stress;F:protein binding;C:membrane;P:cellular component organization;C:mitochondrion;P:response to light stimulus;F:nucleotide binding;P:transport;F:enzyme regulator activity;C:nucleoplasm;	Yes
INV_28	SPIMP12g0345100.1	SPIMPch12	5573041	5577199	Chromo domain-containing protein	NA	NA	NA	NA	NA	NA	NA	Yes
INV_28	SPIMP12g0345120.1	SPIMPch12	5583757	5583948	Unknown protein	NA	NA	NA	NA	NA	NA	NA	Yes
INV_3	SPIMP03g0093940.1	SPIMPch03	16028813	16034150	Protein kinase family protein	P:cell cycle;P:cell death;F:signaling receptor activity;F:protein binding;P:generation of precursor metabolites and energy;C:plasma membrane;P:cellular protein modification process;P:cellular component organization;P:response to light stimulus;P:lipid metabolic process;P:catabolic process;F:nucleotide binding;P:embryo development;P:transport;P:response to external stimulus;C:nucleoplasm;F:lipid b…	Solyc03g071750.3.1	SL4.0ch03	15454708	15459732	3-phosphoinositide-dependent protein kinase 1 (AHRD V3.3 *** A0A2G3CUY0_CAPCH)	P:cell cycle;P:cell death;F:protein binding;P:generation of precursor metabolites and energy;C:plasma membrane;P:cellular protein modification process;P:cellular component organization;P:lipid metabolic process;P:catabolic process;F:nucleotide binding;P:embryo development;P:transport;P:response to external stimulus;C:nucleoplasm;F:lipid binding;P:signal transduction;F:kinase activity;P:response t…	Yes
INV_3	SPIMP03g0094000.1	SPIMPch03	16334689	16335357	Phenylalanine ammonia-lyase	P:response to stress;P:response to endogenous stimulus;F:protein binding;P:cellular protein modification process;P:multicellular organism development;P:response to chemical;P:cellular component organization;P:response to light stimulus;P:catabolic process;C:cytosol;P:biosynthetic process;F:catalytic activity;P:secondary metabolic process;	Solyc03g071855.1.1	SL4.0ch03	15893025	15893911	Unknown protein	NA	Yes
INV_3	SPIMP03g0094010.1	SPIMPch03	16336017	16336463	Phenylalanine ammonia-lyase	P:response to stress;P:response to endogenous stimulus;F:protein binding;P:cellular protein modification process;P:multicellular organism development;P:response to chemical;P:response to light stimulus;P:catabolic process;C:cytosol;P:biosynthetic process;F:catalytic activity;P:secondary metabolic process;	Solyc03g071870.1.1	SL4.0ch03	15894061	15894815	Phenylalanine ammonia-lyase (AHRD V3.3 *-* A0A2G2VZP0_CAPBA)	P:response to stress;P:response to endogenous stimulus;F:protein binding;P:cellular protein modification process;P:multicellular organism development;P:response to chemical;P:response to light stimulus;P:catabolic process;C:cytosol;P:biosynthetic process;F:catalytic activity;P:secondary metabolic process;	Yes
INV_3	SPIMP03g0093950.1	SPIMPch03	16073794	16074228	PREDICTED: uncharacterized protein LOC107063413	NA	NA	NA	NA	NA	NA	NA	Yes
INV_3	SPIMP03g0093970.1	SPIMPch03	16098954	16100326	uncharacterized protein LOC107017296	F:RNA binding;	NA	NA	NA	NA	NA	NA	Yes
INV_3	SPIMP03g0093980.1	SPIMPch03	16244470	16244844	DUF4283 domain-containing protein	NA	Solyc03g071760.1.1	SL4.0ch03	15542026	15542400	Photosystem II CP43 reaction center protein (AHRD V3.3 *-* A0A2G2WUM4_CAPBA)	NA	Yes
INV_3	SPIMP03g0093990.1	SPIMPch03	16334323	16334670	Phenylalanine ammonia-lyase	P:response to stress;P:response to endogenous stimulus;F:protein binding;P:cellular protein modification process;P:multicellular organism development;P:response to chemical;P:cellular component organization;P:response to light stimulus;P:catabolic process;C:cytosol;P:biosynthetic process;F:catalytic activity;P:secondary metabolic process;	NA	NA	NA	NA	NA	NA	Yes
INV_3	SPIMP03g0093960.1	SPIMPch03	16098273	16098755	uncharacterized protein LOC107016423	NA	NA	NA	NA	NA	NA	NA	Yes
INV_3	NA	NA	NA	NA	NA	NA	Solyc03g071790.1.1	SL4.0ch03	15625126	15626974	Protein DEFECTIVE IN MERISTEM SILENCING 3 (AHRD V3.3 *** A0A2G2X789_CAPBA)	P:response to stress;P:biosynthetic process;P:regulation of gene expression, epigenetic;C:nucleus;P:DNA metabolic process;F:protein binding;P:cellular component organization;	Yes
INV_3	NA	NA	NA	NA	NA	NA	Solyc03g071800.2.1	SL4.0ch03	15668541	15669126	Protein DEFECTIVE IN MERISTEM SILENCING 3 (AHRD V3.3 *-* A0A1U8FYZ2_CAPAN)	P:response to stress;P:biosynthetic process;P:regulation of gene expression, epigenetic;C:nucleus;P:DNA metabolic process;F:protein binding;P:cellular component organization;	No
INV_3	NA	NA	NA	NA	NA	NA	Solyc03g071735.1.1	SL4.0ch03	15452995	15453983	Unknown protein	NA	Yes
INV_3	NA	NA	NA	NA	NA	NA	Solyc03g150133.1.1	SL4.0ch03	15627651	15628544	Protein DEFECTIVE IN MERISTEM SILENCING 3 (AHRD V3.3 *-* A0A1U8FYZ2_CAPAN)	NA	Yes
INV_3	NA	NA	NA	NA	NA	NA	Solyc03g071820.2.1	SL4.0ch03	15712244	15714005	Protein DEFECTIVE IN MERISTEM SILENCING 3 (AHRD V3.3 *-* A0A1U8FYZ2_CAPAN)	P:response to stress;P:biosynthetic process;P:regulation of gene expression, epigenetic;C:nucleus;P:DNA metabolic process;F:protein binding;P:cellular component organization;	Yes
INV_3	NA	NA	NA	NA	NA	NA	Solyc03g071830.1.1	SL4.0ch03	15714319	15715908	Protein DEFECTIVE IN MERISTEM SILENCING 3 (AHRD V3.3 *-* A0A1U8FYZ2_CAPAN)	NA	Yes
INV_3	NA	NA	NA	NA	NA	NA	Solyc03g071810.1.1	SL4.0ch03	15679229	15679876	structural maintenance of chromosomes flexible hinge domain-containing protein GMI1 isoform X11 (AHRD V3.3 *-* XP_019068467.1)	NA	No
INV_3	NA	NA	NA	NA	NA	NA	Solyc03g160610.1.1	SL4.0ch03	15812817	15813348	UBN2 domain-containing protein (AHRD V3.11 *** tr|A0A1Q3BW92|A0A1Q3BW92_CEPFO)	NA	Yes
INV_3	NA	NA	NA	NA	NA	NA	Solyc03g071840.3.1	SL4.0ch03	15776713	15777456	Amino acid transporter (AHRD V3.11 *-* tr|A0A200R577|A0A200R577_9MAGN)	F:transporter activity;C:plasma membrane;P:transport;	Yes
INV_3	NA	NA	NA	NA	NA	NA	Solyc03g071850.1.1	SL4.0ch03	15870035	15871396	Glycosyltransferase (AHRD V3.3 *** A0A2I4G8J4_9ROSI)	C:intracellular;P:biosynthetic process;P:cellular process;P:multicellular organism development;P:response to chemical;F:transferase activity;	Yes
INV_4	SPIMP03g0098400.1	SPIMPch03	41889745	41894467	Unknown protein	NA	Solyc03g077890.2.1	SL4.0ch03	43033723	43035818	Unknown protein	NA	No
INV_4	SPIMP03g0098460.1	SPIMPch03	42138836	42139741	BED-type domain-containing protein	P:metabolic process;F:binding;P:cellular process;F:transferase activity;	NA	NA	NA	NA	NA	NA	No
INV_4	SPIMP03g0098280.1	SPIMPch03	41396975	41397226	Leucine-rich repeat extensin-like protein 5	NA	NA	NA	NA	NA	NA	NA	Yes
INV_4	SPIMP03g0098550.1	SPIMPch03	42492773	42494419	PPM-type phosphatase domain-containing protein	F:binding;P:response to stress;P:regulation of molecular function;P:post-embryonic development;P:response to abiotic stimulus;P:response to endogenous stimulus;P:signal transduction;C:membrane;C:cytoplasm;P:cellular protein modification process;P:response to chemical;F:hydrolase activity;P:response to biotic stimulus;P:response to external stimulus;	Solyc03g013140.1.1	SL4.0ch03	42478603	42480280	Protein phosphatase 2C family protein (AHRD V3.3 *-* A0A2U1NKY3_ARTAN)	F:binding;P:response to stress;C:cytoplasm;P:cellular protein modification process;P:response to chemical;F:hydrolase activity;	No
INV_4	SPIMP03g0098660.1	SPIMPch03	43224847	43230251	ABC transporter domain-containing protein	P:cell cycle;P:response to stress;F:DNA binding;C:plasma membrane;P:multicellular organism development;P:cellular component organization;P:biosynthetic process;P:reproduction;P:DNA metabolic process;C:nucleus;	Solyc03g013304.2.1	SL4.0ch03	41482640	41484724	replication protein A 70 kDa DNA-binding subunit B-like isoform X1 (AHRD V3.3 *-* XP_020269520.1)	P:response to stress;P:biosynthetic process;C:nucleus;P:DNA metabolic process;F:DNA binding;P:cellular component organization;	No
INV_4	SPIMP03g0098330.1	SPIMPch03	41699708	41700290	B3 domain-containing protein At2g33720-like	C:nucleus;F:DNA binding;	NA	NA	NA	NA	NA	NA	No
INV_4	SPIMP03g0098720.1	SPIMPch03	43651789	43652758	PREDICTED: uncharacterized protein LOC107062071	C:membrane;	Solyc03g161240.1.1	SL4.0ch03	41065036	41065987	Photosystem II CP43 reaction center protein (AHRD V3.11 *-* tr|A0A2G3ASY1|A0A2G3ASY1_CAPCH)	P:metabolic process;P:cellular process;	Yes
INV_4	SPIMP03g0098420.1	SPIMPch03	41982772	42000911	Rad60-SLD domain-containing protein	P:cell cycle;P:post-embryonic development;P:nucleobase-containing compound metabolic process;F:protein binding;C:cytoplasm;P:cellular protein modification process;P:cellular component organization;C:cytoskeleton;P:biosynthetic process;P:reproduction;C:nucleus;P:embryo development;P:cellular homeostasis;	Solyc03g013030.3.1	SL4.0ch03	42950972	42954693	Small ubiquitin-related modifier (AHRD V3.3 *** A0A1J3HM51_NOCCA)	P:cell cycle;P:post-embryonic development;P:nucleobase-containing compound metabolic process;F:protein binding;C:cytoplasm;P:cellular protein modification process;P:cellular component organization;C:cytoskeleton;P:biosynthetic process;P:reproduction;C:nucleus;P:embryo development;P:cellular homeostasis;	No
INV_4	SPIMP03g0098250.1	SPIMPch03	41276153	41276464	CCHC-type domain-containing protein	F:binding;P:cellular process;	NA	NA	NA	NA	NA	NA	Yes
INV_4	SPIMP03g0098430.1	SPIMPch03	42036488	42039348	G-patch domain-containing protein	F:nucleic acid binding;	NA	NA	NA	NA	NA	NA	No
INV_4	SPIMP03g0098650.1	SPIMPch03	43211475	43221543	DUF4371 domain-containing protein	NA	Solyc03g013250.4.1	SL4.0ch03	41491556	41500945	hypothetical protein (AHRD V3.3 *** AT3G29280.1)	NA	No
INV_4	SPIMP03g0098520.1	SPIMPch03	42308314	42309668	Basic secretory protein	P:proteolysis;F:peptidase activity;	NA	NA	NA	NA	NA	NA	No
INV_4	SPIMP03g0098530.1	SPIMPch03	42456761	42457410	DUF1985 domain-containing protein	NA	NA	NA	NA	NA	NA	NA	No
INV_4	SPIMP03g0098380.1	SPIMPch03	41870716	41873994	Bet_v_1 domain-containing protein	P:response to stress;C:membrane;P:response to chemical;P:metabolic process;P:cellular process;P:response to biotic stimulus;F:catalytic activity;P:response to external stimulus;	Solyc03g077905.1.1	SL4.0ch03	43042439	43057019	S-norcoclaurine synthase (AHRD V3.3 *-* A0A2U1L0N5_ARTAN)	P:response to stress;	No
INV_4	SPIMP03g0098690.1	SPIMPch03	43246504	43247096	PREDICTED: uncharacterized protein LOC102589961	NA	NA	NA	NA	NA	NA	NA	No
INV_4	SPIMP03g0098410.1	SPIMPch03	41944915	41956580	Unknown protein	NA	NA	NA	NA	NA	NA	NA	No
INV_4	SPIMP03g0098670.1	SPIMPch03	43230699	43231218	uncharacterized protein LOC101263285 isoform X2	NA	NA	NA	NA	NA	NA	NA	No
INV_4	SPIMP03g0098310.1	SPIMPch03	41621754	41628870	zinc finger BED domain-containing protein RICESLEEPER 2-like	F:protein dimerization activity;C:proteasome complex;F:DNA binding;	Solyc03g161290.1.1	SL4.0ch03	43311620	43312245	zinc finger BED domain-containing protein RICESLEEPER 2-like (AHRD V3.11 *-* tr|A0A2I4EGG2|A0A2I4EGG2_9ROSI)	P:DNA recombination;F:protein dimerization activity;P:post-embryonic development;C:nucleus;F:DNA binding;F:metal ion binding;P:transposition;	No
INV_4	SPIMP03g0098340.1	SPIMPch03	41739348	41768085	O-fucosyltransferase	P:post-embryonic development;C:membrane;C:chloroplast;P:cellular protein modification process;P:cellular component organization;C:Golgi apparatus;C:endosome;P:biosynthetic process;P:carbohydrate metabolic process;P:reproduction;F:transferase activity;	Solyc03g077950.3.1	SL4.0ch03	43170468	43172735	O-fucosyltransferase (AHRD V3.3 *** A0A2P5FK44_TREOI)	P:post-embryonic development;C:membrane;C:chloroplast;P:cellular protein modification process;P:cellular component organization;C:Golgi apparatus;C:endosome;P:biosynthetic process;P:carbohydrate metabolic process;P:reproduction;C:nucleus;F:transferase activity;	No
INV_4	SPIMP03g0098580.1	SPIMPch03	42591573	42591878	Unknown protein	NA	Solyc03g013150.1.1	SL4.0ch03	42381432	42381737	Unknown protein	NA	No
INV_4	SPIMP03g0098370.1	SPIMPch03	41862674	41867291	beta-glucuronosyltransferase GlcAT14B-like	F:binding;P:response to stress;C:membrane;P:cell growth;P:protein metabolic process;P:multicellular organism development;P:response to chemical;P:cellular component organization;C:Golgi apparatus;C:extracellular region;P:biosynthetic process;P:response to external stimulus;P:cell differentiation;F:transferase activity;	Solyc03g077910.4.1	SL4.0ch03	43061257	43066064	Core-2/I-branching beta-16-N-acetylglucosaminyltransferase family protein (AHRD V3.3 *** B6ST68_MAIZE)	F:binding;C:membrane;P:cell growth;P:protein metabolic process;P:multicellular organism development;P:cellular component organization;C:Golgi apparatus;C:extracellular region;P:biosynthetic process;F:transferase activity;	No
INV_4	SPIMP03g0098560.1	SPIMPch03	42507794	42509032	Basic secretory protein	P:proteolysis;F:peptidase activity;	Solyc03g161270.1.1	SL4.0ch03	42463905	42465148	Basic secretory protease (AHRD V3.11 *** tr|A0A1U8E849|A0A1U8E849_CAPAN)	P:proteolysis;F:peptidase activity;	No
INV_4	SPIMP03g0098610.1	SPIMPch03	42967468	42968558	Unknown protein	NA	NA	NA	NA	NA	NA	NA	No
INV_4	SPIMP03g0098440.1	SPIMPch03	42119186	42120443	Basic secretory protease	P:protein metabolic process;F:hydrolase activity;	Solyc03g013040.1.1	SL4.0ch03	42825507	42826764	Plant basic secretory protein (BSP) family protein (AHRD V3.3 *** I3SK49_MEDTR)	P:protein metabolic process;F:hydrolase activity;	No
INV_4	SPIMP03g0098360.1	SPIMPch03	41856251	41858620	C2 calcium/lipid-binding plant phosphoribosyltransferase family protein	P:response to endogenous stimulus;F:protein binding;C:plasma membrane;C:vacuole;P:cellular component organization;P:response to light stimulus;C:cytosol;P:metabolic process;P:flower development;P:transport;P:response to stress;F:lipid binding;P:signal transduction;P:response to chemical;P:cell-cell signaling;C:endoplasmic reticulum;C:nucleus;	Solyc03g077920.1.1	SL4.0ch03	43069475	43071844	C2 calcium/lipid-binding plant phosphoribosyltransferase family protein (AHRD V3.3 *** A0A061EXN6_THECC)	P:response to endogenous stimulus;F:protein binding;C:plasma membrane;C:vacuole;P:cellular component organization;P:response to light stimulus;C:cytosol;P:metabolic process;P:flower development;P:transport;P:response to stress;F:lipid binding;P:signal transduction;P:response to chemical;P:cell-cell signaling;C:endoplasmic reticulum;C:nucleus;	No
INV_4	SPIMP03g0098270.1	SPIMPch03	41364959	41365255	hypothetical protein EJD97_011087	NA	Solyc03g013330.1.1	SL4.0ch03	41056185	41056481	Unknown protein	NA	Yes
INV_4	SPIMP03g0098640.1	SPIMPch03	43208681	43212406	Lysine-tRNA ligase	P:circadian rhythm;	Solyc03g013240.5.1	SL4.0ch03	41499824	41504616	lysine-tRNA ligase Chr3:16831-18782 REVERSE LENGTH 455 201606 (AHRD V3.11 *** AT3G01060.1)	P:circadian rhythm;	No
INV_4	SPIMP03g0098490.1	SPIMPch03	42273116	42274625	Basic secretory protein	P:proteolysis;F:peptidase activity;	Solyc03g013080.1.1	SL4.0ch03	42676753	42676914	Basic secretory family protein (AHRD V3.3 *-* A0A2K3LW23_TRIPR)	P:protein metabolic process;F:hydrolase activity;	No
INV_4	SPIMP03g0098630.1	SPIMPch03	43199902	43201004	hypothetical protein EJD97_013353	NA	Solyc03g013230.1.1	SL4.0ch03	41512281	41513382	Unknown protein	NA	No
INV_4	SPIMP03g0098540.1	SPIMPch03	42468141	42471984	Basic secretory protease	P:protein metabolic process;F:hydrolase activity;	NA	NA	NA	NA	NA	NA	No
INV_4	SPIMP03g0098570.1	SPIMPch03	42568182	42569021	Unknown protein	NA	NA	NA	NA	NA	NA	NA	No
INV_4	SPIMP03g0098350.1	SPIMPch03	41833353	41833794	S4 RNA-binding domain-containing protein	C:cytosol;C:ribosome;P:nucleobase-containing compound metabolic process;C:nucleus;C:membrane;F:RNA binding;	NA	NA	NA	NA	NA	NA	No
INV_4	SPIMP03g0098300.1	SPIMPch03	41558445	41562967	MFS domain-containing protein	F:binding;F:transporter activity;P:response to endogenous stimulus;C:plasma membrane;C:vacuole;C:chloroplast;P:response to chemical;C:Golgi apparatus;P:response to biotic stimulus;P:cellular process;P:flower development;P:transport;P:response to external stimulus;	Solyc03g078000.3.1	SL4.0ch03	43375004	43380785	Vacuolar glucose transporter 1	F:binding;F:transporter activity;C:plasma membrane;C:vacuole;C:chloroplast;C:Golgi apparatus;P:cellular process;P:response to biotic stimulus;P:flower development;P:transport;P:response to external stimulus;	No
INV_4	SPIMP03g0098700.1	SPIMPch03	43305155	43305730	RlpA-like double-psi beta-barrel domain-containing protein	C:extracellular region;	Solyc03g013300.1.1	SL4.0ch03	41407853	41408428	RlpA-like double-psi beta-barrel domain-containing protein (AHRD V3.3 *** A0A2U1M803_ARTAN)	C:extracellular region;	No
INV_4	SPIMP03g0098320.1	SPIMPch03	41628900	41631867	probable monogalactosyldiacylglycerol synthase, chloroplastic	C:plastid;F:transferase activity;	NA	NA	NA	NA	NA	NA	No
INV_4	SPIMP03g0098450.1	SPIMPch03	42136101	42136946	PPM-type phosphatase domain-containing protein	P:cellular protein modification process;F:hydrolase activity;	Solyc03g013100.1.1	SL4.0ch03	42660728	42661836	Protein phosphatase 2C family protein (AHRD V3.3 *-* A0A2U1NKY3_ARTAN)	P:response to stress;P:response to endogenous stimulus;F:protein binding;C:membrane;C:cytoplasm;P:cellular protein modification process;P:response to chemical;F:hydrolase activity;P:response to biotic stimulus;P:response to external stimulus;	No
INV_4	SPIMP03g0098480.1	SPIMPch03	42165770	42166129	Ubiquitin-conjugating enzyme E2	P:cell cycle;P:regulation of molecular function;P:cell death;P:response to endogenous stimulus;F:protein binding;C:plasma membrane;C:vacuole;P:cellular protein modification process;P:cellular component organization;P:response to light stimulus;C:cytosol;P:catabolic process;P:response to biotic stimulus;P:biosynthetic process;F:nucleotide binding;P:embryo development;P:cellular homeostasis;P:trans…	NA	NA	NA	NA	NA	NA	No
INV_4	SPIMP03g0098260.1	SPIMPch03	41352018	41359784	Aquaporin-1	C:cell wall;F:transporter activity;P:response to stress;P:response to abiotic stimulus;P:cell communication;F:protein binding;C:plasma membrane;C:vacuole;P:response to chemical;P:cellular component organization;C:extracellular region;C:endoplasmic reticulum;P:transport;P:response to external stimulus;	Solyc03g013340.3.1	SL4.0ch03	41043215	41050841	NOD26-like intrinsic protein 2.1	C:cell wall;F:transporter activity;P:response to stress;P:response to abiotic stimulus;P:cell communication;F:protein binding;C:plasma membrane;C:vacuole;P:response to chemical;P:cellular component organization;C:extracellular region;C:endoplasmic reticulum;P:transport;P:response to external stimulus;	Yes
INV_4	SPIMP03g0098680.1	SPIMPch03	43243235	43244698	Unknown protein	NA	NA	NA	NA	NA	NA	NA	No
INV_4	SPIMP03g0098510.1	SPIMPch03	42302119	42302569	BED-type domain-containing protein	F:DNA binding;	NA	NA	NA	NA	NA	NA	No
INV_4	SPIMP03g0098390.1	SPIMPch03	41885764	41886158	Unknown protein	NA	Solyc03g077900.1.1	SL4.0ch03	43042156	43042326	Unknown protein	NA	No
INV_4	SPIMP03g0098290.1	SPIMPch03	41433554	41465017	peptide chain release factor 1-like	C:cytoplasm;F:translation factor activity, RNA binding;P:cellular component organization;	Solyc03g078020.4.1	SL4.0ch03	43474344	43505864	Peptide chain release factor 1 (AHRD V3.3 *** A0A1J3H9D8_NOCCA)	C:cytosol;F:translation factor activity, RNA binding;P:cellular component organization;	Yes
INV_4	SPIMP03g0098590.1	SPIMPch03	42615710	42628255	DUF4283 domain-containing protein	NA	NA	NA	NA	NA	NA	NA	No
INV_4	SPIMP03g0098470.1	SPIMPch03	42139773	42140139	BED-type domain-containing protein	F:protein binding;F:DNA binding;	NA	NA	NA	NA	NA	NA	No
INV_4	SPIMP03g0098600.1	SPIMPch03	42780598	42782926	Amino acid transporter	F:transporter activity;C:plasma membrane;C:vacuole;P:transport;P:response to chemical;	Solyc03g013160.5.1	SL4.0ch03	42195348	42197669	Amino acid transporter (AHRD V3.11 *** tr|A0A200QES2|A0A200QES2_9MAGN)	F:transporter activity;P:cellular process;C:plasma membrane;C:vacuole;P:transport;P:response to chemical;	No
INV_4	SPIMP03g0098710.1	SPIMPch03	43310487	43313298	Phosphatidylinositol-3,4,5-trisphosphate 3-phosphatase	P:cell cycle;P:cell death;C:plasma membrane;P:cellular protein modification process;P:cellular component organization;P:lipid metabolic process;F:hydrolase activity;P:catabolic process;P:transport;P:response to external stimulus;F:transferase activity;C:nucleoplasm;P:growth;F:lipid binding;P:post-embryonic development;F:signaling receptor binding;P:signal transduction;P:response to chemical;P:rep…	Solyc03g013310.3.1	SL4.0ch03	41400215	41403088	Phosphatidylinositol-3,4,5-trisphosphate 3-phosphatase (AHRD V3.3 *** A0A2I0V7Q5_9ASPA)	P:cell cycle;P:cell death;C:plasma membrane;P:cellular protein modification process;P:cellular component organization;P:lipid metabolic process;F:hydrolase activity;P:catabolic process;P:transport;P:response to external stimulus;F:transferase activity;C:nucleoplasm;P:growth;F:lipid binding;P:post-embryonic development;F:signaling receptor binding;P:signal transduction;P:response to chemical;P:rep…	No
INV_4	SPIMP03g0098500.1	SPIMPch03	42289296	42289964	PPM-type phosphatase domain-containing protein	F:binding;P:response to stress;P:post-embryonic development;P:response to endogenous stimulus;P:signal transduction;C:plastid;P:cellular protein modification process;P:response to chemical;F:hydrolase activity;P:response to biotic stimulus;C:nucleus;P:response to external stimulus;	NA	NA	NA	NA	NA	NA	No
INV_4	NA	NA	NA	NA	NA	NA	Solyc03g013290.1.1	SL4.0ch03	41415834	41416373	Unknown protein	NA	No
INV_4	NA	NA	NA	NA	NA	NA	Solyc03g161230.1.1	SL4.0ch03	41060789	41061160	RNase H family protein Chr5:20769022-20770675 REVERSE LENGTH 322 201606 (AHRD V3.11 --* AT5G51080.2)	F:nucleic acid binding;	Yes
INV_4	NA	NA	NA	NA	NA	NA	Solyc03g161280.1.1	SL4.0ch03	43312262	43313187	Zinc finger BED domain-containing protein RICESLEEPER 2 (AHRD V3.11 *-* tr|A0A2U1M943|A0A2U1M943_ARTAN)	P:post-embryonic development;C:nucleus;F:protein binding;	No
INV_4	NA	NA	NA	NA	NA	NA	Solyc03g161220.1.1	SL4.0ch03	41061161	41061948	Reverse transcriptase zinc-binding domain (AHRD V3.11 *** tr|A0A200QPI5|A0A200QPI5_9MAGN)	F:RNA-DNA hybrid ribonuclease activity;F:nucleic acid binding;P:RNA phosphodiester bond hydrolysis, endonucleolytic;	Yes
INV_4	NA	NA	NA	NA	NA	NA	Solyc03g160360.1.1	SL4.0ch03	42908364	42909192	Exocyst complex component EXO84A (AHRD V3.11 *-* tr|A0A2G2VT08|A0A2G2VT08_CAPBA)	C:membrane;C:integral component of membrane;P:transmembrane transport;F:transmembrane transporter activity;	No
INV_4	NA	NA	NA	NA	NA	NA	Solyc03g013130.1.1	SL4.0ch03	42522148	42522354	HAT family dimerization domain-containing protein (AHRD V3.3 *-* A0A2K3L9L4_TRIPR)	F:protein binding;F:DNA binding;	No
INV_4	NA	NA	NA	NA	NA	NA	Solyc03g013297.1.1	SL4.0ch03	41486029	41488416	Unknown protein	C:membrane;	No
INV_4	NA	NA	NA	NA	NA	NA	Solyc03g013180.1.1	SL4.0ch03	42077633	42077917	J domain-containing protein spf31 (AHRD V3.3 *-* XP_004251225.1)	NA	No
INV_4	NA	NA	NA	NA	NA	NA	Solyc03g161250.1.1	SL4.0ch03	41413452	41414429	verprolin-like isoform X3 (AHRD V3.11 *-* XP_020224571.1)	NA	No
INV_4	NA	NA	NA	NA	NA	NA	Solyc03g077880.1.1	SL4.0ch03	43030567	43030815	DUF4371 domain-containing protein (AHRD V3.3 *** A0A1Q3BET0_CEPFO)	P:metabolic process;F:hydrolase activity, acting on glycosyl bonds;P:carbohydrate metabolic process;F:hydrolase activity, hydrolyzing O-glycosyl compounds;F:protein dimerization activity;F:hydrolase activity;	No
INV_4	NA	NA	NA	NA	NA	NA	Solyc03g013335.1.1	SL4.0ch03	41113784	41114182	Unknown protein	NA	Yes
INV_4	NA	NA	NA	NA	NA	NA	Solyc03g077990.1.1	SL4.0ch03	43370407	43370583	Unknown protein	NA	No
INV_4	NA	NA	NA	NA	NA	NA	Solyc03g013320.1.1	SL4.0ch03	41115604	41115762	Unknown protein	NA	Yes
INV_4	NA	NA	NA	NA	NA	NA	Solyc03g013220.1.1	SL4.0ch03	41568553	41568951	Maturase (AHRD V3.3 *-* O79414_SOLTU)	P:biosynthetic process;P:DNA metabolic process;C:mitochondrion;F:transferase activity;	No
INV_4	NA	NA	NA	NA	NA	NA	Solyc03g013020.1.1	SL4.0ch03	42969686	42969889	Unknown protein	NA	No
INV_4	NA	NA	NA	NA	NA	NA	Solyc03g078030.1.1	SL4.0ch03	43515458	43515619	Unknown protein	NA	Yes
INV_4	NA	NA	NA	NA	NA	NA	Solyc03g013050.1.1	SL4.0ch03	42808549	42808838	LOW QUALITY PROTEIN: probable protein phosphatase 2C 14 (AHRD V3.3 --* XP_024465353.1)	NA	No
INV_4	NA	NA	NA	NA	NA	NA	Solyc03g161260.1.1	SL4.0ch03	41507435	41508481	UBN2_3 domain-containing protein (AHRD V3.11 *** tr|A0A1Q3AQH1|A0A1Q3AQH1_CEPFO)	NA	No
INV_4	NA	NA	NA	NA	NA	NA	Solyc03g013070.1.1	SL4.0ch03	42732827	42733159	Unknown protein	NA	No
INV_4	NA	NA	NA	NA	NA	NA	Solyc03g013090.1.1	SL4.0ch03	42675416	42676620	Basic secretory protease (AHRD V3.3 *-* A0A2G2WTQ8_CAPBA)	P:proteolysis;F:peptidase activity;	No
INV_4	NA	NA	NA	NA	NA	NA	Solyc03g078010.1.1	SL4.0ch03	43443439	43443939	Protein Ycf2 (AHRD V3.3 *-* A0A172MBP1_9SOLA)	P:metabolic process;F:nucleic acid binding;F:nucleotide binding;C:chloroplast;F:transferase activity;	No
INV_5	SPIMP04g0130230.1	SPIMPch04	22142073	22149922	Unknown protein	NA	NA	NA	NA	NA	NA	NA	No
INV_5	SPIMP04g0130390.1	SPIMPch04	23417843	23418921	Replication protein a 70 kDa dna-binding subunit b	P:DNA metabolic process;F:DNA binding;	Solyc04g160160.1.1	SL4.0ch04	23222794	23223212	replication protein A 70 kDa DNA-binding subunit B-like (AHRD V3.11 --* XP_020242412.1)	P:response to stress;P:biosynthetic process;C:nucleus;P:DNA metabolic process;F:DNA binding;P:cellular component organization;	No
INV_5	SPIMP04g0130760.1	SPIMPch04	25536909	25542024	Unknown protein	NA	Solyc04g025610.2.1	SL4.0ch04	20963991	20966768	Unknown protein	NA	No
INV_5	SPIMP04g0130270.1	SPIMPch04	22215998	22216858	SWIM-type domain-containing protein	F:DNA binding;	NA	NA	NA	NA	NA	NA	No
INV_5	SPIMP04g0130610.1	SPIMPch04	24866415	24867963	Rep_fac-A_C domain-containing protein	F:DNA binding;	NA	NA	NA	NA	NA	NA	No
INV_5	SPIMP04g0130100.1	SPIMPch04	21796356	21797292	F-box/FBD/LRR-repeat protein	NA	Solyc04g160670.1.1	SL4.0ch04	20618969	20619968	F-box/FBD/LRR-repeat protein (AHRD V3.11 *** tr|A0A2K3N5G3|A0A2K3N5G3_TRIPR)	NA	Yes
INV_5	SPIMP04g0130550.1	SPIMPch04	24606011	24611892	Homeobox-leucine zipper protein	F:lipid binding;F:protein binding;F:DNA binding;P:cellular component organization;P:response to light stimulus;P:metabolic process;C:nucleus;P:embryo development;P:flower development;F:DNA-binding transcription factor activity;P:response to external stimulus;P:cell differentiation;	Solyc04g160740.1.1	SL4.0ch04	21894485	21909293	Homeobox-leucine zipper protein HDG12 (AHRD V3.11 *-* tr|A0A2G2X830|A0A2G2X830_CAPBA)	F:lipid binding;F:protein binding;F:DNA binding;P:cellular component organization;P:response to light stimulus;P:metabolic process;C:nucleus;P:embryo development;P:flower development;P:response to external stimulus;P:cell differentiation;	No
INV_5	SPIMP04g0130450.1	SPIMPch04	23856646	23857980	Replication protein a 70 kDa dna-binding subunit b	P:DNA metabolic process;F:DNA binding;	NA	NA	NA	NA	NA	NA	No
INV_5	SPIMP04g0130140.1	SPIMPch04	21915111	21918150	Homeobox-leucine zipper protein	F:protein binding;F:DNA binding;P:cellular component organization;P:response to light stimulus;P:metabolic process;C:nucleus;P:embryo development;P:flower development;F:DNA-binding transcription factor activity;P:response to external stimulus;P:cell differentiation;	Solyc04g025740.2.1	SL4.0ch04	20498736	20501730	Homeobox-leucine zipper protein HDG1 (AHRD V3.3 *-* A0A2I0VKD9_9ASPA)	F:protein binding;F:DNA binding;P:cellular component organization;P:response to light stimulus;P:metabolic process;C:nucleus;P:embryo development;P:flower development;F:DNA-binding transcription factor activity;P:response to external stimulus;P:cell differentiation;	No
INV_5	SPIMP04g0130490.1	SPIMPch04	24259479	24265623	Pectin lyase-like superfamily protein	C:cell wall;P:pollination;F:protein binding;C:membrane;C:cytoplasm;P:cell growth;P:cellular component organization;F:hydrolase activity;C:extracellular region;P:catabolic process;P:carbohydrate metabolic process;P:abscission;P:flower development;P:cell differentiation;	Solyc04g025440.3.1	SL4.0ch04	22264602	22267956	Pectin lyase-like superfamily protein (AHRD V3.3 *** A0A2U1QD15_ARTAN)	C:cell wall;P:pollination;F:protein binding;C:membrane;C:cytoplasm;P:cell growth;P:cellular component organization;F:hydrolase activity;C:extracellular region;P:catabolic process;P:carbohydrate metabolic process;P:abscission;P:flower development;P:cell differentiation;	No
INV_5	SPIMP04g0130250.1	SPIMPch04	22185706	22186014	N-acetyltransferase domain-containing protein	F:transferase activity;	Solyc04g025230.1.1	SL4.0ch04	24496176	24496469	Acyl-CoA N-acyltransferases (NAT) superfamily protein (AHRD V3.3 *-* A0A2U1MZI8_ARTAN)	F:transferase activity;	No
INV_5	SPIMP04g0130700.1	SPIMPch04	25368382	25370133	CW-type domain-containing protein	F:zinc ion binding;	NA	NA	NA	NA	NA	NA	No
INV_5	SPIMP04g0130730.1	SPIMPch04	25477179	25479667	TIR domain-containing protein	P:cell death;P:response to endogenous stimulus;F:protein binding;C:plasma membrane;P:multicellular organism development;P:response to light stimulus;C:cytosol;P:response to biotic stimulus;C:nuclear envelope;F:nucleotide binding;P:response to external stimulus;P:growth;P:response to stress;P:signal transduction;F:DNA binding;C:Golgi apparatus;C:mitochondrion;P:response to chemical;C:endoplasmic r…	Solyc04g025590.1.1	SL4.0ch04	21035530	21035955	Disease resistance protein (TIR-NBS-LRR class) (AHRD V3.3 *-* A0A2K3MNP1_TRIPR)	P:cell death;P:response to endogenous stimulus;F:protein binding;C:plasma membrane;P:multicellular organism development;P:response to light stimulus;C:cytosol;P:response to biotic stimulus;C:nuclear envelope;F:nucleotide binding;P:response to external stimulus;P:growth;P:response to stress;P:signal transduction;F:DNA binding;C:Golgi apparatus;C:mitochondrion;P:response to chemical;C:endoplasmic r…	No
INV_5	SPIMP04g0130510.1	SPIMPch04	24383876	24385369	AMP dependent ligase, putative	C:peroxisome;	Solyc04g025450.3.1	SL4.0ch04	22138170	22138385	Acetate/butyrate--CoA ligase AAE7, peroxisomal (AHRD V3.3 *-* A0A2G3CKN6_CAPCH)	C:peroxisome;	No
INV_5	SPIMP04g0130300.1	SPIMPch04	23048861	23051405	CCHC-type domain-containing protein	NA	NA	NA	NA	NA	NA	NA	No
INV_5	SPIMP04g0130110.1	SPIMPch04	21797341	21802040	FAD_binding_3 domain-containing protein	P:catabolic process;P:response to biotic stimulus;C:endoplasmic reticulum;P:cellular process;F:nucleotide binding;F:catalytic activity;P:response to external stimulus;	Solyc04g025650.3.1	SL4.0ch04	20614379	20618888	FAD/NAD(P)-binding oxidoreductase family protein (AHRD V3.3 *** A0A2U1LBG7_ARTAN)	P:catabolic process;P:response to biotic stimulus;C:endoplasmic reticulum;P:cellular process;F:nucleotide binding;F:catalytic activity;P:response to external stimulus;	Yes
INV_5	SPIMP04g0130650.1	SPIMPch04	24908268	24912855	Glutamate decarboxylase	P:response to stress;P:cell communication;F:protein binding;P:anatomical structure development;P:response to chemical;P:lipid metabolic process;P:catabolic process;C:cytosol;C:nucleus;F:catalytic activity;P:cellular homeostasis;P:response to external stimulus;	Solyc04g025530.3.1	SL4.0ch04	21584805	21589418	Glutamate decarboxylase (AHRD V3.3 *** A0A2G2YVX0_CAPAN)	P:response to stress;P:cell communication;F:protein binding;P:anatomical structure development;P:response to chemical;P:lipid metabolic process;P:catabolic process;C:cytosol;C:nucleus;F:catalytic activity;P:cellular homeostasis;P:response to external stimulus;	No
INV_5	SPIMP04g0130120.1	SPIMPch04	21810306	21827770	AD domain-containing protein	P:biological_process;F:molecular_function;C:cellular_component;	Solyc04g025670.5.1	SL4.0ch04	20588604	20606231	protein LSM12 homolog (AHRD V3.11 *** tr|A0A2I4E1M4|A0A2I4E1M4_9ROSI)	P:biological_process;P:RNA metabolic process;F:protein binding;C:cytoplasm;F:RNA binding;F:molecular_function;C:cytoplasmic stress granule;C:nucleus;C:cellular_component;	Yes
INV_5	SPIMP04g0130440.1	SPIMPch04	23842342	23845607	Lipid phosphate phosphatase	P:response to stress;P:signal transduction;F:protein binding;C:plasma membrane;C:vacuole;C:chloroplast;P:response to chemical;P:response to light stimulus;P:lipid metabolic process;F:hydrolase activity;P:cell-cell signaling;P:response to biotic stimulus;P:embryo development;P:transport;P:response to external stimulus;	Solyc04g025400.3.1	SL4.0ch04	22795715	22799074	Lipid phosphate phosphatase 1 (AHRD V3.3 *** A0A2G3CGS7_CAPCH)	F:protein binding;C:plasma membrane;C:vacuole;C:chloroplast;P:response to light stimulus;P:lipid metabolic process;F:hydrolase activity;P:response to biotic stimulus;P:embryo development;P:transport;P:response to external stimulus;P:response to stress;P:signal transduction;P:response to chemical;P:cell-cell signaling;P:reproduction;	No
INV_5	SPIMP04g0130570.1	SPIMPch04	24646177	24648423	Homeobox-leucine zipper protein	F:lipid binding;F:protein binding;F:DNA binding;P:cellular component organization;P:response to light stimulus;P:metabolic process;C:nucleus;P:embryo development;P:flower development;F:DNA-binding transcription factor activity;P:response to external stimulus;P:cell differentiation;	Solyc04g025490.1.1	SL4.0ch04	21880988	21884050	homeobox-leucine zipper protein ROC8 (AHRD V3.3 *-* A0A2I4EBE3_9ROSI)	F:lipid binding;F:protein binding;F:DNA binding;P:cellular component organization;P:metabolic process;C:nucleus;P:flower development;P:embryo development;F:DNA-binding transcription factor activity;P:cell differentiation;	No
INV_5	SPIMP04g0130640.1	SPIMPch04	24880593	24881582	ATP-dependent DNA helicase	P:DNA metabolic process;F:hydrolase activity;	Solyc04g160710.1.1	SL4.0ch04	21616693	21616990	ATP-dependent DNA helicase (AHRD V3.11 *-* tr|A0A2G3BDV4|A0A2G3BDV4_CAPCH)	P:cellular process;	No
INV_5	SPIMP04g0130590.1	SPIMPch04	24670412	24676397	Homeobox-leucine zipper protein	F:lipid binding;P:post-embryonic development;F:protein binding;F:DNA binding;P:cellular component organization;P:metabolic process;P:reproduction;P:cell differentiation;	Solyc04g160150.1.1	SL4.0ch04	21853087	21860638	homeobox-leucine zipper protein ROC8 (AHRD V3.11 *-* tr|A0A2I4EBE3|A0A2I4EBE3_9ROSI)	F:lipid binding;F:protein binding;F:DNA binding;P:cellular component organization;P:response to light stimulus;P:metabolic process;C:nucleus;P:flower development;F:DNA-binding transcription factor activity;P:response to external stimulus;P:cell differentiation;	No
INV_5	SPIMP04g0130200.1	SPIMPch04	22063053	22081144	ABC transporter family protein	F:transporter activity;P:response to abiotic stimulus;P:response to endogenous stimulus;F:protein binding;C:plasma membrane;C:vacuole;C:chloroplast;P:cellular component organization;F:hydrolase activity;P:catabolic process;P:response to biotic stimulus;P:biosynthetic process;F:nucleotide binding;P:embryo development;P:cellular homeostasis;P:transport;P:response to external stimulus;P:cell differe…	Solyc04g025180.4.1	SL4.0ch04	24601553	24602540	ABC transporter G family member 24 (AHRD V3.3 *-* A0A2G2VGH5_CAPBA)	C:plasma membrane;	No
INV_5	SPIMP04g0130770.1	SPIMPch04	25645382	25647146	SWIM-type domain-containing protein	F:binding;	NA	NA	NA	NA	NA	NA	No
INV_5	SPIMP04g0130740.1	SPIMPch04	25499487	25501699	Protein kinase	P:cell cycle;P:cell death;P:generation of precursor metabolites and energy;C:plasma membrane;P:cellular protein modification process;P:multicellular organism development;P:cellular component organization;P:catabolic process;F:nucleotide binding;P:transport;P:response to external stimulus;C:nucleoplasm;C:cell;F:signaling receptor binding;P:signal transduction;F:kinase activity;P:response to chemic…	Solyc04g025600.3.1	SL4.0ch04	21014339	21015141	Shaggy-like protein kinase (AHRD V3.11 *-* tr|G5DXN5|G5DXN5_SILLA)	P:cell cycle;P:cell death;P:generation of precursor metabolites and energy;C:plasma membrane;P:cellular protein modification process;P:multicellular organism development;P:cellular component organization;P:catabolic process;F:nucleotide binding;P:transport;P:response to external stimulus;C:nucleoplasm;C:cell;F:signaling receptor binding;P:signal transduction;F:kinase activity;P:response to chemic…	No
INV_5	SPIMP04g0130500.1	SPIMPch04	24362415	24362932	UBN2 domain-containing protein	F:nucleic acid binding;	NA	NA	NA	NA	NA	NA	No
INV_5	SPIMP04g0130080.1	SPIMPch04	21692886	21693385	tRNA modification GTPase MnmE	F:GTP binding;	NA	NA	NA	NA	NA	NA	Yes
INV_5	SPIMP04g0130090.1	SPIMPch04	21717601	21719341	Unknown protein	NA	Solyc04g150122.1.1	SL4.0ch04	20262976	20264941	Unknown protein	NA	Yes
INV_5	SPIMP04g0130520.1	SPIMPch04	24385266	24385724	Unknown protein	NA	NA	NA	NA	NA	NA	NA	No
INV_5	SPIMP04g0130370.1	SPIMPch04	23378406	23379660	Lipid phosphate phosphatase	P:response to stress;P:signal transduction;F:protein binding;C:cytoplasm;C:plasma membrane;P:multicellular organism development;P:response to chemical;P:response to light stimulus;P:lipid metabolic process;F:hydrolase activity;P:cell-cell signaling;	NA	NA	NA	NA	NA	NA	No
INV_5	SPIMP04g0130660.1	SPIMPch04	25145553	25156552	anthranilate phosphoribosyltransferase-like	F:transferase activity, transferring glycosyl groups;F:metal ion binding;P:cellular amino acid biosynthetic process;C:cytosol;P:aromatic amino acid family biosynthetic process;F:anthranilate phosphoribosyltransferase activity;P:tryptophan biosynthetic process;F:magnesium ion binding;F:transferase activity;	Solyc04g025540.3.1	SL4.0ch04	21340166	21350961	Anthranilate phosphoribosyltransferase (AHRD V3.3 *** A0A2U1M0N4_ARTAN)	F:transferase activity, transferring glycosyl groups;F:metal ion binding;P:cellular amino acid biosynthetic process;C:cytosol;P:aromatic amino acid family biosynthetic process;F:anthranilate phosphoribosyltransferase activity;P:tryptophan biosynthetic process;F:magnesium ion binding;F:transferase activity;	No
INV_5	SPIMP04g0130480.1	SPIMPch04	24053260	24055633	Cytochrome P450 family protein	F:binding;P:response to stress;P:response to abiotic stimulus;C:membrane;P:multicellular organism development;P:response to chemical;P:cellular component organization;P:lipid metabolic process;P:catabolic process;P:response to biotic stimulus;P:biosynthetic process;C:endoplasmic reticulum;F:catalytic activity;P:response to external stimulus;P:secondary metabolic process;	Solyc04g025410.1.1	SL4.0ch04	22594578	22596951	Cytochrome P450 (AHRD V3.3 *** W0FG45_POPTR)	F:binding;P:response to stress;P:response to abiotic stimulus;C:membrane;P:multicellular organism development;P:response to chemical;P:cellular component organization;P:lipid metabolic process;P:catabolic process;P:response to biotic stimulus;P:biosynthetic process;C:endoplasmic reticulum;F:catalytic activity;P:response to external stimulus;P:secondary metabolic process;	No
INV_5	SPIMP04g0130350.1	SPIMPch04	23299542	23300227	F-box domain-containing protein	NA	NA	NA	NA	NA	NA	NA	No
INV_5	SPIMP04g0130670.1	SPIMPch04	25311371	25311916	hypothetical protein T459_13201	NA	NA	NA	NA	NA	NA	NA	No
INV_5	SPIMP04g0130780.1	SPIMPch04	25697050	25697325	Protein phosphatase	F:binding;C:chloroplast;P:cellular protein modification process;P:cellular component organization;C:mitochondrion;P:response to light stimulus;F:hydrolase activity;	Solyc04g025640.1.1	SL4.0ch04	20807610	20807885	Protein phosphatase 2C family protein (AHRD V3.3 *-* A0A2U1NN53_ARTAN)	F:binding;C:chloroplast;P:cellular protein modification process;C:mitochondrion;F:hydrolase activity;	No
INV_5	SPIMP04g0130530.1	SPIMPch04	24419107	24424821	palmitoyl-protein thioesterase 1-like	P:protein depalmitoylation;P:post-embryonic development;F:hydrolase activity;P:receptor-mediated endocytosis;F:palmitoyl hydrolase activity;F:palmitoyl-(protein) hydrolase activity;P:cellular protein catabolic process;P:mitochondrion organization;F:thiolester hydrolase activity;C:intracellular membrane-bounded organelle;C:lysosome;P:oviposition;	Solyc04g150119.1.1	SL4.0ch04	22098787	22104213	alpha/beta-Hydrolases superfamily protein (AHRD V3.3 --* AT4G17470.4)	C:cytosol;F:palmitoyl hydrolase activity;P:macromolecule depalmitoylation;C:vacuole;	No
INV_5	SPIMP04g0130180.1	SPIMPch04	21972399	21973519	Unknown protein	NA	NA	NA	NA	NA	NA	NA	No
INV_5	SPIMP04g0130220.1	SPIMPch04	22138860	22153321	Protein of unknown function (DUF668)	NA	Solyc04g025210.5.1	SL4.0ch04	24528874	24543539	DUF668 domain-containing protein/DUF3475 domain-containing protein (AHRD V3.11 *** tr|A0A1Q3CI27|A0A1Q3CI27_CEPFO)	NA	No
INV_5	SPIMP04g0130360.1	SPIMPch04	23312429	23313218	BHLH domain-containing protein	NA	Solyc04g025375.1.1	SL4.0ch04	23306314	23308996	Transcription factor (AHRD V3.3 *-* A0A1U8FBH1_CAPAN)	NA	No
INV_5	SPIMP04g0130210.1	SPIMPch04	22071160	22072261	CUE domain-containing protein	F:protein binding;	Solyc04g025170.4.1	SL4.0ch04	24604957	24619561	ABC transporter G family member 24 (AHRD V3.3 *** A0A2G2VGH5_CAPBA)	F:transporter activity;P:response to abiotic stimulus;P:response to endogenous stimulus;F:protein binding;C:plasma membrane;C:vacuole;C:chloroplast;P:cellular component organization;P:lipid metabolic process;F:hydrolase activity;P:catabolic process;P:response to biotic stimulus;P:biosynthetic process;F:nucleotide binding;P:embryo development;P:cellular homeostasis;P:transport;P:response to extern…	No
INV_5	SPIMP04g0130190.1	SPIMPch04	22053076	22057203	WAT1-related protein	F:transporter activity;P:response to biotic stimulus;P:response to stress;C:membrane;P:response to external stimulus;	Solyc04g025790.1.1	SL4.0ch04	20347865	20348398	WAT1-related protein (AHRD V3.3 *-* K4BR19_SOLLC)	F:transporter activity;P:response to biotic stimulus;P:response to stress;C:membrane;P:response to external stimulus;	No
INV_5	SPIMP04g0130470.1	SPIMPch04	23932955	23933378	hypothetical protein EJD97_001340	NA	NA	NA	NA	NA	NA	NA	No
INV_5	SPIMP04g0130130.1	SPIMPch04	21835357	21835620	Transpos_assoc domain-containing protein	NA	NA	NA	NA	NA	NA	NA	Yes
INV_5	SPIMP04g0130170.1	SPIMPch04	21967933	21968616	NAC domain-containing protein	P:biosynthetic process;P:nucleobase-containing compound metabolic process;F:DNA binding;	Solyc04g025760.1.1	SL4.0ch04	20436383	20437066	NAC domain-containing protein (AHRD V3.3 *** A0A2U1KVQ9_ARTAN)	P:biosynthetic process;P:nucleobase-containing compound metabolic process;F:DNA binding;	No
INV_5	SPIMP04g0130160.1	SPIMPch04	21964137	21966362	WAT1-related protein	F:transporter activity;P:response to stress;P:anatomical structure development;C:plasma membrane;C:vacuole;P:response to chemical;P:cellular process;C:endoplasmic reticulum;P:response to biotic stimulus;P:transport;P:response to external stimulus;	Solyc04g025780.1.1	SL4.0ch04	20350822	20351989	WAT1-related protein (AHRD V3.3 *** K4BR19_SOLLC)	F:transporter activity;P:response to biotic stimulus;P:response to stress;C:membrane;P:response to external stimulus;	No
INV_5	SPIMP04g0130630.1	SPIMPch04	24879571	24880582	ATP-dependent DNA helicase	P:response to stress;P:DNA metabolic process;P:cellular component organization;F:hydrolase activity;	Solyc04g160690.1.1	SL4.0ch04	21617082	21617303	ATP-dependent DNA helicase (AHRD V3.11 *-* tr|K3YXY4|K3YXY4_SETIT)	P:response to stress;F:nucleotide binding;P:DNA metabolic process;P:cellular component organization;F:hydrolase activity;	No
INV_5	SPIMP04g0130540.1	SPIMPch04	24589990	24594540	Unknown protein	NA	NA	NA	NA	NA	NA	NA	No
INV_5	SPIMP04g0130580.1	SPIMPch04	24648619	24651219	Homeobox-leucine zipper protein	P:nucleobase-containing compound metabolic process;F:protein binding;F:DNA binding;P:cellular component organization;P:regulation of gene expression, epigenetic;C:nucleus;P:flower development;P:cell differentiation;F:DNA-binding transcription factor activity;	Solyc04g025500.3.1	SL4.0ch04	21879592	21880888	homeobox-leucine zipper protein HDG11-like (AHRD V3.3 *-* A0A2I4GYW1_9ROSI)	P:metabolic process;F:protein binding;F:DNA binding;P:flower development;P:cellular component organization;	No
INV_5	SPIMP04g0130380.1	SPIMPch04	23416453	23416833	uncharacterized protein LOC114076013	NA	NA	NA	NA	NA	NA	NA	No
INV_5	SPIMP04g0130800.1	SPIMPch04	25856006	25857728	F-box/FBD/LRR-repeat protein At1g13570-like	NA	Solyc04g025653.1.1	SL4.0ch04	20635139	20637039	F-box domain-containing protein/FBD domain-containing protein (AHRD V3.3 *** A0A1Q3BUG5_CEPFO)	F:protein binding;	Yes
INV_5	SPIMP04g0130280.1	SPIMPch04	22338420	22367833	Peptidase_M28 domain-containing protein	C:endoplasmic reticulum;P:reproduction;C:membrane;P:multicellular organism development;	Solyc04g025260.3.1	SL4.0ch04	24309142	24338617	Endoplasmic reticulum metallopeptidase 1 (AHRD V3.3 *** A0A1J3J9S4_NOCCA)	C:endoplasmic reticulum;P:reproduction;C:membrane;P:multicellular organism development;	No
INV_5	SPIMP04g0130560.1	SPIMPch04	24619005	24635732	Homeobox-leucine zipper protein	F:lipid binding;F:protein binding;F:DNA binding;P:cellular component organization;P:response to light stimulus;P:metabolic process;C:nucleus;P:embryo development;P:flower development;F:DNA-binding transcription factor activity;P:response to external stimulus;P:cell differentiation;	NA	NA	NA	NA	NA	NA	No
INV_5	SPIMP04g0130790.1	SPIMPch04	25833750	25835171	F-box domain-containing protein	NA	NA	NA	NA	NA	NA	NA	Yes
INV_5	SPIMP04g0130330.1	SPIMPch04	23217258	23218881	Replication protein a 70 kDa dna-binding subunit b	F:DNA binding;	NA	NA	NA	NA	NA	NA	No
INV_5	SPIMP04g0130260.1	SPIMPch04	22196591	22197151	N-acetyltransferase domain-containing protein	C:membrane;F:transferase activity;	Solyc04g025240.2.1	SL4.0ch04	24476845	24480170	Acyl-CoA N-acyltransferases (NAT) superfamily protein (AHRD V3.3 *-* Q9ZV08_ARATH)	C:membrane;F:transferase activity;	No
INV_5	SPIMP04g0130290.1	SPIMPch04	23001587	23016648	Protein enhanced disease resistance 2-like protein	F:lipid binding;P:response to stress;P:response to endogenous stimulus;C:cytoplasm;C:plasma membrane;P:multicellular organism development;P:response to chemical;C:endosome;P:response to biotic stimulus;P:response to external stimulus;	Solyc04g025280.4.1	SL4.0ch04	23611577	23624472	Protein ENHANCED DISEASE RESISTANCE 2-like (AHRD V3.3 *** A0A1J3J8W1_NOCCA)	F:lipid binding;P:response to stress;P:response to endogenous stimulus;C:cytoplasm;C:plasma membrane;P:multicellular organism development;P:response to chemical;C:endosome;P:response to biotic stimulus;P:response to external stimulus;	No
INV_5	SPIMP04g0130710.1	SPIMPch04	25419656	25420144	Unknown protein	NA	NA	NA	NA	NA	NA	NA	No
INV_5	SPIMP04g0130600.1	SPIMPch04	24821031	24823911	Non-structural maintenance of chromosomes element 4	P:response to stress;C:nucleus;P:DNA metabolic process;	Solyc04g025510.4.1	SL4.0ch04	21673659	21676080	non-structural maintenance of chromosomes element 4 homolog A-like (AHRD V3.3 *** A0A2I4F0U4_9ROSI)	P:response to stress;C:nucleus;P:DNA metabolic process;	No
INV_5	SPIMP04g0130460.1	SPIMPch04	23930240	23930599	Unknown protein	NA	NA	NA	NA	NA	NA	NA	No
INV_5	SPIMP04g0130810.1	SPIMPch04	25953475	25982153	ArsA_ATPase domain-containing protein	C:cytosol;F:nucleotide binding;C:nucleus;F:protein binding;P:transport;P:cellular component organization;F:hydrolase activity;	Solyc04g025160.3.1	SL4.0ch04	24688987	24694914	ATPase ASNA1 homolog 2-like (AHRD V3.3 *** A0A2I4FAM5_9ROSI)	C:cytosol;F:nucleotide binding;C:nucleus;F:protein binding;P:transport;P:cellular component organization;F:hydrolase activity;	Yes
INV_5	SPIMP04g0130720.1	SPIMPch04	25424567	25425331	hypothetical protein EJD97_020304	C:membrane;	NA	NA	NA	NA	NA	NA	No
INV_5	SPIMP04g0130340.1	SPIMPch04	23245559	23246165	ZnF_PMZ domain-containing protein	NA	NA	NA	NA	NA	NA	NA	No
INV_5	SPIMP04g0130420.1	SPIMPch04	23594817	23595065	NAC domain-containing protein	P:regulation of transcription, DNA-templated;C:nucleus;F:DNA binding;	NA	NA	NA	NA	NA	NA	No
INV_5	SPIMP04g0130400.1	SPIMPch04	23545485	23552416	PREDICTED: uncharacterized protein LOC109220174	NA	Solyc04g160800.1.1	SL4.0ch04	23093467	23094218	Ribonuclease H (AHRD V3.11 *** tr|A0A2K3LV24|A0A2K3LV24_TRIPR)	C:membrane;C:integral component of membrane;	No
INV_5	SPIMP04g0130310.1	SPIMPch04	23053578	23067104	Peptide chain release factor 2	P:nucleobase-containing compound metabolic process;F:translation factor activity, RNA binding;C:chloroplast;P:cellular component organization;	NA	NA	NA	NA	NA	NA	No
INV_5	SPIMP04g0130320.1	SPIMPch04	23067144	23081857	Suppressor of gene silencing 3 protein	P:response to stress;P:post-embryonic development;P:nucleobase-containing compound metabolic process;F:protein binding;C:cytosol;P:regulation of gene expression, epigenetic;P:biosynthetic process;C:endoplasmic reticulum;P:response to biotic stimulus;P:response to external stimulus;	Solyc04g025300.3.1	SL4.0ch04	23557412	23561199	sgs3 innate immune response protein	P:response to stress;P:post-embryonic development;P:nucleobase-containing compound metabolic process;F:protein binding;C:cytosol;P:regulation of gene expression, epigenetic;P:biosynthetic process;C:endoplasmic reticulum;P:response to biotic stimulus;P:response to external stimulus;	No
INV_5	SPIMP04g0130240.1	SPIMPch04	22161293	22163769	hypothetical protein EJD97_025253, partial	NA	NA	NA	NA	NA	NA	NA	No
INV_5	SPIMP04g0130150.1	SPIMPch04	21937766	21940131	G-patch domain-containing protein	F:nucleic acid binding;	Solyc04g025755.2.1	SL4.0ch04	20460976	20465746	Gag/pol polyprotein (AHRD V3.11 *-* tr|Q6WAY7|Q6WAY7_PEA)	F:nucleic acid binding;	No
INV_5	SPIMP04g0130690.1	SPIMPch04	25363496	25366953	ADP-ribosylation factor	P:cell cycle;P:cell death;C:plasma membrane;P:cellular protein modification process;P:cellular component organization;P:lipid metabolic process;F:hydrolase activity;P:catabolic process;F:nucleotide binding;P:embryo development;P:transport;P:response to external stimulus;F:transferase activity;C:cell;F:signaling receptor binding;P:signal transduction;P:response to chemical;C:endosome;P:reproductio…	Solyc04g025560.4.1	SL4.0ch04	21145930	21150581	ADP-ribosylation factor (AHRD V3.3 *-* A0A2U1LV56_ARTAN)	P:cell cycle;P:cell death;P:response to endogenous stimulus;P:nucleobase-containing compound metabolic process;C:plasma membrane;P:cellular protein modification process;P:cellular component organization;P:lipid metabolic process;F:hydrolase activity;C:cytosol;P:catabolic process;P:biosynthetic process;F:nucleic acid binding;F:nucleotide binding;P:embryo development;P:transport;P:cell differentiat…	No
INV_5	SPIMP04g0130750.1	SPIMPch04	25536100	25536379	polyubiquitin-like	P:modification-dependent protein catabolic process;F:protein tag;P:protein ubiquitination;C:nucleus;C:cytoplasm;F:ubiquitin protein ligase binding;	NA	NA	NA	NA	NA	NA	No
INV_5	SPIMP04g0130620.1	SPIMPch04	24878963	24879558	ATP-dependent DNA helicase	P:response to stress;F:nucleotide binding;P:DNA metabolic process;P:cellular component organization;F:hydrolase activity;	Solyc04g160720.1.1	SL4.0ch04	21618424	21620716	ATP-dependent DNA helicase (AHRD V3.11 *-* tr|A0A2K3P8C1|A0A2K3P8C1_TRIPR)	P:cellular process;	No
INV_5	SPIMP04g0130430.1	SPIMPch04	23607143	23609304	G-patch domain-containing protein	NA	NA	NA	NA	NA	NA	NA	No
INV_5	SPIMP04g0130680.1	SPIMPch04	25358596	25360454	Reverse transcriptase domain-containing protein	P:metabolic process;F:catalytic activity;	NA	NA	NA	NA	NA	NA	No
INV_5	NA	NA	NA	NA	NA	NA	Solyc04g160890.1.1	SL4.0ch04	23794289	23794702	F-box protein (AHRD V3.11 *-* tr|A0A2G3B4N2|A0A2G3B4N2_CAPCH)	F:carbohydrate binding;	No
INV_5	NA	NA	NA	NA	NA	NA	Solyc04g025660.1.1	SL4.0ch04	20609695	20610009	Ethylene receptor (AHRD V3.3 *-* A0A2G2WUD6_CAPBA)	P:response to abiotic stimulus;P:response to endogenous stimulus;P:nucleobase-containing compound metabolic process;F:signaling receptor activity;F:protein binding;P:cellular protein modification process;P:cellular component organization;P:response to biotic stimulus;P:biosynthetic process;F:nucleotide binding;P:response to external stimulus;P:response to stress;P:post-embryonic development;F:kin…	No
INV_5	NA	NA	NA	NA	NA	NA	Solyc04g160330.1.1	SL4.0ch04	22091507	22092411	Zinc finger BED domain-containing protein RICESLEEPER 2 (AHRD V3.11 *-* tr|A0A2U1P3R8|A0A2U1P3R8_ARTAN)	F:DNA binding;	No
INV_5	NA	NA	NA	NA	NA	NA	Solyc04g160760.1.1	SL4.0ch04	22203686	22205661	zinc finger BED domain-containing protein RICESLEEPER 2-like (AHRD V3.11 *-* XP_019068173.1)	F:DNA binding;	No
INV_5	NA	NA	NA	NA	NA	NA	Solyc04g025283.1.1	SL4.0ch04	23731197	23735410	UBN2_3 domain-containing protein (AHRD V3.3 *-* A0A1Q3CU16_CEPFO)	F:nucleic acid binding;P:DNA metabolic process;C:vacuole;P:transport;C:Golgi apparatus;	No
INV_5	NA	NA	NA	NA	NA	NA	Solyc04g160820.1.1	SL4.0ch04	23095110	23095645	Ribonuclease H (AHRD V3.11 *-* tr|A0A2K3MDB4|A0A2K3MDB4_TRIPR)	NA	No
INV_5	NA	NA	NA	NA	NA	NA	Solyc04g025657.1.1	SL4.0ch04	20661369	20663422	F-box family protein (AHRD V3.3 *-* A0A2K3MMP9_TRIPR)	F:protein binding;	No
INV_5	NA	NA	NA	NA	NA	NA	Solyc04g162600.1.1	SL4.0ch04	20521507	20522726	serine/threonine-protein kinase BLUS1-like (AHRD V3.11 *-* XP_004248628.2)	NA	No
INV_5	NA	NA	NA	NA	NA	NA	Solyc04g162610.1.1	SL4.0ch04	23230003	23230565	ATP-dependent DNA helicase (AHRD V3.11 *-* tr|A0A2G3CLV4|A0A2G3CLV4_CAPCH)	P:response to stress;P:DNA metabolic process;P:cellular component organization;F:hydrolase activity;	No
INV_5	NA	NA	NA	NA	NA	NA	Solyc04g025730.1.1	SL4.0ch04	20524429	20525311	Unknown protein	NA	No
INV_5	NA	NA	NA	NA	NA	NA	Solyc04g025735.2.1	SL4.0ch04	20575339	20575578	2-oxoisovalerate dehydrogenase subunit alpha 2, mitochondrial (AHRD V3.11 *-* tr|A0A2G3AQ73|A0A2G3AQ73_CAPCH)	F:binding;P:catabolic process;P:cellular process;F:catalytic activity;C:mitochondrion;	No
INV_5	NA	NA	NA	NA	NA	NA	Solyc04g025190.1.1	SL4.0ch04	24587982	24588215	Unknown protein	NA	Yes
INV_5	NA	NA	NA	NA	NA	NA	Solyc04g160830.1.1	SL4.0ch04	23225137	23225474	ATP-dependent DNA helicase (AHRD V3.11 *-* tr|K3YDM4|K3YDM4_SETIT)	P:DNA metabolic process;F:hydrolase activity;	No
INV_5	NA	NA	NA	NA	NA	NA	Solyc04g160770.1.1	SL4.0ch04	22249649	22250214	Peroxisome biogenesis protein 2 (AHRD V3.11 *-* tr|A0A2G2X6N8|A0A2G2X6N8_CAPBA)	C:membrane;C:integral component of membrane;	No
INV_5	NA	NA	NA	NA	NA	NA	Solyc04g025690.1.1	SL4.0ch04	20587188	20587358	Unknown protein	NA	No
INV_5	NA	NA	NA	NA	NA	NA	Solyc04g025470.1.1	SL4.0ch04	22089388	22090270	Unknown protein	NA	No
INV_5	NA	NA	NA	NA	NA	NA	Solyc04g025770.1.1	SL4.0ch04	20364043	20364291	Unknown protein	NA	Yes
INV_5	NA	NA	NA	NA	NA	NA	Solyc04g160790.1.1	SL4.0ch04	23094219	23095108	Cysteine-rich receptor-like protein kinase (AHRD V3.11 *** tr|A0A2K3NES4|A0A2K3NES4_TRIPR)	F:RNA-directed DNA polymerase activity;F:nucleotidyltransferase activity;P:RNA-dependent DNA biosynthetic process;F:transferase activity;	No
INV_5	NA	NA	NA	NA	NA	NA	Solyc04g025120.2.1	SL4.0ch04	24716604	24716759	P-loop containing nucleoside triphosphate hydrolases superfamily protein (AHRD V3.3 *-* A0A2U1NZV9_ARTAN)	C:cytosol;F:nucleotide binding;F:protein binding;F:hydrolase activity;	Yes
INV_5	NA	NA	NA	NA	NA	NA	Solyc04g160860.1.1	SL4.0ch04	23454548	23455376	DUF4219 domain-containing protein/UBN2 domain-containing protein (AHRD V3.11 *** tr|A0A1Q3BGM5|A0A1Q3BGM5_CEPFO)	F:binding;	No
INV_5	NA	NA	NA	NA	NA	NA	Solyc04g160700.1.1	SL4.0ch04	21617364	21617727	ATP-dependent DNA helicase (AHRD V3.11 *-* tr|K3YXY4|K3YXY4_SETIT)	P:DNA metabolic process;F:hydrolase activity;	No
INV_5	NA	NA	NA	NA	NA	NA	Solyc04g160750.1.1	SL4.0ch04	21909553	21911642	homeodomain GLABROUS 2 Chr1:1513388-1517024 REVERSE LENGTH 721 201606 (AHRD V3.11 --* AT1G05230.9)	F:protein binding;P:flower development;P:cell differentiation;P:cellular component organization;	No
INV_5	NA	NA	NA	NA	NA	NA	Solyc04g160780.1.1	SL4.0ch04	22250244	22251237	Peroxisome biogenesis protein 2 (AHRD V3.11 *-* tr|A0A2G2X6N8|A0A2G2X6N8_CAPBA)	NA	No
INV_5	NA	NA	NA	NA	NA	NA	Solyc04g025580.3.1	SL4.0ch04	21036516	21037635	Disease resistance protein (TIR-NBS-LRR class) (AHRD V3.3 *-* A0A2K3MUQ7_TRIPR)	C:intracellular;F:binding;P:response to stress;P:cellular process;	No
INV_5	NA	NA	NA	NA	NA	NA	Solyc04g160320.1.1	SL4.0ch04	20476983	20477666	Gag/pol polyprotein (AHRD V3.11 *-* tr|Q6WAY7|Q6WAY7_PEA)	F:nucleic acid binding;	No
INV_5	NA	NA	NA	NA	NA	NA	Solyc04g160660.1.1	SL4.0ch04	20576371	20576688	2-oxoisovalerate dehydrogenase subunit alpha 1, mitochondrial (AHRD V3.11 *-* tr|A0A2G2Y491|A0A2G2Y491_CAPAN)	C:mitochondrial alpha-ketoglutarate dehydrogenase complex;F:alpha-ketoacid dehydrogenase activity;P:oxidation-reduction process;P:branched-chain amino acid catabolic process;C:mitochondrion;F:oxidoreductase activity, acting on the aldehyde or oxo group of donors, disulfide as acceptor;	No
INV_5	NA	NA	NA	NA	NA	NA	Solyc04g025480.3.1	SL4.0ch04	21917457	21924884	homeobox-leucine zipper protein ROC8 (AHRD V3.3 *** A0A2I4EBE3_9ROSI)	F:lipid binding;F:protein binding;F:DNA binding;P:cellular component organization;P:response to light stimulus;P:metabolic process;C:nucleus;P:embryo development;P:flower development;F:DNA-binding transcription factor activity;P:response to external stimulus;P:cell differentiation;	No
INV_5	NA	NA	NA	NA	NA	NA	Solyc07g019573.2.1	SL4.0ch04	20582415	20583202	Non-functional NADPH-dependent codeinone reductase 2 (AHRD V3.11 *-* tr|A0A2G3A0P9|A0A2G3A0P9_CAPAN)	NA	No
INV_5	NA	NA	NA	NA	NA	NA	Solyc04g160880.1.1	SL4.0ch04	23528058	23528608	Ribonuclease H (AHRD V3.11 *-* tr|A0A2K3N2I7|A0A2K3N2I7_TRIPR)	F:catalytic activity;	No
INV_5	NA	NA	NA	NA	NA	NA	Solyc04g025710.3.1	SL4.0ch04	20576017	20576343	2-oxoisovalerate dehydrogenase subunit alpha (AHRD V3.3 *-* A0A2P6TP92_CHLSO)	P:response to stress;P:response to endogenous stimulus;P:cell communication;F:protein binding;P:response to chemical;C:mitochondrion;P:response to light stimulus;P:lipid metabolic process;P:catabolic process;F:catalytic activity;P:response to external stimulus;	No
INV_5	NA	NA	NA	NA	NA	NA	Solyc04g025750.3.1	SL4.0ch04	20438615	20441029	WAT1-related protein (AHRD V3.3 *** K4BR19_SOLLC)	F:transporter activity;P:response to stress;P:anatomical structure development;C:plasma membrane;C:vacuole;P:response to chemical;P:cellular process;C:endoplasmic reticulum;P:response to biotic stimulus;P:transport;P:response to external stimulus;	Yes
INV_5	NA	NA	NA	NA	NA	NA	Solyc04g160310.1.1	SL4.0ch04	20473045	20473516	Exocyst complex component EXO84A (AHRD V3.11 *-* tr|A0A2G2VT08|A0A2G2VT08_CAPBA)	C:membrane;C:integral component of membrane;P:transmembrane transport;F:transmembrane transporter activity;	No
INV_5	NA	NA	NA	NA	NA	NA	Solyc04g160810.1.1	SL4.0ch04	23097043	23097442	RNA exonuclease 1 (AHRD V3.11 *-* tr|A0A2I0XGL3|A0A2I0XGL3_9ASPA)	F:nucleotide binding;C:membrane;P:transport;	No
INV_5	NA	NA	NA	NA	NA	NA	Solyc04g160850.1.1	SL4.0ch04	23377532	23377880	Aldose 1-epimerase (AHRD V3.11 *-* tr|A0A2G3A1G0|A0A2G3A1G0_CAPAN)	P:carbohydrate metabolic process;	No
INV_5	NA	NA	NA	NA	NA	NA	Solyc04g160730.1.1	SL4.0ch04	21893713	21894482	homeobox-leucine zipper protein HDG12-like (AHRD V3.11 *-* XP_025886268.1)	NA	No
INV_5	NA	NA	NA	NA	NA	NA	Solyc04g160870.1.1	SL4.0ch04	23528834	23529793	Zf-RVT domain-containing protein (AHRD V3.11 *-* tr|A0A1Q3DJ48|A0A1Q3DJ48_CEPFO)	NA	No
INV_5	NA	NA	NA	NA	NA	NA	Solyc04g025550.1.1	SL4.0ch04	21246677	21246832	Unknown protein	NA	No
INV_5	NA	NA	NA	NA	NA	NA	Solyc04g025430.1.1	SL4.0ch04	22268603	22270573	Pentatricopeptide repeat-containing protein (AHRD V3.3 *** A0A1J3F688_NOCCA)	P:post-embryonic development;P:nucleobase-containing compound metabolic process;P:reproduction;F:protein binding;C:plastid;P:embryo development;	No
INV_5	NA	NA	NA	NA	NA	NA	Solyc04g160840.1.1	SL4.0ch04	23229632	23229943	ATP-dependent DNA helicase (AHRD V3.11 *-* tr|A0A2I4F5C1|A0A2I4F5C1_9ROSI)	P:response to stress;P:DNA metabolic process;P:cellular component organization;F:hydrolase activity;	No
INV_6	SPIMP08g0241790.1	SPIMPch08	29527662	29529458	chaperone protein dnaJ 15-like	NA	Solyc08g150112.1.1	SL4.0ch08	32874007	32876083	Chaperone protein dnaJ 16 (AHRD V3.3 *-* A0A2G2ZHP0_CAPAN)	NA	No
INV_6	SPIMP08g0241570.1	SPIMPch08	28391083	28443407	DnaJ-like protein subfamily C GRV2	F:binding;P:response to stress;P:post-embryonic development;P:tropism;C:plasma membrane;C:vacuole;P:cellular component organization;C:Golgi apparatus;P:response to light stimulus;C:endosome;P:reproduction;P:embryo development;P:transport;	Solyc08g021920.4.1	SL4.0ch08	34012455	34048677	DnaJ-like protein subfamily C GRV2 (AHRD V3.3 *** A0A2G2YXE7_CAPAN)	P:cell death;P:response to endogenous stimulus;P:tropism;C:plasma membrane;C:vacuole;P:cellular protein modification process;P:cellular component organization;P:response to light stimulus;C:cytosol;C:cytoskeleton;P:embryo development;P:transport;P:response to stress;P:post-embryonic development;F:signaling receptor binding;P:signal transduction;C:Golgi apparatus;P:response to chemical;C:endosome;…	Yes
INV_6	SPIMP08g0241810.1	SPIMPch08	29567611	29571089	Unknown protein	NA	NA	NA	NA	NA	NA	NA	No
INV_6	SPIMP08g0241820.1	SPIMPch08	29800354	29800738	Unknown protein	NA	NA	NA	NA	NA	NA	NA	No
INV_6	SPIMP08g0242360.1	SPIMPch08	35350424	35363162	Solanesyl diphosphate synthase	P:post-embryonic development;F:protein binding;C:membrane;C:chloroplast;C:mitochondrion;P:lipid metabolic process;P:cellular process;P:biosynthetic process;P:reproduction;P:embryo development;F:transferase activity;	Solyc08g023470.3.1	SL4.0ch08	27400763	27413290	geranyl pyrophosphate synthase	P:post-embryonic development;F:protein binding;C:membrane;C:chloroplast;C:mitochondrion;P:lipid metabolic process;P:cellular process;P:biosynthetic process;P:reproduction;P:embryo development;F:transferase activity;	No
INV_6	SPIMP08g0242050.1	SPIMPch08	33648209	33649553	Unknown protein	NA	NA	NA	NA	NA	NA	NA	No
INV_6	SPIMP08g0241890.1	SPIMPch08	30616843	30618865	Unknown protein	NA	NA	NA	NA	NA	NA	NA	No
INV_6	SPIMP08g0242570.1	SPIMPch08	37010872	37012525	eukaryotic translation initiation factor 3 subunit A-like	P:translational initiation;F:translation initiation factor activity;	NA	NA	NA	NA	NA	NA	Yes
INV_6	SPIMP08g0242120.1	SPIMPch08	33930612	33931329	Tubulin alpha-1 chain	F:binding;	Solyc08g160880.1.1	SL4.0ch08	28876900	28877692	Protein FAR-RED IMPAIRED RESPONSE 1 (AHRD V3.11 *-* tr|A0A1J3FSN2|A0A1J3FSN2_NOCCA)	F:binding;	No
INV_6	SPIMP08g0242300.1	SPIMPch08	35052902	35053438	Lipase_3 domain-containing protein	P:response to stress;P:cell growth;C:chloroplast;P:cellular component organization;C:mitochondrion;P:response to light stimulus;P:lipid metabolic process;F:hydrolase activity;P:catabolic process;P:response to biotic stimulus;P:biosynthetic process;P:flower development;P:response to external stimulus;	Solyc08g023420.3.1	SL4.0ch08	27705616	27706152	phospholipase A1-Igamma1, chloroplastic (AHRD V3.3 *-* A0A2I4GUV8_9ROSI)	P:response to stress;P:cell growth;C:chloroplast;P:cellular component organization;C:mitochondrion;P:response to light stimulus;P:lipid metabolic process;F:hydrolase activity;P:catabolic process;P:response to biotic stimulus;P:biosynthetic process;P:flower development;P:response to external stimulus;	No
INV_6	SPIMP08g0242440.1	SPIMPch08	36226830	36255609	Unknown protein	NA	NA	NA	NA	NA	NA	NA	No
INV_6	SPIMP08g0241540.1	SPIMPch08	28290401	28297486	Transmembrane protein	C:plasma membrane;	NA	NA	NA	NA	NA	NA	Yes
INV_6	SPIMP08g0241940.1	SPIMPch08	30866119	30866467	2Fe-2S ferredoxin-type domain-containing protein	P:electron transport chain;F:iron-sulfur cluster binding;F:electron transfer activity;	Solyc08g022140.1.1	SL4.0ch08	31596660	31597008	2Fe-2S ferredoxin-like superfamily protein (AHRD V3.3 *-* F4JV23_ARATH)	P:electron transport chain;F:iron-sulfur cluster binding;F:electron transfer activity;	No
INV_6	SPIMP08g0242020.1	SPIMPch08	33068429	33069211	zinc finger CCCH domain-containing protein 53 isoform X1	NA	NA	NA	NA	NA	NA	NA	No
INV_6	SPIMP08g0241730.1	SPIMPch08	29041483	29042495	Unknown protein	NA	NA	NA	NA	NA	NA	NA	No
INV_6	SPIMP08g0241690.1	SPIMPch08	28930352	28938213	Unknown protein	NA	NA	NA	NA	NA	NA	NA	No
INV_6	SPIMP08g0241580.1	SPIMPch08	28391429	28418731	Unknown protein	NA	NA	NA	NA	NA	NA	NA	Yes
INV_6	SPIMP08g0241560.1	SPIMPch08	28353268	28357444	Histone-lysine N-methyltransferase	C:membrane;	NA	NA	NA	NA	NA	NA	Yes
INV_6	SPIMP08g0241680.1	SPIMPch08	28871323	28876503	Polyprotein, 3'-partial, putative	NA	NA	NA	NA	NA	NA	NA	No
INV_6	SPIMP08g0242390.1	SPIMPch08	35476983	35488204	Lactamase_B domain-containing protein	P:biological_process;P:protein lipoylation;C:cytoplasm;P:cellular protein modification process;F:hydrolase activity;C:cytosol;F:octanoyl transferase activity (acting on glycine-cleavage complex H protein);C:nucleus;F:transferase activity;F:octanoyltransferase activity;F:transferase activity, transferring acyl groups;F:lipoyl(octanoyl) transferase activity;	Solyc08g023500.5.1	SL4.0ch08	27274234	27287000	Metallo-hydrolase/oxidoreductase superfamily protein (AHRD V3.11 *** tr|A0A2U1PDH4|A0A2U1PDH4_ARTAN)	P:biological_process;P:protein lipoylation;C:cytoplasm;P:cellular protein modification process;F:hydrolase activity;C:cytosol;F:octanoyl transferase activity (acting on glycine-cleavage complex H protein);C:nucleus;F:transferase activity;F:octanoyltransferase activity;F:transferase activity, transferring acyl groups;F:lipoyl(octanoyl) transferase activity;	No
INV_6	SPIMP08g0242470.1	SPIMPch08	36459249	36459885	Rep_fac-A_C domain-containing protein	NA	NA	NA	NA	NA	NA	NA	No
INV_6	SPIMP08g0242510.1	SPIMPch08	36790515	36799523	Transposon Ty3-I Gag-Pol polyprotein	NA	NA	NA	NA	NA	NA	NA	No
INV_6	SPIMP08g0241700.1	SPIMPch08	28933975	28938425	Myosin heavy chain-related protein	P:cell cycle;P:carbohydrate metabolic process;P:biosynthetic process;P:reproduction;P:DNA metabolic process;C:chloroplast;P:cellular component organization;	Solyc08g022030.3.1	SL4.0ch08	33517271	33521656	Myosin heavy chain-related protein (AHRD V3.3 *** Q8H1E5_ARATH)	P:cell cycle;P:carbohydrate metabolic process;P:biosynthetic process;P:reproduction;P:DNA metabolic process;C:chloroplast;P:cellular component organization;	No
INV_6	SPIMP08g0242490.1	SPIMPch08	36746938	36747475	Unknown protein	NA	NA	NA	NA	NA	NA	NA	No
INV_6	SPIMP08g0241970.1	SPIMPch08	31040281	31043489	uncharacterized protein LOC107003525	NA	NA	NA	NA	NA	NA	NA	No
INV_6	SPIMP08g0241720.1	SPIMPch08	28982149	28982406	Leucine-rich repeat extensin-like protein 5	NA	NA	NA	NA	NA	NA	NA	No
INV_6	SPIMP08g0241950.1	SPIMPch08	30936273	30937482	NAD(P)H-quinone oxidoreductase subunit H, chloroplastic	C:membrane;P:generation of precursor metabolites and energy;C:chloroplast;P:photosynthesis;P:cellular component organization;F:nucleotide binding;C:thylakoid;F:catalytic activity;	Solyc08g022170.1.1	SL4.0ch08	31526393	31526800	NAD(P)H-quinone oxidoreductase subunit H, chloroplastic (AHRD V3.3 *-* A0A1L6Z688_CAPCH)	C:thylakoid;F:nucleotide binding;C:membrane;P:generation of precursor metabolites and energy;F:catalytic activity;C:chloroplast;P:photosynthesis;	No
INV_6	SPIMP08g0241990.1	SPIMPch08	32616528	32620297	PREDICTED: uncharacterized protein LOC102589243 isoform X1	NA	NA	NA	NA	NA	NA	NA	No
INV_6	SPIMP08g0242550.1	SPIMPch08	36892324	36894807	Ubiquitin carboxyl-terminal hydrolase	P:cell cycle;P:regulation of molecular function;P:cell death;F:protein binding;C:cytoplasm;P:cellular protein modification process;P:multicellular organism development;P:cellular component organization;F:hydrolase activity;C:cytoskeleton;P:cell differentiation;C:nucleoplasm;P:response to stress;C:membrane;P:signal transduction;P:DNA metabolic process;	Solyc08g021830.1.1	SL4.0ch08	34229325	34232646	Ubiquitin carboxyl-terminal hydrolase 20 (AHRD V3.3 *** A0A2G3DCT4_CAPCH)	F:binding;P:response to stress;P:nucleobase-containing compound metabolic process;C:cytoplasm;P:cellular protein modification process;P:cellular component organization;F:hydrolase activity;P:response to biotic stimulus;C:nucleus;P:response to external stimulus;	No
INV_6	SPIMP08g0242090.1	SPIMPch08	33835510	33835992	CCHC-type domain-containing protein	F:zinc ion binding;F:nucleic acid binding;P:DNA integration;	NA	NA	NA	NA	NA	NA	No
INV_6	SPIMP08g0241960.1	SPIMPch08	31026055	31029390	hypothetical protein EJD97_023857, partial	NA	NA	NA	NA	NA	NA	NA	No
INV_6	SPIMP08g0242520.1	SPIMPch08	36790752	36802735	Unknown protein	C:membrane;P:transport;	NA	NA	NA	NA	NA	NA	No
INV_6	SPIMP08g0242410.1	SPIMPch08	35516517	35517089	Unknown protein	NA	NA	NA	NA	NA	NA	NA	No
INV_6	SPIMP08g0242030.1	SPIMPch08	33129209	33130657	Lipase_3 domain-containing protein	P:response to stress;P:cell growth;C:chloroplast;P:cellular component organization;C:mitochondrion;P:response to light stimulus;P:lipid metabolic process;F:hydrolase activity;P:catabolic process;P:response to biotic stimulus;P:biosynthetic process;P:flower development;P:response to external stimulus;	Solyc08g022240.1.1	SL4.0ch08	29655485	29656933	phospholipase A1-Igamma1, chloroplastic (AHRD V3.3 *** A0A2I4GUV8_9ROSI)	P:response to stress;P:cell growth;C:chloroplast;P:cellular component organization;C:mitochondrion;P:response to light stimulus;P:lipid metabolic process;F:hydrolase activity;P:catabolic process;P:response to biotic stimulus;P:biosynthetic process;P:flower development;P:response to external stimulus;	No
INV_6	SPIMP08g0242430.1	SPIMPch08	35795709	35823454	WD_REPEATS_REGION domain-containing protein	C:intracellular;P:metabolic process;P:response to stress;P:cellular process;P:reproduction;P:multicellular organism development;	Solyc08g023580.4.1	SL4.0ch08	26943812	26946481	WD repeat-containing protein 48-like (AHRD V3.3 *-* A0A2I4FK32_9ROSI)	P:biological_process;P:seminiferous tubule development;C:cytoplasm;P:regulation of protein monoubiquitination;F:ubiquitin binding;F:molecular_function;P:skeletal system morphogenesis;P:double-strand break repair via homologous recombination;P:skin development;P:single fertilization;P:male gonad development;P:protein deubiquitination;P:positive regulation of epithelial cell proliferation;P:embryon…	No
INV_6	SPIMP08g0241860.1	SPIMPch08	30371242	30372015	enhancer of mRNA-decapping protein 4-like	P:catabolic process;P:nucleobase-containing compound metabolic process;C:cytoplasm;	NA	NA	NA	NA	NA	NA	No
INV_6	SPIMP08g0242350.1	SPIMPch08	35305771	35320870	ALA-interacting subunit	F:transporter activity;C:endoplasmic reticulum;C:plasma membrane;P:transport;P:cellular component organization;C:Golgi apparatus;C:endosome;	Solyc08g023460.5.1	SL4.0ch08	27442730	27457379	ALA-interacting subunit (AHRD V3.11 *** tr|A0A2G3BRL9|A0A2G3BRL9_CAPCH)	F:transporter activity;C:endoplasmic reticulum;C:plasma membrane;P:transport;P:cellular component organization;C:Golgi apparatus;C:endosome;	No
INV_6	SPIMP08g0242180.1	SPIMPch08	34053372	34053749	DUF659 domain-containing protein	F:protein binding;C:membrane;F:DNA binding;	Solyc08g160870.1.1	SL4.0ch08	28757378	28758178	DUF659 domain-containing protein (AHRD V3.11 *** tr|A0A1Q3DB12|A0A1Q3DB12_CEPFO)	F:nucleic acid binding;	No
INV_6	SPIMP08g0241830.1	SPIMPch08	30192288	30199353	Unknown protein	NA	Solyc08g022080.4.1	SL4.0ch08	32242368	32243859	BZIP transcription factor (AHRD V3.3 *-* A0A1Y0JYZ6_WHEAT)	P:circadian rhythm;P:cell death;P:response to endogenous stimulus;P:nucleobase-containing compound metabolic process;F:protein binding;C:cytoplasm;P:response to biotic stimulus;P:biosynthetic process;P:cellular homeostasis;P:response to external stimulus;P:response to stress;P:post-embryonic development;P:cell communication;F:DNA binding;P:response to chemical;P:carbohydrate metabolic process;C:n…	No
INV_6	SPIMP08g0241920.1	SPIMPch08	30631155	30632641	Chromo domain-containing protein	P:nucleobase-containing compound metabolic process;C:membrane;F:hydrolase activity;	NA	NA	NA	NA	NA	NA	No
INV_6	SPIMP08g0241740.1	SPIMPch08	29148728	29149202	Unknown protein	NA	Solyc08g160990.1.1	SL4.0ch08	33254226	33255016	SNF2 domain-containing protein CLASSY 4-like (AHRD V3.11 *-* XP_019070524.1)	NA	No
INV_6	SPIMP08g0241750.1	SPIMPch08	29158526	29159154	SWIM-type domain-containing protein	F:nucleic acid binding;	NA	NA	NA	NA	NA	NA	No
INV_6	SPIMP08g0242270.1	SPIMPch08	34716671	34718045	Unknown protein	NA	NA	NA	NA	NA	NA	NA	No
INV_6	SPIMP08g0242140.1	SPIMPch08	33973842	33976094	Myosin heavy chain-like protein	NA	Solyc08g023270.3.1	SL4.0ch08	28832743	28834115	myosin heavy chain-like protein (AHRD V3.3 *** AT4G03620.2)	NA	No
INV_6	SPIMP08g0242340.1	SPIMPch08	35140077	35143887	SWIM-type domain-containing protein	NA	NA	NA	NA	NA	NA	NA	No
INV_6	SPIMP08g0242000.1	SPIMPch08	32688754	32696590	Methylthioribose-1-phosphate isomerase	C:cytosol;P:biosynthetic process;P:cellular process;F:protein binding;F:catalytic activity;C:nucleolus;C:nucleoplasm;	Solyc08g022210.4.1	SL4.0ch08	30114465	30122391	Methylthioribose-1-phosphate isomerase (AHRD V3.3 *** A0A1U8DRF1_CAPAN)	C:cytosol;P:biosynthetic process;P:cellular process;F:protein binding;F:catalytic activity;C:nucleolus;C:nucleoplasm;	No
INV_6	SPIMP08g0242540.1	SPIMPch08	36876282	36878485	Retrovirus-related Pol polyprotein from transposon RE1	F:binding;	NA	NA	NA	NA	NA	NA	No
INV_6	SPIMP08g0241610.1	SPIMPch08	28568126	28581352	EamA domain-containing protein	C:membrane;C:vacuole;C:mitochondrion;	Solyc08g021960.3.1	SL4.0ch08	33874350	33886177	EamA-like transporter family (AHRD V3.3 *** A0A2U1LJA9_ARTAN)	C:membrane;C:vacuole;C:mitochondrion;	No
INV_6	SPIMP08g0241710.1	SPIMPch08	28969434	28982864	Unknown protein	NA	NA	NA	NA	NA	NA	NA	No
INV_6	SPIMP08g0242370.1	SPIMPch08	35383756	35385981	SWIM-type domain-containing protein	F:binding;P:biosynthetic process;P:nucleobase-containing compound metabolic process;	Solyc08g160820.1.1	SL4.0ch08	27378707	27379213	protein FAR1-RELATED SEQUENCE 5-like (AHRD V3.11 *-* tr|A0A2I4GR29|A0A2I4GR29_9ROSI)	F:binding;P:biosynthetic process;P:nucleobase-containing compound metabolic process;	No
INV_6	SPIMP08g0242160.1	SPIMPch08	34010879	34013041	Reverse transcriptase domain-containing protein	F:RNA-directed DNA polymerase activity;F:RNA-DNA hybrid ribonuclease activity;F:nucleic acid binding;P:RNA phosphodiester bond hydrolysis, endonucleolytic;P:RNA-dependent DNA biosynthetic process;	NA	NA	NA	NA	NA	NA	No
INV_6	SPIMP08g0242320.1	SPIMPch08	35094645	35094969	Unknown protein	NA	NA	NA	NA	NA	NA	NA	No
INV_6	SPIMP08g0241870.1	SPIMPch08	30470250	30475918	mediator of RNA polymerase II transcription subunit 15-like isoform X1	NA	Solyc08g022120.3.1	SL4.0ch08	31978623	31981816	hypothetical protein (AHRD V3.3 *** AT4G18400.1)	NA	No
INV_6	SPIMP08g0241770.1	SPIMPch08	29195339	29205434	Glycosyltransferase family 92 protein	C:cell wall;P:response to endogenous stimulus;P:cell growth;C:plasma membrane;P:multicellular organism development;P:response to chemical;P:cellular component organization;C:Golgi apparatus;P:response to light stimulus;C:endosome;P:carbohydrate metabolic process;P:biosynthetic process;P:cell differentiation;	NA	NA	NA	NA	NA	NA	No
INV_6	SPIMP08g0242070.1	SPIMPch08	33678256	33678761	Unknown protein	NA	NA	NA	NA	NA	NA	NA	No
INV_6	SPIMP08g0242100.1	SPIMPch08	33908880	33910047	Unknown protein	P:regulation of transcription, DNA-templated;P:plant-type secondary cell wall biogenesis;F:nucleic acid binding;P:root cap development;C:nucleus;P:positive regulation of cell fate commitment;P:regionalization;	NA	NA	NA	NA	NA	NA	No
INV_6	SPIMP08g0242260.1	SPIMPch08	34701279	34701572	Unknown protein	NA	Solyc08g023370.1.1	SL4.0ch08	28060318	28060611	Unknown protein	NA	No
INV_6	SPIMP08g0241850.1	SPIMPch08	30203035	30215103	Unknown protein	NA	Solyc08g022100.1.1	SL4.0ch08	32224089	32224403	Unknown protein	NA	No
INV_6	SPIMP08g0242460.1	SPIMPch08	36396384	36397822	Retrovirus-related Pol polyprotein from transposon TNT 1-94	F:nucleic acid binding;C:membrane;C:integral component of membrane;P:DNA integration;	NA	NA	NA	NA	NA	NA	No
INV_6	SPIMP08g0241590.1	SPIMPch08	28421215	28442461	Unknown protein	NA	NA	NA	NA	NA	NA	NA	Yes
INV_6	SPIMP08g0241550.1	SPIMPch08	28330873	28332081	F-box domain-containing protein	P:catabolic process;F:protein binding;C:membrane;P:cellular protein modification process;F:transferase activity;	NA	NA	NA	NA	NA	NA	Yes
INV_6	SPIMP08g0241620.1	SPIMPch08	28618322	28619845	DUF659 domain-containing protein	F:nucleic acid binding;C:membrane;	NA	NA	NA	NA	NA	NA	No
INV_6	SPIMP08g0242310.1	SPIMPch08	35059939	35060392	PREDICTED: uncharacterized protein LOC107059761	NA	NA	NA	NA	NA	NA	NA	No
INV_6	SPIMP08g0242170.1	SPIMPch08	34051305	34052017	DUF659 domain-containing protein	F:protein binding;F:DNA binding;	NA	NA	NA	NA	NA	NA	No
INV_6	SPIMP08g0241640.1	SPIMPch08	28688359	28693439	26S proteasome regulatory subunit 6A homolog	P:circadian rhythm;P:cell cycle;P:response to abiotic stimulus;P:nucleobase-containing compound metabolic process;F:protein binding;P:cellular protein modification process;P:cellular component organization;F:hydrolase activity;C:cytosol;P:catabolic process;P:response to biotic stimulus;P:biosynthetic process;F:nucleotide binding;P:embryo development;P:transport;P:response to external stimulus;P:c…	Solyc08g021990.3.1	SL4.0ch08	33762669	33767733	26S proteasome regulatory subunit (AHRD V3.3 *** A8IIP7_CHLRE)	P:circadian rhythm;P:cell cycle;P:response to abiotic stimulus;P:nucleobase-containing compound metabolic process;F:protein binding;P:cellular protein modification process;P:cellular component organization;F:hydrolase activity;C:cytosol;P:catabolic process;P:response to biotic stimulus;P:biosynthetic process;F:nucleotide binding;P:embryo development;P:transport;P:response to external stimulus;P:c…	No
INV_6	SPIMP08g0242060.1	SPIMPch08	33663781	33664260	CCHC-type domain-containing protein	NA	NA	NA	NA	NA	NA	NA	No
INV_6	SPIMP08g0241650.1	SPIMPch08	28731123	28733863	DDE Tnp4 domain-containing protein	C:membrane;	Solyc08g022025.1.1	SL4.0ch08	33690591	33724338	Unknown protein	NA	No
INV_6	SPIMP08g0241530.1	SPIMPch08	28282464	28311635	Glycos_transf_3 domain-containing protein	F:DNA binding;	NA	NA	NA	NA	NA	NA	Yes
INV_6	SPIMP08g0241930.1	SPIMPch08	30633541	30635075	Reverse transcriptase domain-containing protein	F:aspartic-type endopeptidase activity;F:nucleic acid binding;P:proteolysis;P:DNA integration;	NA	NA	NA	NA	NA	NA	No
INV_6	SPIMP08g0242040.1	SPIMPch08	33443586	33443879	CCHC-type domain-containing protein	F:zinc ion binding;F:nucleic acid binding;P:DNA integration;	NA	NA	NA	NA	NA	NA	No
INV_6	SPIMP08g0242240.1	SPIMPch08	34584737	34587335	Integrase catalytic domain-containing protein	F:zinc ion binding;F:nucleic acid binding;C:membrane;C:integral component of membrane;P:DNA integration;	NA	NA	NA	NA	NA	NA	No
INV_6	SPIMP08g0241800.1	SPIMPch08	29563129	29571296	prolyl endopeptidase-like	C:cytosol;P:cell communication;C:nucleus;F:protein binding;P:protein metabolic process;F:hydrolase activity;	Solyc08g022070.3.1	SL4.0ch08	32839297	32847394	Prolyl oligopeptidase (AHRD V3.3 *** H2D7F1_COFAR)	C:cytosol;P:cell communication;C:nucleus;F:protein binding;P:protein metabolic process;F:hydrolase activity;	No
INV_6	SPIMP08g0242530.1	SPIMPch08	36805254	36806923	Auxin-responsive protein	P:biosynthetic process;P:nucleobase-containing compound metabolic process;C:nucleus;	Solyc08g021820.3.1	SL4.0ch08	34318897	34320408	auxin-regulated IAA29	P:post-embryonic development;P:response to endogenous stimulus;P:nucleobase-containing compound metabolic process;P:tropism;F:protein binding;F:DNA binding;P:response to chemical;P:response to light stimulus;P:biosynthetic process;P:reproduction;C:nucleus;P:embryo development;	No
INV_6	SPIMP08g0241670.1	SPIMPch08	28802660	28802895	Unknown protein	NA	NA	NA	NA	NA	NA	NA	No
INV_6	SPIMP08g0241630.1	SPIMPch08	28619856	28620326	DUF659 domain-containing protein	P:DNA metabolic process;F:protein binding;C:membrane;F:DNA binding;	Solyc08g021980.2.1	SL4.0ch08	33834629	33835821	DUF659 domain-containing protein (AHRD V3.3 *-* A0A1Q3AM93_CEPFO)	F:nucleic acid binding;	No
INV_6	SPIMP08g0242500.1	SPIMPch08	36777077	36777554	Unknown protein	NA	NA	NA	NA	NA	NA	NA	No
INV_6	SPIMP08g0242200.1	SPIMPch08	34193222	34194127	Unknown protein	NA	NA	NA	NA	NA	NA	NA	No
INV_6	SPIMP08g0242380.1	SPIMPch08	35387957	35392724	DUF3700 domain-containing protein	NA	Solyc08g023495.1.1	SL4.0ch08	27374905	27375725	Aluminum induced protein with YGL and LRDR motifs (AHRD V3.3 *-* Q9FG81_ARATH)	NA	No
INV_6	SPIMP08g0242580.1	SPIMPch08	37025935	37027532	ANK_REP_REGION domain-containing protein	P:biological_process;C:intracellular;F:protein binding;C:membrane;	Solyc08g021880.1.1	SL4.0ch08	34078260	34078718	Ankyrin repeat family protein (AHRD V3.3 *-* F8WLB2_CITUN)	C:membrane;	Yes
INV_6	SPIMP08g0242250.1	SPIMPch08	34591798	34595139	Ubiquitin carboxyl-terminal hydrolase	P:catabolic process;P:cellular protein modification process;F:hydrolase activity;	Solyc08g023360.4.1	SL4.0ch08	28203788	28204566	Ubiquitin carboxyl-terminal hydrolase 20 (AHRD V3.11 *-* tr|A0A2G3DCT4|A0A2G3DCT4_CAPCH)	P:protein metabolic process;F:hydrolase activity;	No
INV_6	SPIMP08g0242080.1	SPIMPch08	33794219	33796972	SWIM-type domain-containing protein	F:protein kinase activity;P:transposition, DNA-mediated;F:kinase activity;F:DNA binding;F:ATP binding;P:phosphorylation;F:zinc ion binding;P:protein phosphorylation;F:transposase activity;	Solyc08g160170.1.1	SL4.0ch08	28988899	28989650	4-hydroxy-3-methylbut-2-enyl diphosphate reductase, chloroplastic (AHRD V3.11 *-* tr|A0A2G2ZW71|A0A2G2ZW71_CAPAN)	F:nucleic acid binding;	No
INV_6	SPIMP08g0242330.1	SPIMPch08	35111821	35117729	CSC1-like protein ERD4	F:transporter activity;P:response to stress;P:response to abiotic stimulus;C:plasma membrane;C:vacuole;C:chloroplast;C:Golgi apparatus;C:cytoskeleton;P:cellular process;P:transport;	Solyc08g023440.3.1	SL4.0ch08	27641322	27647230	Early-responsive to dehydration stress protein (ERD4) (AHRD V3.3 *** A0A2U1KBS2_ARTAN)	F:transporter activity;P:response to stress;P:response to abiotic stimulus;C:plasma membrane;C:vacuole;C:chloroplast;C:Golgi apparatus;C:cytoskeleton;P:cellular process;P:transport;	No
INV_6	SPIMP08g0242230.1	SPIMPch08	34501720	34502184	Unknown protein	NA	NA	NA	NA	NA	NA	NA	No
INV_6	SPIMP08g0242150.1	SPIMPch08	33975624	33982226	Protein BREAST CANCER SUSCEPTIBILITY 1-like protein	P:cell cycle;P:regulation of molecular function;P:response to abiotic stimulus;P:cell death;P:response to endogenous stimulus;F:protein binding;C:cytoplasm;P:cellular protein modification process;P:multicellular organism development;P:cellular component organization;P:catabolic process;P:response to biotic stimulus;P:biosynthetic process;P:response to external stimulus;P:cell differentiation;F:tr…	Solyc08g023280.4.1	SL4.0ch08	28825897	28829925	Protein BREAST CANCER SUSCEPTIBILITY 1-like protein (AHRD V3.11 *** tr|A0A2G2W546|A0A2G2W546_CAPBA)	P:cell cycle;P:regulation of molecular function;P:response to abiotic stimulus;F:protein binding;C:cytoplasm;P:cellular protein modification process;P:cellular component organization;P:catabolic process;P:response to biotic stimulus;P:biosynthetic process;P:response to external stimulus;F:transferase activity;C:nucleoplasm;P:response to stress;P:signal transduction;P:response to chemical;P:DNA me…	No
INV_6	SPIMP08g0241760.1	SPIMPch08	29184135	29192856	Endoglucanase	F:binding;C:cell wall;C:membrane;P:cell growth;P:multicellular organism development;P:cellular component organization;C:Golgi apparatus;F:hydrolase activity;P:carbohydrate metabolic process;P:response to biotic stimulus;P:reproduction;P:response to external stimulus;	Solyc08g022050.3.1	SL4.0ch08	33214143	33214933	Endoglucanase (AHRD V3.11 *-* tr|Q9ZSP9|Q9ZSP9_SOLLC)	C:cell wall;F:protein binding;C:membrane;P:cell growth;P:multicellular organism development;P:cellular component organization;C:Golgi apparatus;F:hydrolase activity;P:carbohydrate metabolic process;P:reproduction;	No
INV_6	SPIMP08g0242010.1	SPIMPch08	32699993	32709081	Unknown protein	NA	NA	NA	NA	NA	NA	NA	No
INV_6	SPIMP08g0242450.1	SPIMPch08	36370820	36383511	Ubiquitin carboxyl-terminal hydrolase	P:catabolic process;P:cellular process;P:protein metabolic process;F:hydrolase activity;	NA	NA	NA	NA	NA	NA	No
INV_6	SPIMP08g0241880.1	SPIMPch08	30591142	30601231	uncharacterized protein LOC101248994	NA	Solyc08g022130.3.1	SL4.0ch08	31864631	31867072	Unknown protein	NA	No
INV_6	SPIMP08g0241900.1	SPIMPch08	30621694	30623660	F-box-like/WD repeat-containing protein	P:response to abiotic stimulus;P:response to endogenous stimulus;P:nucleobase-containing compound metabolic process;F:protein binding;P:cellular protein modification process;P:cellular component organization;P:lipid metabolic process;P:catabolic process;P:biosynthetic process;C:cytoskeleton;F:transcription regulator activity;P:embryo development;P:response to external stimulus;P:cell differentiat…	NA	NA	NA	NA	NA	NA	No
INV_6	SPIMP08g0241910.1	SPIMPch08	30624838	30626188	RING-type domain-containing protein	NA	NA	NA	NA	NA	NA	NA	No
INV_6	SPIMP08g0241840.1	SPIMPch08	30192976	30215355	BZIP domain-containing protein	P:response to stress;P:post-embryonic development;P:nucleobase-containing compound metabolic process;F:protein binding;F:DNA binding;P:response to chemical;P:biosynthetic process;P:carbohydrate metabolic process;P:response to biotic stimulus;P:reproduction;C:nucleus;F:DNA-binding transcription factor activity;P:cellular homeostasis;P:response to external stimulus;	Solyc08g022110.2.1	SL4.0ch08	32221769	32223105	bZIP transcription factor family protein (AHRD V3.3 *-* AT5G28770.2)	P:cellular process;F:protein binding;P:response to external stimulus;P:response to chemical;	No
INV_6	SPIMP08g0242110.1	SPIMPch08	33914219	33914605	uncharacterized protein LOC114075553	NA	NA	NA	NA	NA	NA	NA	No
INV_6	SPIMP08g0242210.1	SPIMPch08	34396259	34397691	Retrovirus-related Pol polyprotein from transposon TNT 1-94	P:metabolic process;F:hydrolase activity;	NA	NA	NA	NA	NA	NA	No
INV_6	SPIMP08g0242280.1	SPIMPch08	34786595	34787406	Leucine-rich repeat extensin-like protein 5	C:membrane;C:integral component of membrane;	NA	NA	NA	NA	NA	NA	No
INV_6	SPIMP08g0241660.1	SPIMPch08	28791216	28791590	Endoglucanase	P:catabolic process;P:carbohydrate metabolic process;P:post-embryonic development;P:reproduction;P:cellular component organization;F:hydrolase activity;	NA	NA	NA	NA	NA	NA	No
INV_6	SPIMP08g0241600.1	SPIMPch08	28538421	28544452	synaptotagmin-5-like	P:regulation of molecular function;F:protein binding;C:plasma membrane;C:vacuole;P:cellular component organization;P:embryo development;P:transport;P:cell differentiation;F:lipid binding;P:signal transduction;C:Golgi apparatus;P:response to chemical;C:endosome;P:cell-cell signaling;C:endoplasmic reticulum;C:nucleus;P:reproduction;	Solyc08g021940.4.1	SL4.0ch08	33910754	33913047	Calcium-dependent lipid-binding (CaLB domain) family protein (AHRD V3.11 *-* tr|A0A2U1MY23|A0A2U1MY23_ARTAN)	F:lipid binding;C:endoplasmic reticulum;P:cellular process;F:protein binding;C:plasma membrane;P:transport;C:Golgi apparatus;	No
INV_6	SPIMP08g0242400.1	SPIMPch08	35506628	35513368	Serine incorporator 4	NA	Solyc08g023510.3.1	SL4.0ch08	27250845	27251306	Unknown protein	F:hydrolase activity;	No
INV_6	SPIMP08g0242220.1	SPIMPch08	34411352	34411897	Unknown protein	NA	Solyc08g023345.1.1	SL4.0ch08	28384388	28385088	Unknown protein	NA	No
INV_6	SPIMP08g0242130.1	SPIMPch08	33966699	33967855	DUF4283 domain-containing protein	C:membrane;C:integral component of membrane;P:oxidation-reduction process;F:dioxygenase activity;	Solyc08g160160.1.1	SL4.0ch08	28838916	28841536	Zf-RVT domain-containing protein (AHRD V3.11 *** tr|A0A1Q3ATZ8|A0A1Q3ATZ8_CEPFO)	NA	No
INV_6	SPIMP08g0242560.1	SPIMPch08	36919505	36979838	PREDICTED: uncharacterized protein LOC108949245	NA	NA	NA	NA	NA	NA	NA	No
INV_6	SPIMP08g0242420.1	SPIMPch08	35575755	35577145	Zinc finger MYM-type protein 1	C:membrane;	NA	NA	NA	NA	NA	NA	No
INV_6	SPIMP08g0242290.1	SPIMPch08	35005174	35005434	uncharacterized protein LOC107030060	NA	Solyc08g160840.1.1	SL4.0ch08	27748058	27748900	CHD3-type chromatin-remodeling factor PICKLE (AHRD V3.11 *-* tr|A0A2G2WKK8|A0A2G2WKK8_CAPBA)	F:zinc ion binding;	No
INV_6	SPIMP08g0242480.1	SPIMPch08	36463833	36576883	Unknown protein	NA	NA	NA	NA	NA	NA	NA	No
INV_6	SPIMP08g0241780.1	SPIMPch08	29517065	29566472	Unknown protein	NA	NA	NA	NA	NA	NA	NA	No
INV_6	NA	NA	NA	NA	NA	NA	Solyc08g022060.2.1	SL4.0ch08	32885527	32885740	Unknown protein	NA	No
INV_6	NA	NA	NA	NA	NA	NA	Solyc08g023550.1.1	SL4.0ch08	27185836	27186033	Zinc finger MYM-type protein 1 (AHRD V3.3 *-* A0A2U1M0J0_ARTAN)	F:protein dimerization activity;	No
INV_6	NA	NA	NA	NA	NA	NA	Solyc08g023380.1.1	SL4.0ch08	28006109	28007045	Cellulose synthase (AHRD V3.3 *-* K4BTR6_SOLLC)	P:cell cycle;C:cell wall;P:response to abiotic stimulus;F:protein binding;C:plasma membrane;C:chloroplast;P:cellular component organization;P:response to biotic stimulus;P:biosynthetic process;P:response to external stimulus;F:transferase activity;P:response to stress;P:post-embryonic development;P:cell growth;C:Golgi apparatus;P:response to chemical;C:endosome;P:carbohydrate metabolic process;P:…	No
INV_6	NA	NA	NA	NA	NA	NA	Solyc08g160860.1.1	SL4.0ch08	27810976	27811448	Zf-RVT domain-containing protein (AHRD V3.11 *-* tr|A0A1Q3D9G4|A0A1Q3D9G4_CEPFO)	C:membrane;C:integral component of membrane;	No
INV_6	NA	NA	NA	NA	NA	NA	Solyc08g029410.1.1	SL4.0ch08	35006712	35006984	Protein Ycf2 (AHRD V3.3 *-* A0A0U1ZJJ5_9SOLN)	P:metabolic process;F:nucleic acid binding;F:nucleotide binding;C:chloroplast;F:transferase activity;	Yes
INV_6	NA	NA	NA	NA	NA	NA	Solyc08g161010.1.1	SL4.0ch08	33906935	33907966	RVT_3 domain-containing protein (AHRD V3.11 *-* tr|A0A1Q3DCJ0|A0A1Q3DCJ0_CEPFO)	F:RNA-DNA hybrid ribonuclease activity;F:nucleic acid binding;P:RNA phosphodiester bond hydrolysis, endonucleolytic;	No
INV_6	NA	NA	NA	NA	NA	NA	Solyc08g022133.1.1	SL4.0ch08	31869751	31874564	Unknown protein	NA	No
INV_6	NA	NA	NA	NA	NA	NA	Solyc08g160790.1.1	SL4.0ch08	27380041	27380646	protein FAR1-RELATED SEQUENCE 5-like (AHRD V3.11 *-* XP_025888960.1)	NA	No
INV_6	NA	NA	NA	NA	NA	NA	Solyc08g161040.1.1	SL4.0ch08	34667686	34668239	ATP-dependent DNA helicase (AHRD V3.11 *-* tr|K3ZDS5|K3ZDS5_SETIT)	P:response to stress;P:DNA metabolic process;P:cellular component organization;F:hydrolase activity;	No
INV_6	NA	NA	NA	NA	NA	NA	Solyc08g023490.5.1	SL4.0ch08	27371142	27373877	Pentatricopeptide repeat (AHRD V3.11 *** tr|A0A200RE21|A0A200RE21_9MAGN)	P:post-embryonic development;P:nucleobase-containing compound metabolic process;F:protein binding;C:cytoplasm;P:translation;	No
INV_6	NA	NA	NA	NA	NA	NA	Solyc08g160980.1.1	SL4.0ch08	33249870	33250216	DUF4219 domain-containing protein/UBN2 domain-containing protein (AHRD V3.11 *-* tr|A0A1Q3C7Q5|A0A1Q3C7Q5_CEPFO)	NA	No
INV_6	NA	NA	NA	NA	NA	NA	Solyc08g023240.1.1	SL4.0ch08	29622892	29623462	Unknown protein	NA	No
INV_6	NA	NA	NA	NA	NA	NA	Solyc08g023410.1.1	SL4.0ch08	27706425	27706661	Alpha/beta-Hydrolases superfamily protein (AHRD V3.3 *-* Q9C8G6_ARATH)	P:response to stress;P:cell growth;C:chloroplast;P:cellular component organization;C:mitochondrion;P:response to light stimulus;P:lipid metabolic process;F:hydrolase activity;P:catabolic process;P:response to biotic stimulus;P:biosynthetic process;P:flower development;P:response to external stimulus;	No
INV_6	NA	NA	NA	NA	NA	NA	Solyc08g022137.1.1	SL4.0ch08	31899629	31909871	Unknown protein	NA	No
INV_6	NA	NA	NA	NA	NA	NA	Solyc08g160890.1.1	SL4.0ch08	28990286	28991346	Serine/threonine-protein kinase MAK (AHRD V3.11 *-* tr|A0A2G2XMD0|A0A2G2XMD0_CAPBA)	P:metabolic process;F:binding;P:cellular process;F:catalytic activity;	No
INV_6	NA	NA	NA	NA	NA	NA	Solyc08g161000.1.1	SL4.0ch08	33901881	33906900	Ribonuclease H protein (AHRD V3.11 *-* tr|A0A2I0WEM9|A0A2I0WEM9_9ASPA)	F:RNA-DNA hybrid ribonuclease activity;F:nucleic acid binding;P:RNA phosphodiester bond hydrolysis, endonucleolytic;	No
INV_6	NA	NA	NA	NA	NA	NA	Solyc08g021870.3.1	SL4.0ch08	34079155	34079520	Ankyrin repeat family protein (AHRD V3.3 *-* F8WLA0_CITUN)	P:response to stress;P:signal transduction;F:protein binding;C:membrane;P:multicellular organism development;P:response to chemical;P:response to biotic stimulus;C:nucleus;P:response to external stimulus;	No
INV_6	NA	NA	NA	NA	NA	NA	Solyc08g160920.1.1	SL4.0ch08	30204001	30204370	DUF4219 domain-containing protein/UBN2 domain-containing protein (AHRD V3.11 *-* tr|A0A1Q3DIL4|A0A1Q3DIL4_CEPFO)	F:nucleic acid binding;P:DNA metabolic process;	No
INV_6	NA	NA	NA	NA	NA	NA	Solyc08g160040.1.1	SL4.0ch08	33250239	33250694	DUF4219 domain-containing protein/UBN2 domain-containing protein (AHRD V3.11 *** tr|A0A1Q3DIL4|A0A1Q3DIL4_CEPFO)	F:nucleic acid binding;P:DNA metabolic process;	No
INV_6	NA	NA	NA	NA	NA	NA	Solyc08g023590.4.1	SL4.0ch08	26931443	26936600	WD40 repeat (AHRD V3.3 *** A0A200QX55_9MAGN)	F:protein binding;C:cytoplasm;P:cellular protein modification process;P:cellular component organization;C:cytoskeleton;P:embryo development;P:transport;P:cell differentiation;F:transferase activity;C:nucleoplasm;P:growth;P:response to stress;C:membrane;P:signal transduction;P:DNA metabolic process;P:reproduction;	No
INV_6	NA	NA	NA	NA	NA	NA	Solyc08g021790.1.1	SL4.0ch08	34748687	34750587	Ubiquitin carboxyl-terminal hydrolase 21 (AHRD V3.3 *-* A0A2G2XLB4_CAPBA)	P:protein deubiquitination;F:cysteine-type endopeptidase activity;F:hydrolase activity;F:cysteine-type peptidase activity;F:thiol-dependent ubiquitinyl hydrolase activity;P:proteolysis;F:peptidase activity;P:ubiquitin-dependent protein catabolic process;F:thiol-dependent ubiquitin-specific protease activity;	No
INV_6	NA	NA	NA	NA	NA	NA	Solyc08g160970.1.1	SL4.0ch08	33250813	33251177	Heat shock protein 82 (AHRD V3.11 *-* tr|A0A2G3DHI7|A0A2G3DHI7_CAPCH)	F:nucleic acid binding;P:DNA metabolic process;	No
INV_6	NA	NA	NA	NA	NA	NA	Solyc08g023480.1.1	SL4.0ch08	27381305	27381511	Unknown protein	NA	No
INV_6	NA	NA	NA	NA	NA	NA	Solyc08g023600.1.1	SL4.0ch08	26926568	26926726	Unknown protein	NA	No
INV_6	NA	NA	NA	NA	NA	NA	Solyc08g160260.1.1	SL4.0ch08	30123862	30124281	Putative membrane lipoprotein Chr5:5797371-5797949 REVERSE LENGTH 192 201606 (AHRD V3.11 *** AT5G17590.1)	C:membrane;	No
INV_6	NA	NA	NA	NA	NA	NA	Solyc08g022040.1.1	SL4.0ch08	33248125	33248448	SNF2 domain-containing protein CLASSY 4 (AHRD V3.3 *-* A0A1J3D544_NOCCA)	P:cell cycle;P:regulation of molecular function;P:response to abiotic stimulus;F:protein binding;P:anatomical structure development;C:nucleolus;P:cellular protein modification process;P:cellular component organization;F:hydrolase activity;P:response to biotic stimulus;P:biosynthetic process;P:regulation of gene expression, epigenetic;F:nucleotide binding;P:response to external stimulus;P:cell dif…	No
INV_6	NA	NA	NA	NA	NA	NA	Solyc08g160910.1.1	SL4.0ch08	30203349	30203949	DUF4219 domain-containing protein/UBN2 domain-containing protein (AHRD V3.11 *** tr|A0A1Q3C7Q5|A0A1Q3C7Q5_CEPFO)	F:binding;	No
INV_6	NA	NA	NA	NA	NA	NA	Solyc08g160270.1.1	SL4.0ch08	34737450	34737896	Gag/pol polyprotein (AHRD V3.11 *-* tr|Q6WAY3|Q6WAY3_PEA)	F:binding;F:nuclease activity;C:nucleus;F:transferase activity;	No
INV_6	NA	NA	NA	NA	NA	NA	Solyc08g160960.1.1	SL4.0ch08	33246064	33247002	Pentatricopeptide repeat (PPR) superfamily protein Chr3:5387444-5389690 FORWARD LENGTH 687 201606 (AHRD V3.11 --* AT3G15930.1)	P:mitochondrial mRNA modification;C:intracellular membrane-bounded organelle;C:mitochondrion;P:RNA modification;	No
INV_6	NA	NA	NA	NA	NA	NA	Solyc08g161030.1.1	SL4.0ch08	33980093	33980466	HAT family dimerization domain-containing protein (AHRD V3.11 *-* tr|A0A2K3L630|A0A2K3L630_TRIPR)	F:DNA binding;	No
INV_6	NA	NA	NA	NA	NA	NA	Solyc08g161050.1.1	SL4.0ch08	34667317	34667665	ATP-dependent DNA helicase (AHRD V3.11 *-* tr|A0A2G3CLV4|A0A2G3CLV4_CAPCH)	P:response to stress;F:nucleotide binding;P:DNA metabolic process;P:cellular component organization;F:hydrolase activity;	No
INV_6	NA	NA	NA	NA	NA	NA	Solyc08g023570.2.1	SL4.0ch08	26952334	26967545	WD40 repeat (AHRD V3.3 *-* A0A200Q1N2_9MAGN)	P:metabolic process;P:response to stress;P:cellular process;C:nucleus;F:protein binding;P:multicellular organism development;	No
INV_6	NA	NA	NA	NA	NA	NA	Solyc08g160800.1.1	SL4.0ch08	27379217	27380027	protein FAR1-RELATED SEQUENCE 5-like (AHRD V3.11 *-* tr|A0A2I4E852|A0A2I4E852_9ROSI)	F:binding;P:biosynthetic process;P:nucleobase-containing compound metabolic process;	No
INV_6	NA	NA	NA	NA	NA	NA	Solyc08g022020.1.1	SL4.0ch08	33662705	33662854	Unknown protein	NA	No
INV_6	NA	NA	NA	NA	NA	NA	Solyc08g021930.2.1	SL4.0ch08	33916234	33916987	Calcium-dependent lipid-binding (CaLB domain) family protein (AHRD V3.3 *-* A0A2U1MY23_ARTAN)	P:regulation of molecular function;P:response to abiotic stimulus;P:cell death;P:response to endogenous stimulus;F:protein binding;C:plasma membrane;P:cellular protein modification process;P:cellular component organization;P:lipid metabolic process;F:hydrolase activity;C:cytosol;P:catabolic process;P:biosynthetic process;P:embryo development;P:transport;P:cell differentiation;F:lipid binding;P:re…	No
INV_6	NA	NA	NA	NA	NA	NA	Solyc08g161020.1.1	SL4.0ch08	33900789	33901367	Endonuclease/exonuclease/phosphatase (AHRD V3.11 *** tr|A0A200QUP3|A0A200QUP3_9MAGN)	F:RNA-DNA hybrid ribonuclease activity;F:nucleic acid binding;P:RNA phosphodiester bond hydrolysis, endonucleolytic;C:membrane;C:integral component of membrane;	No
INV_6	NA	NA	NA	NA	NA	NA	Solyc08g022180.1.1	SL4.0ch08	31524120	31525972	Cytochrome c biogenesis protein CcsA (AHRD V3.3 *-* K4ENL5_DATST)	F:binding;C:thylakoid;C:membrane;C:chloroplast;P:transport;P:cellular component organization;	No
INV_6	NA	NA	NA	NA	NA	NA	Solyc08g160900.1.1	SL4.0ch08	29277092	29277434	lysine-specific demethylase JMJ25-like (AHRD V3.11 --* XP_026433795.1)	NA	No
INV_6	NA	NA	NA	NA	NA	NA	Solyc08g160830.1.1	SL4.0ch08	27433730	27434515	Gag-pol polyprotein (AHRD V3.11 *** tr|A0A2K3M5B0|A0A2K3M5B0_TRIPR)	F:RNA-directed DNA polymerase activity;F:nucleotidyltransferase activity;C:membrane;C:integral component of membrane;F:nucleic acid binding;F:zinc ion binding;P:RNA-dependent DNA biosynthetic process;F:transferase activity;P:DNA integration;	No
INV_6	NA	NA	NA	NA	NA	NA	Solyc08g023277.2.1	SL4.0ch08	29036106	29036645	MP domain-containing protein (AHRD V3.11 *-* tr|A0A1Q3C322|A0A1Q3C322_CEPFO)	C:membrane;	No
INV_6	NA	NA	NA	NA	NA	NA	Solyc08g023330.1.1	SL4.0ch08	28403563	28403793	Unknown protein	NA	No
INV_6	NA	NA	NA	NA	NA	NA	Solyc08g023493.2.1	SL4.0ch08	27376273	27376540	40S ribosomal protein S7 (AHRD V3.11 *-* tr|A0A1U8FVJ1|A0A1U8FVJ1_CAPAN)	F:structural molecule activity;C:ribosome;P:nucleobase-containing compound metabolic process;C:cytoplasm;P:translation;C:nucleoplasm;	No
INV_6	NA	NA	NA	NA	NA	NA	Solyc08g160810.1.1	SL4.0ch08	27378376	27378618	protein FAR1-RELATED SEQUENCE 5-like (AHRD V3.11 --* XP_025883762.1)	NA	No
INV_6	NA	NA	NA	NA	NA	NA	Solyc08g023530.1.1	SL4.0ch08	27234998	27235216	Unknown protein	NA	No
INV_6	NA	NA	NA	NA	NA	NA	Solyc08g023520.1.1	SL4.0ch08	27246436	27246636	Unknown protein	NA	No
INV_6	NA	NA	NA	NA	NA	NA	Solyc08g160930.1.1	SL4.0ch08	30478173	30478821	RNA-directed DNA polymerase (AHRD V3.11 *-* tr|A0A2I0VXC8|A0A2I0VXC8_9ASPA)	P:nucleobase-containing compound metabolic process;F:hydrolase activity;	No
INV_6	NA	NA	NA	NA	NA	NA	Solyc08g160850.1.1	SL4.0ch08	27746307	27747100	Lipoxygenase (AHRD V3.11 *-* tr|A0A2G2VMR9|A0A2G2VMR9_CAPBA)	NA	No
INV_6	NA	NA	NA	NA	NA	NA	Solyc08g022220.2.1	SL4.0ch08	29802400	29802699	Unknown protein	NA	No
INV_6	NA	NA	NA	NA	NA	NA	Solyc08g022150.2.1	SL4.0ch08	31527143	31527359	NAD(P)H-quinone oxidoreductase subunit H, chloroplastic (AHRD V3.3 *** A0A2G3AVP7_CAPCH)	C:thylakoid;F:nucleotide binding;C:membrane;P:generation of precursor metabolites and energy;F:catalytic activity;C:chloroplast;P:photosynthesis;	No
INV_6	NA	NA	NA	NA	NA	NA	Solyc08g160250.1.1	SL4.0ch08	26842819	26844713	MP domain-containing protein (AHRD V3.11 *** tr|A0A1Q3CRX0|A0A1Q3CRX0_CEPFO)	C:host cell junction;P:transport of virus in host, cell to cell;C:host cell plasmodesma;P:viral process;	No
INV_6	NA	NA	NA	NA	NA	NA	Solyc08g023540.1.1	SL4.0ch08	27217900	27218241	Unknown protein	NA	No
INV_7	SPIMP09g0269350.1	SPIMPch09	24401233	24403361	CBS domain-containing protein CBSX3, mitochondrial-like	F:binding;C:cell;P:nucleobase-containing compound metabolic process;C:mitochondrion;P:biosynthetic process;P:response to biotic stimulus;F:catalytic activity;P:response to external stimulus;P:cellular homeostasis;	Solyc09g018750.3.1	SL4.0ch09	16919183	16921305	CBS domain protein (AHRD V3.3 *** A0A2K3NEI1_TRIPR)	F:binding;C:cell;P:nucleobase-containing compound metabolic process;C:mitochondrion;P:biosynthetic process;P:response to biotic stimulus;F:catalytic activity;P:response to external stimulus;P:cellular homeostasis;	No
INV_7	SPIMP09g0268480.1	SPIMPch09	18001136	18003031	Unknown protein	NA	NA	NA	NA	NA	NA	NA	No
INV_7	SPIMP09g0269180.1	SPIMPch09	23461559	23475661	Auxilin-related protein 2	P:growth;C:cell;F:protein binding;C:plasma membrane;P:multicellular organism development;P:cellular component organization;C:Golgi apparatus;P:response to light stimulus;C:cytosol;P:metabolic process;C:endoplasmic reticulum;P:transport;P:cell differentiation;F:transferase activity;	Solyc09g018960.4.1	SL4.0ch09	17830311	17844576	Chaperone DnaJ-domain superfamily protein (AHRD V3.3 *-* A0A1P8B6Z5_ARATH)	P:growth;C:cell;F:protein binding;C:plasma membrane;P:multicellular organism development;P:cellular component organization;C:Golgi apparatus;P:response to light stimulus;C:cytosol;C:endoplasmic reticulum;F:catalytic activity;P:transport;P:cell differentiation;	No
INV_7	SPIMP09g0268720.1	SPIMPch09	19526857	19527066	uncharacterized protein DDB_G0290301-like	NA	NA	NA	NA	NA	NA	NA	No
INV_7	SPIMP09g0268520.1	SPIMPch09	18113638	18114020	Unknown protein	NA	NA	NA	NA	NA	NA	NA	No
INV_7	SPIMP09g0268640.1	SPIMPch09	18648365	18650381	F-box domain-containing protein	NA	NA	NA	NA	NA	NA	NA	No
INV_7	SPIMP09g0268200.1	SPIMPch09	16391586	16395157	uncharacterized protein LOC101253416	NA	Solyc09g042670.4.1	SL4.0ch09	23893275	23896568	Unknown protein	NA	No
INV_7	SPIMP09g0268070.1	SPIMPch09	16122868	16125982	Web family protein	C:cytosol;P:cellular component organization;	Solyc09g042710.3.1	SL4.0ch09	24154260	24157306	Weak chloroplast movement under blue light protein (DUF827) (AHRD V3.3 *** A0A1P8AX38_ARATH)	C:cytosol;P:cellular component organization;	No
INV_7	SPIMP09g0268820.1	SPIMPch09	20803047	20803975	PREDICTED: sister-chromatid cohesion protein 3-like	NA	NA	NA	NA	NA	NA	NA	No
INV_7	SPIMP09g0269220.1	SPIMPch09	23498000	23500013	DUF2996 domain-containing protein	NA	Solyc09g018890.3.1	SL4.0ch09	17805911	17807038	DUF2996 family protein (AHRD V3.3 *-* AT2G04039.1)	NA	No
INV_7	SPIMP09g0268810.1	SPIMPch09	20165879	20166406	hypothetical protein EJD97_007063	NA	NA	NA	NA	NA	NA	NA	No
INV_7	SPIMP09g0269490.1	SPIMPch09	26114262	26119005	Unknown protein	NA	NA	NA	NA	NA	NA	NA	Yes
INV_7	SPIMP09g0268610.1	SPIMPch09	18535632	18536238	Unknown protein	NA	NA	NA	NA	NA	NA	NA	No
INV_7	SPIMP09g0268980.1	SPIMPch09	22227806	22232491	GPN-loop GTPase 3	P:cell cycle;P:post-embryonic development;F:protein binding;C:cytoplasm;P:cellular component organization;F:hydrolase activity;C:cytoskeleton;F:nucleotide binding;P:reproduction;C:nucleus;P:embryo development;P:transport;	Solyc09g020140.3.1	SL4.0ch09	18769103	18773815	GPN-loop GTPase 3 (AHRD V3.3 *** A0A2G3BMR6_CAPCH)	P:cell cycle;P:post-embryonic development;F:protein binding;C:cytoplasm;P:cellular component organization;F:hydrolase activity;C:cytoskeleton;F:nucleotide binding;P:reproduction;C:nucleus;P:embryo development;P:transport;	No
INV_7	SPIMP09g0269440.1	SPIMPch09	25813064	25813569	MBD domain-containing protein	NA	Solyc09g018620.1.1	SL4.0ch09	15897015	15897275	Unknown protein	NA	No
INV_7	SPIMP09g0268460.1	SPIMPch09	17968611	17971404	hypothetical protein EJD97_022343	F:nucleic acid binding;	Solyc09g042370.1.1	SL4.0ch09	22334798	22334989	Unknown protein	NA	No
INV_7	SPIMP09g0269130.1	SPIMPch09	23305722	23307222	Unknown protein	NA	NA	NA	NA	NA	NA	NA	No
INV_7	SPIMP09g0268240.1	SPIMPch09	16648040	16648543	Unknown protein	NA	Solyc09g042630.1.1	SL4.0ch09	23564008	23564511	Unknown protein	NA	No
INV_7	SPIMP09g0269090.1	SPIMPch09	22622195	22626644	Retrotrans_gag domain-containing protein	F:aspartic-type endopeptidase activity;F:nucleic acid binding;P:proteolysis;C:nucleus;P:DNA integration;	NA	NA	NA	NA	NA	NA	No
INV_7	SPIMP09g0268050.1	SPIMPch09	16060523	16066564	ULP_PROTEASE domain-containing protein	NA	Solyc09g042723.1.1	SL4.0ch09	24213611	24215545	Unknown protein	F:cysteine-type peptidase activity;P:proteolysis;	No
INV_7	SPIMP09g0268730.1	SPIMPch09	19573158	19573361	Unknown protein	NA	Solyc09g040190.1.1	SL4.0ch09	21269591	21269794	histone H2B (AHRD V3.3 --* XP_006383343.1)	NA	No
INV_7	SPIMP09g0268310.1	SPIMPch09	17324561	17324889	Unknown protein	NA	NA	NA	NA	NA	NA	NA	No
INV_7	SPIMP09g0268700.1	SPIMPch09	19417944	19418153	uncharacterized protein DDB_G0290301-like	NA	NA	NA	NA	NA	NA	NA	No
INV_7	SPIMP09g0268430.1	SPIMPch09	17836087	17836481	hypothetical protein EJD97_022343	F:3'-5' exonuclease activity;P:nucleic acid phosphodiester bond hydrolysis;F:nucleic acid binding;P:nucleobase-containing compound metabolic process;C:membrane;C:cytoplasm;C:integral component of membrane;	NA	NA	NA	NA	NA	NA	No
INV_7	SPIMP09g0269070.1	SPIMPch09	22551041	22551407	hypothetical protein EJD97_006580	NA	NA	NA	NA	NA	NA	NA	No
INV_7	SPIMP09g0269260.1	SPIMPch09	23652977	23657832	MLO-like protein	P:response to biotic stimulus;P:response to stress;C:cytoplasm;C:plasma membrane;P:response to external stimulus;	Solyc09g018830.2.1	SL4.0ch09	17648070	17652993	MLO-like protein (AHRD V3.3 *** M1BT43_SOLTU)	P:pollination;P:response to biotic stimulus;P:response to stress;C:plasma membrane;P:response to external stimulus;P:multicellular organism development;C:Golgi apparatus;	No
INV_7	SPIMP09g0268760.1	SPIMPch09	19798586	19825147	Unknown protein	NA	NA	NA	NA	NA	NA	NA	No
INV_7	SPIMP09g0268030.1	SPIMPch09	15975627	15976223	YLP motif-containing protein 1-like	NA	Solyc09g160240.1.1	SL4.0ch09	24303578	24304487	hypothetical protein Chr5:305057-305683 REVERSE LENGTH 208 201606 (AHRD V3.11 --* AT5G01790.1)	NA	Yes
INV_7	SPIMP09g0268540.1	SPIMPch09	18127509	18131347	Zf-CCHC domain-containing protein	F:zinc ion binding;F:nucleic acid binding;	NA	NA	NA	NA	NA	NA	No
INV_7	SPIMP09g0268970.1	SPIMPch09	22216193	22227907	Heat stress transcription factor B-1	NA	NA	NA	NA	NA	NA	NA	No
INV_7	SPIMP09g0268270.1	SPIMPch09	16725068	16726722	Unknown protein	NA	NA	NA	NA	NA	NA	NA	No
INV_7	SPIMP09g0268390.1	SPIMPch09	17717447	17717697	Unknown protein	NA	NA	NA	NA	NA	NA	NA	No
INV_7	SPIMP09g0268530.1	SPIMPch09	18114209	18114607	Unknown protein	NA	NA	NA	NA	NA	NA	NA	No
INV_7	SPIMP09g0269360.1	SPIMPch09	24407783	24415578	hypothetical protein EJD97_020943	NA	Solyc09g018720.3.1	SL4.0ch09	16906944	16907968	Unknown protein	NA	No
INV_7	SPIMP09g0269010.1	SPIMPch09	22329891	22330277	Unknown protein	NA	NA	NA	NA	NA	NA	NA	No
INV_7	SPIMP09g0269230.1	SPIMPch09	23519285	23520175	DUF1985 domain-containing protein	F:cysteine-type peptidase activity;P:proteolysis;F:peptidase activity;	NA	NA	NA	NA	NA	NA	No
INV_7	SPIMP09g0268570.1	SPIMPch09	18432709	18433908	Pentatricopeptide repeat-containing protein	P:post-embryonic development;F:nucleotide binding;P:nucleobase-containing compound metabolic process;C:chloroplast;F:RNA binding;P:cellular component organization;P:translation;	NA	NA	NA	NA	NA	NA	No
INV_7	SPIMP09g0268120.1	SPIMPch09	16200723	16201550	transcription factor DIVARICATA-like	C:nucleus;F:DNA binding;	Solyc09g160030.1.1	SL4.0ch09	24078691	24079259	Transcription factor MYB1R1 (AHRD V3.11 *-* tr|A0A2G3C6R3|A0A2G3C6R3_CAPCH)	C:nucleus;F:DNA binding;	No
INV_7	SPIMP09g0268960.1	SPIMPch09	22043271	22045041	DUF1985 domain-containing protein	NA	Solyc09g020160.2.1	SL4.0ch09	18957509	18960373	UB-like protease 1B Chr4:281313-283129 FORWARD LENGTH 341 201606 (AHRD V3.11 --* AT4G00690.1)	P:protein metabolic process;F:hydrolase activity;	No
INV_7	SPIMP09g0269410.1	SPIMPch09	25289973	25293617	SWIM-type domain-containing protein	C:extracellular region;F:nucleic acid binding;P:DNA metabolic process;F:protein binding;F:catalytic activity;	NA	NA	NA	NA	NA	NA	No
INV_7	SPIMP09g0269330.1	SPIMPch09	24251098	24251759	Arf-GAP domain-containing protein	NA	NA	NA	NA	NA	NA	NA	No
INV_7	SPIMP09g0269170.1	SPIMPch09	23461552	23475939	Unknown protein	NA	NA	NA	NA	NA	NA	NA	No
INV_7	SPIMP09g0269470.1	SPIMPch09	26098927	26100788	Unknown protein	NA	Solyc09g042727.1.1	SL4.0ch09	24387541	24389549	Unknown protein	NA	Yes
INV_7	SPIMP09g0269480.1	SPIMPch09	26108139	26112458	DUF4218 domain-containing protein	F:nucleotide binding;P:protein metabolic process;F:hydrolase activity;	NA	NA	NA	NA	NA	NA	Yes
INV_7	SPIMP09g0268370.1	SPIMPch09	17716573	17716954	Unknown protein	NA	NA	NA	NA	NA	NA	NA	No
INV_7	SPIMP09g0268840.1	SPIMPch09	20872907	20875758	Unknown protein	NA	Solyc09g020195.1.1	SL4.0ch09	19620116	19620561	Unknown protein	NA	No
INV_7	SPIMP09g0269110.1	SPIMPch09	23102481	23113087	DUF4283 domain-containing protein	NA	NA	NA	NA	NA	NA	NA	No
INV_7	SPIMP09g0269280.1	SPIMPch09	23765283	23765759	Unknown protein	NA	NA	NA	NA	NA	NA	NA	No
INV_7	SPIMP09g0268550.1	SPIMPch09	18206366	18215356	hypothetical protein EJD97_015991	NA	NA	NA	NA	NA	NA	NA	No
INV_7	SPIMP09g0269270.1	SPIMPch09	23762740	23763708	Unknown protein	NA	Solyc09g150115.1.1	SL4.0ch09	17542371	17542970	Unknown protein	NA	No
INV_7	SPIMP09g0269020.1	SPIMPch09	22430431	22431637	SWIM-type domain-containing protein	F:binding;P:biosynthetic process;P:nucleobase-containing compound metabolic process;P:response to light stimulus;	Solyc09g020120.1.1	SL4.0ch09	18560944	18561381	Protein FAR1-RELATED SEQUENCE 5 (AHRD V3.3 *-* A0A2I0XE44_9ASPA)	F:binding;P:biosynthetic process;P:nucleobase-containing compound metabolic process;P:response to light stimulus;	No
INV_7	SPIMP09g0268290.1	SPIMPch09	17039173	17039716	uncharacterized protein DDB_G0290301-like	NA	NA	NA	NA	NA	NA	NA	No
INV_7	SPIMP09g0268750.1	SPIMPch09	19798021	19798230	uncharacterized protein DDB_G0290301-like	NA	NA	NA	NA	NA	NA	NA	No
INV_7	SPIMP09g0268670.1	SPIMPch09	18699667	18700725	Unknown protein	NA	NA	NA	NA	NA	NA	NA	No
INV_7	SPIMP09g0268230.1	SPIMPch09	16634123	16635463	Unknown protein	NA	NA	NA	NA	NA	NA	NA	No
INV_7	SPIMP09g0269290.1	SPIMPch09	23950839	23951581	uncharacterized protein LOC107174654	F:zinc ion binding;F:nucleic acid binding;	NA	NA	NA	NA	NA	NA	No
INV_7	SPIMP09g0268090.1	SPIMPch09	16153579	16167427	Saposin B domain-containing family protein	F:lipid binding;F:protein binding;P:multicellular organism development;P:lipid metabolic process;C:extracellular region;P:cellular process;C:lysosome;P:transport;	Solyc09g042700.4.1	SL4.0ch09	24112817	24116756	proactivator polypeptide-like 1 (AHRD V3.3 *** A0A2I4EIU6_9ROSI)	F:lipid binding;F:protein binding;P:multicellular organism development;P:lipid metabolic process;C:extracellular region;P:cellular process;C:lysosome;P:transport;	No
INV_7	SPIMP09g0269310.1	SPIMPch09	24242269	24244999	Glyoxylate/succinic semialdehyde reductase 1	P:nucleobase-containing compound metabolic process;F:protein binding;C:chloroplast;P:cellular protein modification process;P:cellular component organization;C:cytosol;P:catabolic process;P:biosynthetic process;P:regulation of gene expression, epigenetic;F:nucleotide binding;F:catalytic activity;C:nucleoplasm;P:response to stress;F:DNA binding;P:response to chemical;P:carbohydrate metabolic proces…	Solyc09g018790.3.1	SL4.0ch09	17077587	17080224	Succinic semialdehyde reductase isofom1	P:nucleobase-containing compound metabolic process;F:protein binding;C:chloroplast;P:cellular protein modification process;P:cellular component organization;C:cytosol;P:catabolic process;P:biosynthetic process;P:regulation of gene expression, epigenetic;F:nucleotide binding;F:catalytic activity;C:nucleoplasm;P:response to stress;F:DNA binding;P:response to chemical;P:carbohydrate metabolic proces…	No
INV_7	SPIMP09g0268910.1	SPIMPch09	21200952	21420560	Unknown protein	NA	NA	NA	NA	NA	NA	NA	No
INV_7	SPIMP09g0269450.1	SPIMPch09	25834319	25834900	Retrovirus-related Pol polyprotein from transposon TNT 1-94	NA	NA	NA	NA	NA	NA	NA	No
INV_7	SPIMP09g0269380.1	SPIMPch09	24582767	24585962	RT_RNaseH_2 domain-containing protein	F:protein dimerization activity;F:RNA-DNA hybrid ribonuclease activity;F:nucleic acid binding;P:RNA phosphodiester bond hydrolysis, endonucleolytic;F:DNA binding;	NA	NA	NA	NA	NA	NA	No
INV_7	SPIMP09g0268260.1	SPIMPch09	16703026	16704339	Unknown protein	NA	NA	NA	NA	NA	NA	NA	No
INV_7	SPIMP09g0269420.1	SPIMPch09	25294100	25294637	zf-GRF domain-containing protein	F:binding;	NA	NA	NA	NA	NA	NA	No
INV_7	SPIMP09g0268830.1	SPIMPch09	20858384	20864520	Serine/threonine-protein kinase TOR	P:response to abiotic stimulus;P:response to endogenous stimulus;P:nucleobase-containing compound metabolic process;P:tropism;F:protein binding;C:plasma membrane;P:cellular component organization;P:lipid metabolic process;C:cytosol;P:catabolic process;P:response to biotic stimulus;P:biosynthetic process;P:embryo development;P:cellular homeostasis;P:secondary metabolic process;P:response to stress…	NA	NA	NA	NA	NA	NA	No
INV_7	SPIMP09g0269100.1	SPIMPch09	23096907	23120749	SANT domain-containing protein	F:DNA binding;	Solyc09g020000.3.1	SL4.0ch09	18190259	18214093	DUF3755 domain-containing protein (AHRD V3.3 *** A0A1Q3BKP1_CEPFO)	F:DNA binding;	No
INV_7	SPIMP09g0268850.1	SPIMPch09	20927487	20928319	PREDICTED: uncharacterized protein LOC108946049	NA	NA	NA	NA	NA	NA	NA	No
INV_7	SPIMP09g0268660.1	SPIMPch09	18696521	18699342	Transpos_assoc domain-containing protein	NA	NA	NA	NA	NA	NA	NA	No
INV_7	SPIMP09g0268790.1	SPIMPch09	20141835	20144134	Unknown protein	NA	Solyc09g037150.1.1	SL4.0ch09	20304119	20304619	Unknown protein	NA	No
INV_7	SPIMP09g0269030.1	SPIMPch09	22458558	22470511	Ribonuclease 2	P:response to stress;P:cell communication;C:vacuole;F:RNA binding;P:catabolic process;F:nuclease activity;C:extracellular region;C:endoplasmic reticulum;	Solyc09g020110.3.1	SL4.0ch09	18521850	18533798	T2-type RNase (AHRD V3.3 *** A0AQW5_SOLLC)	C:cell wall;P:response to stress;P:response to endogenous stimulus;P:signal transduction;C:plasma membrane;F:RNA binding;P:response to chemical;C:extracellular region;P:catabolic process;F:nuclease activity;P:biosynthetic process;C:endoplasmic reticulum;P:response to external stimulus;C:lysosome;	No
INV_7	SPIMP09g0268780.1	SPIMPch09	20141709	20144570	Unknown protein	NA	Solyc09g037140.1.1	SL4.0ch09	20303683	20304026	Unknown protein	NA	No
INV_7	SPIMP09g0268690.1	SPIMPch09	19029473	19033394	Unknown protein	NA	NA	NA	NA	NA	NA	NA	No
INV_7	SPIMP09g0268330.1	SPIMPch09	17416750	17419054	uncharacterized protein DDB_G0290301-like	NA	NA	NA	NA	NA	NA	NA	No
INV_7	SPIMP09g0268450.1	SPIMPch09	17862530	17863237	RNase H domain-containing protein	NA	NA	NA	NA	NA	NA	NA	No
INV_7	SPIMP09g0269320.1	SPIMPch09	24244602	24261823	Exonuclease domain-containing protein	C:cytosol;F:nuclease activity;P:catabolic process;F:nucleic acid binding;C:nucleolus;C:mitochondrion;	Solyc09g018760.2.1	SL4.0ch09	17060697	17064903	Oligoribonuclease (AHRD V3.3 *** A0A2G2ZEC5_CAPAN)	C:cytosol;F:nuclease activity;P:catabolic process;F:nucleic acid binding;C:nucleolus;C:mitochondrion;	No
INV_7	SPIMP09g0268510.1	SPIMPch09	18077720	18087979	DUF4283 domain-containing protein	F:RNA-DNA hybrid ribonuclease activity;F:nucleic acid binding;P:RNA phosphodiester bond hydrolysis, endonucleolytic;	NA	NA	NA	NA	NA	NA	No
INV_7	SPIMP09g0269120.1	SPIMPch09	23269955	23271187	Unknown protein	NA	NA	NA	NA	NA	NA	NA	No
INV_7	SPIMP09g0269210.1	SPIMPch09	23491662	23500244	uncharacterized protein LOC107031565, partial	NA	Solyc09g018900.3.1	SL4.0ch09	17807276	17813427	Unknown protein	NA	No
INV_7	SPIMP09g0268560.1	SPIMPch09	18427407	18430146	CPN60II	NA	NA	NA	NA	NA	NA	NA	No
INV_7	SPIMP09g0268350.1	SPIMPch09	17445357	17446472	uncharacterized protein DDB_G0290301-like	NA	NA	NA	NA	NA	NA	NA	No
INV_7	SPIMP09g0268630.1	SPIMPch09	18575446	18575649	Unknown protein	NA	NA	NA	NA	NA	NA	NA	No
INV_7	SPIMP09g0268160.1	SPIMPch09	16301863	16302857	HTH myb-type domain-containing protein	P:regulation of molecular function;P:response to endogenous stimulus;P:nucleobase-containing compound metabolic process;F:protein binding;C:cytoplasm;P:cellular component organization;P:response to light stimulus;P:lipid metabolic process;P:biosynthetic process;P:flower development;P:secondary metabolic process;P:response to stress;P:signal transduction;F:DNA binding;P:cell growth;P:response to c…	Solyc09g160600.1.1	SL4.0ch09	23977376	23978220	transcription factor SRM1-like (AHRD V3.11 --* XP_025888763.1)	NA	No
INV_7	SPIMP09g0268040.1	SPIMPch09	16010970	16012831	PREDICTED: probable serine/threonine-protein kinase At1g18390	NA	NA	NA	NA	NA	NA	NA	Yes
INV_7	SPIMP09g0268410.1	SPIMPch09	17791921	17792502	Unknown protein	NA	NA	NA	NA	NA	NA	NA	No
INV_7	SPIMP09g0269150.1	SPIMPch09	23319846	23335290	Ubiquitin carboxyl-terminal hydrolase	P:circadian rhythm;P:cell cycle;P:regulation of molecular function;P:response to abiotic stimulus;P:response to endogenous stimulus;P:nucleobase-containing compound metabolic process;C:plasma membrane;P:cellular protein modification process;P:multicellular organism development;P:cellular component organization;F:hydrolase activity;C:cytosol;P:catabolic process;P:biosynthetic process;C:cytoskeleto…	Solyc09g019970.3.1	SL4.0ch09	17975641	17991109	Ubiquitin carboxyl-terminal hydrolase (AHRD V3.3 *** S8E5A0_9LAMI)	P:circadian rhythm;P:cell cycle;P:regulation of molecular function;P:response to abiotic stimulus;P:response to endogenous stimulus;P:nucleobase-containing compound metabolic process;C:plasma membrane;P:cellular protein modification process;P:multicellular organism development;P:cellular component organization;F:hydrolase activity;C:cytosol;P:catabolic process;P:biosynthetic process;C:cytoskeleto…	No
INV_7	SPIMP09g0268950.1	SPIMPch09	22038468	22039046	SWIM-type domain-containing protein	F:zinc ion binding;F:nucleic acid binding;	Solyc09g160020.1.1	SL4.0ch09	18962910	18963488	60S ribosomal protein L19-2 (AHRD V3.11 *-* tr|A0A2G3C1J0|A0A2G3C1J0_CAPCH)	F:zinc ion binding;F:nucleic acid binding;	No
INV_7	SPIMP09g0268280.1	SPIMPch09	16833132	16834541	Unknown protein	NA	Solyc09g042575.1.1	SL4.0ch09	23381404	23473945	Unknown protein	NA	No
INV_7	SPIMP09g0268930.1	SPIMPch09	21606145	21606635	hypothetical protein EJD97_004171, partial	NA	NA	NA	NA	NA	NA	NA	No
INV_7	SPIMP09g0268580.1	SPIMPch09	18445386	18453525	RNA-binding protein Nova-1-like isoform X1	C:cytoplasm;C:nucleolus;F:DNA binding;F:RNA binding;P:multicellular organism development;P:biosynthetic process;P:DNA metabolic process;C:nucleoplasm;	NA	NA	NA	NA	NA	NA	No
INV_7	SPIMP09g0269250.1	SPIMPch09	23614559	23615329	PREDICTED: uncharacterized protein LOC107059514	NA	NA	NA	NA	NA	NA	NA	No
INV_7	SPIMP09g0268150.1	SPIMPch09	16274552	16276918	Unknown protein	NA	Solyc09g042690.2.1	SL4.0ch09	24005250	24005904	Unknown protein	NA	No
INV_7	SPIMP09g0268920.1	SPIMPch09	21561583	21567529	KH domain-containing protein	NA	NA	NA	NA	NA	NA	NA	No
INV_7	SPIMP09g0269080.1	SPIMPch09	22574698	22582846	Mediator of RNA polymerase II transcription subunit 19a	P:biosynthetic process;P:nucleobase-containing compound metabolic process;F:protein binding;F:transcription regulator activity;C:nucleoplasm;	Solyc09g020010.2.1	SL4.0ch09	18412581	18416283	Mediator of RNA polymerase II transcription subunit 19a (AHRD V3.3 *-* A0A1U8E3C3_CAPAN)	P:biosynthetic process;P:nucleobase-containing compound metabolic process;F:protein binding;F:transcription regulator activity;C:nucleoplasm;	No
INV_7	SPIMP09g0268600.1	SPIMPch09	18510322	18511809	Pentatricopeptide repeat-containing protein, mitochondrial	P:post-embryonic development;P:nucleobase-containing compound metabolic process;F:protein binding;C:cytoplasm;	NA	NA	NA	NA	NA	NA	No
INV_7	SPIMP09g0268710.1	SPIMPch09	19418207	19418631	Unknown protein	NA	NA	NA	NA	NA	NA	NA	No
INV_7	SPIMP09g0268860.1	SPIMPch09	20930489	20930770	CCHC-type domain-containing protein	NA	NA	NA	NA	NA	NA	NA	No
INV_7	SPIMP09g0269300.1	SPIMPch09	24163406	24170651	Transpos_assoc domain-containing protein	C:membrane;C:integral component of membrane;	NA	NA	NA	NA	NA	NA	No
INV_7	SPIMP09g0268020.1	SPIMPch09	15842194	15843532	Peroxidase	F:binding;P:response to stress;P:post-embryonic development;C:cytoplasm;P:metabolic process;P:cellular process;P:reproduction;F:catalytic activity;	Solyc09g018600.1.1	SL4.0ch09	15562445	15563713	Peroxidase (AHRD V3.3 *** A0A2P5RMA3_GOSBA)	C:cell wall;P:response to abiotic stimulus;C:vacuole;P:cellular component organization;C:extracellular region;P:catabolic process;P:response to biotic stimulus;P:biosynthetic process;F:catalytic activity;P:flower development;P:response to external stimulus;P:secondary metabolic process;F:binding;P:response to stress;C:Golgi apparatus;P:response to chemical;P:carbohydrate metabolic process;C:nucle…	Yes
INV_7	SPIMP09g0269160.1	SPIMPch09	23443891	23444304	NAB domain-containing protein	F:actin binding;F:kinase activity;P:phosphorylation;	Solyc09g018970.1.1	SL4.0ch09	17861629	17862024	Protein NETWORKED 3A (AHRD V3.3 *-* A0A2G3CXR8_CAPCH)	F:actin binding;F:kinase activity;P:phosphorylation;	No
INV_7	SPIMP09g0268800.1	SPIMPch09	20163992	20165858	DNA-directed RNA polymerase II subunit 1	F:protein kinase activity;F:kinase activity;F:DNA binding;F:ATP binding;P:phosphorylation;F:DNA-directed 5'-3' RNA polymerase activity;P:protein phosphorylation;P:transcription, DNA-templated;	NA	NA	NA	NA	NA	NA	No
INV_7	SPIMP09g0269460.1	SPIMPch09	26093391	26093766	RNase H domain-containing protein	F:RNA-DNA hybrid ribonuclease activity;F:nucleic acid binding;P:RNA phosphodiester bond hydrolysis, endonucleolytic;	NA	NA	NA	NA	NA	NA	Yes
INV_7	SPIMP09g0268870.1	SPIMPch09	21053590	21053880	Unknown protein	NA	NA	NA	NA	NA	NA	NA	No
INV_7	SPIMP09g0268470.1	SPIMPch09	17984069	17986438	probable serine/threonine-protein kinase clkA	NA	NA	NA	NA	NA	NA	NA	No
INV_7	SPIMP09g0268080.1	SPIMPch09	16132430	16137531	ULP_PROTEASE domain-containing protein	P:protein metabolic process;F:hydrolase activity;	Solyc09g061400.1.1	SL4.0ch09	24146298	24147825	sentrin-specific protease 1-like (AHRD V3.3 -** XP_006480104.2)	P:protein metabolic process;F:hydrolase activity;	No
INV_7	SPIMP09g0269520.1	SPIMPch09	26154321	26154637	hypothetical protein EJD97_018340	NA	NA	NA	NA	NA	NA	NA	Yes
INV_7	SPIMP09g0268360.1	SPIMPch09	17704414	17704946	hypothetical protein EJD97_005474	NA	NA	NA	NA	NA	NA	NA	No
INV_7	SPIMP09g0268590.1	SPIMPch09	18505919	18510105	Protein kinase domain-containing protein	P:response to endogenous stimulus;F:protein binding;C:nucleolus;C:plasma membrane;C:chloroplast;P:cellular protein modification process;P:multicellular organism development;P:response to biotic stimulus;P:biosynthetic process;F:nucleotide binding;P:response to external stimulus;P:response to stress;F:kinase activity;P:signal transduction;P:response to chemical;P:reproduction;	Solyc09g042260.3.1	SL4.0ch09	21817101	21820907	Protein kinase domain (AHRD V3.3 *** A0A200R3J7_9MAGN)	P:response to stress;P:signal transduction;F:protein binding;F:kinase activity;C:nucleolus;C:plasma membrane;C:chloroplast;P:cellular protein modification process;P:multicellular organism development;P:response to chemical;P:response to biotic stimulus;P:biosynthetic process;F:nucleotide binding;P:reproduction;P:response to external stimulus;	No
INV_7	SPIMP09g0268440.1	SPIMPch09	17847761	17848254	Unknown protein	NA	NA	NA	NA	NA	NA	NA	No
INV_7	SPIMP09g0268210.1	SPIMPch09	16423783	16426509	Non-specific serine/threonine protein kinase	F:transporter activity;P:response to abiotic stimulus;P:response to endogenous stimulus;F:protein binding;C:plasma membrane;C:vacuole;P:cellular protein modification process;P:multicellular organism development;C:cytosol;P:response to biotic stimulus;F:nucleotide binding;P:transport;P:response to external stimulus;P:response to stress;F:kinase activity;P:signal transduction;C:plastid;P:response t…	Solyc09g042660.4.1	SL4.0ch09	23861745	23863299	Non-specific serine/threonine protein kinase (AHRD V3.3 *** A0MNK8_POPTR)	P:response to abiotic stimulus;P:response to endogenous stimulus;F:protein binding;C:plasma membrane;C:vacuole;P:cellular protein modification process;P:multicellular organism development;C:cytosol;P:response to biotic stimulus;F:nucleotide binding;P:transport;P:response to external stimulus;P:response to stress;F:kinase activity;P:signal transduction;C:plastid;P:response to chemical;C:nucleus;	No
INV_7	SPIMP09g0268300.1	SPIMPch09	17248498	17249225	Unknown protein	NA	Solyc09g042520.1.1	SL4.0ch09	23027577	23028582	Unknown protein	NA	No
INV_7	SPIMP09g0268060.1	SPIMPch09	16067143	16067520	DYW_deaminase domain-containing protein	P:nucleobase-containing compound metabolic process;C:chloroplast;P:cellular component organization;P:response to light stimulus;	Solyc09g042720.1.1	SL4.0ch09	24212602	24213032	Pentatricopeptide repeat-containing protein, chloroplastic (AHRD V3.3 *-* A0A1U8FV93_CAPAN)	P:post-embryonic development;F:protein binding;C:chloroplast;P:cellular component organization;C:mitochondrion;P:response to light stimulus;F:nuclease activity;P:reproduction;P:embryo development;	No
INV_7	SPIMP09g0268130.1	SPIMPch09	16222126	16223042	Transcription factor	P:biosynthetic process;P:response to abiotic stimulus;P:response to endogenous stimulus;P:nucleobase-containing compound metabolic process;F:DNA binding;P:flower development;P:response to chemical;	NA	NA	NA	NA	NA	NA	No
INV_7	SPIMP09g0268740.1	SPIMPch09	19704075	19712289	Unknown protein	NA	NA	NA	NA	NA	NA	NA	No
INV_7	SPIMP09g0268180.1	SPIMPch09	16338078	16338599	Unknown protein	NA	NA	NA	NA	NA	NA	NA	No
INV_7	SPIMP09g0269040.1	SPIMPch09	22479695	22480198	F-box domain-containing protein	NA	NA	NA	NA	NA	NA	NA	No
INV_7	SPIMP09g0269370.1	SPIMPch09	24575328	24603476	ATP-dependent DNA helicase	P:cell cycle;P:regulation of molecular function;P:cell death;P:response to endogenous stimulus;F:protein binding;C:nucleolus;P:multicellular organism development;P:cellular component organization;P:response to light stimulus;F:nuclease activity;P:biosynthetic process;C:cytoskeleton;F:nucleotide binding;P:response to external stimulus;C:nucleoplasm;P:growth;P:response to stress;P:cell communicatio…	Solyc09g018690.4.1	SL4.0ch09	16726111	16737589	ATP-dependent DNA helicase (AHRD V3.3 *** A0A2G2YTX4_CAPAN)	P:growth;P:response to stress;P:response to abiotic stimulus;P:cell communication;F:protein binding;C:nucleolus;F:DNA binding;P:multicellular organism development;P:cellular component organization;F:nuclease activity;P:biosynthetic process;F:nucleotide binding;P:DNA metabolic process;P:response to external stimulus;C:nucleoplasm;	No
INV_7	SPIMP09g0268100.1	SPIMPch09	16179173	16179723	Unknown protein	NA	NA	NA	NA	NA	NA	NA	No
INV_7	SPIMP09g0268770.1	SPIMPch09	20110180	20111396	tRNA-dihydrouridine synthase	C:cytoskeleton;F:protein binding;C:cytoplasm;C:plasma membrane;	Solyc09g037180.1.1	SL4.0ch09	20337179	20337337	Unknown protein	NA	No
INV_7	SPIMP09g0269050.1	SPIMPch09	22516453	22518789	UDP-N-acetylglucosamine 1-carboxyvinyltransferase	C:cytosol;P:cell cycle;P:biosynthetic process;P:nucleobase-containing compound metabolic process;P:anatomical structure development;P:cellular component organization;F:transferase activity;	Solyc09g020013.1.1	SL4.0ch09	18471878	18478398	Unknown protein	NA	No
INV_7	SPIMP09g0268170.1	SPIMPch09	16326524	16327534	Transcription factor	P:regulation of molecular function;P:response to endogenous stimulus;P:nucleobase-containing compound metabolic process;F:protein binding;C:cytoplasm;P:cellular component organization;P:response to light stimulus;P:lipid metabolic process;P:biosynthetic process;P:flower development;P:secondary metabolic process;P:response to stress;P:signal transduction;F:DNA binding;P:cell growth;P:response to c…	Solyc09g042677.1.1	SL4.0ch09	23941540	23953469	Transcription factor DIVARICATA (AHRD V3.3 *-* A0A2I0XIS0_9ASPA)	C:intracellular;P:response to stress;P:response to abiotic stimulus;P:response to endogenous stimulus;P:nucleobase-containing compound metabolic process;F:protein binding;F:DNA binding;P:multicellular organism development;P:response to chemical;P:biosynthetic process;	No
INV_7	SPIMP09g0269430.1	SPIMPch09	25612254	25620369	bis(5'-adenosyl)-triphosphatase	C:cytosol;F:nucleotide binding;F:hydrolase activity;	Solyc09g018650.3.1	SL4.0ch09	16095592	16098143	bifunctional bis(5'-adenosyl)-triphosphatase/adenylylsulfatase FHIT (AHRD V3.3 *-* A0A2I4EFS8_9ROSI)	C:cytosol;F:nucleotide binding;F:hydrolase activity;	No
INV_7	SPIMP09g0268500.1	SPIMPch09	18049439	18050302	SURF1-like protein	C:cellular_component;	NA	NA	NA	NA	NA	NA	No
INV_7	SPIMP09g0269240.1	SPIMPch09	23585347	23589912	Adenine DNA glycosylase	P:response to stress;P:DNA metabolic process;F:protein binding;F:DNA binding;C:nucleoplasm;F:hydrolase activity;	Solyc09g018850.3.1	SL4.0ch09	17715926	17720215	A/G-specific adenine DNA glycosylase (AHRD V3.3 *** A0A2G3BL05_CAPCH)	P:response to stress;P:DNA metabolic process;F:protein binding;F:DNA binding;C:nucleoplasm;F:hydrolase activity;	No
INV_7	SPIMP09g0268320.1	SPIMPch09	17344305	17345425	E3 ubiquitin-protein ligase SHPRH	F:nucleotide binding;	Solyc09g042480.2.1	SL4.0ch09	22944377	22946197	RING-finger%2C DEAD-like helicase%2C PHD and SNF2 domain-containing protein (AHRD V3.3 *-* AT2G40770.3)	F:ATP binding;F:metal ion binding;	No
INV_7	SPIMP09g0268400.1	SPIMPch09	17727550	17728432	hypothetical protein EJD97_022343	F:nucleic acid binding;	NA	NA	NA	NA	NA	NA	No
INV_7	SPIMP09g0269200.1	SPIMPch09	23486241	23490152	serine/threonine-protein phosphatase 7 long form homolog	P:anatomical structure development;F:catalytic activity;	NA	NA	NA	NA	NA	NA	No
INV_7	SPIMP09g0269510.1	SPIMPch09	26137607	26143935	acyl-coenzyme A thioesterase 9, mitochondrial-like	P:metabolic process;F:binding;P:cellular process;C:mitochondrion;F:hydrolase activity;	Solyc09g042750.3.1	SL4.0ch09	24426506	24432804	Acyl-coenzyme A thioesterase 9, mitochondrial (AHRD V3.3 *** A0A1J3CD94_NOCCA)	P:metabolic process;F:binding;P:cellular process;C:mitochondrion;F:hydrolase activity;	Yes
INV_7	SPIMP09g0268190.1	SPIMPch09	16371067	16374207	uncharacterized protein LOC114075317	NA	NA	NA	NA	NA	NA	NA	No
INV_7	SPIMP09g0268680.1	SPIMPch09	18757039	18757655	Gibberellin 20-oxidase	C:intracellular;F:binding;P:response to stress;P:response to endogenous stimulus;P:cell growth;P:response to chemical;P:cellular component organization;P:response to light stimulus;P:lipid metabolic process;P:response to biotic stimulus;P:biosynthetic process;F:catalytic activity;P:flower development;P:response to external stimulus;	Solyc09g042210.1.1	SL4.0ch09	21569168	21569784	Gibberellin 20-oxidase (AHRD V3.3 *-* F2YRP3_CAPAN)	F:binding;P:response to stress;P:response to endogenous stimulus;P:signal transduction;C:cytoplasm;P:cell growth;P:response to chemical;P:cellular component organization;P:response to light stimulus;P:lipid metabolic process;P:response to biotic stimulus;P:biosynthetic process;F:catalytic activity;P:flower development;P:response to external stimulus;	No
INV_7	SPIMP09g0268140.1	SPIMPch09	16248196	16249100	Homeodomain-like transcriptional regulator	NA	NA	NA	NA	NA	NA	NA	No
INV_7	SPIMP09g0268900.1	SPIMPch09	21176384	21180042	Non-specific phospholipase	P:response to stress;P:cell communication;C:plasma membrane;C:vacuole;P:lipid metabolic process;F:hydrolase activity;C:extracellular region;P:catabolic process;C:cytosol;P:biosynthetic process;P:response to external stimulus;	Solyc09g020190.3.1	SL4.0ch09	19314638	19318470	Non-specific phospholipase C1 (AHRD V3.3 *** A0A2G2YK91_CAPAN)	P:response to stress;P:cell communication;C:plasma membrane;C:vacuole;P:lipid metabolic process;F:hydrolase activity;C:extracellular region;P:catabolic process;C:cytosol;P:biosynthetic process;P:response to external stimulus;	No
INV_7	SPIMP09g0268880.1	SPIMPch09	21127289	21128387	CCHC-type domain-containing protein	NA	NA	NA	NA	NA	NA	NA	No
INV_7	SPIMP09g0268490.1	SPIMPch09	18015739	18016672	Unknown protein	NA	NA	NA	NA	NA	NA	NA	No
INV_7	SPIMP09g0269500.1	SPIMPch09	26133030	26137348	Formin-like protein	C:cell wall;P:post-embryonic development;F:protein binding;C:cytoplasm;P:cell growth;C:nucleolus;C:plasma membrane;P:cellular component organization;C:cytoskeleton;P:reproduction;P:cell differentiation;P:transport;	NA	NA	NA	NA	NA	NA	Yes
INV_7	SPIMP09g0268620.1	SPIMPch09	18569272	18569607	Leukocyte immunoglobulin-like receptor subfamily A member	NA	NA	NA	NA	NA	NA	NA	No
INV_7	SPIMP09g0269400.1	SPIMPch09	24932087	24932875	Unknown protein	NA	NA	NA	NA	NA	NA	NA	No
INV_7	SPIMP09g0268650.1	SPIMPch09	18650561	18650941	F-box domain-containing protein	NA	NA	NA	NA	NA	NA	NA	No
INV_7	SPIMP09g0269060.1	SPIMPch09	22529330	22532681	Replication protein a 70 kDa dna-binding subunit b	P:response to stress;P:DNA metabolic process;F:DNA binding;P:cellular component organization;	NA	NA	NA	NA	NA	NA	No
INV_7	SPIMP09g0268890.1	SPIMPch09	21171987	21176756	Unknown protein	NA	NA	NA	NA	NA	NA	NA	No
INV_7	SPIMP09g0269140.1	SPIMPch09	23313820	23318910	Cytochrome b561 and domon domain-containing protein	C:membrane;C:cytoplasm;	Solyc09g019980.3.1	SL4.0ch09	17992029	17997088	Cytochrome b561 and DOMON domain-containing protein (AHRD V3.3 *** A0A2I4EFQ3_9ROSI)	C:membrane;C:cytoplasm;	No
INV_7	SPIMP09g0269340.1	SPIMPch09	24252581	24252799	Unknown protein	NA	Solyc09g018785.2.1	SL4.0ch09	17066785	17069993	succinic semialdehyde reductase isofom1 isoform X2 (AHRD V3.11 --* XP_025888473.1)	NA	No
INV_7	SPIMP09g0268340.1	SPIMPch09	17426033	17427600	uncharacterized protein LOC107010215	NA	NA	NA	NA	NA	NA	NA	No
INV_7	SPIMP09g0268250.1	SPIMPch09	16694360	16695225	DUF4283 domain-containing protein	NA	NA	NA	NA	NA	NA	NA	No
INV_7	SPIMP09g0268420.1	SPIMPch09	17792539	17793322	hypothetical protein EJD97_012888, partial	NA	NA	NA	NA	NA	NA	NA	No
INV_7	SPIMP09g0269190.1	SPIMPch09	23476330	23480067	RPA-interacting protein	C:nucleus;F:metal ion binding;	Solyc09g018950.3.1	SL4.0ch09	17825818	17829565	RPA-interacting protein A (AHRD V3.3 *** AT4G12760.1)	C:nucleus;F:metal ion binding;	No
INV_7	SPIMP09g0269000.1	SPIMPch09	22254831	22257656	60S ribosomal protein L5-like	P:nucleobase-containing compound metabolic process;F:protein binding;C:nucleolus;C:plasma membrane;C:vacuole;C:chloroplast;P:cellular protein modification process;F:RNA binding;P:multicellular organism development;P:cellular component organization;C:cytosol;P:catabolic process;P:transport;C:nucleoplasm;F:structural molecule activity;C:ribosome;P:signal transduction;C:Golgi apparatus;P:response to…	NA	NA	NA	NA	NA	NA	No
INV_7	NA	NA	NA	NA	NA	NA	Solyc09g037130.2.1	SL4.0ch09	19890784	19892551	Unknown protein	NA	No
INV_7	NA	NA	NA	NA	NA	NA	Solyc09g037060.3.1	SL4.0ch09	19673262	19673711	Alcohol dehydrogenase 2 (AHRD V3.3 --* ADH2_SOLLC)	F:catalytic activity;	No
INV_7	NA	NA	NA	NA	NA	NA	Solyc10g012137.2.1	SL4.0ch09	18548500	18549090	zinc finger BED domain-containing protein RICESLEEPER 2-like (AHRD V3.11 *-* tr|A0A2I4EGG2|A0A2I4EGG2_9ROSI)	C:intracellular;F:protein binding;	No
INV_7	NA	NA	NA	NA	NA	NA	Solyc09g018680.1.1	SL4.0ch09	16712256	16712576	Unknown protein	NA	No
INV_7	NA	NA	NA	NA	NA	NA	Solyc09g042420.1.1	SL4.0ch09	22597890	22598207	Unknown protein	NA	No
INV_7	NA	NA	NA	NA	NA	NA	Solyc09g042267.2.1	SL4.0ch09	21887409	21888002	Helicase-like protein (AHRD V3.11 *-* tr|A0A2K3N9S5|A0A2K3N9S5_TRIPR)	P:response to stress;F:nucleotide binding;P:DNA metabolic process;P:cellular component organization;F:hydrolase activity;	No
INV_7	NA	NA	NA	NA	NA	NA	Solyc09g042510.1.1	SL4.0ch09	22982518	22982841	Unknown protein	NA	No
INV_7	NA	NA	NA	NA	NA	NA	Solyc09g018755.1.1	SL4.0ch09	16973711	16982900	Unknown protein	NA	No
INV_7	NA	NA	NA	NA	NA	NA	Solyc09g150121.1.1	SL4.0ch09	21878893	21880144	Protein BTR1 (AHRD V3.3 *-* A0A2G2VF13_CAPBA)	P:nucleobase-containing compound metabolic process;C:cytoplasm;C:nucleolus;F:RNA binding;P:multicellular organism development;C:nucleoplasm;	No
INV_7	NA	NA	NA	NA	NA	NA	Solyc09g042280.1.1	SL4.0ch09	21890978	21891594	Pleiotropic drug resistance protein (AHRD V3.3 *-* A0A2U1LYL9_ARTAN)	F:transporter activity;P:response to endogenous stimulus;F:protein binding;C:plasma membrane;C:vacuole;C:chloroplast;P:multicellular organism development;P:cellular component organization;F:hydrolase activity;P:catabolic process;P:response to biotic stimulus;P:biosynthetic process;F:nucleotide binding;P:cellular homeostasis;P:transport;P:response to external stimulus;P:cell differentiation;P:seco…	No
INV_7	NA	NA	NA	NA	NA	NA	Solyc09g042300.2.1	SL4.0ch09	21895529	21895894	Pleiotropic drug resistance protein (AHRD V3.3 *-* A0A2U1LYL9_ARTAN)	F:transporter activity;P:response to endogenous stimulus;F:protein binding;C:plasma membrane;C:vacuole;C:chloroplast;P:multicellular organism development;P:cellular component organization;F:hydrolase activity;P:catabolic process;P:response to biotic stimulus;P:biosynthetic process;F:nucleotide binding;P:transport;P:response to external stimulus;P:secondary metabolic process;P:response to stress;C…	No
INV_7	NA	NA	NA	NA	NA	NA	Solyc09g018930.1.1	SL4.0ch09	17817951	17819664	Unknown protein	NA	No
INV_7	NA	NA	NA	NA	NA	NA	Solyc09g019990.1.1	SL4.0ch09	17999756	18000037	Unknown protein	NA	No
INV_7	NA	NA	NA	NA	NA	NA	Solyc09g160560.1.1	SL4.0ch09	16703101	16703574	Zinc finger A20 and AN1 domain-containing stress-associated protein 8 (AHRD V3.11 *-* tr|A0A2G2V673|A0A2G2V673_CAPBA)	C:integral component of membrane;F:ATP binding;F:peptidyl-prolyl cis-trans isomerase activity;F:metal ion binding;F:hydrolase activity;F:nucleic acid binding;P:proteolysis;F:peptidase activity;C:ribosome;P:protein peptidyl-prolyl isomerization;C:membrane;F:DNA binding;F:structural constituent of ribosome;F:cysteine-type peptidase activity;P:ATP synthesis coupled proton transport;F:zinc ion bindin…	No
INV_7	NA	NA	NA	NA	NA	NA	Solyc09g018610.1.1	SL4.0ch09	15841367	15843060	Unknown protein	NA	No
INV_7	NA	NA	NA	NA	NA	NA	Solyc09g042525.2.1	SL4.0ch09	23163072	23163487	Bidirectional sugar transporter SWEET (AHRD V3.11 *** tr|A0A142DVG5|A0A142DVG5_SOLTU)	P:cellular process;C:plasma membrane;P:transport;	No
INV_7	NA	NA	NA	NA	NA	NA	Solyc02g044010.3.1	SL4.0ch09	21884996	21887267	ATP-dependent DNA helicase (AHRD V3.11 *** tr|A0A2U1PQP0|A0A2U1PQP0_ARTAN)	P:response to stress;P:DNA metabolic process;P:cellular component organization;F:hydrolase activity;	No
INV_7	NA	NA	NA	NA	NA	NA	Solyc09g018740.1.1	SL4.0ch09	16917073	16917276	Unknown protein	NA	No
INV_7	NA	NA	NA	NA	NA	NA	Solyc09g037120.1.1	SL4.0ch09	19905889	19908031	Unknown protein	NA	No
INV_7	NA	NA	NA	NA	NA	NA	Solyc09g037137.2.1	SL4.0ch09	20106988	20108195	Zinc finger BED domain-containing protein RICESLEEPER 2 (AHRD V3.11 *-* tr|A0A2U1NY14|A0A2U1NY14_ARTAN)	F:DNA binding;	No
INV_7	NA	NA	NA	NA	NA	NA	Solyc09g037050.2.1	SL4.0ch09	19668462	19669085	Sister-chromatid cohesion protein 3 (AHRD V3.3 *-* A0A2G2V420_CAPBA)	P:cell cycle;P:reproduction;C:nucleus;F:protein binding;P:cellular component organization;	No
INV_7	NA	NA	NA	NA	NA	NA	Solyc09g037030.3.1	SL4.0ch09	19640906	19641859	Sister-chromatid cohesion protein 3 (AHRD V3.11 *-* tr|A0A2G3B9G7|A0A2G3B9G7_CAPCH)	P:cell cycle;P:reproduction;C:nucleus;F:protein binding;P:cellular component organization;	No
INV_7	NA	NA	NA	NA	NA	NA	Solyc09g037095.1.1	SL4.0ch09	19739381	19746157	Alcohol dehydrogenase 1 (AHRD V3.3 *-* A0A2G2Z9W5_CAPAN)	P:metabolic process;F:binding;C:cytoplasm;F:catalytic activity;	No
INV_7	NA	NA	NA	NA	NA	NA	Solyc09g018730.4.1	SL4.0ch09	16908596	16914750	Ubiquitin carboxyl-terminal hydrolase (AHRD V3.3 *** A0A1U8E1K2_CAPAN)	P:cell cycle;P:nucleobase-containing compound metabolic process;F:protein binding;P:cellular protein modification process;P:multicellular organism development;P:cellular component organization;F:hydrolase activity;C:cytosol;P:catabolic process;P:biosynthetic process;P:response to external stimulus;P:cell differentiation;C:nucleoplasm;P:response to stress;C:membrane;P:signal transduction;P:cell gr…	No
INV_7	NA	NA	NA	NA	NA	NA	Solyc09g150120.1.1	SL4.0ch09	21875128	21876444	Nucleic acid-binding, OB-fold protein (AHRD V3.3 *-* A0A2U1MU10_ARTAN)	F:nucleic acid binding;C:nucleus;	No
INV_7	NA	NA	NA	NA	NA	NA	Solyc09g037170.3.1	SL4.0ch09	20331963	20332958	Protein DETOXIFICATION (AHRD V3.3 *-* A0A2U1PY61_ARTAN)	F:transporter activity;C:membrane;C:cytoplasm;P:transport;	No
INV_7	NA	NA	NA	NA	NA	NA	Solyc09g042570.1.1	SL4.0ch09	23320630	23320902	Unknown protein	NA	No
INV_7	NA	NA	NA	NA	NA	NA	Solyc09g160230.1.1	SL4.0ch09	22670744	22671347	Polyadenylate-binding protein RBP45 (AHRD V3.11 *** tr|A0A2G3B5M5|A0A2G3B5M5_CAPCH)	F:nucleic acid binding;	No
INV_7	NA	NA	NA	NA	NA	NA	Solyc09g037090.1.1	SL4.0ch09	19688861	19689493	Alcohol dehydrogenase 1 (AHRD V3.3 --* ADH1_SOLTU)	NA	No
INV_7	NA	NA	NA	NA	NA	NA	Solyc09g037135.1.1	SL4.0ch09	19894391	19895793	integrator complex subunit 9 homolog isoform X1 (AHRD V3.3 *-* XP_010318312.1)	NA	No
INV_7	NA	NA	NA	NA	NA	NA	Solyc09g042200.1.1	SL4.0ch09	21434505	21434708	histone H2B.3 (AHRD V3.3 --* NP_001333220.1)	NA	No
INV_7	NA	NA	NA	NA	NA	NA	Solyc09g037070.2.1	SL4.0ch09	19684032	19684587	Sister-chromatid cohesion protein 3 (AHRD V3.3 *-* A0A2G3B9G7_CAPCH)	P:meiotic sister chromatid cohesion, centromeric;P:cell cycle;P:chromosome segregation;P:cell division;F:protein binding;C:chromosome;P:sister chromatid cohesion;C:cohesin complex;F:chromatin binding;C:nucleus;C:chromatin;P:monopolar spindle attachment to meiosis I kinetochore;	No
INV_7	NA	NA	NA	NA	NA	NA	Solyc09g018670.3.1	SL4.0ch09	16684998	16688998	TRAM%2C LAG1 and CLN8 (TLC) lipid-sensing domain containing protein (AHRD V3.3 *** AT4G10360.3)	C:membrane;	No
INV_7	NA	NA	NA	NA	NA	NA	Solyc09g037020.3.1	SL4.0ch09	19639912	19640178	Alcohol dehydrogenase (AHRD V3.3 *-* A0A2U1MN94_ARTAN)	P:response to stress;P:response to abiotic stimulus;F:protein binding;P:response to chemical;C:Golgi apparatus;P:catabolic process;C:cytosol;P:cellular process;F:nucleotide binding;F:catalytic activity;	No
INV_7	NA	NA	NA	NA	NA	NA	Solyc09g037080.3.1	SL4.0ch09	19687173	19688705	Unknown protein	NA	No
INV_7	NA	NA	NA	NA	NA	NA	Solyc09g042665.1.1	SL4.0ch09	23863367	23864403	Unknown protein	NA	No
INV_7	NA	NA	NA	NA	NA	NA	Solyc09g018920.3.1	SL4.0ch09	17815853	17816305	Serine/threonine-protein phosphatase 7 long form-like protein (AHRD V3.11 *-* tr|A0A1J3IZ43|A0A1J3IZ43_NOCCA)	P:growth;P:metabolic process;P:cellular process;C:nucleus;P:multicellular organism development;F:transferase activity;F:hydrolase activity;	No
INV_7	NA	NA	NA	NA	NA	NA	Solyc09g160580.1.1	SL4.0ch09	19643899	19644204	Receptor-like protein kinase (AHRD V3.11 *-* tr|A0A2K3P1N5|A0A2K3P1N5_TRIPR)	C:cell wall;P:pollination;P:response to endogenous stimulus;F:protein binding;C:plasma membrane;C:vacuole;C:chloroplast;P:cellular protein modification process;P:cellular component organization;P:response to biotic stimulus;F:nucleotide binding;P:cellular homeostasis;P:transport;P:response to external stimulus;P:cell differentiation;P:response to stress;P:post-embryonic development;F:kinase activ…	No
INV_7	NA	NA	NA	NA	NA	NA	Solyc09g160590.1.1	SL4.0ch09	21873365	21873641	Purine permease (AHRD V3.11 *-* tr|A0A2P5DL88|A0A2P5DL88_TREOI)	F:transporter activity;P:response to biotic stimulus;C:membrane;P:transport;P:response to external stimulus;	No
INV_7	NA	NA	NA	NA	NA	NA	Solyc09g037040.1.1	SL4.0ch09	19668206	19668358	Alcohol dehydrogenase (AHRD V3.3 *-* B3TM26_ELAGV)	P:response to stress;P:response to abiotic stimulus;F:protein binding;P:response to chemical;C:Golgi apparatus;P:catabolic process;C:cytosol;P:cellular process;F:nucleotide binding;F:catalytic activity;	No
INV_8	SPIMP09g0272070.1	SPIMPch09	46448983	46450344	START domain-containing protein	F:DNA binding;	Solyc09g160950.1.1	SL4.0ch09	45756002	45756939	homeobox-leucine zipper protein ROC8 (AHRD V3.11 *-* tr|A0A2I4EBE3|A0A2I4EBE3_9ROSI)	F:transcription regulatory region DNA binding;F:lipid binding;P:regulation of transcription, DNA-templated;F:transcription regulatory region sequence-specific DNA binding;F:protein binding;F:DNA binding;P:plant-type cell wall loosening;F:sequence-specific DNA binding;P:trichome branching;C:nucleus;F:DNA-binding transcription factor activity;	No
INV_8	SPIMP09g0271900.1	SPIMPch09	45984700	45986667	X8 domain-containing protein	C:cell wall;F:protein binding;C:plasma membrane;C:vacuole;P:cellular component organization;F:hydrolase activity;C:extracellular region;P:catabolic process;P:response to biotic stimulus;P:embryo development;P:response to external stimulus;P:response to stress;P:post-embryonic development;P:cell communication;P:carbohydrate metabolic process;P:reproduction;	Solyc09g057630.3.1	SL4.0ch09	46059589	46061564	Glucan endo-1,3-beta-glucosidase 3-like protein (AHRD V3.3 *** A0A2K3MT62_TRIPR)	C:cell wall;F:protein binding;C:plasma membrane;C:vacuole;P:cellular component organization;F:hydrolase activity;C:extracellular region;P:catabolic process;P:response to biotic stimulus;P:embryo development;P:response to external stimulus;P:response to stress;P:post-embryonic development;P:cell communication;P:carbohydrate metabolic process;P:reproduction;	Yes
INV_8	SPIMP09g0271920.1	SPIMPch09	46077410	46079723	Unknown protein	NA	Solyc09g057607.1.1	SL4.0ch09	45961179	45969411	Unknown protein	NA	No
INV_8	SPIMP09g0272120.1	SPIMPch09	46580278	46580768	Peptidase A1 domain-containing protein	C:extracellular region;P:response to stress;P:cellular process;P:protein metabolic process;F:hydrolase activity;	NA	NA	NA	NA	NA	NA	No
INV_8	SPIMP09g0272350.1	SPIMPch09	47306157	47328760	Lipase_3 domain-containing protein	C:membrane;P:lipid metabolic process;F:hydrolase activity;	Solyc09g056350.4.1	SL4.0ch09	44893438	44916032	Lipase class 3 family protein (AHRD V3.3 *** S8D401_9LAMI)	C:membrane;P:lipid metabolic process;F:hydrolase activity;	No
INV_8	SPIMP09g0272500.1	SPIMPch09	48437468	48451548	Glyco_trans_2-like domain-containing protein	P:pollination;P:post-embryonic development;F:protein binding;C:plasma membrane;P:cellular component organization;C:Golgi apparatus;C:endosome;P:response to biotic stimulus;P:biosynthetic process;P:carbohydrate metabolic process;C:nucleus;P:response to external stimulus;F:transferase activity;	Solyc09g057640.4.1	SL4.0ch09	46160149	46174024	Cellulose synthase-like C4, glycosyltransferase family 2 (AHRD V3.3 *** A9TYJ5_PHYPA)	P:pollination;P:post-embryonic development;F:protein binding;C:plasma membrane;P:cellular component organization;C:Golgi apparatus;C:endosome;P:response to biotic stimulus;P:biosynthetic process;P:carbohydrate metabolic process;C:nucleus;P:response to external stimulus;F:transferase activity;	Yes
INV_8	SPIMP09g0272340.1	SPIMPch09	47266785	47268810	Cytochrome b561 and DOMON domain-containing protein	F:binding;C:cytoplasm;C:plasma membrane;	NA	NA	NA	NA	NA	NA	No
INV_8	SPIMP09g0272470.1	SPIMPch09	48032780	48033013	Unknown protein	NA	NA	NA	NA	NA	NA	NA	No
INV_8	SPIMP09g0271950.1	SPIMPch09	46095187	46095715	F3H9.11 protein isoform 2	P:post-embryonic development;C:membrane;P:cellular component organization;C:Golgi apparatus;P:biosynthetic process;P:carbohydrate metabolic process;P:reproduction;F:transferase activity;	Solyc09g057600.1.1	SL4.0ch09	45950613	45951160	DUF616 domain-containing protein (AHRD V3.3 *-* A0A1Q3BIE2_CEPFO)	P:post-embryonic development;C:membrane;P:cellular component organization;C:Golgi apparatus;P:biosynthetic process;P:carbohydrate metabolic process;P:reproduction;F:transferase activity;	No
INV_8	SPIMP09g0272550.1	SPIMPch09	48508045	48511286	protein kinase family protein	C:cell wall;P:pollination;P:regulation of molecular function;P:response to endogenous stimulus;F:signaling receptor activity;F:protein binding;C:plasma membrane;C:chloroplast;P:cellular protein modification process;P:cellular component organization;C:cytosol;P:response to biotic stimulus;F:nucleotide binding;P:embryo development;P:response to external stimulus;P:cell differentiation;P:response to…	Solyc09g057680.3.1	SL4.0ch09	46230618	46233972	receptor-like kinase TMK4 (AHRD V3.3 *** A0A2G2YRX1_CAPAN)	C:cell wall;P:pollination;P:regulation of molecular function;P:response to endogenous stimulus;F:signaling receptor activity;F:protein binding;C:plasma membrane;C:chloroplast;P:cellular protein modification process;P:cellular component organization;C:cytosol;P:response to biotic stimulus;F:nucleotide binding;P:embryo development;P:response to external stimulus;P:cell differentiation;P:response to…	Yes
INV_8	SPIMP09g0272540.1	SPIMPch09	48503204	48507805	Peptidylprolyl isomerase	P:response to abiotic stimulus;F:protein binding;C:vacuole;P:cellular protein modification process;P:multicellular organism development;P:cellular component organization;C:cytosol;P:response to biotic stimulus;F:catalytic activity;P:transport;P:response to external stimulus;P:cell differentiation;C:nucleoplasm;P:response to stress;C:membrane;P:signal transduction;C:Golgi apparatus;P:response to c…	Solyc09g057670.3.1	SL4.0ch09	46225870	46230437	Peptidylprolyl isomerase (AHRD V3.3 *** A0A2G2VYT9_CAPBA)	P:response to abiotic stimulus;F:protein binding;C:vacuole;P:cellular protein modification process;P:multicellular organism development;P:cellular component organization;C:cytosol;P:response to biotic stimulus;F:catalytic activity;P:transport;P:response to external stimulus;P:cell differentiation;C:nucleoplasm;P:response to stress;C:membrane;P:signal transduction;C:Golgi apparatus;P:response to c…	Yes
INV_8	SPIMP09g0272440.1	SPIMPch09	47719654	47720211	DUF4283 domain-containing protein	P:glutamine metabolic process;F:hydrolase activity;	NA	NA	NA	NA	NA	NA	No
INV_8	SPIMP09g0271890.1	SPIMPch09	45891058	45891691	Dimer_Tnp_hAT domain-containing protein	NA	NA	NA	NA	NA	NA	NA	Yes
INV_8	SPIMP09g0272320.1	SPIMPch09	47209858	47210349	60S ribosomal protein L18a	P:pollination;P:nucleobase-containing compound metabolic process;F:protein binding;C:plasma membrane;C:vacuole;F:RNA binding;P:cellular component organization;C:cytosol;P:catabolic process;P:embryo development;P:transport;P:cell differentiation;F:structural molecule activity;C:ribosome;P:post-embryonic development;P:cell growth;P:response to chemical;C:nucleus;P:translation;	Solyc09g056380.1.1	SL4.0ch09	45010836	45012267	60S ribosomal protein L18a (AHRD V3.3 *** A0A2G2WKJ7_CAPBA)	P:pollination;F:protein binding;C:plasma membrane;C:vacuole;F:RNA binding;P:cellular component organization;C:cytosol;P:embryo development;P:cell differentiation;F:structural molecule activity;C:ribosome;P:post-embryonic development;P:cell growth;P:response to chemical;C:nucleus;P:translation;	No
INV_8	SPIMP09g0272480.1	SPIMPch09	48189840	48191510	Transpos_assoc domain-containing protein	NA	NA	NA	NA	NA	NA	NA	No
INV_8	SPIMP09g0272410.1	SPIMPch09	47482129	47482634	E3 ubiquitin-protein ligase UPL5-like	P:cellular process;P:protein metabolic process;F:transferase activity;	NA	NA	NA	NA	NA	NA	No
INV_8	SPIMP09g0271880.1	SPIMPch09	45852608	45854163	SWIM-type domain-containing protein	F:binding;	NA	NA	NA	NA	NA	NA	Yes
INV_8	SPIMP09g0272000.1	SPIMPch09	46180105	46180761	F-box domain-containing protein	C:membrane;C:integral component of membrane;	NA	NA	NA	NA	NA	NA	No
INV_8	SPIMP09g0272280.1	SPIMPch09	47149082	47151514	DUF4283 domain-containing protein	F:RNA-DNA hybrid ribonuclease activity;F:nucleic acid binding;P:RNA phosphodiester bond hydrolysis, endonucleolytic;	NA	NA	NA	NA	NA	NA	No
INV_8	SPIMP09g0272310.1	SPIMPch09	47185688	47186404	Cytochrome b561 and domon domain-containing protein	C:plasma membrane;	Solyc09g056360.3.1	SL4.0ch09	44953291	44955465	Cytochrome b561 and DOMON domain-containing protein (AHRD V3.3 *** A0A1U8E5P6_CAPAN)	F:binding;C:cytoplasm;C:plasma membrane;	No
INV_8	SPIMP09g0272080.1	SPIMPch09	46488859	46489380	Peptidase A1 domain-containing protein	P:protein metabolic process;F:hydrolase activity;	NA	NA	NA	NA	NA	NA	No
INV_8	SPIMP09g0272060.1	SPIMPch09	46402279	46410530	TMV resistance protein N-like	P:signal transduction;C:membrane;C:integral component of membrane;F:ADP binding;	Solyc09g160960.1.1	SL4.0ch09	45795930	45796176	TMV resistance protein N-like (AHRD V3.11 --* XP_024928686.1)	F:nucleotide binding;P:signal transduction;C:membrane;	No
INV_8	SPIMP09g0272370.1	SPIMPch09	47367014	47371256	HECT domain-containing protein	F:transferase activity;	NA	NA	NA	NA	NA	NA	No
INV_8	SPIMP09g0272420.1	SPIMPch09	47520045	47524744	HECT domain-containing protein	P:proteasome-mediated ubiquitin-dependent protein catabolic process;P:protein ubiquitination;P:protein polyubiquitination;C:cytoplasm;F:ubiquitin-protein transferase activity;P:positive regulation of protein catabolic process;F:ubiquitin protein ligase activity;P:ubiquitin-dependent protein catabolic process;F:transferase activity;	NA	NA	NA	NA	NA	NA	No
INV_8	SPIMP09g0271910.1	SPIMPch09	46073343	46074041	PREDICTED: replication protein A 70 kDa DNA-binding subunit D-like	NA	NA	NA	NA	NA	NA	NA	No
INV_8	SPIMP09g0272460.1	SPIMPch09	48028549	48042286	tRNA pseudouridine synthase	P:nucleobase-containing compound metabolic process;C:nucleus;F:catalytic activity;F:RNA binding;C:mitochondrion;	NA	NA	NA	NA	NA	NA	No
INV_8	SPIMP09g0271940.1	SPIMPch09	46085472	46087903	Glyceraldehyde-3-phosphate dehydrogenase	NA	NA	NA	NA	NA	NA	NA	No
INV_8	SPIMP09g0271930.1	SPIMPch09	46084887	46088184	Glyceraldehyde-3-phosphate dehydrogenase	C:cell wall;P:cell death;P:nucleobase-containing compound metabolic process;F:protein binding;P:generation of precursor metabolites and energy;C:nucleolus;C:plasma membrane;C:chloroplast;P:cellular protein modification process;P:cellular component organization;P:response to light stimulus;C:extracellular region;C:cytosol;P:catabolic process;P:response to biotic stimulus;C:cytoskeleton;F:nucleotid…	NA	NA	NA	NA	NA	NA	No
INV_8	SPIMP09g0272100.1	SPIMPch09	46522309	46523307	PREDICTED: disease resistance protein TAO1-like	P:signal transduction;C:membrane;C:integral component of membrane;F:ADP binding;	NA	NA	NA	NA	NA	NA	No
INV_8	SPIMP09g0272490.1	SPIMPch09	48402022	48403588	hypothetical protein EJD97_018016, partial	NA	NA	NA	NA	NA	NA	NA	Yes
INV_8	SPIMP09g0272050.1	SPIMPch09	46382859	46383384	C3H1-type domain-containing protein	F:binding;	Solyc09g150127.1.1	SL4.0ch09	45822935	45824800	Unknown protein	F:binding;	No
INV_8	SPIMP09g0272040.1	SPIMPch09	46297069	46300490	Homeobox-leucine zipper protein HDG11	F:lipid binding;F:protein binding;F:DNA binding;P:cellular component organization;P:metabolic process;C:nucleus;P:flower development;P:embryo development;F:DNA-binding transcription factor activity;P:cell differentiation;	Solyc09g057567.2.1	SL4.0ch09	45904709	45908163	homeobox-leucine zipper protein ROC8 (AHRD V3.11 *-* tr|A0A2I4EBE3|A0A2I4EBE3_9ROSI)	F:lipid binding;P:post-embryonic development;F:protein binding;F:DNA binding;P:cellular component organization;P:metabolic process;C:nucleus;P:reproduction;F:DNA-binding transcription factor activity;P:cell differentiation;	No
INV_8	SPIMP09g0272530.1	SPIMPch09	48491279	48495436	Peptidylprolyl isomerase	P:regulation of molecular function;P:response to abiotic stimulus;P:response to endogenous stimulus;C:plasma membrane;C:vacuole;P:cellular protein modification process;P:multicellular organism development;P:cellular component organization;C:extracellular region;C:cytosol;P:response to biotic stimulus;F:nucleotide binding;F:catalytic activity;P:cellular homeostasis;P:transport;P:response to extern…	Solyc09g057660.3.1	SL4.0ch09	46213897	46218170	Peptidylprolyl isomerase (AHRD V3.3 *** A0A2G2WN61_CAPBA)	P:regulation of molecular function;P:response to abiotic stimulus;P:response to endogenous stimulus;C:plasma membrane;C:vacuole;P:cellular protein modification process;P:multicellular organism development;P:cellular component organization;C:extracellular region;C:cytosol;P:response to biotic stimulus;F:nucleotide binding;F:catalytic activity;P:cellular homeostasis;P:transport;P:response to extern…	Yes
INV_8	SPIMP09g0272210.1	SPIMPch09	46943826	46947922	DUF4283 domain-containing protein	NA	NA	NA	NA	NA	NA	NA	No
INV_8	SPIMP09g0272360.1	SPIMPch09	47328973	47331608	Ras-related protein like	P:cell cycle;P:pollination;P:response to abiotic stimulus;F:protein binding;C:plasma membrane;C:vacuole;P:cellular component organization;F:hydrolase activity;C:extracellular region;C:cytosol;P:metabolic process;C:cytoskeleton;F:nucleotide binding;P:embryo development;P:cellular homeostasis;P:transport;P:cell differentiation;P:response to stress;P:signal transduction;P:cell growth;C:Golgi apparat…	Solyc09g056340.3.1	SL4.0ch09	44890867	44893225	Ras-related protein RABA5b (AHRD V3.3 *** A0A2G2V0T3_CAPBA)	P:cell cycle;P:pollination;P:response to abiotic stimulus;F:protein binding;C:plasma membrane;C:vacuole;P:cellular component organization;F:hydrolase activity;C:extracellular region;C:cytosol;P:metabolic process;C:cytoskeleton;F:nucleotide binding;P:embryo development;P:cellular homeostasis;P:transport;P:cell differentiation;P:response to stress;P:signal transduction;P:cell growth;C:Golgi apparat…	No
INV_8	SPIMP09g0272430.1	SPIMPch09	47585753	47588746	chlorophyllide a oxygenase, chloroplastic-like	P:metabolic process;F:binding;F:catalytic activity;	Solyc09g056270.3.1	SL4.0ch09	44640926	44641198	casein kinase II subunit alpha (AHRD V3.3 --* XP_010317169.1)	NA	No
INV_8	SPIMP09g0272220.1	SPIMPch09	46956564	46956803	hypothetical protein EJD97_025107	NA	NA	NA	NA	NA	NA	NA	No
INV_8	SPIMP09g0271960.1	SPIMPch09	46095777	46097287	F3H9.11 protein	P:mucilage extrusion from seed coat;P:mucilage pectin biosynthetic process;F:transferase activity, transferring glycosyl groups;C:membrane;C:integral component of membrane;C:Golgi apparatus;P:rhamnogalacturonan I biosynthetic process;	Solyc09g057590.3.1	SL4.0ch09	45949124	45950570	tRNA (met) cytidine acetyltransferase%2C putative (DUF616) (AHRD V3.3 *-* AT1G53040.6)	P:mucilage extrusion from seed coat;P:mucilage pectin biosynthetic process;F:transferase activity, transferring glycosyl groups;C:membrane;C:integral component of membrane;C:Golgi apparatus;P:rhamnogalacturonan I biosynthetic process;	No
INV_8	SPIMP09g0272030.1	SPIMPch09	46269851	46270167	Unknown protein	NA	NA	NA	NA	NA	NA	NA	No
INV_8	SPIMP09g0272150.1	SPIMPch09	46681193	46689640	Homeobox-leucine zipper protein	P:metabolic process;F:lipid binding;F:protein binding;F:DNA binding;P:flower development;P:cell differentiation;P:cellular component organization;	NA	NA	NA	NA	NA	NA	No
INV_8	SPIMP09g0272230.1	SPIMPch09	46973893	46974857	UBIQUITIN_CONJUGAT_2 domain-containing protein	NA	NA	NA	NA	NA	NA	NA	No
INV_8	SPIMP09g0272140.1	SPIMPch09	46669161	46669815	C3H1-type domain-containing protein	NA	NA	NA	NA	NA	NA	NA	No
INV_8	SPIMP09g0272510.1	SPIMPch09	48453119	48456091	40S ribosomal protein S8	F:structural molecule activity;P:cell cycle;C:cell wall;C:ribosome;P:nucleobase-containing compound metabolic process;F:protein binding;C:nucleolus;C:plasma membrane;C:chloroplast;F:RNA binding;P:cellular component organization;C:Golgi apparatus;C:cytosol;P:embryo development;P:translation;	Solyc09g057650.3.1	SL4.0ch09	46175802	46178745	40S ribosomal protein S8 (AHRD V3.3 *** A0A1J7GEB5_LUPAN)	F:structural molecule activity;P:cell cycle;C:cell wall;C:ribosome;P:nucleobase-containing compound metabolic process;F:protein binding;C:nucleolus;C:plasma membrane;C:chloroplast;F:RNA binding;P:cellular component organization;C:Golgi apparatus;C:cytosol;P:embryo development;P:translation;	Yes
INV_8	SPIMP09g0272180.1	SPIMPch09	46736338	46739412	ZF-HD dimerization-type domain-containing protein	NA	NA	NA	NA	NA	NA	NA	No
INV_8	SPIMP09g0272520.1	SPIMPch09	48464823	48468374	Unknown protein	NA	NA	NA	NA	NA	NA	NA	Yes
INV_8	SPIMP09g0272450.1	SPIMPch09	47720272	47721061	Unknown protein	NA	NA	NA	NA	NA	NA	NA	No
INV_8	SPIMP09g0272240.1	SPIMPch09	47000001	47001712	Kinase family protein	P:circadian rhythm;P:cell cycle;P:pollination;P:regulation of molecular function;P:cell death;P:response to endogenous stimulus;P:nucleobase-containing compound metabolic process;F:signaling receptor activity;P:tropism;F:protein binding;C:nucleolus;C:plasma membrane;P:cellular protein modification process;P:cellular component organization;P:response to light stimulus;F:nucleotide binding;P:flower…	NA	NA	NA	NA	NA	NA	No
INV_8	SPIMP09g0272170.1	SPIMPch09	46725006	46725973	ZF-HD dimerization-type domain-containing protein	NA	Solyc09g056453.1.1	SL4.0ch09	45487323	45488064	zinc-finger homeodomain protein 4-like (AHRD V3.3 *** XP_010314609.1)	NA	No
INV_8	SPIMP09g0272290.1	SPIMPch09	47154279	47154578	Acetylornithine aminotransferase, chloroplastic/mitochondrial	F:nucleic acid binding;P:DNA metabolic process;F:transferase activity;	NA	NA	NA	NA	NA	NA	No
INV_8	SPIMP09g0271870.1	SPIMPch09	45835476	45850558	O-methyltransferase	P:biosynthetic process;P:cellular process;F:protein binding;F:transferase activity;P:secondary metabolic process;	Solyc09g056230.4.1	SL4.0ch09	43752367	43753007	O-methyltransferase, putative (AHRD V3.11 *** tr|B9SGP0|B9SGP0_RICCO)	F:protein binding;C:cytoplasm;C:plasma membrane;P:cellular process;P:biosynthetic process;C:nucleus;P:secondary metabolic process;F:transferase activity;	Yes
INV_8	SPIMP09g0272110.1	SPIMPch09	46576194	46576947	Unknown protein	NA	NA	NA	NA	NA	NA	NA	No
INV_8	SPIMP09g0272300.1	SPIMPch09	47157624	47158673	zf-GRF domain-containing protein	F:zinc ion binding;C:membrane;C:integral component of membrane;	NA	NA	NA	NA	NA	NA	No
INV_8	SPIMP09g0272160.1	SPIMPch09	46695091	46695772	TIR domain-containing protein	P:response to oomycetes;F:LRR domain binding;P:signal transduction;F:ATP binding;C:plasma membrane;C:endoplasmic reticulum membrane;P:defense response;C:Golgi membrane;F:NAD(P)+ nucleosidase activity;P:defense response to fungus, incompatible interaction;F:nucleotide binding;F:NAD+ nucleotidase, cyclic ADP-ribose generating;F:ADP binding;	Solyc09g160970.1.1	SL4.0ch09	45802478	45804062	Disease resistance protein (TIR-NBS-LRR class) (AHRD V3.11 *-* tr|A0A2K3NQB9|A0A2K3NQB9_TRIPR)	P:signal transduction;C:membrane;C:integral component of membrane;F:ADP binding;	No
INV_8	SPIMP09g0272090.1	SPIMPch09	46507916	46516669	Homeobox-leucine zipper protein	P:metabolic process;F:lipid binding;P:post-embryonic development;F:DNA binding;P:cell differentiation;P:cellular component organization;	NA	NA	NA	NA	NA	NA	No
INV_8	SPIMP09g0272390.1	SPIMPch09	47447937	47449045	hypothetical protein EJD97_017331	F:nucleic acid binding;	NA	NA	NA	NA	NA	NA	No
INV_8	SPIMP09g0272130.1	SPIMPch09	46607378	46612400	Homeobox-leucine zipper protein HDG11	F:lipid binding;P:post-embryonic development;F:DNA binding;P:cell differentiation;P:cellular component organization;	Solyc09g160170.1.1	SL4.0ch09	45594836	45595189	homeobox-leucine zipper protein HDG8-like (AHRD V3.11 *-* XP_019071156.1)	F:DNA binding;	No
INV_8	SPIMP09g0272270.1	SPIMPch09	47134073	47134360	PREDICTED: uncharacterized protein LOC107061439	NA	NA	NA	NA	NA	NA	NA	No
INV_8	SPIMP09g0272330.1	SPIMPch09	47233651	47236356	uncharacterized protein LOC107030640 isoform X2	NA	NA	NA	NA	NA	NA	NA	No
INV_8	SPIMP09g0271990.1	SPIMPch09	46179658	46180056	DUF295 domain-containing protein	NA	NA	NA	NA	NA	NA	NA	No
INV_8	SPIMP09g0272190.1	SPIMPch09	46880084	46883004	RING-type E3 ubiquitin transferase	P:cell death;P:response to endogenous stimulus;C:plasma membrane;P:cellular protein modification process;P:response to light stimulus;C:cytosol;P:response to biotic stimulus;P:response to external stimulus;F:transferase activity;P:response to stress;P:post-embryonic development;P:signal transduction;F:signaling receptor binding;P:response to chemical;C:nucleus;P:reproduction;	Solyc09g056450.4.1	SL4.0ch09	45329943	45332482	RING-type E3 ubiquitin transferase (AHRD V3.3 *** A0A2G3BL85_CAPCH)	P:cell death;P:response to endogenous stimulus;C:plasma membrane;C:chloroplast;P:cellular protein modification process;P:response to light stimulus;C:cytosol;P:response to biotic stimulus;P:response to external stimulus;F:transferase activity;P:response to stress;P:post-embryonic development;P:signal transduction;F:signaling receptor binding;P:response to chemical;C:nucleus;P:reproduction;	No
INV_8	SPIMP09g0272200.1	SPIMPch09	46932331	46932764	Unknown protein	NA	NA	NA	NA	NA	NA	NA	No
INV_8	SPIMP09g0271980.1	SPIMPch09	46143082	46145078	PKS_ER domain-containing protein	P:response to abiotic stimulus;F:protein binding;C:plasma membrane;C:vacuole;C:chloroplast;P:multicellular organism development;C:cytosol;P:metabolic process;P:response to biotic stimulus;F:nucleic acid binding;F:nucleotide binding;F:catalytic activity;P:response to external stimulus;P:cell differentiation;P:growth;P:response to stress;C:Golgi apparatus;C:mitochondrion;P:response to chemical;C:th…	NA	NA	NA	NA	NA	NA	No
INV_8	SPIMP09g0272020.1	SPIMPch09	46268343	46270178	nuclear pore complex protein Nup54	NA	NA	NA	NA	NA	NA	NA	No
INV_8	SPIMP09g0272380.1	SPIMPch09	47399561	47400847	hypothetical protein EJD97_017331	NA	NA	NA	NA	NA	NA	NA	No
INV_8	SPIMP09g0272010.1	SPIMPch09	46201102	46201666	class I heat shock protein-like	C:cytosol;P:response to stress;C:peroxisome;P:response to abiotic stimulus;F:protein binding;P:response to chemical;P:cellular component organization;	NA	NA	NA	NA	NA	NA	No
INV_8	SPIMP09g0271970.1	SPIMPch09	46102047	46110086	hypothetical protein A4A49_25129	C:membrane;	Solyc09g057580.4.1	SL4.0ch09	45936495	45944282	DUF760 domain-containing protein (AHRD V3.3 *-* A0A1Q3CD93_CEPFO)	P:response to stress;P:response to chemical;P:response to light stimulus;	No
INV_8	SPIMP09g0272400.1	SPIMPch09	47477659	47480008	E3 ubiquitin-protein ligase UPL5-like	P:proteasome-mediated ubiquitin-dependent protein catabolic process;P:protein ubiquitination;P:protein polyubiquitination;C:cytoplasm;F:ubiquitin-protein transferase activity;P:positive regulation of protein catabolic process;F:ubiquitin protein ligase activity;P:ubiquitin-dependent protein catabolic process;F:transferase activity;	NA	NA	NA	NA	NA	NA	No
INV_8	SPIMP09g0272260.1	SPIMPch09	47074544	47081727	ULP_PROTEASE domain-containing protein	F:cysteine-type peptidase activity;P:proteolysis;F:peptidase activity;	NA	NA	NA	NA	NA	NA	No
INV_8	NA	NA	NA	NA	NA	NA	Solyc09g057500.1.1	SL4.0ch09	45501389	45501538	Unknown protein	NA	No
INV_8	NA	NA	NA	NA	NA	NA	Solyc09g057550.1.1	SL4.0ch09	45697162	45697909	Homeobox-leucine zipper protein HDG2 (AHRD V3.3 *-* A0A1J3DUE0_NOCCA)	F:lipid binding;P:nucleobase-containing compound metabolic process;F:protein binding;F:DNA binding;P:cellular component organization;P:response to light stimulus;P:biosynthetic process;C:nucleus;P:embryo development;P:flower development;F:DNA-binding transcription factor activity;P:response to external stimulus;P:cell differentiation;	No
INV_8	NA	NA	NA	NA	NA	NA	Solyc09g057555.2.1	SL4.0ch09	45746283	45755221	homeobox-leucine zipper protein HDG8-like (AHRD V3.11 *-* XP_025883818.1)	F:lipid binding;	No
INV_8	NA	NA	NA	NA	NA	NA	Solyc09g056390.1.1	SL4.0ch09	45035736	45035963	Unknown protein	NA	No
INV_8	NA	NA	NA	NA	NA	NA	Solyc09g160990.1.1	SL4.0ch09	46089298	46090737	Zinc finger BED domain-containing protein RICESLEEPER 2 (AHRD V3.11 *** tr|A0A2U1PZM4|A0A2U1PZM4_ARTAN)	C:cytosol;P:post-embryonic development;F:protein binding;F:DNA binding;	Yes
INV_8	NA	NA	NA	NA	NA	NA	Solyc09g056320.1.1	SL4.0ch09	44721319	44721684	maturase-related protein (mitochondrion) (AHRD V3.3 --* YP_004842070.1)	P:mRNA processing;C:membrane;C:integral component of membrane;P:oxidation-reduction process;	No
INV_8	NA	NA	NA	NA	NA	NA	Solyc09g057540.3.1	SL4.0ch09	45690040	45693984	homeobox-leucine zipper protein ROC8 (AHRD V3.11 *-* tr|A0A2I4EBE3|A0A2I4EBE3_9ROSI)	F:lipid binding;F:protein binding;F:DNA binding;P:cellular component organization;P:response to light stimulus;P:metabolic process;C:nucleus;P:embryo development;P:flower development;P:response to external stimulus;P:cell differentiation;	No
INV_8	NA	NA	NA	NA	NA	NA	Solyc09g160940.1.1	SL4.0ch09	45595897	45597187	homeobox-leucine zipper protein HDG8-like (AHRD V3.11 *-* XP_019071156.1)	NA	No
INV_8	NA	NA	NA	NA	NA	NA	Solyc09g150126.2.1	SL4.0ch09	45253412	45267248	Ribonuclease H (AHRD V3.11 *-* tr|A0A2K3N2I7|A0A2K3N2I7_TRIPR)	P:biosynthetic process;P:DNA metabolic process;C:membrane;F:transferase activity;	No
INV_8	NA	NA	NA	NA	NA	NA	Solyc09g057520.3.1	SL4.0ch09	45592208	45592591	homeobox-leucine zipper protein ROC8 (AHRD V3.3 *-* A0A2I4EBE3_9ROSI)	F:protein binding;F:DNA binding;P:cellular component organization;P:response to light stimulus;P:metabolic process;C:nucleus;P:embryo development;P:flower development;F:DNA-binding transcription factor activity;P:response to external stimulus;P:cell differentiation;	No
INV_8	NA	NA	NA	NA	NA	NA	Solyc09g160980.1.1	SL4.0ch09	45795343	45795718	LOW QUALITY PROTEIN: disease resistance protein TAO1 (AHRD V3.11 --* XP_025888731.1)	NA	No
INV_8	NA	NA	NA	NA	NA	NA	Solyc09g056237.1.1	SL4.0ch09	44158589	44163717	Unknown protein	NA	No
INV_8	NA	NA	NA	NA	NA	NA	Solyc09g056440.1.1	SL4.0ch09	45274383	45274625	Unknown protein	NA	No
INV_8	NA	NA	NA	NA	NA	NA	Solyc09g056310.1.1	SL4.0ch09	44720606	44720863	Maturase (AHRD V3.3 *-* O79414_SOLTU)	P:nucleobase-containing compound metabolic process;F:catalytic activity;	No
INV_8	NA	NA	NA	NA	NA	NA	Solyc09g056290.4.1	SL4.0ch09	44711927	44713435	RNA-dependent RNA polymerase (AHRD V3.11 *-* tr|A0A2Z6JIR4|A0A2Z6JIR4_9VIRU)	P:biological_process;C:host cell mitochondrion;F:nucleotidyltransferase activity;F:RNA binding;C:mitochondrion;F:RNA-directed 5'-3' RNA polymerase activity;F:molecular_function;F:transferase activity;P:transcription, RNA-templated;	No
INV_8	NA	NA	NA	NA	NA	NA	Solyc09g056330.1.1	SL4.0ch09	44721897	44722635	Unknown protein	P:cytochrome complex assembly;F:heme transporter activity;C:membrane;F:heme binding;P:heme transport;	No
INV_8	NA	NA	NA	NA	NA	NA	Solyc09g160930.1.1	SL4.0ch09	44711640	44711924	Cytochrome c oxidase subunit 1 (AHRD V3.11 *-* tr|A0A2G2YEE4|A0A2G2YEE4_CAPAN)	F:binding;F:transporter activity;C:membrane;P:generation of precursor metabolites and energy;F:catalytic activity;P:transport;	No
INV_8	NA	NA	NA	NA	NA	NA	Solyc09g057603.1.1	SL4.0ch09	45958247	45959593	Cytochrome P450 (AHRD V3.3 *-* A0A200Q4B5_9MAGN)	P:metabolic process;F:binding;C:endoplasmic reticulum;C:membrane;F:catalytic activity;	No
INV_8	NA	NA	NA	NA	NA	NA	Solyc09g056300.2.1	SL4.0ch09	44719355	44719575	Unknown protein	NA	No
INV_9	SPIMP10g0295470.1	SPIMPch10	24957723	24958281	Unknown protein	NA	NA	NA	NA	NA	NA	NA	No
INV_9	SPIMP10g0294670.1	SPIMPch10	19072130	19072830	DYNc domain-containing protein	NA	NA	NA	NA	NA	NA	NA	No
INV_9	SPIMP10g0294660.1	SPIMPch10	19009978	19011009	WEB family protein At2g17940-like isoform X1	NA	Solyc10g160740.1.1	SL4.0ch10	19389561	19389754	WEB family protein (AHRD V3.11 *-* XP_004234599.1)	NA	No
INV_9	SPIMP10g0294410.1	SPIMPch10	18168378	18172567	Peptidylprolyl isomerase	P:regulation of molecular function;P:generation of precursor metabolites and energy;C:nucleolus;C:chloroplast;P:cellular protein modification process;P:multicellular organism development;P:photosynthesis;P:cellular component organization;C:cytosol;P:catabolic process;F:catalytic activity;P:cellular homeostasis;P:transport;F:signaling receptor binding;C:membrane;P:signal transduction;F:DNA binding…	Solyc10g039270.2.1	SL4.0ch10	20289080	20293149	Peptidylprolyl isomerase (AHRD V3.3 *** A0A1U8FL13_CAPAN)	P:regulation of molecular function;P:generation of precursor metabolites and energy;C:nucleolus;C:chloroplast;P:cellular protein modification process;P:multicellular organism development;P:photosynthesis;P:cellular component organization;C:cytosol;P:catabolic process;F:catalytic activity;P:cellular homeostasis;P:transport;F:signaling receptor binding;C:membrane;P:signal transduction;F:DNA binding…	No
INV_9	SPIMP10g0294360.1	SPIMPch10	17663912	17669659	Transcription factor, TCP	P:circadian rhythm;P:cell cycle;P:regulation of molecular function;P:cell death;P:response to endogenous stimulus;P:nucleobase-containing compound metabolic process;F:protein binding;P:cellular protein modification process;P:cellular component organization;C:cytosol;P:biosynthetic process;F:nucleotide binding;P:flower development;F:transferase activity;C:nucleoplasm;P:response to stress;P:signal …	Solyc10g150113.1.1	SL4.0ch10	20748093	20750572	Ubiquitin-conjugating enzyme (AHRD V3.3 *-* A0A1Y1HS89_KLENI)	P:cell death;P:response to endogenous stimulus;P:signal transduction;F:protein binding;P:cellular protein modification process;P:response to chemical;C:cytosol;F:nucleotide binding;F:transferase activity;C:nucleoplasm;	No
INV_9	SPIMP10g0294750.1	SPIMPch10	19623171	19629528	Bile acid:sodium symporter	P:pantothenate import across plasma membrane;C:membrane;C:integral component of membrane;C:plastid;C:chloroplast;C:chloroplast envelope;	Solyc10g038090.1.1	SL4.0ch10	18759199	18760236	Bile acid:sodium symporter (AHRD V3.3 *-* A0A200PTK0_9MAGN)	F:transporter activity;C:thylakoid;C:membrane;C:chloroplast;P:transport;	No
INV_9	SPIMP10g0294180.1	SPIMPch10	16255384	16257561	SWIM-type domain-containing protein	F:nucleic acid binding;	Solyc10g160830.1.1	SL4.0ch10	22886494	22887186	4-hydroxy-3-methylbut-2-enyl diphosphate reductase, chloroplastic (AHRD V3.11 *-* tr|A0A2G2ZW71|A0A2G2ZW71_CAPAN)	F:nucleic acid binding;	No
INV_9	SPIMP10g0294580.1	SPIMPch10	18549949	18554785	hypothetical protein CR513_43431, partial	NA	NA	NA	NA	NA	NA	NA	No
INV_9	SPIMP10g0295070.1	SPIMPch10	21207397	21209599	Phytocyanin domain-containing protein	F:binding;P:response to stress;P:cellular process;P:response to abiotic stimulus;C:cytoplasm;F:catalytic activity;C:plasma membrane;	Solyc10g037880.3.1	SL4.0ch10	17195951	17197568	Blue copper protein (AHRD V3.3 *** A0A2I0WGC8_9ASPA)	F:binding;P:response to stress;P:cellular process;P:response to abiotic stimulus;C:cytoplasm;F:catalytic activity;C:plasma membrane;	No
INV_9	SPIMP10g0294960.1	SPIMPch10	20732805	20738744	DUF953 domain-containing protein	C:cytosol;P:metabolic process;F:binding;F:catalytic activity;P:cellular homeostasis;P:response to chemical;	Solyc10g037980.2.1	SL4.0ch10	17656583	17661838	Thioredoxin-like protein Clot (AHRD V3.3 *** A0A2G2XZE0_CAPAN)	C:cytosol;P:metabolic process;F:binding;F:catalytic activity;P:cellular homeostasis;P:response to chemical;	No
INV_9	SPIMP10g0293890.1	SPIMPch10	12942746	12949811	Heterogeneous nuclear ribonucleoprotein like	P:response to stress;P:nucleobase-containing compound metabolic process;F:protein binding;C:cytoplasm;F:RNA binding;P:multicellular organism development;P:response to chemical;P:catabolic process;P:response to biotic stimulus;C:nucleus;P:response to external stimulus;P:cell differentiation;P:translation;	Solyc10g062340.2.1	SL4.0ch10	25066982	25074066	RNA binding protein (AHRD V3.3 *-* A0A2K3MUE2_TRIPR)	P:response to stress;P:nucleobase-containing compound metabolic process;F:protein binding;C:cytoplasm;F:RNA binding;P:multicellular organism development;P:response to chemical;P:catabolic process;P:response to biotic stimulus;C:nucleus;P:response to external stimulus;P:cell differentiation;P:translation;	No
INV_9	SPIMP10g0294630.1	SPIMPch10	18873062	18873985	DUF1985 domain-containing protein	NA	NA	NA	NA	NA	NA	NA	No
INV_9	SPIMP10g0294250.1	SPIMPch10	16685455	16685993	Unknown protein	NA	NA	NA	NA	NA	NA	NA	No
INV_9	SPIMP10g0293930.1	SPIMPch10	13379248	13387777	hypothetical protein EJD97_006601, partial	NA	NA	NA	NA	NA	NA	NA	No
INV_9	SPIMP10g0294510.1	SPIMPch10	18351294	18355561	PREDICTED: uncharacterized protein LOC107060384	NA	Solyc10g150111.1.1	SL4.0ch10	20094987	20095650	PttA' (AHRD V3.3 *-* O22369_PETHY)	NA	No
INV_9	SPIMP10g0294050.1	SPIMPch10	15073811	15074541	hypothetical protein EJD97_012949	NA	Solyc10g062050.1.1	SL4.0ch10	22925682	22926822	NADH dehydrogenase subunit 2 (AHRD V3.3 *-* A0A0B4L0G8_9ROSA)	C:membrane;P:generation of precursor metabolites and energy;F:catalytic activity;C:mitochondrion;	No
INV_9	SPIMP10g0294390.1	SPIMPch10	18131812	18134744	Protein nrt1 ptr family 4.5	F:transporter activity;P:pollination;P:response to abiotic stimulus;P:response to endogenous stimulus;C:plasma membrane;C:vacuole;P:cellular component organization;P:metabolic process;P:response to biotic stimulus;P:transport;P:response to external stimulus;P:cell differentiation;P:response to stress;P:post-embryonic development;P:cell growth;P:response to chemical;	Solyc10g039290.2.1	SL4.0ch10	20326831	20329669	Major facilitator superfamily protein (AHRD V3.3 *** A0A1P8AT47_ARATH)	F:transporter activity;P:pollination;P:response to abiotic stimulus;P:response to endogenous stimulus;C:plasma membrane;C:vacuole;P:cellular component organization;P:metabolic process;P:response to biotic stimulus;P:transport;P:response to external stimulus;P:cell differentiation;P:response to stress;P:post-embryonic development;P:cell communication;P:cell growth;P:response to chemical;	No
INV_9	SPIMP10g0293960.1	SPIMPch10	13680957	13701174	ELMO domain-containing protein	P:response to stress;F:protein binding;C:membrane;C:cytoplasm;P:response to chemical;P:cellular component organization;P:response to biotic stimulus;P:response to external stimulus;F:enzyme regulator activity;	Solyc10g062200.2.1	SL4.0ch10	24306951	24309047	ELMO/CED-12 family protein (AHRD V3.3 *-* A0A2U1M924_ARTAN)	P:biological_process;F:protein binding;C:cytoplasm;P:phagocytosis;P:cell migration;P:apoptotic process;F:SH3 domain binding;C:cellular_component;	No
INV_9	SPIMP10g0294240.1	SPIMPch10	16523386	16523865	Potassium transporter	P:potassium ion transmembrane transport;F:potassium ion transmembrane transporter activity;P:ion transport;C:membrane;C:integral component of membrane;P:potassium ion transport;C:plasma membrane;	NA	NA	NA	NA	NA	NA	No
INV_9	SPIMP10g0295320.1	SPIMPch10	23715904	23745082	feruloyl CoA ortho-hydroxylase 1-like	P:cell death;P:response to endogenous stimulus;P:nucleobase-containing compound metabolic process;F:protein binding;P:cellular component organization;P:response to light stimulus;P:lipid metabolic process;F:hydrolase activity;C:cytosol;P:catabolic process;P:response to biotic stimulus;P:biosynthetic process;P:flower development;P:response to external stimulus;P:secondary metabolic process;P:respo…	NA	NA	NA	NA	NA	NA	No
INV_9	SPIMP10g0294170.1	SPIMPch10	16249560	16252024	60s ribosomal protein l37a	F:structural molecule activity;C:cytosol;C:ribosome;F:protein binding;F:RNA binding;P:transport;P:translation;	Solyc10g061970.2.1	SL4.0ch10	22880203	22881973	60S ribosomal protein l37a-like (AHRD V3.3 *** A0A2K3N190_TRIPR)	F:structural molecule activity;C:cytosol;C:ribosome;F:protein binding;F:RNA binding;P:transport;P:translation;	No
INV_9	SPIMP10g0295010.1	SPIMPch10	21021469	21025801	DUF4283 domain-containing protein	F:RNA-DNA hybrid ribonuclease activity;F:nucleic acid binding;P:RNA phosphodiester bond hydrolysis, endonucleolytic;C:membrane;C:integral component of membrane;	Solyc10g037960.3.1	SL4.0ch10	17371549	17374340	2-oxoglutarate (2OG) and Fe(II)-dependent oxygenase superfamily protein (AHRD V3.3 *** Q9FI36_ARATH)	P:metabolic process;F:catalytic activity;	No
INV_9	SPIMP10g0294000.1	SPIMPch10	14100654	14108310	Dynamin, putative	P:cell cycle;P:cell death;C:plasma membrane;C:vacuole;P:cellular protein modification process;P:cellular component organization;P:response to light stimulus;F:hydrolase activity;P:catabolic process;F:nucleotide binding;P:embryo development;P:transport;P:response to external stimulus;C:nucleoplasm;P:post-embryonic development;F:signaling receptor binding;P:signal transduction;P:response to chemica…	Solyc10g062160.3.1	SL4.0ch10	23882633	23889805	Dynamin (AHRD V3.3 *** E5GB64_CUCME)	P:cell cycle;P:cell death;C:plasma membrane;C:vacuole;P:cellular protein modification process;P:cellular component organization;P:response to light stimulus;F:hydrolase activity;P:catabolic process;F:nucleotide binding;P:embryo development;P:transport;P:response to external stimulus;C:nucleoplasm;P:post-embryonic development;F:signaling receptor binding;P:signal transduction;P:response to chemica…	No
INV_9	SPIMP10g0295330.1	SPIMPch10	23746033	23747056	Cytochrome P450, putative	P:response to stress;P:nucleobase-containing compound metabolic process;F:protein binding;C:membrane;P:cellular component organization;P:lipid metabolic process;P:response to biotic stimulus;P:biosynthetic process;C:endoplasmic reticulum;F:catalytic activity;P:flower development;P:response to external stimulus;P:secondary metabolic process;	NA	NA	NA	NA	NA	NA	No
INV_9	SPIMP10g0295090.1	SPIMPch10	21342717	21344449	DUF4283 domain-containing protein	C:membrane;	NA	NA	NA	NA	NA	NA	No
INV_9	SPIMP10g0295080.1	SPIMPch10	21222099	21226216	Heat shock 22 protein	C:membrane;	NA	NA	NA	NA	NA	NA	No
[truncated: 213 more rows]
