# Supplementary material for: Genome of Solanum pimpinellifolium provides insights into structural variants during tomato breeding
Source: Nat Commun. 2020 Nov 16;11:5817. doi: 10.1038/s41467-020-19682-0 (PMC7670462; doi:10.1038/s41467-020-19682-0)
Supplement: Supplementary file 8 — Supplementary Data 4 [file 41467_2020_19682_MOESM8_ESM.xlsx]

## Sheet: Data S4
Supplementary Data 4. Structural variations (SVs) detected between LA2093 and ‘Heinz 1706’ and allele frequency dynamics in different tomato populations
*The SV type indicates the variation detected in "Heinz 1706" genome relative to LA2093 genome.
$For each SV in each group, if the number of accessions with determined genotypes was <10, the allele frequency in this group was not calculated and assigned as "NA".
&Difference of allele frequencies between two compared groups was tested using two-tailed Fisher's exact test. The resulted p value was adjusted by Bonferroni correction (Adjusted p = p value × number of tests) with maximum set as 1.
If in at least one compared groups, the SV genotype has been determined in <50% accessions, the test was not run and the adjusted p value was assigned as "NA".
SV		LA2093 genome				Heinz 1706 genome				Overlapped genes in LA2093 genome			Overlapped genes in Heinz genome			LA2093 allele frequency$				Heinz 1706 allele frequency$				Frequency difference (Adjusted p)&
ID	SV Type*	Chr	Start	Stop	Size	Chr	Start	Stop	Size	CDS	Non-CDS	Promoter	CDS	Non-CDS	Promoter	SP	SLC	Heirloom	Modern	SP	SLC	Heirloom	Modern	SP to SLC	SLC to Heirloom	Heirloom to Morden
SV00001	Insertion	SPIMPch01	1	481	480	SL4.0ch01	1	14219	14218	None	None	None	Solyc01g004000|Solyc01g004002|Solyc01g004004|Solyc01g004006|Solyc01g004008	None	Solyc01g004000|Solyc01g004002|Solyc01g004006|Solyc01g004008	0.71875	0.287611	0.207746	0.256757	0.28125	0.712389	0.792254	0.743243	3.93205e-05	1	1
SV00002	Deletion	SPIMPch01	15871	16053	182	SL4.0ch11	6020	6020	0	None	None	None	None	None	Solyc11g004005	NA	0.333333	0.0892857	0.375	NA	0.666667	0.910714	0.625	NA	NA	NA
SV00003	Deletion	SPIMPch01	18375	18396	21	SL4.0ch11	3685	3685	0	None	None	None	None	None	None	1	0.97619	0.98	0.970588	0	0.0238095	0.02	0.0294118	NA	NA	NA
SV00004	Insertion	SPIMPch01	18628	18628	0	SL4.0ch11	3919	4076	157	None	None	None	None	None	None	NA	NA	NA	NA	NA	NA	NA	NA	NA	NA	NA
SV00005	Deletion	SPIMPch01	43979	43995	16	SL4.0ch01	16356	16356	0	None	None	None	None	None	Solyc01g004004	NA	0.05	0.027027	NA	NA	0.95	0.972973	NA	NA	NA	NA
SV00006	Insertion	SPIMPch01	60556	60556	0	SL4.0ch01	32907	32919	12	None	None	None	None	None	None	1	NA	NA	NA	0	NA	NA	NA	NA	NA	NA
SV00007	Insertion	SPIMPch01	63048	63048	0	SL4.0ch01	35413	35423	10	None	None	None	None	None	None	0.795455	0.176966	0.032	0.030303	0.204545	0.823034	0.968	0.969697	5.23484e-23	0.000363871	1
SV00008	Deletion	SPIMPch01	64584	64710	126	SL4.0ch01	36960	36960	0	None	None	SPIMP01g0004910	None	None	Solyc01g005010	0.8	0.159314	0.010929	0.0116279	0.2	0.840686	0.989071	0.988372	4.04665e-24	2.47471e-10	1
SV00009	Deletion	SPIMPch01	99170	99214	44	SL4.0ch01	71372	71372	0	None	SPIMP01g0004950	SPIMP01g0004950|SPIMP01g0004960	None	None	Solyc01g005040|Solyc01g005050	0.0416667	0.0125628	0	0	0.958333	0.987437	1	1	NA	1	1
SV00010	Deletion	SPIMPch01	101861	101909	48	SL4.0ch01	74009	74009	0	None	None	None	None	None	None	0.71	0.126126	0.00458716	0.02	0.29	0.873874	0.995413	0.98	4.91429e-26	1.27128e-10	1
SV00011	Deletion	SPIMPch01	103310	103324	14	SL4.0ch01	75412	75412	0	None	SPIMP01g0004970	None	None	Solyc01g005060	None	0.4875	0.0317073	0.00497512	0	0.5125	0.968293	0.995025	1	1.24476e-19	1	1
SV00012	Insertion	SPIMPch01	106926	106926	0	SL4.0ch01	79017	79276	259	None	None	SPIMP01g0004970|SPIMP01g0004980	None	None	Solyc01g005060|Solyc01g005070	0.255102	0.0209302	0.00497512	0.0104167	0.744898	0.97907	0.995025	0.989583	2.36022e-08	1	1
SV00013	Deletion	SPIMPch01	108601	108611	10	SL4.0ch01	80933	80933	0	None	None	SPIMP01g0004980|SPIMP01g0005000	None	None	Solyc01g005070	0.975	0.139024	0.0148515	0.0652174	0.025	0.860976	0.985149	0.934783	8.10895e-46	1.73388e-07	1
SV00014	Deletion	SPIMPch01	117661	117672	11	SL4.0ch01	89975	89975	0	None	None	SPIMP01g0004990	None	None	Solyc01g005080	0.738095	0.0463415	0.00529101	0.0340909	0.261905	0.953659	0.994709	0.965909	4.75851e-38	1	1
SV00015	Insertion	SPIMPch01	122167	122167	0	SL4.0ch01	94471	94481	10	None	None	None	None	None	None	0.548387	0.0603448	0.0136986	0.0227273	0.451613	0.939655	0.986301	0.977273	4.81062e-12	NA	NA
SV00016	Deletion	SPIMPch01	122456	122475	19	SL4.0ch01	94771	94771	0	None	None	None	None	None	None	0.406977	0.047619	0	0	0.593023	0.952381	1	1	1.00881e-11	0.621467	1
SV00017	Deletion	SPIMPch01	122704	122749	45	SL4.0ch01	95000	95000	0	None	None	None	None	None	None	NA	NA	0	NA	NA	NA	1	NA	NA	NA	NA
SV00018	Deletion	SPIMPch01	123413	123437	24	SL4.0ch01	95657	95657	0	None	None	None	None	None	None	0.921875	0.106509	0.010101	0.104167	0.078125	0.893491	0.989899	0.895833	1.31755e-34	NA	NA
SV00019	Deletion	SPIMPch01	123712	123729	17	SL4.0ch01	95934	95934	0	None	None	None	None	None	None	0.677419	0.059322	0	0	0.322581	0.940678	1	1	3.2855e-19	1	1
SV00020	Deletion	SPIMPch01	125412	125437	25	SL4.0ch01	97613	97613	0	None	None	None	None	None	None	0.875	0.0379147	0	0	0.125	0.962085	1	1	9.92498e-54	1	1
SV00021	Deletion	SPIMPch01	126660	126679	19	SL4.0ch01	98835	98835	0	None	SPIMP01g0005010	None	None	Solyc01g005090	None	0.787234	0.0892019	0.00492611	0.0326087	0.212766	0.910798	0.995074	0.967391	1.12177e-37	5.15559e-05	1
SV00022	Insertion	SPIMPch01	128512	128512	0	SL4.0ch01	100662	100674	12	None	SPIMP01g0005010	None	None	Solyc01g005090	None	NA	1	1	NA	NA	0	0	NA	NA	NA	NA
SV00023	Deletion	SPIMPch01	130248	130260	12	SL4.0ch01	102409	102409	0	None	None	SPIMP01g0005010	None	None	Solyc01g005090	0.6	0.10443	0.00970874	0.0526316	0.4	0.89557	0.990291	0.947368	3.64986e-11	NA	NA
SV00024	Deletion	SPIMPch01	130398	130413	15	SL4.0ch01	102547	102547	0	None	None	SPIMP01g0005010	None	None	Solyc01g005090	0.666667	0.110811	0.00632911	0.0833333	0.333333	0.889189	0.993671	0.916667	5.01429e-16	5.67797e-05	1
SV00025	Deletion	SPIMPch01	132517	133063	546	SL4.0ch01	104645	104645	0	None	None	SPIMP01g0005010	None	None	Solyc01g005090	0.583333	0.0846995	0.00480769	0	0.416667	0.915301	0.995192	1	NA	0.000297358	1
SV00026	Deletion	SPIMPch01	139191	139208	17	SL4.0ch01	110775	110775	0	None	SPIMP01g0005020	None	None	Solyc01g005100	None	0.645833	0.0985222	0	0	0.354167	0.901478	1	1	4.56573e-23	2.28558e-07	1
SV00027	Deletion	SPIMPch01	139645	139790	145	SL4.0ch01	111205	111205	0	None	SPIMP01g0005020	None	None	Solyc01g005100	None	0.77551	0.118304	0.00904977	0.0392157	0.22449	0.881696	0.99095	0.960784	4.44996e-33	8.18253e-08	1
SV00028	Insertion	SPIMPch01	141562	141562	0	SL4.0ch01	112968	112989	21	None	None	SPIMP01g0005020|SPIMP01g0005030	None	None	Solyc01g005100|Solyc01g005110	0.769231	0.13089	0.0178571	0.025641	0.230769	0.86911	0.982143	0.974359	5.1919e-24	0.000144246	1
SV00029	Deletion	SPIMPch01	142126	142284	158	SL4.0ch01	113561	113617	56	None	None	SPIMP01g0005020|SPIMP01g0005030	None	None	Solyc01g005100|Solyc01g005110	0.6	0.0771277	0.00473934	0.0326087	0.4	0.922872	0.995261	0.967391	3.3327e-12	0.00154321	1
SV00030	Insertion	SPIMPch01	151743	151743	0	SL4.0ch01	123066	123077	11	None	None	SPIMP01g0005040	None	None	Solyc01g005120	1	0.769231	0.380952	NA	0	0.230769	0.619048	NA	NA	NA	NA
SV00031	Insertion	SPIMPch01	155177	155177	0	SL4.0ch01	126502	126617	115	None	None	None	None	None	None	0.765957	0.097619	0.0226131	0.0681818	0.234043	0.902381	0.977387	0.931818	7.88786e-34	0.341854	1
SV00032	Deletion	SPIMPch01	156066	156078	12	SL4.0ch01	127503	127503	0	None	None	None	None	None	None	1	0.111413	0.00584795	0.0526316	0	0.888587	0.994152	0.947368	3.71505e-51	1.52272e-05	1
SV00033	Insertion	SPIMPch01	156984	157085	101	SL4.0ch01	128401	128647	246	None	None	None	None	None	None	0.9375	1	1	1	0.0625	0	0	0	NA	NA	NA
SV00034	Insertion	SPIMPch01	157697	157697	0	SL4.0ch01	129259	129270	11	None	None	None	None	None	None	0.787879	0.114865	0.0379747	0.0714286	0.212121	0.885135	0.962025	0.928571	2.82318e-22	NA	NA
SV00035	Deletion	SPIMPch01	159445	159976	531	SL4.0ch01	131018	131018	0	None	None	None	None	None	None	0.788889	0.103687	0.00456621	0.03	0.211111	0.896313	0.995434	0.97	3.66125e-34	1.23616e-07	1
SV00036	Insertion	SPIMPch01	160520	160520	0	SL4.0ch01	131561	131581	20	None	None	None	None	None	None	0.734694	0.0990338	0.0153846	0.025	0.265306	0.900966	0.984615	0.975	1.69648e-31	0.0112734	1
SV00037	Deletion	SPIMPch01	166299	166311	12	SL4.0ch01	137357	137357	0	None	SPIMP01g0005050	None	None	None	Solyc01g005130	NA	0	NA	NA	NA	1	NA	NA	NA	NA	NA
SV00038	Deletion	SPIMPch01	169836	169881	45	SL4.0ch01	140866	140866	0	None	None	None	None	None	None	0.663043	0.0805687	0.00502513	0.0434783	0.336957	0.919431	0.994975	0.956522	8.45564e-27	0.000827911	1
SV00039	Insertion	SPIMPch01	171040	171040	0	SL4.0ch01	142012	142024	12	None	SPIMP01g0005060	None	None	Solyc01g005140	None	0.75	0.0929648	0.0117647	0.0444444	0.25	0.907035	0.988235	0.955556	4.16083e-33	0.023321	1
SV00040	Insertion	SPIMPch01	173642	173649	7	SL4.0ch01	144624	144685	61	None	None	SPIMP01g0005060	None	None	Solyc01g005140	0.510204	0.0205479	0.0206422	0.0104167	0.489796	0.979452	0.979358	0.989583	7.5966e-29	1	1
SV00041	Insertion	SPIMPch01	175248	175248	0	SL4.0ch01	146192	146267	75	None	None	SPIMP01g0005060	None	None	Solyc01g005140	0.734043	0.117647	0.0336788	0.0555556	0.265957	0.882353	0.966321	0.944444	2.18683e-27	0.379913	1
SV00042	Insertion	SPIMPch01	178218	178218	0	SL4.0ch01	149240	149254	14	None	None	SPIMP01g0005070|SPIMP01g0005080	None	None	Solyc01g005150|Solyc01g005160	0.609756	0.0828025	0	0.04	0.390244	0.917197	1	0.96	3.83274e-18	NA	NA
SV00043	Deletion	SPIMPch01	180885	180899	14	SL4.0ch01	151914	151914	0	None	None	SPIMP01g0005070|SPIMP01g0005080	None	None	Solyc01g005150|Solyc01g005160	NA	NA	NA	NA	NA	NA	NA	NA	NA	NA	NA
SV00044	Deletion	SPIMPch01	193184	193197	13	SL4.0ch01	164193	164193	0	SPIMP01g0005110	None	SPIMP01g0005100|SPIMP01g0005120	None	Solyc01g005210	Solyc01g005180	0.823529	0.0397727	0.00704225	0.0434783	0.176471	0.960227	0.992958	0.956522	NA	1	1
SV00045	Insertion	SPIMPch01	193528	193528	0	SL4.0ch01	164524	164551	27	None	None	SPIMP01g0005100|SPIMP01g0005120	None	Solyc01g005210	Solyc01g005180	0.0816327	0.00938967	0.00485437	0	0.918367	0.99061	0.995146	1	1	1	1
SV00046	Deletion	SPIMPch01	202678	202689	11	SL4.0ch01	173701	173701	0	None	None	None	None	Solyc01g005210	None	0.097561	0	0	0	0.902439	1	1	1	0.0400707	1	1
SV00047	Deletion	SPIMPch01	205127	205193	66	SL4.0ch01	176138	176138	0	None	None	SPIMP01g0005130	None	Solyc01g005210	None	NA	0	0	NA	NA	1	1	NA	NA	NA	NA
SV00048	Deletion	SPIMPch01	226550	227320	770	SL4.0ch01	197481	197501	20	SPIMP01g0005160	None	SPIMP01g0005160|SPIMP01g0005170	None	None	Solyc01g005240	0.83	0.104911	0.00896861	0.0490196	0.17	0.895089	0.991031	0.95098	4.9042e-42	4.45227e-06	1
SV00049	Insertion	SPIMPch01	227378	227378	0	SL4.0ch01	197559	197708	149	None	None	SPIMP01g0005160|SPIMP01g0005170	None	None	Solyc01g005240	0.916667	0.0927835	0.0208333	0.0576923	0.0833333	0.907216	0.979167	0.942308	NA	NA	1
SV00050	Deletion	SPIMPch01	243566	243582	16	SL4.0ch01	213885	213885	0	None	None	None	None	None	None	0.658537	0.1	0.00552486	0.075	0.341463	0.9	0.994475	0.925	3.76804e-20	6.10293e-05	1
SV00051	Insertion	SPIMPch01	252590	252590	0	SL4.0ch01	222905	222919	14	None	SPIMP01g0005200	None	None	None	Solyc01g005280	0.387097	0.0140449	0	0	0.612903	0.985955	1	1	5.78252e-13	1	1
SV00052	Insertion	SPIMPch01	253348	253348	0	SL4.0ch01	223676	223686	10	None	None	SPIMP01g0005200	None	Solyc01g005290	Solyc01g005280	0.0869565	0	0	0	0.913043	1	1	1	0.0403529	1	1
SV00053	Insertion	SPIMPch01	253511	253511	0	SL4.0ch01	223849	223882	33	None	None	SPIMP01g0005200	None	Solyc01g005290	Solyc01g005280	0.346939	0.081448	0	0.02	0.653061	0.918552	1	0.98	1.21043e-05	7.43906e-07	1
SV00054	Insertion	SPIMPch01	269792	269792	0	SL4.0ch01	240144	240162	18	None	None	SPIMP01g0005220	None	None	Solyc01g005310	NA	NA	NA	NA	NA	NA	NA	NA	NA	NA	NA
SV00055	Deletion	SPIMPch01	272651	272684	33	SL4.0ch01	243020	243020	0	None	None	SPIMP01g0005230|SPIMP01g0005250	None	None	Solyc01g005320	0.955556	0.121429	0.0104167	0.0595238	0.0444444	0.878571	0.989583	0.940476	7.65142e-51	1.33566e-06	1
SV00056	Insertion	SPIMPch01	273821	273821	0	SL4.0ch01	244157	244175	18	None	None	SPIMP01g0005250	None	None	Solyc01g005320	0.958333	0.247059	0.147059	0.117647	0.0416667	0.752941	0.852941	0.882353	NA	NA	NA
SV00057	Insertion	SPIMPch01	274698	274698	0	SL4.0ch01	245053	245073	20	None	None	SPIMP01g0005250	None	None	Solyc01g005320	0.24	0.0368664	0.00956938	0.0306122	0.76	0.963134	0.990431	0.969388	8.10886e-05	1	1
SV00058	Insertion	SPIMPch01	286284	286284	0	SL4.0ch01	256662	256736	74	None	SPIMP01g0005260	None	None	Solyc01g005340	None	0.54	0.0550459	0.0047619	0.0204082	0.46	0.944954	0.995238	0.979592	4.34071e-23	0.462999	1
SV00059	Insertion	SPIMPch01	287495	287495	0	SL4.0ch01	257955	257986	31	None	SPIMP01g0005260	None	None	Solyc01g005340	None	0.510204	0.0601852	0.00707547	0.0204082	0.489796	0.939815	0.992925	0.979592	2.68633e-19	0.615452	1
SV00060	Deletion	SPIMPch01	294887	294901	14	SL4.0ch01	265355	265355	0	None	SPIMP01g0005270	None	None	Solyc01g005350	None	0.557692	0.0628931	0	0.0294118	0.442308	0.937107	1	0.970588	1.23306e-11	0.351778	1
SV00061	Insertion	SPIMPch01	295984	295984	0	SL4.0ch01	266438	266473	35	None	SPIMP01g0005270	None	None	Solyc01g005350	None	0.48	0.0810811	0.0217391	0.06	0.52	0.918919	0.978261	0.94	4.65419e-06	NA	NA
SV00062	Deletion	SPIMPch01	299678	299690	12	SL4.0ch01	270173	270173	0	None	None	SPIMP01g0005270|SPIMP01g0005280	None	None	Solyc01g005350	NA	0.0882353	NA	NA	NA	0.911765	NA	NA	NA	NA	NA
SV00063	Deletion	SPIMPch01	313922	313996	74	SL4.0ch01	284300	284370	70	None	None	None	None	None	None	0.342105	0.0231214	0.0296296	0.0517241	0.657895	0.976879	0.97037	0.948276	NA	1	1
SV00064	Insertion	SPIMPch01	314371	314371	0	SL4.0ch01	284746	284758	12	None	None	None	None	None	None	1	0.141026	0.0224719	0.1	0	0.858974	0.977528	0.9	6.38859e-45	NA	NA
SV00065	Insertion	SPIMPch01	319565	319565	0	SL4.0ch01	289951	289961	10	None	None	SPIMP01g0005310	None	None	Solyc01g005390	0.846154	0.625	0.375	NA	0.153846	0.375	0.625	NA	NA	NA	NA
SV00066	Insertion	SPIMPch01	319818	319882	64	SL4.0ch01	290214	290280	66	None	None	SPIMP01g0005310	None	Solyc01g005390	None	0.484375	0.0925926	0.0590551	0.0972222	0.515625	0.907407	0.940945	0.902778	1.88414e-07	1	1
SV00067	Deletion	SPIMPch01	321569	321587	18	SL4.0ch01	291958	291958	0	None	SPIMP01g0005310	None	None	Solyc01g005390	Solyc01g005400	0.977273	0.121287	0.0114286	0.0465116	0.0227273	0.878713	0.988571	0.953488	5.97846e-53	1.45514e-05	1
SV00068	Insertion	SPIMPch01	322564	322564	0	SL4.0ch01	292934	292952	18	None	SPIMP01g0005310	None	None	None	Solyc01g005400	0.970588	0.140523	0.025	0.125	0.0294118	0.859477	0.975	0.875	1.52814e-36	NA	NA
SV00069	Deletion	SPIMPch01	323155	323172	17	SL4.0ch01	293543	293543	0	None	SPIMP01g0005310	None	None	None	Solyc01g005400	0.958333	0.1	0.00581395	0.0454545	0.0416667	0.9	0.994186	0.954545	NA	NA	NA
SV00070	Deletion	SPIMPch01	324456	324467	11	SL4.0ch01	294825	294825	0	None	SPIMP01g0005310	None	None	Solyc01g005400	None	0.882353	0.0837438	0.00802139	0.0454545	0.117647	0.916256	0.991979	0.954545	1.05514e-37	0.0111477	1
SV00071	Deletion	SPIMPch01	326940	326962	22	SL4.0ch01	297306	297306	0	None	SPIMP01g0005310	None	None	Solyc01g005400	None	0.5	0.0247525	0.00531915	0.05	0.5	0.975248	0.994681	0.95	1.93288e-18	1	1
SV00072	Insertion	SPIMPch01	332160	332160	0	SL4.0ch01	302502	302515	13	None	SPIMP01g0005310	None	None	Solyc01g005410	None	0.630952	0.0994475	0.0438596	0.0588235	0.369048	0.900552	0.95614	0.941176	1.04862e-18	1	1
SV00073	Insertion	SPIMPch01	332193	332193	0	SL4.0ch01	302548	302561	13	None	SPIMP01g0005310	None	None	Solyc01g005410	None	0.513514	0.110497	0.0431034	0.0357143	0.486486	0.889503	0.956897	0.964286	6.97906e-09	1	1
SV00074	Insertion	SPIMPch01	332504	332504	0	SL4.0ch01	302871	302888	17	None	SPIMP01g0005310	None	None	Solyc01g005410	None	0.75	0.122024	0.0638298	0.0740741	0.25	0.877976	0.93617	0.925926	2.86743e-23	NA	NA
SV00075	Insertion	SPIMPch01	337182	337182	0	SL4.0ch01	307568	307581	13	None	None	None	None	Solyc01g005420	None	0.302326	0.0598958	0	0	0.697674	0.940104	1	1	0.000235612	0.0214435	1
SV00076	Insertion	SPIMPch01	345505	345505	0	SL4.0ch01	315770	315807	37	None	SPIMP01g0005330	None	None	Solyc01g005430	None	0	0.129032	0.0666667	0.294118	1	0.870968	0.933333	0.705882	NA	NA	NA
SV00077	Insertion	SPIMPch01	348304	348304	0	SL4.0ch01	318597	318607	10	None	None	None	None	None	None	0.413793	0.795977	0.588	0.635135	0.586207	0.204023	0.412	0.364865	0.000787284	0.00306382	1
SV00078	Deletion	SPIMPch01	352543	352553	10	SL4.0ch01	322842	322842	0	None	SPIMP01g0005340	SPIMP01g0005340	None	None	Solyc01g005440	NA	0.0666667	0	NA	NA	0.933333	1	NA	NA	NA	NA
SV00079	Insertion	SPIMPch01	358440	358440	0	SL4.0ch01	328731	328763	32	None	SPIMP01g0005350	None	None	None	None	0.520833	0.0691244	0.0138889	0.0408163	0.479167	0.930876	0.986111	0.959184	2.73103e-18	1	1
SV00080	Deletion	SPIMPch01	362311	362336	25	SL4.0ch01	332642	332642	0	None	SPIMP01g0005360	SPIMP01g0005350	None	Solyc01g005460	Solyc01g005450	0.98	0.799065	0.386878	0.418367	0.02	0.200935	0.613122	0.581633	0.0456435	2.14881e-31	1
SV00081	Deletion	SPIMPch01	362416	362431	15	SL4.0ch01	332722	332722	0	None	SPIMP01g0005360	SPIMP01g0005350	None	Solyc01g005460	Solyc01g005450	0.98	0.777523	0.352535	0.418367	0.02	0.222477	0.647465	0.581633	0.00534772	8.3355e-33	1
SV00082	Deletion	SPIMPch01	362717	362750	33	SL4.0ch01	333017	333017	0	None	SPIMP01g0005360	SPIMP01g0005350	None	Solyc01g005460	Solyc01g005450	0.94	0.788636	0.371111	0.418367	0.06	0.211364	0.628889	0.581633	1	1.22283e-32	1
SV00083	Deletion	SPIMPch01	364697	364729	32	SL4.0ch01	334961	334961	0	None	None	SPIMP01g0005360	None	None	Solyc01g005460	0.242424	0.00561798	0	0.0128205	0.757576	0.994382	1	0.987179	1.53617e-07	1	1
SV00084	Deletion	SPIMPch01	364923	364939	16	SL4.0ch01	335155	335155	0	None	None	SPIMP01g0005360	None	None	Solyc01g005460	0.05	0	0	0	0.95	1	1	1	NA	1	1
SV00085	Insertion	SPIMPch01	365246	365246	0	SL4.0ch01	335462	335474	12	None	None	SPIMP01g0005360	None	None	Solyc01g005460	0.12	0.00714286	0	0	0.88	0.992857	1	1	1	NA	NA
SV00086	Deletion	SPIMPch01	367177	367209	32	SL4.0ch01	337405	337405	0	None	SPIMP01g0005370	SPIMP01g0005360	None	Solyc01g005470	Solyc01g005460	NA	0.011976	0.00617284	0	NA	0.988024	0.993827	1	NA	1	1
SV00087	Insertion	SPIMPch01	367392	367392	0	SL4.0ch01	337588	337606	18	None	SPIMP01g0005370	None	None	Solyc01g005470	Solyc01g005460	0.652174	0.0741935	0.0163934	0	0.347826	0.925806	0.983607	1	NA	1	1
SV00088	Deletion	SPIMPch01	367452	367806	354	SL4.0ch01	337666	337666	0	None	SPIMP01g0005370	None	None	Solyc01g005470	Solyc01g005460	0.642857	0.04	0.0111111	0.0416667	0.357143	0.96	0.988889	0.958333	1.63054e-26	1	1
SV00089	Deletion	SPIMPch01	368394	368407	13	SL4.0ch01	338254	338254	0	None	SPIMP01g0005370	None	None	Solyc01g005470	None	0	0.020202	0	NA	1	0.979798	1	NA	NA	NA	NA
SV00090	Insertion	SPIMPch01	371773	371773	0	SL4.0ch01	341624	341689	65	None	None	SPIMP01g0005370|SPIMP01g0005380	None	None	Solyc01g005470	0.228571	0.0693642	0.14726	0.189189	0.771429	0.930636	0.85274	0.810811	1	1	1
SV00091	Insertion	SPIMPch01	371931	371931	0	SL4.0ch01	341847	344046	2199	None	None	SPIMP01g0005370|SPIMP01g0005380	None	None	Solyc01g005470|Solyc01g005480	1	0.107981	0.01	0.0434783	0	0.892019	0.99	0.956522	1.01149e-61	2.6136e-05	1
SV00092	Insertion	SPIMPch01	386335	386335	0	SL4.0ch01	358422	358461	39	None	SPIMP01g0005400	None	None	Solyc01g005500	None	0.576923	0.164062	0.0434783	0.05	0.423077	0.835938	0.956522	0.95	0.000164331	NA	NA
SV00093	Insertion	SPIMPch01	390534	390534	0	SL4.0ch01	362655	362666	11	None	None	SPIMP01g0005410|SPIMP01g0005420	None	None	Solyc01g005510|Solyc01g005520	0.128205	0.00578035	0	0	0.871795	0.99422	1	1	0.0703686	1	1
SV00094	Deletion	SPIMPch01	398244	398254	10	SL4.0ch01	370386	370386	0	None	None	SPIMP01g0005430|SPIMP01g0005450	None	None	Solyc01g005530	0.555556	0.0745192	0.142857	0.272727	0.444444	0.925481	0.857143	0.727273	9.74495e-19	1	1
SV00095	Insertion	SPIMPch01	415391	415391	0	SL4.0ch01	387528	387550	22	None	None	None	None	None	None	0.340426	0.147619	0.196237	0.227273	0.659574	0.852381	0.803763	0.772727	1	1	1
SV00096	Insertion	SPIMPch01	416322	416322	0	SL4.0ch01	388481	388491	10	None	None	None	None	None	None	0.341463	0.085	0.184971	0.263158	0.658537	0.915	0.815029	0.736842	0.000890606	1	1
SV00097	Insertion	SPIMPch01	418707	418707	0	SL4.0ch01	390875	390885	10	None	None	None	None	None	None	0.5	0.112245	0.176471	0.294118	0.5	0.887755	0.823529	0.705882	NA	NA	NA
SV00098	Deletion	SPIMPch01	419532	419542	10	SL4.0ch01	391714	391714	0	None	None	None	None	None	None	1	0.117647	0.0350877	0.0263158	0	0.882353	0.964912	0.973684	2.08615e-42	1	1
SV00099	Insertion	SPIMPch01	419550	419550	0	SL4.0ch01	391722	391743	21	None	None	None	None	None	None	0.465116	0.0962567	0.0294118	0.0294118	0.534884	0.903743	0.970588	0.970588	3.77392e-09	1	1
SV00100	Insertion	SPIMPch01	431154	431154	0	SL4.0ch01	403342	403360	18	None	None	None	None	None	None	0.933333	0.714286	0.80303	NA	0.0666667	0.285714	0.19697	NA	NA	NA	NA
SV00101	Insertion	SPIMPch01	467778	467778	0	SL4.0ch01	439955	439981	26	None	None	SPIMP01g0005510|SPIMP01g0005520	None	Solyc01g005610	Solyc01g005600	0.163265	0.00995025	0.00537634	0	0.836735	0.99005	0.994624	1	0.000217811	1	1
SV00102	Insertion	SPIMPch01	478819	478819	0	SL4.0ch01	451013	451109	96	None	None	None	None	None	None	0.891304	0.057971	0.0222222	0.0957447	0.108696	0.942029	0.977778	0.904255	7.66771e-56	1	1
SV00103	Insertion	SPIMPch01	479643	479643	0	SL4.0ch01	451937	451965	28	None	None	None	None	None	None	0.859375	0.0727848	0.0840336	0.0714286	0.140625	0.927215	0.915966	0.928571	2.68512e-33	1	1
SV00104	Insertion	SPIMPch01	479983	479983	0	SL4.0ch01	452305	452361	56	None	None	None	None	None	None	0.928571	0.215596	0.129771	0.0277778	0.0714286	0.784404	0.870229	0.972222	NA	NA	NA
SV00105	Insertion	SPIMPch01	481189	481189	0	SL4.0ch01	453564	453582	18	None	None	None	None	None	None	0.885417	0.0707317	0.0352941	0.0930233	0.114583	0.929268	0.964706	0.906977	1.57418e-53	1	1
SV00106	Deletion	SPIMPch01	481358	481489	131	SL4.0ch01	453757	453757	0	None	None	None	None	None	None	0.87	0.0730594	0.0046729	0.0833333	0.13	0.926941	0.995327	0.916667	1.30544e-53	0.00234571	1
SV00107	Deletion	SPIMPch01	484970	484982	12	SL4.0ch01	457248	457248	0	None	None	SPIMP01g0005540	Solyc01g005630	None	Solyc01g005640	0.434783	0.0191388	0	0.02	0.565217	0.980861	1	0.98	3.02216e-21	1	1
SV00108	Insertion	SPIMPch01	486208	486208	0	SL4.0ch01	458466	458491	25	None	None	SPIMP01g0005540	None	None	Solyc01g005640	0.255814	0.0322581	0.0110294	0.0277778	0.744186	0.967742	0.988971	0.972222	4.38714e-05	1	1
SV00109	Insertion	SPIMPch01	493970	493970	0	SL4.0ch01	466248	466273	25	None	None	None	None	None	None	0.266667	0.026738	0	0.0675676	0.733333	0.973262	1	0.932432	7.49206e-07	1	1
SV00110	Deletion	SPIMPch01	495273	495283	10	SL4.0ch01	467574	467574	0	SPIMP01g0005550	None	None	None	Solyc01g005650	None	0.82	0.0802752	0.00458716	0.06	0.18	0.919725	0.995413	0.94	1.67067e-45	0.000291879	1
SV00111	Deletion	SPIMPch01	496605	496635	30	SL4.0ch01	468895	468895	0	None	None	SPIMP01g0005550|SPIMP01g0005560	None	None	Solyc01g005650|Solyc01g005660	NA	0.00684932	0	NA	NA	0.993151	1	NA	NA	NA	NA
SV00112	Deletion	SPIMPch01	504448	504460	12	SL4.0ch01	476703	476703	0	None	None	SPIMP01g0005570	None	Solyc01g005670	None	1	0.583732	0.294118	0.418605	0	0.416268	0.705882	0.581395	4.56931e-14	2.38163e-12	1
SV00113	Deletion	SPIMPch01	526081	526093	12	SL4.0ch01	498288	498288	0	None	SPIMP01g0005610	None	None	Solyc01g005710	None	1	0.0625	0.00462963	0.0625	0	0.9375	0.99537	0.9375	7.30559e-70	0.0608056	1
SV00114	Deletion	SPIMPch01	535217	539733	4516	SL4.0ch01	505668	505668	0	None	SPIMP01g0005610	None	None	None	Solyc01g005750|Solyc01g005760	0.571429	0.0539216	0.00956938	0.210526	0.428571	0.946078	0.990431	0.789474	5.16655e-25	1	3.53653e-06
SV00115	Insertion	SPIMPch01	542823	542926	103	SL4.0ch01	508755	508861	106	SPIMP01g0005610	None	None	Solyc01g005760	None	None	0.58	0.100649	0.0338346	0.113636	0.42	0.899351	0.966165	0.886364	1.30354e-08	1	NA
SV00116	Deletion	SPIMPch01	544196	544208	12	SL4.0ch01	510131	510131	0	None	SPIMP01g0005610	None	Solyc01g005760	None	Solyc01g005780|Solyc01g150100	0.473684	0.0216346	0	0.0434783	0.526316	0.978365	1	0.956522	2.2637e-20	1	1
SV00117	Deletion	SPIMPch01	544759	544788	29	SL4.0ch01	510680	510680	0	None	None	None	None	None	Solyc01g005780|Solyc01g150100	0.893617	0.0309524	0.00943396	0.0784314	0.106383	0.969048	0.990566	0.921569	1.4008e-65	1	1
SV00118	Deletion	SPIMPch01	545096	545127	31	SL4.0ch01	510988	510988	0	None	None	None	None	None	Solyc01g005780|Solyc01g150100	0.521277	0.0140845	0	0.0208333	0.478723	0.985915	1	0.979167	6.75047e-31	1	1
SV00119	Deletion	SPIMPch01	546918	546944	26	SL4.0ch01	512781	512781	0	None	SPIMP01g0005620	None	None	None	Solyc01g005770|Solyc01g005780|Solyc01g005783	NA	0.0344828	0	NA	NA	0.965517	1	NA	NA	NA	NA
SV00120	Deletion	SPIMPch01	550749	550761	12	SL4.0ch01	516581	516581	0	None	SPIMP01g0005620|SPIMP01g0005630	None	None	None	None	0.818182	0.0532995	0.0163934	0.0789474	0.181818	0.946701	0.983607	0.921053	1.35327e-45	1	1
SV00121	Insertion	SPIMPch01	552792	552792	0	SL4.0ch01	518610	518681	71	None	SPIMP01g0005630	SPIMP01g0005620	None	None	Solyc01g005790	0.78	0.0656109	0.0245536	0.0588235	0.22	0.934389	0.975446	0.941176	2.50248e-44	1	1
SV00122	Deletion	SPIMPch01	553985	554000	15	SL4.0ch01	519882	519882	0	None	None	SPIMP01g0005620	None	None	Solyc01g005790	0.672414	0.0505952	0.0075188	0.0689655	0.327586	0.949405	0.992481	0.931034	1.69417e-21	1	1
SV00123	Insertion	SPIMPch01	562227	562227	0	SL4.0ch01	528123	528137	14	None	None	SPIMP01g0005640	None	None	Solyc01g005800	0.894737	0.0782609	0.0235294	0.1	0.105263	0.921739	0.976471	0.9	6.14093e-37	NA	NA
SV00124	Insertion	SPIMPch01	563091	563091	0	SL4.0ch01	529001	529065	64	None	None	SPIMP01g0005640	None	None	Solyc01g005800	0.767442	0.0875	0.0706215	0.131579	0.232558	0.9125	0.929379	0.868421	7.72604e-33	1	1
SV00125	Insertion	SPIMPch01	566239	566239	0	SL4.0ch01	532213	532231	18	None	None	None	None	None	None	0.85	0.764706	0.909091	NA	0.15	0.235294	0.0909091	NA	NA	NA	NA
SV00126	Insertion	SPIMPch01	567702	567702	0	SL4.0ch01	533698	533748	50	None	None	None	None	None	None	0.1875	0.0235849	0.0221675	0.0681818	0.8125	0.976415	0.977833	0.931818	0.0145206	1	1
SV00127	Deletion	SPIMPch01	575695	575707	12	SL4.0ch01	541767	541767	0	None	SPIMP01g0005650	None	None	Solyc01g005810	None	1	0.0658537	0.0157895	0.0681818	0	0.934146	0.984211	0.931818	8.43001e-67	1	1
SV00128	Deletion	SPIMPch01	595525	595576	51	SL4.0ch01	561588	561588	0	None	None	None	None	None	None	1	0.0236686	0.00671141	0.0606061	0	0.976331	0.993289	0.939394	NA	1	1
SV00129	Deletion	SPIMPch01	604121	604200	79	SL4.0ch01	570132	570132	0	None	None	None	None	None	None	0.785714	0.547945	0.207547	0.297297	0.214286	0.452055	0.792453	0.702703	NA	1.14283e-13	1
SV00130	Deletion	SPIMPch01	621802	621850	48	SL4.0ch01	587734	587734	0	None	SPIMP01g0005680	None	Solyc01g005850	None	None	NA	NA	NA	NA	NA	NA	NA	NA	NA	NA	NA
SV00131	Deletion	SPIMPch01	625147	628638	3491	SL4.0ch01	591031	591043	12	SPIMP01g0005690|SPIMP01g0005700	SPIMP01g0005680	SPIMP01g0005700	None	Solyc01g005860	None	0.909091	0.375	0.177019	0.25	0.0909091	0.625	0.822981	0.75	NA	NA	1
SV00132	Deletion	SPIMPch01	630277	630313	36	SL4.0ch01	592586	592586	0	None	SPIMP01g0005710	SPIMP01g0005690	None	Solyc01g005870	Solyc01g005860	0.242857	0.0307692	0	0	0.757143	0.969231	1	1	0.00135061	1	1
SV00133	Insertion	SPIMPch01	631204	631204	0	SL4.0ch01	593483	593494	11	None	SPIMP01g0005710	SPIMP01g0005690	Solyc01g005870	None	Solyc01g005860	0.352941	0.0225	0.00520833	0	0.647059	0.9775	0.994792	1	1.18215e-10	1	1
SV00134	Insertion	SPIMPch01	644672	644672	0	SL4.0ch01	606958	606968	10	None	SPIMP01g0005750|SPIMP01g0005770	None	None	Solyc01g005910	Solyc01g005900	0.456522	0.0253807	0	0.0277778	0.543478	0.974619	1	0.972222	9.7544e-21	1	1
SV00135	Deletion	SPIMPch01	646679	646689	10	SL4.0ch01	608980	608980	0	None	SPIMP01g0005750|SPIMP01g0005770	None	None	Solyc01g005910	None	0.518519	0.0188679	0	0.0416667	0.481481	0.981132	1	0.958333	NA	NA	NA
SV00136	Deletion	SPIMPch01	647555	647615	60	SL4.0ch01	609846	609905	59	None	SPIMP01g0005750|SPIMP01g0005770	None	None	None	None	0.428571	0.0336323	0.00888889	0	0.571429	0.966368	0.991111	1	1.77949e-18	1	1
SV00137	Deletion	SPIMPch01	648935	649170	235	SL4.0ch01	611220	611220	0	None	SPIMP01g0005750	SPIMP01g0005780	None	None	None	1	0.759259	0.348837	0.478723	0	0.240741	0.651163	0.521277	1.82647e-06	8.99126e-30	1
SV00138	Deletion	SPIMPch01	655712	655803	91	SL4.0ch01	617757	617757	0	None	SPIMP01g0005790	None	None	Solyc01g005930	None	NA	0	0	NA	NA	1	1	NA	NA	NA	NA
SV00139	Insertion	SPIMPch01	659614	659614	0	SL4.0ch01	621568	621580	12	None	None	None	None	None	None	1	1	NA	NA	0	0	NA	NA	NA	NA	NA
SV00140	Deletion	SPIMPch01	673809	673824	15	SL4.0ch01	635788	635788	0	None	None	SPIMP01g0005810|SPIMP01g0005820	None	None	Solyc01g005950|Solyc01g005960	1	0.5825	0.216931	0.206522	0	0.4175	0.783069	0.793478	4.6636e-15	4.26376e-21	1
SV00141	Deletion	SPIMPch01	673931	673989	58	SL4.0ch01	635895	635895	0	None	None	SPIMP01g0005810|SPIMP01g0005820	None	None	Solyc01g005950|Solyc01g005960	NA	0.0263158	0	NA	NA	0.973684	1	NA	NA	NA	NA
SV00142	Insertion	SPIMPch01	685250	685250	0	SL4.0ch01	647151	647164	13	None	None	None	None	None	None	0.933333	0.473684	NA	NA	0.0666667	0.526316	NA	NA	NA	NA	NA
SV00143	Deletion	SPIMPch01	690036	690046	10	SL4.0ch01	651945	651945	0	None	None	SPIMP01g0005830	None	None	Solyc01g005970	1	0.759434	0.254237	0.0769231	0	0.240566	0.745763	0.923077	NA	NA	NA
SV00144	Insertion	SPIMPch01	696294	696294	0	SL4.0ch01	658195	658213	18	None	None	None	None	None	None	0.0416667	0	0	0	0.958333	1	1	1	1	1	1
SV00145	Insertion	SPIMPch01	701006	701006	0	SL4.0ch01	662913	662994	81	None	None	SPIMP01g0005840|SPIMP01g0005860	None	None	Solyc01g005980	0.0208333	0.042654	0.0315789	0	0.979167	0.957346	0.968421	1	1	1	1
SV00146	Deletion	SPIMPch01	704426	704450	24	SL4.0ch01	666416	666416	0	None	None	SPIMP01g0005850	None	None	Solyc01g005985	0.0769231	0	0	0	0.923077	1	1	1	0.916565	1	1
SV00147	Deletion	SPIMPch01	705966	705978	12	SL4.0ch01	667933	667933	0	None	None	SPIMP01g0005850	None	None	Solyc01g005985	NA	0.00980392	0	NA	NA	0.990196	1	NA	NA	NA	NA
SV00148	Deletion	SPIMPch01	709278	709318	40	SL4.0ch01	671233	671233	0	None	None	SPIMP01g0005870	None	None	Solyc01g006000	0.170213	0.00473934	0	0.0232558	0.829787	0.995261	1	0.976744	2.91535e-06	1	1
SV00149	Insertion	SPIMPch01	747171	747171	0	SL4.0ch01	709085	709168	83	None	None	None	None	None	None	0.526316	0.0609756	0.0674157	0.125	0.473684	0.939024	0.932584	0.875	NA	NA	NA
SV00150	Insertion	SPIMPch01	796440	796440	0	SL4.0ch01	758377	758389	12	SPIMP01g0005940	None	None	Solyc01g006080	None	None	0.357143	0.0423729	0.00990099	0.148148	0.642857	0.957627	0.990099	0.851852	1.62192e-07	NA	NA
SV00151	Deletion	SPIMPch01	797482	797661	179	SL4.0ch01	759430	759430	0	None	SPIMP01g0005940	None	None	Solyc01g006080	None	0.666667	0.0146341	0.00485437	0.0666667	0.333333	0.985366	0.995146	0.933333	9.50321e-32	1	1
SV00152	Insertion	SPIMPch01	797680	797680	0	SL4.0ch01	759449	759467	18	None	SPIMP01g0005940	None	None	Solyc01g006080	None	0.827586	0.05	0.0515464	0.16	0.172414	0.95	0.948454	0.84	8.54584e-31	NA	NA
SV00153	Deletion	SPIMPch01	801529	801548	19	SL4.0ch01	763304	763304	0	None	None	SPIMP01g0005940|SPIMP01g0005960	None	None	Solyc01g006090	1	NA	NA	NA	0	NA	NA	NA	NA	NA	NA
SV00154	Insertion	SPIMPch01	804219	804219	0	SL4.0ch01	766017	766050	33	None	SPIMP01g0005950	None	None	None	None	0.0441176	0.015873	0	0.0125	0.955882	0.984127	1	0.9875	1	1	1
SV00155	Deletion	SPIMPch01	809616	810056	440	SL4.0ch01	771442	771442	0	None	SPIMP01g0005950	None	None	Solyc01g006100	None	1	0.163677	0.00892857	0.0882353	0	0.836323	0.991071	0.911765	1.36381e-57	2.567e-14	1
SV00156	Insertion	SPIMPch01	820592	820592	0	SL4.0ch01	781971	781990	19	None	None	SPIMP01g0005970	None	None	Solyc01g006110	0.0857143	0.00675676	0.0183486	0	0.914286	0.993243	0.981651	1	1	NA	NA
SV00157	Deletion	SPIMPch01	822705	822722	17	SL4.0ch01	784105	784105	0	None	None	SPIMP01g0005970|SPIMP01g0005980	None	None	Solyc01g006110|Solyc01g006120	0.695652	0.0488372	0.00490196	0.0638298	0.304348	0.951163	0.995098	0.93617	1.67679e-36	1	1
SV00158	Deletion	SPIMPch01	824712	824730	18	SL4.0ch01	786095	786095	0	SPIMP01g0005980	None	None	Solyc01g006120	None	None	1	0.0577889	0.00956938	0.0666667	0	0.942211	0.990431	0.933333	1.19735e-69	1	1
SV00159	Deletion	SPIMPch01	844946	844962	16	SL4.0ch01	806299	806299	0	None	None	SPIMP01g0006000	None	None	Solyc01g006140	NA	0.236842	NA	NA	NA	0.763158	NA	NA	NA	NA	NA
SV00160	Deletion	SPIMPch01	850924	851887	963	SL4.0ch01	812260	812260	0	None	SPIMP01g0006020	SPIMP01g0006030	None	None	Solyc01g006150	0.230769	0.00641026	0	0.05	0.769231	0.99359	1	0.95	8.71141e-05	NA	NA
SV00161	Deletion	SPIMPch01	856830	856861	31	SL4.0ch01	817216	817216	0	None	SPIMP01g0006020	None	None	Solyc01g006160	None	0.959184	0.109589	0.00921659	0.1	0.0408163	0.890411	0.990783	0.9	4.55484e-58	2.25521e-06	0.965792
SV00162	Insertion	SPIMPch01	857216	857216	0	SL4.0ch01	817570	817581	11	None	SPIMP01g0006020	None	None	Solyc01g006160	None	0.535714	0.0833333	0.00581395	0.025	0.464286	0.916667	0.994186	0.975	5.55961e-15	0.00612854	1
SV00163	Insertion	SPIMPch01	858160	858160	0	SL4.0ch01	818526	818573	47	None	None	SPIMP01g0006020	None	None	Solyc01g006160	0.966667	0.190476	0.0806452	0.176471	0.0333333	0.809524	0.919355	0.823529	NA	NA	NA
SV00164	Insertion	SPIMPch01	861763	861763	0	SL4.0ch01	822175	822187	12	None	None	SPIMP01g0006040	None	None	Solyc01g006170	0.65	0.121053	0.0114943	0.0526316	0.35	0.878947	0.988506	0.947368	6.25067e-17	2.82734e-05	1
SV00165	Insertion	SPIMPch01	876849	876849	0	SL4.0ch01	837271	837288	17	None	None	SPIMP01g0006060|SPIMP01g0006070	None	None	Solyc01g006200	1	0.135922	0.09375	0.1	0	0.864078	0.90625	0.9	NA	NA	NA
SV00166	Insertion	SPIMPch01	877117	877117	0	SL4.0ch01	837557	837587	30	None	None	SPIMP01g0006060|SPIMP01g0006070	None	None	Solyc01g006200	NA	0.204225	0.130435	NA	NA	0.795775	0.869565	NA	NA	NA	NA
SV00167	Deletion	SPIMPch01	877527	877602	75	SL4.0ch01	838000	838000	0	None	None	SPIMP01g0006060|SPIMP01g0006070	None	None	Solyc01g006200	0.766667	0.116564	0.00847458	0.16	0.233333	0.883436	0.991525	0.84	1.94459e-19	0.0069965	NA
SV00168	Deletion	SPIMPch01	878337	878363	26	SL4.0ch01	838737	838761	24	None	None	SPIMP01g0006060|SPIMP01g0006070	None	None	Solyc01g006200	NA	0.12987	0.0689655	NA	NA	0.87013	0.931034	NA	NA	NA	NA
SV00169	Insertion	SPIMPch01	879020	879020	0	SL4.0ch01	839418	839436	18	None	None	SPIMP01g0006060|SPIMP01g0006070	None	None	Solyc01g006200	0.512821	0.132768	0.0152672	0	0.487179	0.867232	0.984733	1	2.01645e-07	0.00132	1
SV00170	Insertion	SPIMPch01	879102	879102	0	SL4.0ch01	839519	839531	12	None	SPIMP01g0006070	SPIMP01g0006060	None	None	Solyc01g006200	0.454545	0.106383	0.00331126	0.0483871	0.545455	0.893617	0.996689	0.951613	7.95521e-08	4.21202e-05	1
SV00171	Deletion	SPIMPch01	881828	881872	44	SL4.0ch01	842259	842259	0	None	SPIMP01g0006070	None	None	Solyc01g006200	None	0.95	0.143836	0.0136364	0.0784314	0.05	0.856164	0.986364	0.921569	4.61632e-51	1.59408e-09	1
SV00172	Deletion	SPIMPch01	882224	882253	29	SL4.0ch01	842611	842611	0	None	SPIMP01g0006070	None	None	None	None	0.916667	0.310526	0.0869565	NA	0.0833333	0.689474	0.913043	NA	NA	NA	NA
SV00173	Deletion	SPIMPch01	882288	882318	30	SL4.0ch01	842646	842646	0	None	SPIMP01g0006070	None	None	None	None	0.958333	0.235437	0.0125	0.113636	0.0416667	0.764563	0.9875	0.886364	2.51082e-37	2.31293e-20	1
SV00174	Deletion	SPIMPch01	884017	884027	10	SL4.0ch01	844346	844346	0	None	SPIMP01g0006070|SPIMP01g0006080	None	None	Solyc01g006210	None	0.867347	0.13785	0.00707547	0.0833333	0.132653	0.86215	0.992925	0.916667	1.23557e-39	1.36665e-10	1
SV00175	Deletion	SPIMPch01	888138	888154	16	SL4.0ch01	848458	848458	0	None	None	SPIMP01g0006080	None	None	Solyc01g006210	1	0.0939597	0.00657895	0.0882353	0	0.90604	0.993421	0.911765	NA	0.0110751	1
SV00176	Insertion	SPIMPch01	895198	895198	0	SL4.0ch01	855499	855517	18	None	SPIMP01g0006090	None	None	Solyc01g006220	None	0.739583	0.157738	0.0289256	0.107143	0.260417	0.842262	0.971074	0.892857	8.42901e-22	0.00737941	1
SV00177	Insertion	SPIMPch01	910754	910754	0	SL4.0ch01	871073	871098	25	None	None	SPIMP01g0006110	None	None	Solyc01g006240	0.175	0.00995025	0.0104712	0	0.825	0.99005	0.989529	1	0.000412122	1	1
SV00178	Deletion	SPIMPch01	916337	916351	14	SL4.0ch01	876719	876719	0	None	SPIMP01g0006130	SPIMP01g0006120	None	None	Solyc01g006250|Solyc01g006260	0.977778	0.0475113	0.0046729	0.0851064	0.0222222	0.952489	0.995327	0.914894	1.51311e-72	1	1
SV00179	Insertion	SPIMPch01	921711	921711	0	SL4.0ch01	882080	882094	14	None	None	SPIMP01g0006140	None	None	Solyc01g006280	0.585714	0.116883	0.0181818	0.0416667	0.414286	0.883117	0.981818	0.958333	6.12404e-11	NA	NA
SV00180	Deletion	SPIMPch01	935138	935509	371	SL4.0ch01	895517	895522	5	None	SPIMP01g0006150	None	None	None	None	0.564103	0.110048	0.00526316	0.0595238	0.435897	0.889952	0.994737	0.940476	9.37463e-13	6.82213e-07	1
SV00181	Insertion	SPIMPch01	937112	937112	0	SL4.0ch01	897131	897420	289	None	SPIMP01g0006150	None	None	None	None	0.591837	0.0985915	0.0144231	0.0729167	0.408163	0.901408	0.985577	0.927083	1.85165e-19	0.00268436	1
SV00182	Deletion	SPIMPch01	947519	947530	11	SL4.0ch01	907837	907837	0	None	None	SPIMP01g0006170	None	None	Solyc01g006310	1	0.107317	0.00540541	0.111111	0	0.892683	0.994595	0.888889	5.15914e-59	2.81357e-06	0.131455
SV00183	Insertion	SPIMPch01	948912	949151	239	SL4.0ch01	909213	909522	309	None	SPIMP01g0006170	None	None	Solyc01g006310	None	0.886364	0.136585	0.0427807	0.0952381	0.113636	0.863415	0.957219	0.904762	3.98694e-38	0.294434	1
SV00184	Insertion	SPIMPch01	949874	949874	0	SL4.0ch01	910244	910260	16	None	SPIMP01g0006170	SPIMP01g0006180	None	Solyc01g006310	Solyc01g006320	0.127907	0.0227273	0.00588235	0.025641	0.872093	0.977273	0.994118	0.974359	1	1	1
SV00185	Insertion	SPIMPch01	953737	953737	0	SL4.0ch01	914113	914123	10	None	SPIMP01g0006180	None	None	None	None	0.9	0.625	NA	NA	0.1	0.375	NA	NA	NA	NA	NA
SV00186	Deletion	SPIMPch01	956133	956494	361	SL4.0ch01	916515	916515	0	None	None	SPIMP01g0006190	None	None	Solyc01g006330	1	0.121134	0	0.0810811	0	0.878866	1	0.918919	7.94197e-48	1.68552e-09	1
SV00187	Insertion	SPIMPch01	963139	963171	32	SL4.0ch01	923170	923934	764	None	None	None	None	None	Solyc01g006340	0.592105	0.179577	0.225962	0.142857	0.407895	0.820423	0.774038	0.857143	4.91432e-07	NA	NA
SV00188	Deletion	SPIMPch01	963390	963403	13	SL4.0ch01	924153	924153	0	None	None	None	None	Solyc01g006340	None	0.9375	0.0972973	0.00641026	0.1	0.0625	0.902703	0.99359	0.9	2.51302e-38	0.00159107	1
SV00189	Insertion	SPIMPch01	967091	967091	0	SL4.0ch01	927839	927852	13	None	None	SPIMP01g0006200	None	None	None	0.385417	0.00966184	0	0.0666667	0.614583	0.990338	1	0.933333	5.90579e-21	1	1
SV00190	Indel	SPIMPch01	977655	977859	204	SL4.0ch01	938217	938421	204	None	SPIMP01g0006200	None	None	None	None	0.641026	0.0873016	0.00515464	0.0595238	0.358974	0.912698	0.994845	0.940476	4.9907e-20	0.000382287	1
SV00191	Deletion	SPIMPch01	1056923	1056945	22	SL4.0ch01	1016316	1016316	0	None	None	SPIMP01g0006210	None	None	Solyc01g006370	0.611111	0.0956522	0	0.0588235	0.388889	0.904348	1	0.941176	NA	NA	NA
SV00192	Deletion	SPIMPch01	1058182	1058218	36	SL4.0ch01	1017556	1017556	0	None	None	None	None	None	None	0.931818	0.204082	0.0118343	0.0897436	0.0681818	0.795918	0.988166	0.910256	2.84028e-34	3.98279e-14	1
SV00193	Deletion	SPIMPch01	1063786	1063797	11	SL4.0ch01	1023111	1023111	0	None	None	None	None	None	None	1	0.169725	0.00917431	0.0882353	0	0.830275	0.990826	0.911765	2.27744e-54	2.54001e-14	1
SV00194	Insertion	SPIMPch01	1065322	1065322	0	SL4.0ch01	1024634	1024652	18	None	None	None	None	None	None	0.709677	0.052	0.0519481	0.210526	0.290323	0.948	0.948052	0.789474	1.15857e-22	NA	NA
SV00195	Deletion	SPIMPch01	1066358	1066371	13	SL4.0ch01	1025684	1025684	0	None	SPIMP01g0006250	None	None	Solyc01g006390	None	0.923077	0.15873	0.0125	0.102564	0.0769231	0.84127	0.9875	0.897436	9.16313e-35	4.60238e-08	1
SV00196	Insertion	SPIMPch01	1067773	1067773	0	SL4.0ch01	1027086	1027118	32	None	SPIMP01g0006250	None	None	None	Solyc01g006390	1	0.106061	0.115385	0.384615	0	0.893939	0.884615	0.615385	NA	NA	NA
SV00197	Deletion	SPIMPch01	1067969	1067998	29	SL4.0ch01	1027314	1027314	0	None	SPIMP01g0006250	None	None	None	Solyc01g006390	0.689655	0.0438596	0.0196078	0.0909091	0.310345	0.95614	0.980392	0.909091	9.40308e-21	NA	NA
SV00198	Insertion	SPIMPch01	1068135	1068135	0	SL4.0ch01	1027453	1027541	88	None	SPIMP01g0006250	SPIMP01g0006260	None	None	Solyc01g006390	0.826087	0.40625	0.732143	0.6	0.173913	0.59375	0.267857	0.4	NA	NA	NA
SV00199	Deletion	SPIMPch01	1068281	1068297	16	SL4.0ch01	1027687	1027687	0	None	SPIMP01g0006250	SPIMP01g0006260	None	None	Solyc01g006390	1	0.17284	0.00769231	0.137931	0	0.82716	0.992308	0.862069	2.735e-34	1.29335e-08	1
SV00200	Insertion	SPIMPch01	1073790	1073790	0	SL4.0ch01	1033184	1033196	12	SPIMP01g0006250	None	None	None	Solyc01g006410	Solyc01g006400	NA	NA	NA	NA	NA	NA	NA	NA	NA	NA	NA
SV00201	Deletion	SPIMPch01	1073818	1073836	18	SL4.0ch01	1033224	1033224	0	SPIMP01g0006250	None	None	None	Solyc01g006410	Solyc01g006400	NA	NA	NA	NA	NA	NA	NA	NA	NA	NA	NA
SV00202	Insertion	SPIMPch01	1077992	1077992	0	SL4.0ch01	1037386	1037465	79	None	SPIMP01g0006250	SPIMP01g0006270	None	None	Solyc01g006420	0.62	0.0751174	0.0180412	0.153846	0.38	0.924883	0.981959	0.846154	6.62847e-26	1	0.219923
SV00203	Insertion	SPIMPch01	1079242	1079242	0	SL4.0ch01	1038712	1038736	24	None	None	SPIMP01g0006250	None	None	None	0.888889	0.693548	NA	NA	0.111111	0.306452	NA	NA	NA	NA	NA
SV00204	Insertion	SPIMPch01	1080923	1080923	0	SL4.0ch01	1040410	1040428	18	None	None	SPIMP01g0006250	None	None	None	0.26	0.07	0.00526316	0	0.74	0.93	0.994737	1	0.0347317	0.0373895	1
SV00205	Insertion	SPIMPch01	1081260	1081260	0	SL4.0ch01	1040765	1040796	31	None	None	SPIMP01g0006250	None	None	None	0.6	0.0931818	0.0141509	0.0306122	0.4	0.906818	0.985849	0.969388	1.85528e-21	0.00565106	1
SV00206	Insertion	SPIMPch01	1094573	1094573	0	SL4.0ch01	1054093	1054183	90	None	None	None	None	None	None	NA	NA	NA	NA	NA	NA	NA	NA	NA	NA	NA
SV00207	Deletion	SPIMPch01	1101150	1101166	16	SL4.0ch01	1060752	1060752	0	None	None	SPIMP01g0006290	None	None	Solyc01g006440	0.956522	0.333333	0.16	0.222222	0.0434783	0.666667	0.84	0.777778	NA	NA	NA
SV00208	Insertion	SPIMPch01	1101321	1101321	0	SL4.0ch01	1060907	1060930	23	None	None	SPIMP01g0006290|SPIMP01g0006300	None	None	Solyc01g006440	0.633333	0.176471	0.272727	NA	0.366667	0.823529	0.727273	NA	NA	NA	NA
SV00209	Insertion	SPIMPch01	1102426	1102426	0	SL4.0ch01	1062034	1062048	14	None	None	SPIMP01g0006290|SPIMP01g0006300	None	None	Solyc01g006440	0.561224	0.0911458	0.0228758	0.102564	0.438776	0.908854	0.977124	0.897436	1.43355e-17	1	1
SV00210	Deletion	SPIMPch01	1104367	1104391	24	SL4.0ch01	1063956	1063956	0	None	SPIMP01g0006300	None	None	None	None	0.535714	0.0289017	0	0	0.464286	0.971098	1	1	3.05129e-23	1	1
SV00211	Insertion	SPIMPch01	1110702	1110702	0	SL4.0ch01	1070261	1070518	257	None	SPIMP01g0006300	None	None	None	None	NA	NA	NA	NA	NA	NA	NA	NA	NA	NA	NA
SV00212	Insertion	SPIMPch01	1110933	1110933	0	SL4.0ch01	1070749	1070905	156	None	None	None	None	None	None	NA	0.148148	0.0909091	NA	NA	0.851852	0.909091	NA	NA	NA	NA
SV00213	Insertion	SPIMPch01	1116362	1116362	0	SL4.0ch01	1076328	1076610	282	None	None	SPIMP01g0006310	None	None	Solyc01g006460	0.947368	1	0.952381	NA	0.0526316	0	0.047619	NA	NA	NA	NA
SV00214	Deletion	SPIMPch01	1123484	1123510	26	SL4.0ch01	1083706	1083706	0	None	SPIMP01g0006320	None	None	Solyc01g006480	None	0.217391	0.0585586	0	0.0204082	0.782609	0.941441	1	0.979592	0.528801	0.00111285	1
SV00215	Insertion	SPIMPch01	1126761	1126761	0	SL4.0ch01	1086954	1086968	14	None	None	None	None	None	None	0.466667	0.149254	0.078125	0	0.533333	0.850746	0.921875	1	NA	NA	NA
SV00216	Insertion	SPIMPch01	1127287	1127290	3	SL4.0ch01	1087499	1087785	286	None	None	None	None	None	None	0.577778	0.0657895	0.0448276	0.0694444	0.422222	0.934211	0.955172	0.930556	3.40894e-21	1	1
SV00217	Insertion	SPIMPch01	1134032	1134032	0	SL4.0ch01	1094518	1094530	12	None	None	SPIMP01g0006330	None	None	None	NA	0	0.0232558	0.125	NA	1	0.976744	0.875	NA	NA	NA
SV00218	Insertion	SPIMPch01	1140493	1140493	0	SL4.0ch01	1100975	1101008	33	None	SPIMP01g0006370	SPIMP01g0006350	None	Solyc01g006510	Solyc01g006500	0.58	0.0404762	0.0166667	0.0104167	0.42	0.959524	0.983333	0.989583	1.71143e-29	1	1
SV00219	Insertion	SPIMPch01	1154518	1158934	4416	SL4.0ch01	1115039	1120088	5049	None	None	SPIMP01g0006390	None	Solyc01g006540	Solyc01g006540	0.724138	0.0753425	0.0130719	0.0540541	0.275862	0.924658	0.986928	0.945946	2.74662e-20	1	1
SV00220	Deletion	SPIMPch01	1159405	1162840	3435	SL4.0ch01	1120558	1123727	3169	SPIMP01g0006390	None	None	Solyc01g006540	None	None	0.458333	0.138037	0.265244	0.193548	0.541667	0.861963	0.734756	0.806452	NA	1	1
SV00221	Deletion	SPIMPch01	1163617	1163641	24	SL4.0ch01	1124504	1124504	0	None	SPIMP01g0006390	None	None	Solyc01g006540	None	0.77907	0.148058	0.0112994	0.133333	0.22093	0.851942	0.988701	0.866667	2.47001e-25	1.19968e-08	0.11948
SV00222	Insertion	SPIMPch01	1165129	1165129	0	SL4.0ch01	1125994	1126033	39	None	SPIMP01g0006390	None	None	Solyc01g006540	None	NA	0.0724638	0.0348837	0.05	NA	0.927536	0.965116	0.95	NA	1	NA
SV00223	Insertion	SPIMPch01	1167596	1167596	0	SL4.0ch01	1128440	1128511	71	None	SPIMP01g0006390	None	None	Solyc01g006540	None	NA	0.0103448	0.0331126	0	NA	0.989655	0.966887	1	NA	1	1
SV00224	Deletion	SPIMPch01	1190561	1190574	13	SL4.0ch01	1143272	1143272	0	None	SPIMP01g0006410	None	None	Solyc01g006555	None	0.710526	0.125604	0.0027933	0.0731707	0.289474	0.874396	0.997207	0.926829	3.77028e-20	3.20778e-09	1
SV00225	Insertion	SPIMPch01	1190649	1190649	0	SL4.0ch01	1143347	1143359	12	None	SPIMP01g0006410	None	None	Solyc01g006555	None	0.787879	0.0847953	0.00378788	0.103448	0.212121	0.915205	0.996212	0.896552	4.42625e-27	0.0318025	1
SV00226	Insertion	SPIMPch01	1193413	1193438	25	SL4.0ch01	1146127	1146561	434	None	None	SPIMP01g0006410	None	Solyc01g006580	Solyc01g006555	0.666667	0.571429	NA	NA	0.333333	0.428571	NA	NA	NA	NA	NA
SV00227	Deletion	SPIMPch01	1193919	1193949	30	SL4.0ch01	1147047	1147047	0	None	None	SPIMP01g0006410	None	Solyc01g006580	Solyc01g006555	0.807692	0.15	0	NA	0.192308	0.85	1	NA	NA	NA	NA
SV00228	Deletion	SPIMPch01	1195163	1195197	34	SL4.0ch01	1148023	1148023	0	None	None	SPIMP01g0006410	None	Solyc01g006580	Solyc01g006555	0.854839	0.153285	0.0151515	0.0869565	0.145161	0.846715	0.984848	0.913043	1.86632e-21	NA	NA
SV00229	Deletion	SPIMPch01	1195826	1196075	249	SL4.0ch01	1148647	1148647	0	None	None	SPIMP01g0006410	None	Solyc01g006580	Solyc01g006555	0.0888889	0	0.00242718	0	0.911111	1	0.997573	1	0.0357614	1	1
SV00230	Insertion	SPIMPch01	1240125	1240125	0	SL4.0ch01	1170311	1170333	22	None	None	None	None	Solyc01g006580	None	0.137931	0.00625	0.0162602	0.05	0.862069	0.99375	0.98374	0.95	0.378955	1	NA
SV00231	Deletion	SPIMPch01	1242082	1242342	260	SL4.0ch01	1172290	1172290	0	None	None	SPIMP01g0006430	None	Solyc01g006580	None	0.0357143	0	0	0	0.964286	1	1	1	NA	NA	NA
SV00232	Insertion	SPIMPch01	1243965	1243965	0	SL4.0ch01	1173912	1173931	19	None	None	SPIMP01g0006430	None	Solyc01g006580	None	0.25	0.00961538	0.0506329	0.0526316	0.75	0.990385	0.949367	0.947368	NA	NA	NA
SV00233	Insertion	SPIMPch01	1246355	1246355	0	SL4.0ch01	1176320	1176332	12	None	SPIMP01g0006430	None	None	Solyc01g006580	None	NA	NA	NA	NA	NA	NA	NA	NA	NA	NA	NA
SV00234	Deletion	SPIMPch01	1246433	1246492	59	SL4.0ch01	1176410	1176418	8	None	SPIMP01g0006430	None	None	Solyc01g006580	None	0.921053	0.151163	0.0144928	0.0769231	0.0789474	0.848837	0.985507	0.923077	NA	NA	NA
SV00235	Deletion	SPIMPch01	1247475	1247948	473	SL4.0ch01	1177407	1177407	0	None	SPIMP01g0006430	None	None	Solyc01g006580	None	0.839286	0.73913	NA	NA	0.160714	0.26087	NA	NA	NA	NA	NA
SV00236	Insertion	SPIMPch01	1252025	1252025	0	SL4.0ch01	1181493	1181513	20	None	SPIMP01g0006430	None	None	Solyc01g006580	None	0.764706	0.149573	0.0202703	0.0625	0.235294	0.850427	0.97973	0.9375	1.65149e-16	NA	NA
SV00237	Deletion	SPIMPch01	1253192	1253214	22	SL4.0ch01	1182680	1182680	0	None	SPIMP01g0006430	None	None	Solyc01g006580	None	NA	0.12766	0.133333	NA	NA	0.87234	0.866667	NA	NA	NA	NA
SV00238	Deletion	SPIMPch01	1253283	1300073	46790	SL4.0ch01	1182749	1195679	12930	SPIMP01g0006430	None	SPIMP01g0006440	Solyc01g006580	None	Solyc01g006580	0.431034	0.0473684	0.0132979	0.0125	0.568966	0.952632	0.986702	0.9875	3.81584e-09	1	1
SV00239	Deletion	SPIMPch01	1300274	1300286	12	SL4.0ch01	1195877	1195877	0	None	None	SPIMP01g0006440	None	None	Solyc01g006580	0.944444	0.163636	0	NA	0.0555556	0.836364	1	NA	NA	NA	NA
SV00240	Deletion	SPIMPch01	1300788	1300800	12	SL4.0ch01	1196445	1196445	0	None	None	SPIMP01g0006440	None	None	None	0.578947	0.0927835	0	NA	0.421053	0.907216	1	NA	NA	NA	NA
SV00241	Insertion	SPIMPch01	1301363	1306643	5280	SL4.0ch01	1197006	1203291	6285	SPIMP01g0006440	None	SPIMP01g0006440	Solyc01g006585	None	Solyc01g006585	0.785714	0.17037	0.114286	0.105263	0.214286	0.82963	0.885714	0.894737	2.81492e-17	NA	NA
SV00242	Deletion	SPIMPch01	1306972	1306984	12	SL4.0ch01	1203620	1203620	0	None	None	None	None	None	None	0.727273	0.114286	0	0	0.272727	0.885714	1	1	NA	NA	NA
SV00243	Deletion	SPIMPch01	1307544	1307691	147	SL4.0ch01	1204177	1204177	0	None	None	None	None	None	None	0	0.00373134	0	0	1	0.996269	1	1	NA	NA	NA
SV00244	Deletion	SPIMPch01	1308088	1308110	22	SL4.0ch01	1204574	1204574	0	None	None	None	None	None	None	NA	0.0147059	0	NA	NA	0.985294	1	NA	NA	NA	NA
SV00245	Deletion	SPIMPch01	1309066	1309076	10	SL4.0ch01	1205535	1205535	0	None	None	None	None	None	None	NA	0.0266667	0	0	NA	0.973333	1	1	NA	NA	NA
SV00246	Deletion	SPIMPch01	1310715	1310894	179	SL4.0ch01	1207172	1207172	0	SPIMP01g0006450	None	None	None	Solyc01g006590	None	1	0.535545	0.27551	0.217949	0	0.464455	0.72449	0.782051	6.95051e-19	2.60592e-09	1
SV00247	Insertion	SPIMPch01	1313916	1313916	0	SL4.0ch01	1210195	1210205	10	None	None	SPIMP01g0006450	None	None	Solyc01g006590	1	0.154696	0.129032	0.142857	0	0.845304	0.870968	0.857143	1.40234e-52	1	1
SV00248	Insertion	SPIMPch01	1315100	1315100	0	SL4.0ch01	1211387	1213200	1813	SPIMP01g0006460	None	SPIMP01g0006450	Solyc01g006600	None	Solyc01g006590	0.265306	0.0848624	0.00458716	0.0208333	0.734694	0.915138	0.995413	0.979167	0.31008	7.45808e-05	1
SV00249	Deletion	SPIMPch01	1315527	1315546	19	SL4.0ch01	1213627	1213627	0	SPIMP01g0006460	None	SPIMP01g0006450	Solyc01g006600	None	None	0.978723	0.130233	0.00460829	0.0208333	0.0212766	0.869767	0.995392	0.979167	2.11626e-55	4.33487e-11	1
SV00250	Deletion	SPIMPch01	1319164	1319280	116	SL4.0ch01	1217235	1217235	0	None	None	SPIMP01g0006460	None	None	Solyc01g006600	1	0.13285	0.00471698	0.0208333	0	0.86715	0.995283	0.979167	6.20247e-60	5.96389e-11	1
SV00251	Insertion	SPIMPch01	1320106	1320106	0	SL4.0ch01	1218068	1218090	22	None	None	SPIMP01g0006460	None	None	Solyc01g006600	0.5625	0.0166667	0.015	0	0.4375	0.983333	0.985	1	4.15226e-22	NA	NA
SV00252	Insertion	SPIMPch01	1321204	1321204	0	SL4.0ch01	1219188	1219199	11	None	SPIMP01g0006470	SPIMP01g0006460	None	Solyc01g006610	Solyc01g006600	0.561224	0.0794393	0.00238095	0	0.438776	0.920561	0.997619	1	5.63468e-20	6.17746e-05	1
SV00253	Insertion	SPIMPch01	1326985	1326985	0	SL4.0ch01	1224982	1225109	127	None	None	None	None	None	None	NA	0.2	0.047619	NA	NA	0.8	0.952381	NA	NA	NA	NA
SV00254	Insertion	SPIMPch01	1327104	1327104	0	SL4.0ch01	1225228	1225409	181	None	None	None	None	None	None	0.6	0.267442	0.454545	NA	0.4	0.732558	0.545455	NA	NA	NA	NA
SV00255	Deletion	SPIMPch01	1330897	1330911	14	SL4.0ch01	1229209	1229209	0	None	None	SPIMP01g0006480	None	None	Solyc01g006620	0.956522	0.125984	0.00591716	0.0113636	0.0434783	0.874016	0.994083	0.988636	NA	6.06397e-06	1
SV00256	Deletion	SPIMPch01	1331859	1331951	92	SL4.0ch01	1230162	1230162	0	None	None	SPIMP01g0006480	None	None	Solyc01g006620	0.858696	0.140541	0.00628931	0	0.141304	0.859459	0.993711	1	7.06083e-35	3.65475e-08	1
SV00257	Insertion	SPIMPch01	1332317	1332317	0	SL4.0ch01	1230529	1230542	13	None	None	SPIMP01g0006480	None	None	Solyc01g006620	NA	0.0769231	0	NA	NA	0.923077	1	NA	NA	NA	NA
SV00258	Insertion	SPIMPch01	1337648	1337648	0	SL4.0ch01	1235886	1235910	24	None	SPIMP01g0006490	None	None	Solyc01g006630	None	0.82	0.135266	0.0101523	0.0212766	0.18	0.864734	0.989848	0.978723	6.09666e-35	3.00868e-08	1
SV00259	Insertion	SPIMPch01	1338586	1338586	0	SL4.0ch01	1236847	1236881	34	None	SPIMP01g0006490	None	None	Solyc01g006630	None	0.8125	0.134884	0.00471698	0.0208333	0.1875	0.865116	0.995283	0.979167	2.22584e-33	2.6653e-11	1
SV00260	Deletion	SPIMPch01	1340777	1340910	133	SL4.0ch01	1239068	1239200	132	None	SPIMP01g0006490	None	None	Solyc01g006630	None	0.705882	0.12931	0.0228571	0.0263158	0.294118	0.87069	0.977143	0.973684	1.01415e-16	0.00237846	1
SV00261	Insertion	SPIMPch01	1341495	1341494	-1	SL4.0ch01	1239785	1239880	95	None	None	SPIMP01g0006490	None	None	Solyc01g006630	0.818182	0.173171	0.0565476	0.0810811	0.181818	0.826829	0.943452	0.918919	2.65949e-26	0.0418737	1
SV00262	Deletion	SPIMPch01	1341594	1341609	15	SL4.0ch01	1239980	1239980	0	None	None	SPIMP01g0006490	None	None	Solyc01g006630	NA	NA	NA	NA	NA	NA	NA	NA	NA	NA	NA
SV00263	Deletion	SPIMPch01	1342719	1342746	27	SL4.0ch01	1241090	1241090	0	None	None	SPIMP01g0006490	None	None	Solyc01g006630	0.93617	0.0990338	0.00561798	0.025	0.0638298	0.900966	0.994382	0.975	8.23197e-54	6.06214e-05	1
SV00264	Deletion	SPIMPch01	1355338	1355350	12	SL4.0ch01	1253687	1253687	0	None	None	SPIMP01g0006510	None	None	Solyc01g006650	0.75	0.0880952	0.00492611	0.0212766	0.25	0.911905	0.995074	0.978723	1.59361e-34	8.53859e-05	1
SV00265	Insertion	SPIMPch01	1355375	1355375	0	SL4.0ch01	1253712	1253730	18	None	None	SPIMP01g0006510	None	None	Solyc01g006650	0.477778	0.00505051	0.0318471	0	0.522222	0.994949	0.968153	1	5.03405e-29	1	1
SV00266	Deletion	SPIMPch01	1362687	1362698	11	SL4.0ch01	1261043	1261043	0	SPIMP01g0006520	None	None	Solyc01g006660	None	None	0.567568	0.0867347	0	0.0222222	0.432432	0.913265	1	0.977778	1.17844e-14	2.96657e-06	1
SV00267	Insertion	SPIMPch01	1362702	1362702	0	SL4.0ch01	1261047	1261058	11	SPIMP01g0006520	None	None	Solyc01g006660	None	None	0.866667	0.292308	0	0.0384615	0.133333	0.707692	1	0.961538	NA	NA	NA
SV00268	Deletion	SPIMPch01	1366380	1366399	19	SL4.0ch01	1264739	1264739	0	None	None	SPIMP01g0006520	None	Solyc01g006660	None	NA	0	0.00331126	0	NA	1	0.996689	1	NA	1	1
SV00269	Deletion	SPIMPch01	1370950	1370974	24	SL4.0ch01	1269297	1269297	0	None	SPIMP01g0006530	None	None	None	Solyc01g006670	0.674419	0.106383	0.00613497	0.027027	0.325581	0.893617	0.993865	0.972973	1.29265e-21	0.000103563	1
SV00270	Insertion	SPIMPch01	1371034	1371034	0	SL4.0ch01	1269357	1269374	17	None	SPIMP01g0006530	None	None	None	Solyc01g006670	0.72093	0.0961538	0.033557	0.0322581	0.27907	0.903846	0.966443	0.967742	1.63785e-26	1	1
SV00271	Deletion	SPIMPch01	1376033	1376054	21	SL4.0ch01	1274374	1274374	0	None	None	SPIMP01g0006530	None	None	Solyc01g006680	1	0.158974	0.00561798	0.0487805	0	0.841026	0.994382	0.95122	1.42045e-43	8.92817e-12	1
SV00272	Insertion	SPIMPch01	1381460	1381460	0	SL4.0ch01	1279764	1279784	20	None	SPIMP01g0006550	None	None	None	None	0.0740741	0.106383	0.108333	0.177419	0.925926	0.893617	0.891667	0.822581	1	1	1
SV00273	Insertion	SPIMPch01	1381644	1381644	0	SL4.0ch01	1279968	1279983	15	None	None	SPIMP01g0006550	None	None	None	NA	NA	NA	NA	NA	NA	NA	NA	NA	NA	NA
SV00274	Insertion	SPIMPch01	1383750	1383782	32	SL4.0ch01	1282086	1282161	75	None	None	SPIMP01g0006550	None	None	None	0.363636	0.0964912	0.037037	0.030303	0.636364	0.903509	0.962963	0.969697	0.0154877	1	1
SV00275	Deletion	SPIMPch01	1414890	1414904	14	SL4.0ch01	1313254	1313254	0	None	SPIMP01g0006580	None	None	Solyc01g006720	None	0.325581	0.0399061	0.00485437	0	0.674419	0.960094	0.995146	1	2.17026e-08	1	1
SV00276	Deletion	SPIMPch01	1417548	1417561	13	SL4.0ch01	1315898	1315898	0	None	SPIMP01g0006580	None	None	Solyc01g006720	None	1	0.180488	0.015	0.0232558	0	0.819512	0.985	0.976744	3.18526e-48	1.84938e-12	1
SV00277	Insertion	SPIMPch01	1418551	1418551	0	SL4.0ch01	1316892	1316957	65	None	SPIMP01g0006580	None	None	Solyc01g006720	None	0.846154	0.789474	0.916667	NA	0.153846	0.210526	0.0833333	NA	NA	NA	NA
SV00278	Insertion	SPIMPch01	1421045	1421045	0	SL4.0ch01	1319442	1319463	21	None	None	SPIMP01g0006580	None	None	Solyc01g006720	0.833333	0.616667	0.52381	0.6	0.166667	0.383333	0.47619	0.4	NA	NA	NA
SV00279	Deletion	SPIMPch01	1424022	1424033	11	SL4.0ch01	1322477	1322477	0	None	None	None	None	None	None	0.279412	0.0714286	0	0	0.720588	0.928571	1	1	0.344191	0.0268261	1
SV00280	Insertion	SPIMPch01	1424442	1424442	0	SL4.0ch01	1322881	1322929	48	None	None	None	None	None	None	1	0.645161	0.4	NA	0	0.354839	0.6	NA	NA	NA	NA
SV00281	Insertion	SPIMPch01	1428378	1428378	0	SL4.0ch01	1326859	1326871	12	None	None	None	None	None	None	0.153846	0.00641026	0.01	0	0.846154	0.99359	0.99	1	0.206526	NA	NA
SV00282	Deletion	SPIMPch01	1429360	1429377	17	SL4.0ch01	1327856	1327856	0	None	None	None	None	None	None	0.764706	0.0863874	0.011236	0.025641	0.235294	0.913613	0.988764	0.974359	1.50559e-26	0.0894956	1
SV00283	Deletion	SPIMPch01	1429910	1429962	52	SL4.0ch01	1328389	1328389	0	None	None	None	None	None	None	0.266667	0.227273	0.0887097	0	0.733333	0.772727	0.91129	1	NA	NA	NA
SV00284	Insertion	SPIMPch01	1430131	1430131	0	SL4.0ch01	1328558	1328578	20	None	None	None	None	None	None	0.0967742	0	0.0352941	0.0625	0.903226	1	0.964706	0.9375	1	NA	NA
SV00285	Deletion	SPIMPch01	1439141	1439153	12	SL4.0ch01	1337559	1337559	0	None	None	None	None	None	None	0.711111	0.0882353	0.0224719	0	0.288889	0.911765	0.977528	1	3.77784e-28	1	1
SV00286	Deletion	SPIMPch01	1443424	1443440	16	SL4.0ch01	1341830	1341830	0	None	SPIMP01g0006590	SPIMP01g0006600	None	None	None	0.52	0.119883	0.0140845	0	0.48	0.880117	0.985915	1	3.75323e-05	0.00394031	1
SV00287	Deletion	SPIMPch01	1451603	1451691	88	SL4.0ch01	1350000	1350085	85	None	None	SPIMP01g0006610	None	None	Solyc01g006740|Solyc01g006750	0.84375	0.130814	0.0396825	0.0483871	0.15625	0.869186	0.960317	0.951613	6.93045e-25	1	1
SV00288	Deletion	SPIMPch01	1454953	1454983	30	SL4.0ch01	1353336	1353336	0	None	None	SPIMP01g0006620	None	None	None	0.787234	0.119512	0.0203046	0.0232558	0.212766	0.880488	0.979695	0.976744	3.77027e-32	0.000675718	1
SV00289	Deletion	SPIMPch01	1458007	1459859	1852	SL4.0ch01	1356360	1356360	0	None	None	None	None	None	None	0.775	0.113333	0.0254237	0.0344828	0.225	0.886667	0.974576	0.965517	1.82145e-25	1	1
SV00290	Deletion	SPIMPch01	1460154	1460164	10	SL4.0ch01	1356657	1356657	0	None	None	SPIMP01g0006640	None	None	None	0.681818	0.112022	0.0117647	0.025641	0.318182	0.887978	0.988235	0.974359	9.02268e-17	0.000586918	1
SV00291	Deletion	SPIMPch01	1468080	1468214	134	SL4.0ch01	1364573	1364573	0	None	None	None	None	None	None	0.382353	0.0955882	0.00617284	0	0.617647	0.904412	0.993827	1	NA	NA	NA
SV00292	Insertion	SPIMPch01	1468486	1468539	53	SL4.0ch01	1364845	1364912	67	None	None	None	None	None	None	0.95	0.12963	0.0796178	0.0641026	0.05	0.87037	0.920382	0.935897	6.73696e-43	1	1
SV00293	Insertion	SPIMPch01	1469060	1469060	0	SL4.0ch01	1365432	1365591	159	None	None	SPIMP01g0006650	None	None	None	0.0909091	0.0292553	0.1	0.0540541	0.909091	0.970745	0.9	0.945946	1	1	1
SV00294	Deletion	SPIMPch01	1469510	1469520	10	SL4.0ch01	1366033	1366033	0	None	None	SPIMP01g0006650	None	None	None	0.4375	0.0438144	0.0225806	0	0.5625	0.956186	0.977419	1	4.9572e-11	1	1
SV00295	Insertion	SPIMPch01	1471162	1471162	0	SL4.0ch01	1367680	1367703	23	None	None	SPIMP01g0006650	Solyc01g006780	None	None	0.7	0.361702	0.0851064	0	0.3	0.638298	0.914894	1	NA	NA	NA
SV00296	Deletion	SPIMPch01	1471366	1471394	28	SL4.0ch01	1367907	1367907	0	None	None	SPIMP01g0006650	None	None	Solyc01g006780	NA	0	NA	NA	NA	1	NA	NA	NA	NA	NA
SV00297	Deletion	SPIMPch01	1476214	1476226	12	SL4.0ch01	1372727	1372727	0	None	SPIMP01g0006660	None	None	Solyc01g006800	None	0.722222	0.106707	0.0265152	0	0.277778	0.893293	0.973485	1	6.45746e-21	1	1
SV00298	Deletion	SPIMPch01	1476288	1476308	20	SL4.0ch01	1372789	1372789	0	None	SPIMP01g0006660	None	None	Solyc01g006800	None	0.333333	0.125	0	0	0.666667	0.875	1	1	NA	NA	NA
SV00299	Deletion	SPIMPch01	1476407	1476523	116	SL4.0ch01	1372887	1372887	0	None	SPIMP01g0006660	None	None	Solyc01g006800	None	NA	0.138889	0	0	NA	0.861111	1	1	NA	NA	NA
SV00300	Insertion	SPIMPch01	1477982	1477982	0	SL4.0ch01	1374349	1374359	10	None	SPIMP01g0006660	None	None	Solyc01g006800	None	0.78	0.149038	0.0238095	0	0.22	0.850962	0.97619	1	6.82936e-29	5.28607e-06	1
SV00301	Deletion	SPIMPch01	1493262	1493274	12	SL4.0ch01	1389640	1389640	0	None	None	None	None	None	None	0.3	0.147826	0	0	0.7	0.852174	1	1	1	NA	NA
SV00302	Insertion	SPIMPch01	1493678	1493678	0	SL4.0ch01	1390043	1390061	18	None	None	None	None	None	None	0.8125	0.183099	0	NA	0.1875	0.816901	1	NA	NA	NA	NA
SV00303	Deletion	SPIMPch01	1495964	1496084	120	SL4.0ch01	1392346	1392346	0	None	None	None	None	None	None	1	0.139908	0.0158371	0	0	0.860092	0.984163	1	1.90198e-61	2.74152e-08	1
SV00304	Deletion	SPIMPch01	1496324	1496334	10	SL4.0ch01	1392585	1392585	0	None	None	None	None	None	None	1	0.121387	0.00740741	0	0	0.878613	0.992593	1	4.83719e-42	0.00020841	1
SV00305	Insertion	SPIMPch01	1498597	1498597	0	SL4.0ch01	1394849	1394862	13	None	None	None	None	None	None	0.666667	0.0322581	0.0277778	NA	0.333333	0.967742	0.972222	NA	NA	NA	NA
SV00306	Deletion	SPIMPch01	1499009	1499020	11	SL4.0ch01	1395272	1395272	0	None	None	SPIMP01g0006680	None	None	None	0.909091	0.117647	0.0137363	0	0.0909091	0.882353	0.986264	1	1.54806e-33	0.000160602	1
SV00307	Insertion	SPIMPch01	1507616	1507616	0	SL4.0ch01	1403909	1403919	10	None	None	None	None	None	None	0.736842	0.190476	0	NA	0.263158	0.809524	1	NA	NA	NA	NA
SV00308	Deletion	SPIMPch01	1508552	1508566	14	SL4.0ch01	1404854	1404854	0	None	None	None	None	None	None	0.1	0.0434783	0	NA	0.9	0.956522	1	NA	NA	NA	NA
SV00309	Deletion	SPIMPch01	1527320	1527331	11	SL4.0ch01	1423603	1423603	0	None	None	SPIMP01g0006700|SPIMP01g0006710	None	None	Solyc01g006840|Solyc01g006845|Solyc01g006850	0.952381	0.181818	0	0	0.047619	0.818182	1	1	NA	NA	NA
SV00310	Deletion	SPIMPch01	1528354	1528371	17	SL4.0ch01	1424633	1424633	0	None	None	SPIMP01g0006700|SPIMP01g0006710	None	None	Solyc01g006845|Solyc01g006850	0.756757	0.0833333	0.00625	0	0.243243	0.916667	0.99375	1	6.61229e-28	0.0274432	1
SV00311	Insertion	SPIMPch01	1528542	1528542	0	SL4.0ch01	1424804	1424822	18	None	None	SPIMP01g0006710	None	None	Solyc01g006845|Solyc01g006850	0.71875	0.469388	0.15	NA	0.28125	0.530612	0.85	NA	NA	NA	NA
SV00312	Deletion	SPIMPch01	1532167	1532184	17	SL4.0ch01	1428445	1428445	0	None	None	None	None	None	None	1	0.188442	0.00815217	0	0	0.811558	0.991848	1	5.49345e-44	1.42618e-14	1
SV00313	Insertion	SPIMPch01	1533920	1533920	0	SL4.0ch01	1430184	1430199	15	None	SPIMP01g0006720	None	None	None	None	NA	0.0985915	0	NA	NA	0.901408	1	NA	NA	NA	NA
SV00314	Deletion	SPIMPch01	1538240	1538254	14	SL4.0ch01	1434523	1434523	0	None	SPIMP01g0006720	None	None	Solyc01g006860	None	1	0.180751	0.0119048	0	0	0.819249	0.988095	1	1.51014e-48	2.62876e-14	1
SV00315	Deletion	SPIMPch01	1550255	1550269	14	SL4.0ch01	1446530	1446530	0	None	None	SPIMP01g0006730	None	None	Solyc01g006870	0.606061	0.119497	0.00833333	0	0.393939	0.880503	0.991667	1	3.11879e-11	0.00274841	1
SV00316	Deletion	SPIMPch01	1571631	1571680	49	SL4.0ch01	1467906	1467906	0	None	None	None	None	None	None	0.533333	0.0952381	0.0215054	0	0.466667	0.904762	0.978495	1	1.34704e-08	NA	NA
SV00317	Deletion	SPIMPch01	1572145	1572155	10	SL4.0ch01	1468373	1468373	0	None	None	None	None	None	None	NA	NA	NA	NA	NA	NA	NA	NA	NA	NA	NA
SV00318	Insertion	SPIMPch01	1572349	1572349	0	SL4.0ch01	1468566	1468580	14	None	None	None	None	None	None	NA	NA	NA	NA	NA	NA	NA	NA	NA	NA	NA
SV00319	Insertion	SPIMPch01	1574952	1574952	0	SL4.0ch01	1471165	1471442	277	None	None	SPIMP01g0006760	None	None	Solyc01g006890	0.295455	0.0686275	0.0331492	0.0121951	0.704545	0.931373	0.966851	0.987805	0.00195055	1	1
SV00320	Deletion	SPIMPch01	1578800	1578859	59	SL4.0ch01	1475299	1475299	0	None	SPIMP01g0006760	None	None	Solyc01g006890	None	0.26	0.06621	0	0	0.74	0.93379	1	1	0.0117262	5.41808e-05	1
SV00321	Deletion	SPIMPch01	1592096	1592111	15	SL4.0ch01	1488523	1488523	0	None	None	None	None	None	None	0.304878	0.143229	0	0	0.695122	0.856771	1	1	1	1.47126e-11	1
SV00322	Insertion	SPIMPch01	1593468	1593468	0	SL4.0ch01	1489880	1489982	102	None	None	None	None	None	None	1	0.239024	0.0668605	0.0833333	0	0.760976	0.93314	0.916667	9.82049e-42	2.17465e-06	1
SV00323	Insertion	SPIMPch01	1607377	1607377	0	SL4.0ch01	1503873	1503896	23	None	SPIMP01g0006800	None	None	None	None	0.511111	0.0516432	0.00995025	0	0.488889	0.948357	0.99005	1	1.8329e-19	1	1
SV00324	Insertion	SPIMPch01	1607775	1607775	0	SL4.0ch01	1504294	1504326	32	None	SPIMP01g0006800	None	None	None	None	0.816327	0.110849	0.0326633	0.0217391	0.183673	0.889151	0.967337	0.978261	3.89558e-38	0.671029	1
SV00325	Insertion	SPIMPch01	1608593	1608593	0	SL4.0ch01	1505001	1505037	36	None	None	None	None	None	None	0.651163	0.12234	0.0254777	0.0540541	0.348837	0.87766	0.974522	0.945946	6.02485e-18	0.0680314	1
SV00326	Insertion	SPIMPch01	1611246	1611246	0	SL4.0ch01	1507693	1507708	15	None	None	None	None	None	None	0.532258	0.109756	0.0615385	0.1	0.467742	0.890244	0.938462	0.9	3.56799e-07	NA	NA
SV00327	Deletion	SPIMPch01	1614244	1614255	11	SL4.0ch01	1510700	1510700	0	None	None	None	None	None	Solyc01g006930	NA	0.692308	NA	NA	NA	0.307692	NA	NA	NA	NA	NA
SV00328	Insertion	SPIMPch01	1614266	1614266	0	SL4.0ch01	1510711	1510726	15	None	None	None	None	None	Solyc01g006930	0.210526	0.00884956	0.0297619	0.04	0.789474	0.99115	0.970238	0.96	NA	NA	NA
SV00329	Insertion	SPIMPch01	1629879	1629879	0	SL4.0ch01	1526333	1526412	79	None	None	SPIMP01g0006820|SPIMP01g0006850	None	None	Solyc01g006950	NA	NA	NA	NA	NA	NA	NA	NA	NA	NA	NA
SV00330	Insertion	SPIMPch01	1642181	1642181	0	SL4.0ch01	1538716	1538741	25	None	SPIMP01g0006840|SPIMP01g0006850	None	None	Solyc01g006960	None	0.28	0.122066	0	0	0.72	0.877934	1	1	1	9.7381e-12	1
SV00331	Insertion	SPIMPch01	1650253	1650253	0	SL4.0ch01	1546813	1546825	12	None	None	SPIMP01g0006840|SPIMP01g0006860	None	None	Solyc01g006960|Solyc01g006970	0.125	0.0596026	0.025641	0	0.875	0.940397	0.974359	1	1	NA	NA
SV00332	Deletion	SPIMPch01	1657581	1657594	13	SL4.0ch01	1554146	1554146	0	None	SPIMP01g0006860	None	None	Solyc01g006970	None	1	0.302521	0.0474453	0.04	0	0.697479	0.952555	0.96	5.50835e-20	1.87388e-10	NA
SV00333	Deletion	SPIMPch01	1666512	1666533	21	SL4.0ch01	1563060	1563060	0	None	None	None	None	None	None	1	0.936364	0.664286	0.456522	0	0.0636364	0.335714	0.543478	1	2.83331e-20	1
SV00334	Deletion	SPIMPch01	1671051	1671063	12	SL4.0ch01	1567577	1567577	0	None	None	SPIMP01g0006880|SPIMP01g0006890	None	None	Solyc01g006990|Solyc01g006993	0.681818	0.0757576	0.0181347	0.047619	0.318182	0.924242	0.981865	0.952381	1.01982e-27	1	1
SV00335	Insertion	SPIMPch01	1672619	1672619	0	SL4.0ch01	1569143	1569154	11	None	None	SPIMP01g0006890|SPIMP01g0006900	None	None	Solyc01g006993|Solyc01g006997	1	0.183673	0.047619	NA	0	0.816327	0.952381	NA	NA	NA	NA
SV00336	Insertion	SPIMPch01	1673388	1673388	0	SL4.0ch01	1569924	1569942	18	None	None	SPIMP01g0006890|SPIMP01g0006900	None	None	Solyc01g006993|Solyc01g006997	NA	NA	NA	NA	NA	NA	NA	NA	NA	NA	NA
SV00337	Insertion	SPIMPch01	1673707	1673707	0	SL4.0ch01	1570260	1570280	20	None	None	SPIMP01g0006890|SPIMP01g0006900	None	None	Solyc01g006993|Solyc01g006997	NA	0.428571	NA	NA	NA	0.571429	NA	NA	NA	NA	NA
SV00338	Deletion	SPIMPch01	1674567	1674594	27	SL4.0ch01	1571142	1571142	0	None	None	SPIMP01g0006900	None	None	Solyc01g006997	0.955882	0.248555	0.0983607	0	0.0441176	0.751445	0.901639	1	6.67194e-25	0.165309	1
SV00339	Insertion	SPIMPch01	1681063	1681063	0	SL4.0ch01	1577653	1577692	39	None	SPIMP01g0006910	None	None	None	Solyc01g007010	0.895833	0.0763889	0.00956938	0.0204082	0.104167	0.923611	0.990431	0.979592	1.97716e-54	0.0395539	1
SV00340	Deletion	SPIMPch01	1682111	1682371	260	SL4.0ch01	1578741	1578741	0	None	SPIMP01g0006910	None	None	None	Solyc01g007010	0.427083	0.214286	0.0147783	0.0434783	0.572917	0.785714	0.985222	0.956522	1	2.25894e-17	1
SV00341	Insertion	SPIMPch01	1685450	1685450	0	SL4.0ch01	1581821	1581835	14	None	None	None	None	None	None	0.228571	0.0126582	0.0196078	0	0.771429	0.987342	0.980392	1	4.26933e-05	NA	NA
SV00342	Deletion	SPIMPch01	1686803	1686992	189	SL4.0ch01	1583188	1583188	0	None	None	SPIMP01g0006930	None	None	None	0.933333	0.701613	0.512903	0.181818	0.0666667	0.298387	0.487097	0.818182	0.0719003	0.0312556	0.0302262
SV00343	Deletion	SPIMPch01	1687755	1687777	22	SL4.0ch01	1583943	1583943	0	None	None	SPIMP01g0006930	None	None	None	0.857143	0.129534	0.00292398	0	0.142857	0.870466	0.997076	1	5.03032e-34	5.03525e-09	1
SV00344	Insertion	SPIMPch01	1690538	1690538	0	SL4.0ch01	1586716	1586736	20	None	SPIMP01g0006920	SPIMP01g0006940	None	None	None	1	0.338983	0.4	NA	0	0.661017	0.6	NA	NA	NA	NA
SV00345	Insertion	SPIMPch01	1695290	1695290	0	SL4.0ch01	1591504	1591519	15	None	SPIMP01g0006920	None	None	None	Solyc01g007030|Solyc01g007040	NA	0.741935	0.294118	0.363636	NA	0.258065	0.705882	0.636364	NA	NA	NA
SV00346	Deletion	SPIMPch01	1719323	1719334	11	SL4.0ch01	1615571	1615571	0	None	None	SPIMP01g0006960	None	None	None	1	0.193939	0.0241379	0.0166667	0	0.806061	0.975862	0.983333	2.65443e-30	1.23334e-07	1
SV00347	Deletion	SPIMPch01	1721544	1721563	19	SL4.0ch01	1617782	1617782	0	None	None	None	None	None	None	0.894737	0.5	0.277311	0.1	0.105263	0.5	0.722689	0.9	NA	NA	1
SV00348	Insertion	SPIMPch01	1725398	1725398	0	SL4.0ch01	1621439	1621526	87	None	None	None	None	None	None	0.0813953	0.00507614	0	0.0121951	0.918605	0.994924	1	0.987805	1	1	1
SV00349	Insertion	SPIMPch01	1726046	1726046	0	SL4.0ch01	1622170	1622186	16	None	None	None	None	None	None	NA	0.315789	NA	NA	NA	0.684211	NA	NA	NA	NA	NA
SV00350	Insertion	SPIMPch01	1727558	1727558	0	SL4.0ch01	1623697	1623717	20	None	None	None	None	None	None	NA	0	0	NA	NA	1	1	NA	NA	NA	NA
SV00351	Insertion	SPIMPch01	1728302	1728302	0	SL4.0ch01	1624458	1624473	15	None	None	None	None	None	None	0.571429	0.05	0.0694444	0	0.428571	0.95	0.930556	1	3.16026e-14	NA	NA
SV00352	Insertion	SPIMPch01	1729851	1729851	0	SL4.0ch01	1626027	1626107	80	None	None	None	None	None	None	NA	0.246154	0.262821	0.0833333	NA	0.753846	0.737179	0.916667	NA	NA	NA
SV00353	Deletion	SPIMPch01	1730465	1730484	19	SL4.0ch01	1626721	1626721	0	None	None	None	None	None	None	NA	0	0	NA	NA	1	1	NA	NA	NA	NA
SV00354	Deletion	SPIMPch01	1733396	1733424	28	SL4.0ch01	1629633	1629633	0	None	None	None	None	None	None	1	0.155882	0.00662252	0.0428571	0	0.844118	0.993377	0.957143	2.85496e-34	1.00315e-08	1
SV00355	Insertion	SPIMPch01	1735447	1735447	0	SL4.0ch01	1631656	1631671	15	None	None	None	None	None	None	1	0.232919	0.0378151	0.0625	0	0.767081	0.962185	0.9375	5.11908e-38	6.03151e-07	NA
SV00356	Deletion	SPIMPch01	1737470	1737480	10	SL4.0ch01	1633692	1633692	0	None	None	None	None	None	None	1	0.546961	0.418831	0.0972222	0	0.453039	0.581169	0.902778	4.85381e-14	1	0.00272823
SV00357	Insertion	SPIMPch01	1740655	1740655	0	SL4.0ch01	1636875	1636890	15	None	SPIMP01g0006980	None	None	Solyc01g007080	None	0.189189	0.150568	0.203448	0.0862069	0.810811	0.849432	0.796552	0.913793	1	1	1
SV00358	Deletion	SPIMPch01	1744348	1744370	22	SL4.0ch01	1640576	1640576	0	None	SPIMP01g0006980	None	None	Solyc01g007080	None	NA	0.0125	0	0	NA	0.9875	1	1	NA	NA	NA
SV00359	Deletion	SPIMPch01	1751424	1751438	14	SL4.0ch01	1647635	1647635	0	None	None	None	None	None	None	NA	NA	NA	NA	NA	NA	NA	NA	NA	NA	NA
SV00360	Insertion	SPIMPch01	1754245	1754245	0	SL4.0ch01	1650468	1650486	18	None	None	None	None	None	None	0.692308	0.0405405	0.0520833	0.0208333	0.307692	0.959459	0.947917	0.979167	1.2471e-29	NA	NA
SV00361	Deletion	SPIMPch01	1754492	1754502	10	SL4.0ch01	1650735	1650735	0	None	None	None	None	None	None	0.677778	0.0450237	0.0075	0.0319149	0.322222	0.954976	0.9925	0.968085	6.71348e-35	1	1
SV00362	Deletion	SPIMPch01	1754574	1754612	38	SL4.0ch01	1650807	1650807	0	None	None	None	None	None	None	0.6875	0.0594059	0.0169492	0.0434783	0.3125	0.940594	0.983051	0.956522	1.03471e-33	1	1
SV00363	Insertion	SPIMPch01	1758890	1758890	0	SL4.0ch01	1655085	1655100	15	None	None	SPIMP01g0006990	None	None	Solyc01g007090	0.263158	0.19	0.0140845	0	0.736842	0.81	0.985915	1	NA	NA	NA
SV00364	Insertion	SPIMPch01	1763044	1763044	0	SL4.0ch01	1659252	1659271	19	None	SPIMP01g0006990	None	None	Solyc01g007090	None	NA	0	0	0	NA	1	1	1	NA	NA	NA
SV00365	Deletion	SPIMPch01	1768457	1768516	59	SL4.0ch01	1664695	1664695	0	None	SPIMP01g0007000	SPIMP01g0007010	None	Solyc01g007100	Solyc01g007110	NA	0	0	NA	NA	1	1	NA	NA	NA	NA
SV00366	Insertion	SPIMPch01	1780587	1780587	0	SL4.0ch01	1676766	1676781	15	None	None	SPIMP01g0007020	None	None	Solyc01g007120	0.375	0.134831	0.0217391	0	0.625	0.865169	0.978261	1	0.917753	0.00529811	1
SV00367	Insertion	SPIMPch01	1784874	1784874	0	SL4.0ch01	1681065	1681093	28	None	None	SPIMP01g0007030	None	None	Solyc01g007130	1	0.8125	NA	NA	0	0.1875	NA	NA	NA	NA	NA
SV00368	Deletion	SPIMPch01	1794944	1794954	10	SL4.0ch01	1691180	1691180	0	None	SPIMP01g0007040	None	None	Solyc01g007140	None	0.0222222	0	0	0	0.977778	1	1	1	1	1	1
SV00369	Insertion	SPIMPch01	1803853	1803853	0	SL4.0ch01	1700094	1701927	1833	None	SPIMP01g0007040	None	None	Solyc01g007140	None	0.785714	0.0964467	0.00819672	0.0238095	0.214286	0.903553	0.991803	0.97619	2.81825e-32	0.000817987	1
SV00370	Insertion	SPIMPch01	1818511	1818511	0	SL4.0ch01	1716587	1718410	1823	None	None	None	None	None	None	0.614583	0.14	0.0414365	0.0263158	0.385417	0.86	0.958564	0.973684	2.14599e-15	0.129609	1
SV00371	Insertion	SPIMPch01	1828644	1828644	0	SL4.0ch01	1728551	1728563	12	None	SPIMP01g0007050	None	None	Solyc01g007150	None	0.0869565	0.0222772	0.00529101	0.0121951	0.913043	0.977723	0.994709	0.987805	1	1	1
SV00372	Deletion	SPIMPch01	1835289	1835315	26	SL4.0ch01	1735205	1735205	0	None	None	SPIMP01g0007070	None	None	Solyc01g007160	0.893617	0.152542	0.0122699	0.0465116	0.106383	0.847458	0.98773	0.953488	2.37262e-37	1.23169e-07	1
SV00373	Deletion	SPIMPch01	1847582	1847595	13	SL4.0ch01	1747472	1747472	0	None	None	SPIMP01g0007100	None	None	None	0.457143	0.0485714	0.00757576	0.05	0.542857	0.951429	0.992424	0.95	5.48305e-12	1	1
SV00374	Deletion	SPIMPch01	1848218	1848233	15	SL4.0ch01	1748094	1748094	0	None	None	SPIMP01g0007100	None	None	None	1	0.682584	0.466667	0.130435	0	0.317416	0.533333	0.869565	3.19975e-05	0.000287073	5.12887e-05
SV00375	Insertion	SPIMPch01	1854923	1854923	0	SL4.0ch01	1754789	1754874	85	None	None	SPIMP01g0007090	None	None	Solyc01g007180	NA	0.232558	0.205479	0.0625	NA	0.767442	0.794521	0.9375	NA	NA	NA
SV00376	Insertion	SPIMPch01	1856148	1856148	0	SL4.0ch01	1756055	1756065	10	None	None	None	None	None	None	0.323529	0.102362	0	0	0.676471	0.897638	1	1	1	NA	NA
SV00377	Insertion	SPIMPch01	1856285	1856285	0	SL4.0ch01	1756193	1756235	42	None	None	None	None	None	None	0.316327	0.111628	0.00934579	0	0.683673	0.888372	0.990654	1	0.131149	2.17398e-06	1
SV00378	Insertion	SPIMPch01	1858371	1858371	0	SL4.0ch01	1758317	1758335	18	None	None	None	None	None	None	0.1875	0.00714286	0.00271739	0	0.8125	0.992857	0.997283	1	7.85609e-07	1	1
SV00379	Deletion	SPIMPch01	1858419	1858433	14	SL4.0ch01	1758383	1758383	0	None	None	None	None	None	None	NA	0	NA	NA	NA	1	NA	NA	NA	NA	NA
SV00380	Deletion	SPIMPch01	1858889	1858950	61	SL4.0ch01	1758834	1758834	0	None	None	None	None	None	None	NA	0.25	NA	NA	NA	0.75	NA	NA	NA	NA	NA
SV00381	Insertion	SPIMPch01	1861947	1861948	1	SL4.0ch01	1761735	1761805	70	None	None	None	None	None	None	NA	0.225806	0.818182	NA	NA	0.774194	0.181818	NA	NA	NA	NA
SV00382	Deletion	SPIMPch01	1862421	1862490	69	SL4.0ch01	1762277	1762277	0	None	None	None	None	None	None	NA	0	0	0	NA	1	1	1	NA	NA	NA
SV00383	Insertion	SPIMPch01	1863401	1863401	0	SL4.0ch01	1763183	1763205	22	None	None	None	None	None	None	0.0384615	0	0.00970874	0.027027	0.961538	1	0.990291	0.972973	NA	NA	NA
SV00384	Insertion	SPIMPch01	1864716	1864716	0	SL4.0ch01	1764521	1764610	89	None	None	None	None	None	None	0.4	0.00549451	0.0135135	0	0.6	0.994505	0.986486	1	NA	NA	NA
SV00385	Insertion	SPIMPch01	1864781	1864781	0	SL4.0ch01	1764675	1764708	33	None	None	None	None	None	None	0.210526	0	0.010989	0.0277778	0.789474	1	0.989011	0.972222	NA	NA	NA
SV00386	Insertion	SPIMPch01	1866988	1867128	140	SL4.0ch01	1766908	1767059	151	None	None	None	None	None	None	NA	0.0487805	0.0192308	0	NA	0.95122	0.980769	1	NA	NA	NA
SV00387	Insertion	SPIMPch01	1867776	1867776	0	SL4.0ch01	1767709	1767725	16	None	None	None	None	None	None	0.4	0.0477707	0.0214286	0.025	0.6	0.952229	0.978571	0.975	5.49818e-06	1	1
SV00388	Deletion	SPIMPch01	1873761	1873782	21	SL4.0ch01	1773705	1773705	0	None	None	None	None	None	None	0.694444	0.141791	0.0047619	0	0.305556	0.858209	0.995238	1	2.878e-16	8.91017e-12	1
SV00389	Deletion	SPIMPch01	1878115	1878126	11	SL4.0ch01	1778050	1778050	0	None	None	None	None	None	None	1	0.214286	0.020979	0.04	0	0.785714	0.979021	0.96	NA	1.4721e-09	NA
SV00390	Insertion	SPIMPch01	1878490	1878490	0	SL4.0ch01	1778414	1778501	87	None	None	SPIMP01g0007120	None	None	Solyc01g007200	0.4	0.117225	0.0170732	0.03125	0.6	0.882775	0.982927	0.96875	0.000136645	0.000142588	1
SV00391	Deletion	SPIMPch01	1879932	1879959	27	SL4.0ch01	1779945	1779945	0	None	None	SPIMP01g0007120	None	None	Solyc01g007200	1	0.119565	0.0103448	0	0	0.880435	0.989655	1	5.02834e-44	0.00034686	1
SV00392	Deletion	SPIMPch01	1880910	1880932	22	SL4.0ch01	1780896	1780896	0	None	None	SPIMP01g0007120	None	None	Solyc01g007200	0.384615	0.0618557	0.0235294	0	0.615385	0.938144	0.976471	1	NA	NA	NA
SV00393	Insertion	SPIMPch01	1881160	1881160	0	SL4.0ch01	1781121	1781132	11	None	None	SPIMP01g0007120	None	Solyc01g007200	None	0.382353	0.729167	0.688679	0.23913	0.617647	0.270833	0.311321	0.76087	0.0078786	NA	NA
SV00394	Insertion	SPIMPch01	1881547	1881547	0	SL4.0ch01	1781519	1781532	13	None	SPIMP01g0007120	None	None	Solyc01g007200	None	0.367347	0.0966851	0	0	0.632653	0.903315	1	1	7.56817e-05	1.55844e-05	1
SV00395	Insertion	SPIMPch01	1884374	1884374	0	SL4.0ch01	1784356	1784369	13	None	None	SPIMP01g0007130	None	Solyc01g007200	Solyc01g007210	0.181818	0	0.00515464	0	0.818182	1	0.994845	1	1.13497e-08	1	1
SV00396	Insertion	SPIMPch01	1885243	1885243	0	SL4.0ch01	1785239	1785305	66	None	None	SPIMP01g0007130	None	None	Solyc01g007210	NA	NA	NA	NA	NA	NA	NA	NA	NA	NA	NA
SV00397	Insertion	SPIMPch01	1889277	1889277	0	SL4.0ch01	1789348	1789396	48	None	None	None	None	None	None	0.989796	0.977011	1	1	0.0102041	0.0229885	0	0	NA	NA	NA
SV00398	Insertion	SPIMPch01	1896555	1896555	0	SL4.0ch01	1796673	1796692	19	None	None	None	None	None	None	NA	0.15625	0.0434783	NA	NA	0.84375	0.956522	NA	NA	NA	NA
SV00399	Insertion	SPIMPch01	1900381	1900381	0	SL4.0ch01	1800519	1800559	40	None	None	None	None	None	None	0.780488	0.0862944	0.0286624	0.025641	0.219512	0.913706	0.971338	0.974359	7.77929e-33	1	1
SV00400	Insertion	SPIMPch01	1901952	1901952	0	SL4.0ch01	1802129	1802151	22	None	None	None	None	None	None	NA	0.5	NA	NA	NA	0.5	NA	NA	NA	NA	NA
SV00401	Insertion	SPIMPch01	1902172	1902172	0	SL4.0ch01	1802371	1802385	14	None	None	None	None	None	None	NA	0.761905	1	NA	NA	0.238095	0	NA	NA	NA	NA
SV00402	Deletion	SPIMPch01	1905873	1905907	34	SL4.0ch01	1806093	1806093	0	None	None	SPIMP01g0007150	None	None	Solyc01g007220	0.785714	0.0767327	0.0115607	0.0348837	0.214286	0.923267	0.988439	0.965116	5.59302e-36	0.756685	1
SV00403	Deletion	SPIMPch01	1906351	1906362	11	SL4.0ch01	1806532	1806532	0	None	None	SPIMP01g0007150	None	None	Solyc01g007220	0.772727	0.0586854	0.010101	0	0.227273	0.941315	0.989899	1	1.82546e-40	1	1
SV00404	Deletion	SPIMPch01	1909245	1909275	30	SL4.0ch01	1809411	1809411	0	None	None	None	None	None	None	1	0.226257	0.01	0.0487805	0	0.773743	0.99	0.95122	2.53121e-34	4.27927e-15	1
SV00405	Deletion	SPIMPch01	1919534	1919564	30	SL4.0ch01	1819673	1819673	0	None	None	SPIMP01g0007180	None	None	Solyc01g007250	NA	0.015873	0	0	NA	0.984127	1	1	NA	NA	NA
SV00406	Insertion	SPIMPch01	1922363	1922363	0	SL4.0ch01	1822476	1822488	12	None	None	None	None	None	None	NA	NA	NA	NA	NA	NA	NA	NA	NA	NA	NA
SV00407	Deletion	SPIMPch01	1924381	1924391	10	SL4.0ch01	1824502	1824502	0	None	None	None	None	None	None	1	0.189944	0	0.0192308	0	0.810056	1	0.980769	3.89223e-32	4.85086e-13	1
SV00408	Deletion	SPIMPch01	1927481	1927491	10	SL4.0ch01	1827585	1827585	0	None	SPIMP01g0007190	SPIMP01g0007200	None	Solyc01g007260	None	1	0.199029	0.0078534	0.0326087	0	0.800971	0.992147	0.967391	6.80168e-44	8.52831e-17	1
SV00409	Deletion	SPIMPch01	1932307	1932329	22	SL4.0ch01	1832397	1832397	0	None	None	SPIMP01g0007190	None	None	Solyc01g007260	NA	0	0	0	NA	1	1	1	NA	1	1
SV00410	Deletion	SPIMPch01	1934225	1935369	1144	SL4.0ch01	1834425	1834425	0	None	None	None	None	None	None	0.756098	0.0560748	0.00921659	0.0204082	0.243902	0.943925	0.990783	0.979592	2.81673e-37	1	1
SV00411	Insertion	SPIMPch01	1936811	1936811	0	SL4.0ch01	1835856	1835869	13	None	None	None	None	None	None	0.866667	0.0851064	0.031746	0.0454545	0.133333	0.914894	0.968254	0.954545	NA	NA	NA
SV00412	Deletion	SPIMPch01	1938859	1938871	12	SL4.0ch01	1837933	1837933	0	None	None	None	None	None	None	0.904762	0.400524	0.234568	0.223684	0.0952381	0.599476	0.765432	0.776316	8.53351e-14	0.145743	1
SV00413	Insertion	SPIMPch01	1943523	1943523	0	SL4.0ch01	1842576	1842587	11	None	None	SPIMP01g0007210	None	None	None	0.185185	0.194853	0.0163043	0.04	0.814815	0.805147	0.983696	0.96	1	NA	NA
SV00414	Deletion	SPIMPch01	1945183	1945203	20	SL4.0ch01	1844245	1844245	0	None	SPIMP01g0007210	None	None	None	None	1	0.32622	0.255814	0.0731707	0	0.67378	0.744186	0.926829	NA	1	1
SV00415	Insertion	SPIMPch01	1946929	1946929	0	SL4.0ch01	1845974	1845992	18	None	SPIMP01g0007210	None	None	None	None	1	0.625	0.6875	NA	0	0.375	0.3125	NA	NA	NA	NA
SV00416	Insertion	SPIMPch01	1948000	1948007	7	SL4.0ch01	1847066	1847117	51	None	SPIMP01g0007210	None	None	None	None	0.653846	0.349057	0.373984	0.37931	0.346154	0.650943	0.626016	0.62069	1	1	1
SV00417	Insertion	SPIMPch01	1948994	1948994	0	SL4.0ch01	1848114	1848124	10	None	SPIMP01g0007210	None	None	None	None	0.97619	0.467105	0.488889	0.416667	0.0238095	0.532895	0.511111	0.583333	NA	NA	NA
SV00418	Insertion	SPIMPch01	1951335	1951335	0	SL4.0ch01	1850467	1850487	20	None	None	SPIMP01g0007220	None	None	Solyc01g007267	NA	NA	NA	NA	NA	NA	NA	NA	NA	NA	NA
SV00419	Deletion	SPIMPch01	1956026	1956093	67	SL4.0ch01	1855174	1855174	0	None	SPIMP01g0007230	None	None	None	None	0.894737	0.333333	0	NA	0.105263	0.666667	1	NA	NA	NA	NA
SV00420	Deletion	SPIMPch01	1962309	1962322	13	SL4.0ch01	1861377	1861377	0	None	None	SPIMP01g0007230|SPIMP01g0007240	None	None	Solyc01g007750	NA	NA	NA	NA	NA	NA	NA	NA	NA	NA	NA
SV00421	Insertion	SPIMPch01	1963790	1963790	0	SL4.0ch01	1862848	1862860	12	None	None	SPIMP01g0007230|SPIMP01g0007240	None	None	Solyc01g007750	0.305556	0.0273973	0.0280374	0.0434783	0.694444	0.972603	0.971963	0.956522	1.64429e-06	NA	NA
SV00422	Insertion	SPIMPch01	1975620	1975620	0	SL4.0ch01	1874670	1874714	44	None	None	None	None	None	None	0.144737	0.0228571	0.0592593	0.0909091	0.855263	0.977143	0.940741	0.909091	1	1	1
SV00423	Insertion	SPIMPch01	1989815	1989815	0	SL4.0ch01	1888906	1888920	14	None	None	None	None	None	Solyc01g007790	0.771429	0.0939597	0.0366972	0.05	0.228571	0.90604	0.963303	0.95	7.80015e-25	NA	NA
SV00424	Deletion	SPIMPch01	1990229	1993404	3175	SL4.0ch01	1889334	1889721	387	None	None	SPIMP01g0007290	None	None	Solyc01g007790	0.782609	0.056338	0.00917431	0.0416667	0.217391	0.943662	0.990826	0.958333	1.56464e-43	1	1
SV00425	Insertion	SPIMPch01	1995966	1995966	0	SL4.0ch01	1892280	1892291	11	None	SPIMP01g0007290	None	None	Solyc01g007790	None	0.795918	0.0695876	0.0153374	0.0731707	0.204082	0.930412	0.984663	0.926829	8.85337e-43	1	1
SV00426	Insertion	SPIMPch01	1997943	1997943	0	SL4.0ch01	1894267	1894285	18	None	SPIMP01g0007290	None	None	Solyc01g007790	None	0.816327	0.0798122	0.0117371	0.0652174	0.183673	0.920188	0.988263	0.934783	3.7455e-44	0.0788323	1
SV00427	Deletion	SPIMPch01	2005291	2005315	24	SL4.0ch01	1901643	1901643	0	None	None	None	None	None	None	0.857143	0.158031	0.00828729	0.025	0.142857	0.841969	0.991713	0.975	3.08817e-30	1.11458e-10	1
SV00428	Deletion	SPIMPch01	2008236	2008254	18	SL4.0ch01	1904563	1904563	0	None	None	SPIMP01g0007300	None	None	Solyc01g007800	1	0.209302	0.028169	0.0555556	0	0.790698	0.971831	0.944444	7.55122e-35	4.13924e-08	1
SV00429	Insertion	SPIMPch01	2010115	2010115	0	SL4.0ch01	1906432	1906448	16	None	None	SPIMP01g0007300	None	None	Solyc01g007800	0.178571	0	0.0151515	0.117647	0.821429	1	0.984848	0.882353	0.000767587	NA	NA
SV00430	Deletion	SPIMPch01	2012053	2012068	15	SL4.0ch01	1908377	1908377	0	None	None	None	None	None	None	0.904762	0.169231	0.0136986	0.1	0.0952381	0.830769	0.986301	0.9	NA	NA	NA
SV00431	Deletion	SPIMPch01	2014973	2015044	71	SL4.0ch01	1911283	1911283	0	None	None	None	None	None	None	0.989796	0.382629	0.105392	0.234694	0.0102041	0.617371	0.894608	0.765306	1.46187e-28	1.90759e-16	1
SV00432	Deletion	SPIMPch01	2017161	2017181	20	SL4.0ch01	1913401	1913401	0	None	None	None	None	None	None	0.6875	0.159314	0.0121359	0.0930233	0.3125	0.840686	0.987864	0.906977	8.56407e-16	4.53764e-11	1
SV00433	Deletion	SPIMPch01	2017553	2017637	84	SL4.0ch01	1913772	1913794	22	None	None	None	None	None	None	1	0.188095	0.00943396	0.0833333	0	0.811905	0.990566	0.916667	2.56296e-49	2.03719e-16	1
SV00434	Deletion	SPIMPch01	2019944	2019962	18	SL4.0ch01	1916104	1916104	0	None	None	None	None	None	None	0.583333	0.0490798	0.00699301	0.0344828	0.416667	0.95092	0.993007	0.965517	1.48362e-19	1	1
SV00435	Insertion	SPIMPch01	2027471	2027471	0	SL4.0ch01	1923614	1923625	11	None	None	SPIMP01g0007310	None	None	Solyc01g007810	0.16129	0.0172414	0.0384615	0.0526316	0.83871	0.982759	0.961538	0.947368	1	NA	NA
SV00436	Insertion	SPIMPch01	2029480	2029480	0	SL4.0ch01	1925642	1925662	20	None	None	SPIMP01g0007310	None	None	Solyc01g007810	NA	NA	NA	NA	NA	NA	NA	NA	NA	NA	NA
SV00437	Insertion	SPIMPch01	2029908	2029908	0	SL4.0ch01	1926090	1926100	10	None	None	SPIMP01g0007310	None	None	Solyc01g007810	NA	NA	NA	NA	NA	NA	NA	NA	NA	NA	NA
SV00438	Insertion	SPIMPch01	2031848	2031867	19	SL4.0ch01	1928036	1928062	26	None	None	None	None	None	None	0.174419	0.03	0.00857143	0.0681818	0.825581	0.97	0.991429	0.931818	0.266623	1	1
SV00439	Deletion	SPIMPch01	2041599	2041734	135	SL4.0ch01	1937802	1937802	0	None	None	None	None	None	None	0.989583	0.299043	0.03	0.102041	0.0104167	0.700957	0.97	0.897959	1.36927e-35	4.66969e-23	1
SV00440	Deletion	SPIMPch01	2045126	2045173	47	SL4.0ch01	1941196	1941196	0	None	None	None	None	None	None	NA	0	0	0	NA	1	1	1	NA	NA	NA
SV00441	Deletion	SPIMPch01	2047303	2047328	25	SL4.0ch01	1943321	1943321	0	None	None	None	None	None	None	0.77	0.0885167	0.0117371	0.0816327	0.23	0.911483	0.988263	0.918367	1.23662e-37	0.00567365	1
SV00442	Insertion	SPIMPch01	2047932	2047932	0	SL4.0ch01	1943925	1943935	10	None	None	None	None	None	None	0.775	0.159091	0.0588235	NA	0.225	0.840909	0.941176	NA	NA	NA	NA
SV00443	Insertion	SPIMPch01	2063078	2063078	0	SL4.0ch01	1959076	1959091	15	None	None	SPIMP01g0007320	None	None	Solyc01g007840	0.428571	0.065445	0.0216049	0.025	0.571429	0.934555	0.978395	0.975	2.31011e-10	1	1
SV00444	Insertion	SPIMPch01	2073667	2073667	0	SL4.0ch01	1969681	1969693	12	None	SPIMP01g0007360	None	None	Solyc01g007860	None	0.0833333	0	0.0052356	0	0.916667	1	0.994764	1	0.0592981	1	1
SV00445	Deletion	SPIMPch01	2088567	2088606	39	SL4.0ch01	1984595	1984595	0	None	None	SPIMP01g0007370	None	None	Solyc01g007870	NA	0.05	0.0108696	0	NA	0.95	0.98913	1	NA	NA	NA
SV00446	Insertion	SPIMPch01	2091679	2091679	0	SL4.0ch01	1987660	1987678	18	None	None	None	None	None	None	0.303571	0.0666667	0.0138889	0.0294118	0.696429	0.933333	0.986111	0.970588	NA	NA	NA
SV00447	Insertion	SPIMPch01	2091768	2091768	0	SL4.0ch01	1987767	1987779	12	None	None	None	None	None	None	NA	0.741379	NA	NA	NA	0.258621	NA	NA	NA	NA	NA
SV00448	Deletion	SPIMPch01	2094121	2094145	24	SL4.0ch01	1990127	1990127	0	None	None	SPIMP01g0007390	None	None	None	0	0.00584795	0	0	1	0.994152	1	1	NA	1	1
SV00449	Deletion	SPIMPch01	2112710	2112723	13	SL4.0ch01	2008711	2008711	0	None	None	SPIMP01g0007380	None	None	None	0.98	0.397436	0.0855856	0.04	0.02	0.602564	0.914414	0.96	5.16174e-12	NA	NA
SV00450	Deletion	SPIMPch01	2114134	2114149	15	SL4.0ch01	2010118	2010118	0	None	SPIMP01g0007400	None	None	None	None	0.636364	0.421296	0.1	0	0.363636	0.578704	0.9	1	NA	NA	NA
SV00451	Deletion	SPIMPch01	2119335	2119346	11	SL4.0ch01	2015298	2015298	0	None	SPIMP01g0007400	None	None	None	Solyc01g007890	NA	0.15625	0	NA	NA	0.84375	1	NA	NA	NA	NA
SV00452	Insertion	SPIMPch01	2120443	2120443	0	SL4.0ch01	2016385	2016407	22	None	SPIMP01g0007400	None	None	None	Solyc01g007890	0.736842	0.858209	0.992647	0.75	0.263158	0.141791	0.00735294	0.25	NA	NA	NA
SV00453	Deletion	SPIMPch01	2121375	2121387	12	SL4.0ch01	2017339	2017339	0	None	SPIMP01g0007400	None	None	None	None	0.4375	0.0879397	0	0.025641	0.5625	0.91206	1	0.974359	4.94265e-08	3.5417e-06	1
SV00454	Deletion	SPIMPch01	2122680	2122692	12	SL4.0ch01	2018628	2018628	0	None	None	SPIMP01g0007400	None	None	None	NA	0.0392157	0	NA	NA	0.960784	1	NA	NA	NA	NA
SV00455	Deletion	SPIMPch01	2126447	2126464	17	SL4.0ch01	2022364	2022364	0	None	None	None	None	None	None	NA	0	0	NA	NA	1	1	NA	NA	NA	NA
SV00456	Insertion	SPIMPch01	2129961	2129961	0	SL4.0ch01	2025868	2025883	15	None	None	None	None	None	None	0.115385	0.120879	0	0.0588235	0.884615	0.879121	1	0.941176	1	2.09409e-07	1
SV00457	Deletion	SPIMPch01	2130468	2130501	33	SL4.0ch01	2026399	2026399	0	None	None	None	None	None	None	0.204082	0.118834	0.00456621	0	0.795918	0.881166	0.995434	1	1	1.10426e-09	1
SV00458	Insertion	SPIMPch01	2132035	2132035	0	SL4.0ch01	2029706	2029961	255	None	None	None	None	None	None	0.288889	0.057971	0.03125	0.0243902	0.711111	0.942029	0.96875	0.97561	0.000275243	1	1
SV00459	Insertion	SPIMPch01	2141590	2141590	0	SL4.0ch01	2039573	2039585	12	None	None	SPIMP01g0007410	None	None	Solyc01g150101	NA	NA	NA	NA	NA	NA	NA	NA	NA	NA	NA
SV00460	Insertion	SPIMPch01	2144599	2144599	0	SL4.0ch01	2042587	2042615	28	None	None	None	None	None	None	NA	NA	NA	NA	NA	NA	NA	NA	NA	NA	NA
SV00461	Insertion	SPIMPch01	2146259	2146259	0	SL4.0ch01	2044275	2044291	16	None	None	None	None	None	None	NA	NA	NA	NA	NA	NA	NA	NA	NA	NA	NA
SV00462	Deletion	SPIMPch01	2155156	2155178	22	SL4.0ch01	2053176	2053176	0	None	None	SPIMP01g0007420|SPIMP01g0007430	None	None	Solyc01g007910	0.0588235	0.00653595	0.00769231	0	0.941176	0.993464	0.992308	1	NA	1	1
SV00463	Deletion	SPIMPch01	2156830	2156841	11	SL4.0ch01	2054829	2054829	0	None	None	SPIMP01g0007420|SPIMP01g0007430	None	None	Solyc01g007910	1	0.164286	0.0233161	0.0638298	0	0.835714	0.976684	0.93617	1.05549e-47	6.27057e-08	1
SV00464	Deletion	SPIMPch01	2166290	2166338	48	SL4.0ch01	2064297	2064297	0	None	None	SPIMP01g0007440	None	Solyc01g007920	None	0.989362	0.18018	0.0258216	0.0416667	0.0106383	0.81982	0.974178	0.958333	1.10726e-49	3.74504e-10	1
SV00465	Deletion	SPIMPch01	2170063	2170075	12	SL4.0ch01	2068015	2068015	0	None	SPIMP01g0007450	None	None	None	None	0.9375	0.107143	0.0257353	0.115385	0.0625	0.892857	0.974265	0.884615	4.72274e-36	1	1
SV00466	Insertion	SPIMPch01	2175645	2175645	0	SL4.0ch01	2073585	2073801	216	None	SPIMP01g0007460	SPIMP01g0007450	None	Solyc01g007940	Solyc01g007930	0.857143	0.310345	0.0606061	0.2	0.142857	0.689655	0.939394	0.8	NA	NA	NA
SV00467	Deletion	SPIMPch01	2175708	2176024	316	SL4.0ch01	2073864	2073864	0	None	SPIMP01g0007460	SPIMP01g0007450	None	Solyc01g007940	None	0.423913	0.06621	0.0133929	0.0196078	0.576087	0.93379	0.986607	0.980392	1.87213e-11	1	1
SV00468	Deletion	SPIMPch01	2177128	2177144	16	SL4.0ch01	2074969	2074969	0	None	SPIMP01g0007460	None	None	Solyc01g007940	None	0.414894	0.0787037	0.014218	0.0208333	0.585106	0.921296	0.985782	0.979167	1.84168e-09	0.297083	1
SV00469	Deletion	SPIMPch01	2196046	2196056	10	SL4.0ch01	2093867	2093867	0	None	None	SPIMP01g0007470	None	None	Solyc01g007950	0.785714	0.0714286	0.00653595	0.0285714	0.214286	0.928571	0.993464	0.971429	NA	1	1
SV00470	Deletion	SPIMPch01	2196926	2197025	99	SL4.0ch01	2094740	2094740	0	None	None	SPIMP01g0007470	None	None	Solyc01g007950	0.2	0.056338	0	0	0.8	0.943662	1	1	1	0.00533791	1
SV00471	Deletion	SPIMPch01	2199074	2199088	14	SL4.0ch01	2096787	2096787	0	None	None	SPIMP01g0007480	None	None	None	NA	NA	NA	NA	NA	NA	NA	NA	NA	NA	NA
SV00472	Insertion	SPIMPch01	2219901	2219936	35	SL4.0ch01	2117604	2117842	238	None	SPIMP01g0007480	None	None	None	None	0.586207	0.0945946	0.21134	0.166667	0.413793	0.905405	0.78866	0.833333	8.76243e-11	NA	NA
SV00473	Insertion	SPIMPch01	2222682	2222682	0	SL4.0ch01	2120602	2120620	18	None	SPIMP01g0007480	None	None	None	Solyc01g007990	0.489362	0.0572139	0.00636943	0.025641	0.510638	0.942786	0.993631	0.974359	3.73686e-17	1	1
SV00474	Deletion	SPIMPch01	2227747	2227759	12	SL4.0ch01	2125692	2125692	0	None	SPIMP01g0007490	None	None	Solyc01g008000	None	0.666667	0.0851064	0.0131579	0	0.333333	0.914894	0.986842	1	4.08425e-19	0.123955	1
SV00475	Deletion	SPIMPch01	2243708	2243719	11	SL4.0ch01	2141609	2141609	0	None	None	SPIMP01g0007520	None	None	Solyc01g008020	0.544118	0.0664894	0.0268456	0.0285714	0.455882	0.933511	0.973154	0.971429	1.73347e-14	1	1
SV00476	Deletion	SPIMPch01	2244463	2244492	29	SL4.0ch01	2142352	2142352	0	None	None	SPIMP01g0007520	None	None	Solyc01g008020	0.75	0.205882	0.0243902	0.037037	0.25	0.794118	0.97561	0.962963	NA	NA	NA
SV00477	Insertion	SPIMPch01	2247901	2247901	0	SL4.0ch01	2145749	2145760	11	None	None	None	None	None	None	0.46875	0.0952381	0.0376344	0.0555556	0.53125	0.904762	0.962366	0.944444	2.62466e-06	NA	NA
SV00478	Insertion	SPIMPch01	2248607	2248607	0	SL4.0ch01	2146463	2146479	16	None	None	None	None	None	Solyc01g008050	NA	0.791667	NA	NA	NA	0.208333	NA	NA	NA	NA	NA
SV00479	Deletion	SPIMPch01	2251627	2251920	293	SL4.0ch01	2149498	2149522	24	None	None	SPIMP01g0007530|SPIMP01g0007540	Solyc01g008050	None	Solyc01g008040	0.597826	0.146512	0.0159817	0.06	0.402174	0.853488	0.984018	0.94	2.46332e-13	6.45828e-09	1
SV00480	Insertion	SPIMPch01	2252521	2252521	0	SL4.0ch01	2150117	2150166	49	None	None	SPIMP01g0007530|SPIMP01g0007540	None	Solyc01g008050	Solyc01g008040|Solyc01g008060	0.75	0.518248	0.386598	0.538462	0.25	0.481752	0.613402	0.461538	1	NA	NA
SV00481	Insertion	SPIMPch01	2253954	2253954	0	SL4.0ch01	2151599	2151614	15	None	None	None	None	None	Solyc01g008060	0.818182	0.223757	0.0242424	0.111111	0.181818	0.776243	0.975758	0.888889	2.12333e-20	6.00459e-12	1
SV00482	Insertion	SPIMPch01	2256101	2256101	0	SL4.0ch01	2153759	2153777	18	None	None	None	None	Solyc01g008060	None	0.925	0.248619	0.0193548	0.0833333	0.075	0.751381	0.980645	0.916667	7.71021e-26	2.71368e-15	1
SV00483	Deletion	SPIMPch01	2256166	2256179	13	SL4.0ch01	2153842	2153842	0	None	None	None	None	Solyc01g008060	None	0.872093	0.195238	0.0190476	0.0652174	0.127907	0.804762	0.980952	0.934783	1.61285e-28	2.00336e-13	1
SV00484	Deletion	SPIMPch01	2258726	2258745	19	SL4.0ch01	2156390	2156390	0	None	None	None	None	Solyc01g008060	None	0.877551	0.193548	0.0188679	0.0816327	0.122449	0.806452	0.981132	0.918367	4.23996e-33	8.1313e-14	1
SV00485	Deletion	SPIMPch01	2268723	2268739	16	SL4.0ch01	2166359	2166359	0	None	SPIMP01g0007550	None	None	Solyc01g008070	None	0.717391	0.188073	0.0139535	0.0208333	0.282609	0.811927	0.986047	0.979167	1.36039e-17	6.04454e-15	1
SV00486	Deletion	SPIMPch01	2272052	2272066	14	SL4.0ch01	2169675	2169675	0	None	None	None	None	None	None	0.612245	0.162679	0.0153846	0.0227273	0.387755	0.837321	0.984615	0.977273	2.0914e-13	4.91333e-10	1
SV00487	Insertion	SPIMPch01	2290966	2290966	0	SL4.0ch01	2188573	2188607	34	None	None	SPIMP01g0007590	None	None	Solyc01g008110	NA	0.756757	0.928571	0.9	NA	0.243243	0.0714286	0.1	NA	NA	NA
SV00488	Insertion	SPIMPch01	2292154	2292154	0	SL4.0ch01	2189809	2189825	16	None	SPIMP01g0007590	None	None	None	Solyc01g008110	NA	NA	NA	NA	NA	NA	NA	NA	NA	NA	NA
SV00489	Insertion	SPIMPch01	2293344	2293344	0	SL4.0ch01	2191021	2191045	24	None	SPIMP01g0007590	None	None	None	Solyc01g008110	1	0.4	0.0967742	0.0769231	0	0.6	0.903226	0.923077	NA	NA	NA
SV00490	Insertion	SPIMPch01	2294470	2294470	0	SL4.0ch01	2192171	2192314	143	None	SPIMP01g0007590	None	None	Solyc01g008110	None	0.438776	0.0954545	0.0117925	0.07	0.561224	0.904545	0.988208	0.93	1.83981e-09	0.00073632	1
SV00491	Insertion	SPIMPch01	2296545	2296545	0	SL4.0ch01	2194387	2194409	22	None	None	None	None	None	None	0.6875	0.1	0.0234375	0	0.3125	0.9	0.976562	1	8.21638e-27	0.267653	1
SV00492	Deletion	SPIMPch01	2300883	2300896	13	SL4.0ch01	2198748	2198748	0	None	SPIMP01g0007600	None	None	Solyc01g008120	None	NA	NA	0	NA	NA	NA	1	NA	NA	NA	NA
SV00493	Insertion	SPIMPch01	2317483	2317483	0	SL4.0ch01	2215325	2215353	28	None	None	SPIMP01g0007600	None	None	Solyc01g008120	NA	1	0.909091	NA	NA	0	0.0909091	NA	NA	NA	NA
SV00494	Deletion	SPIMPch01	2318745	2318764	19	SL4.0ch01	2216612	2216612	0	None	None	None	None	None	None	0.763158	0.10101	0	NA	0.236842	0.89899	1	NA	NA	NA	NA
SV00495	Deletion	SPIMPch01	2322092	2322131	39	SL4.0ch01	2219954	2219954	0	None	None	None	None	None	None	NA	0.0909091	NA	NA	NA	0.909091	NA	NA	NA	NA	NA
SV00496	Deletion	SPIMPch01	2322691	2322725	34	SL4.0ch01	2220513	2220513	0	None	None	SPIMP01g0007620	None	None	None	0.1875	0.0124224	0	0.105263	0.8125	0.987578	1	0.894737	0.00976341	NA	NA
SV00497	Insertion	SPIMPch01	2323324	2323324	0	SL4.0ch01	2221112	2221151	39	None	None	SPIMP01g0007620	None	None	Solyc01g008130	1	0.753731	0.857143	0.8	0	0.246269	0.142857	0.2	NA	NA	NA
SV00498	Deletion	SPIMPch01	2330157	2330169	12	SL4.0ch01	2227982	2227982	0	None	SPIMP01g0007620	None	None	Solyc01g008130	None	1	0.678922	0.642857	0.678571	0	0.321078	0.357143	0.321429	6.55073e-10	1	1
SV00499	Insertion	SPIMPch01	2342150	2342150	0	SL4.0ch01	2239951	2239963	12	None	None	SPIMP01g0007630	None	None	Solyc01g008140	NA	NA	NA	NA	NA	NA	NA	NA	NA	NA	NA
SV00500	Insertion	SPIMPch01	2343849	2343849	0	SL4.0ch01	2241660	2241671	11	None	None	SPIMP01g0007630	None	None	Solyc01g008140	1	0.168224	0.076087	NA	0	0.831776	0.923913	NA	NA	NA	NA
SV00501	Insertion	SPIMPch01	2346590	2346590	0	SL4.0ch01	2244412	2244438	26	None	None	None	None	None	None	0.337838	0.0806452	0.0197368	0	0.662162	0.919355	0.980263	1	0.00267592	1	1
SV00502	Insertion	SPIMPch01	2375491	2375491	0	SL4.0ch01	2273332	2273591	259	None	None	None	None	None	None	0.216667	0.119863	0.0474138	0.185185	0.783333	0.880137	0.952586	0.814815	1	1	1
SV00503	Deletion	SPIMPch01	2376230	2376244	14	SL4.0ch01	2274330	2274330	0	None	None	None	None	None	None	NA	0.0967742	0	NA	NA	0.903226	1	NA	NA	NA	NA
SV00504	Insertion	SPIMPch01	2383694	2383694	0	SL4.0ch01	2281786	2281801	15	None	None	SPIMP01g0007680	None	None	Solyc01g008180	0.214286	0.0146341	0.00578035	0	0.785714	0.985366	0.99422	1	8.5136e-06	1	1
SV00505	Deletion	SPIMPch01	2383968	2384012	44	SL4.0ch01	2282075	2282075	0	None	None	SPIMP01g0007680	None	None	Solyc01g008180	NA	0.0567376	0.00641026	0	NA	0.943262	0.99359	1	NA	1	1
SV00506	Deletion	SPIMPch01	2385232	2385270	38	SL4.0ch01	2283289	2283289	0	None	None	SPIMP01g0007680	None	None	Solyc01g008180	NA	0.020202	0	NA	NA	0.979798	1	NA	NA	NA	NA
SV00507	Insertion	SPIMPch01	2397723	2397723	0	SL4.0ch01	2295746	2295761	15	None	SPIMP01g0007690	None	Solyc01g008200	None	None	0.27551	0.116822	0.0693069	0.233333	0.72449	0.883178	0.930693	0.766667	1	1	1
SV00508	Insertion	SPIMPch01	2399286	2399286	0	SL4.0ch01	2297329	2297342	13	None	SPIMP01g0007700	None	None	None	None	0.404255	0.113861	0.0698925	0.375	0.595745	0.886139	0.930108	0.625	2.91035e-05	1	3.70958e-07
SV00509	Deletion	SPIMPch01	2400595	2400638	43	SL4.0ch01	2298652	2298652	0	None	SPIMP01g0007700	None	None	None	None	0.860465	0.171598	0.0268456	0.0909091	0.139535	0.828402	0.973154	0.909091	1.4733e-28	2.31648e-05	1
SV00510	Insertion	SPIMPch01	2405723	2405726	3	SL4.0ch01	2303737	2304429	692	None	SPIMP01g0007710	SPIMP01g0007700	None	None	Solyc01g008220	0.617647	0.141667	0.0804598	0	0.382353	0.858333	0.91954	1	2.25456e-09	NA	NA
SV00511	Insertion	SPIMPch01	2415673	2415673	0	SL4.0ch01	2314364	2314378	14	None	None	SPIMP01g0007740	None	None	None	0.461538	0.111111	NA	NA	0.538462	0.888889	NA	NA	NA	NA	NA
SV00512	Deletion	SPIMPch01	2416245	2416264	19	SL4.0ch01	2314950	2314950	0	None	None	SPIMP01g0007740	None	None	None	0.794118	0.0735294	0	NA	0.205882	0.926471	1	NA	NA	NA	NA
SV00513	Deletion	SPIMPch01	2436050	2436162	112	SL4.0ch01	2334740	2334740	0	None	SPIMP01g0007780	None	None	Solyc01g008270	None	0.486842	0.0446009	0.00675676	0	0.513158	0.955399	0.993243	1	1.89595e-16	1	1
SV00514	Deletion	SPIMPch01	2438799	2438907	108	SL4.0ch01	2337397	2337397	0	None	SPIMP01g0007780	SPIMP01g0007790	None	None	None	NA	NA	NA	NA	NA	NA	NA	NA	NA	NA	NA
SV00515	Deletion	SPIMPch01	2439405	2439418	13	SL4.0ch01	2337892	2337892	0	None	None	SPIMP01g0007790	None	None	None	0.307692	0.00806452	0	0	0.692308	0.991935	1	1	4.88833e-07	NA	NA
SV00516	Insertion	SPIMPch01	2444499	2444499	0	SL4.0ch01	2342975	2343061	86	None	None	SPIMP01g0007800	None	None	Solyc01g008290	NA	0.0304878	0.0806452	0.0344828	NA	0.969512	0.919355	0.965517	NA	NA	1
SV00517	Deletion	SPIMPch01	2453941	2453960	19	SL4.0ch01	2352498	2352498	0	None	None	None	None	Solyc01g008300	None	0.673913	0.0829384	0.0169082	0.0434783	0.326087	0.917062	0.983092	0.956522	2.48998e-27	0.519834	1
SV00518	Insertion	SPIMPch01	2456823	2456823	0	SL4.0ch01	2355359	2355379	20	None	None	SPIMP01g0007810	None	None	Solyc01g008300	0.0666667	0.0184049	0.0102041	0	0.933333	0.981595	0.989796	1	1	NA	NA
SV00519	Deletion	SPIMPch01	2458212	2458230	18	SL4.0ch01	2356769	2356769	0	None	SPIMP01g0007820	SPIMP01g0007810|SPIMP01g0007830	None	None	Solyc01g008300	0.9375	0.155093	0.0121359	0.0434783	0.0625	0.844907	0.987864	0.956522	1.74298e-45	1.12088e-10	1
SV00520	Insertion	SPIMPch01	2470084	2470084	0	SL4.0ch01	2368618	2368688	70	None	SPIMP01g0007820|SPIMP01g0007830	SPIMP01g0007840	None	None	None	0.65	0.2	NA	NA	0.35	0.8	NA	NA	NA	NA	NA
SV00521	Deletion	SPIMPch01	2472214	2472224	10	SL4.0ch01	2370817	2370817	0	None	SPIMP01g0007840	SPIMP01g0007820	None	None	None	NA	0.0126582	0	NA	NA	0.987342	1	NA	NA	NA	NA
SV00522	Deletion	SPIMPch01	2481518	2481862	344	SL4.0ch01	2380056	2380056	0	None	SPIMP01g0007840	None	None	Solyc01g008320	None	1	0.727477	0.678733	0.72	0	0.272523	0.321267	0.28	4.05317e-08	1	1
SV00523	Deletion	SPIMPch01	2482531	2482620	89	SL4.0ch01	2380725	2380725	0	None	SPIMP01g0007840	None	None	Solyc01g008320	None	0.947917	0.560268	0.598214	0.686275	0.0520833	0.439732	0.401786	0.313725	1.81027e-10	1	1
SV00524	Deletion	SPIMPch01	2498151	2498298	147	SL4.0ch01	2396251	2396251	0	None	None	SPIMP01g0007850	None	Solyc01g008330	None	NA	0.291667	0.0625	NA	NA	0.708333	0.9375	NA	NA	NA	NA
SV00525	Insertion	SPIMPch01	2511403	2512022	619	SL4.0ch01	2409362	2410160	798	None	None	SPIMP01g0007860	None	None	Solyc01g008340	0.22449	0.0486111	0.0424528	0.0744681	0.77551	0.951389	0.957547	0.925532	0.0191741	1	1
SV00526	Deletion	SPIMPch01	2513207	2513303	96	SL4.0ch01	2411328	2411328	0	None	SPIMP01g0007860	None	None	Solyc01g008340	None	0.09375	0.00909091	0.0047619	0.0510204	0.90625	0.990909	0.995238	0.94898	1	1	1
SV00527	Insertion	SPIMPch01	2516485	2516485	0	SL4.0ch01	2414514	2414534	20	None	SPIMP01g0007860	None	None	Solyc01g008340	None	0.162791	0.0186916	0.0294118	0.222222	0.837209	0.981308	0.970588	0.777778	NA	NA	NA
SV00528	Insertion	SPIMPch01	2517478	2517478	0	SL4.0ch01	2415524	2415605	81	None	SPIMP01g0007860	None	None	Solyc01g008340	None	0.622222	0.182609	0.0671642	0.1875	0.377778	0.817391	0.932836	0.8125	4.97642e-09	NA	NA
SV00529	Deletion	SPIMPch01	2520120	2520936	816	SL4.0ch01	2418255	2418255	0	None	None	SPIMP01g0007870|SPIMP01g0007880	None	None	None	0.141304	0.00990099	0.00531915	0.0357143	0.858696	0.990099	0.994681	0.964286	0.00992474	1	1
SV00530	Deletion	SPIMPch01	2523051	2523069	18	SL4.0ch01	2420391	2420391	0	SPIMP01g0007870	None	SPIMP01g0007880|SPIMP01g0007890	None	None	Solyc01g008360	0.272727	0.0598086	0.00990099	0.0217391	0.727273	0.940191	0.990099	0.978261	0.00337675	1	1
SV00531	Deletion	SPIMPch01	2523138	2523150	12	SL4.0ch01	2420460	2420460	0	SPIMP01g0007870	None	SPIMP01g0007880|SPIMP01g0007890	None	None	Solyc01g008360	0.328571	0.0571429	0.00613497	0.0263158	0.671429	0.942857	0.993865	0.973684	0.000541186	1	1
SV00532	Deletion	SPIMPch01	2523776	2524615	839	SL4.0ch01	2421087	2421885	798	None	None	SPIMP01g0007890	None	None	Solyc01g008360	0.306818	0.0776256	0.0642202	0.09	0.693182	0.922374	0.93578	0.91	0.0025983	1	1
SV00533	Deletion	SPIMPch01	2527507	2527898	391	SL4.0ch01	2424666	2424683	17	None	None	SPIMP01g0007910	None	None	None	0.367347	0.0849057	0.0117371	0.0652174	0.632653	0.915094	0.988263	0.934783	2.57211e-06	0.0124684	1
SV00534	Deletion	SPIMPch01	2539923	2539933	10	SL4.0ch01	2436907	2436907	0	None	SPIMP01g0007930	None	None	Solyc01g008390|Solyc01g008400	None	1	0.223256	0.0166667	0.0625	0	0.776744	0.983333	0.9375	9.29282e-46	2.1042e-18	1
SV00535	Insertion	SPIMPch01	2543337	2543337	0	SL4.0ch01	2440314	2440331	17	None	SPIMP01g0007930	None	None	None	Solyc01g008390	0.488889	0.0311005	0.00531915	0	0.511111	0.9689	0.994681	1	5.59606e-22	1	1
SV00536	Deletion	SPIMPch01	2543595	2556380	12785	SL4.0ch01	2440590	2442042	1452	SPIMP01g0007930|SPIMP01g0007940	None	SPIMP01g0007930	Solyc01g008410	None	None	0.9	0.164414	0.0133929	0.0588235	0.1	0.835586	0.986607	0.941176	1.12344e-40	1.42699e-12	1
SV00537	Insertion	SPIMPch01	2543711	2543711	0	SL4.0ch01	2440706	2440718	12	None	SPIMP01g0007930	None	Solyc01g008410	None	None	0.846939	0.235751	0.017341	0.0714286	0.153061	0.764249	0.982659	0.928571	2.45116e-24	2.53507e-16	1
SV00538	Deletion	SPIMPch01	2559371	2559455	84	SL4.0ch01	2445032	2445032	0	None	None	SPIMP01g0007940	None	None	Solyc01g008410	NA	0.0172414	0	NA	NA	0.982759	1	NA	NA	NA	NA
SV00539	Deletion	SPIMPch01	2560184	2560197	13	SL4.0ch01	2445761	2445761	0	None	None	None	None	None	Solyc01g008410	NA	0.0243902	0.0137931	0.0285714	NA	0.97561	0.986207	0.971429	NA	1	1
SV00540	Deletion	SPIMPch01	2564949	2564973	24	SL4.0ch01	2450502	2450502	0	None	None	SPIMP01g0007950	None	None	Solyc01g008420	NA	NA	NA	NA	NA	NA	NA	NA	NA	NA	NA
SV00541	Insertion	SPIMPch01	2570626	2570626	0	SL4.0ch01	2456169	2456192	23	None	SPIMP01g0007950	None	None	Solyc01g008420	None	0.704082	0.187204	0.0199005	0.0681818	0.295918	0.812796	0.9801	0.931818	1.46035e-17	6.33754e-12	1
SV00542	Deletion	SPIMPch01	2578772	2578784	12	SL4.0ch01	2464374	2464374	0	None	None	SPIMP01g0007960	None	Solyc01g008425	None	0.0769231	0.0296296	0	0	0.923077	0.97037	1	1	1	NA	NA
SV00543	Deletion	SPIMPch01	2579931	2579965	34	SL4.0ch01	2465523	2465523	0	None	None	SPIMP01g0007960	None	None	Solyc01g008425	0.911765	0.576087	0.691057	0.766667	0.0882353	0.423913	0.308943	0.233333	0.00101779	1	1
SV00544	Deletion	SPIMPch01	2581831	2581844	13	SL4.0ch01	2467400	2467400	0	None	None	SPIMP01g0007970	None	None	Solyc01g008425|Solyc01g008440	1	0.748634	0.707483	0.8	0	0.251366	0.292517	0.2	0.00135427	1	1
SV00545	Insertion	SPIMPch01	2582490	2582490	0	SL4.0ch01	2468046	2468112	66	None	None	SPIMP01g0007970	None	None	Solyc01g008425|Solyc01g008440	0.08	0.00904977	0	0	0.92	0.99095	1	1	1	1	1
SV00546	Insertion	SPIMPch01	2583472	2583472	0	SL4.0ch01	2469093	2469103	10	None	None	SPIMP01g0007970	None	None	Solyc01g008440	0.24	0.0223881	0	0.130435	0.76	0.977612	1	0.869565	0.0325261	NA	NA
SV00547	Insertion	SPIMPch01	2584039	2584039	0	SL4.0ch01	2469638	2469816	178	None	None	SPIMP01g0007970	None	None	Solyc01g008440	0.171875	0.0142857	0.0827815	0.115385	0.828125	0.985714	0.917219	0.884615	0.0692248	1	1
SV00548	Deletion	SPIMPch01	2584104	2584115	11	SL4.0ch01	2469881	2469881	0	None	None	SPIMP01g0007970	None	None	Solyc01g008440	0.388889	0.0561224	0.0308642	0	0.611111	0.943878	0.969136	1	NA	NA	NA
SV00549	Insertion	SPIMPch01	2586003	2586003	0	SL4.0ch01	2471768	2471779	11	None	SPIMP01g0007970	None	None	Solyc01g008440	None	0.595745	0.115764	0.0145349	0.075	0.404255	0.884236	0.985465	0.925	1.37724e-16	0.000491358	1
SV00550	Insertion	SPIMPch01	2594208	2594208	0	SL4.0ch01	2479981	2480164	183	None	None	None	None	None	None	0.0204082	0.0137615	0.00232558	0	0.979592	0.986239	0.997674	1	1	1	1
SV00551	Insertion	SPIMPch01	2595981	2595981	0	SL4.0ch01	2481937	2481947	10	None	None	None	None	None	None	0	0.00409836	0	0	1	0.995902	1	1	1	NA	NA
SV00552	Insertion	SPIMPch01	2596062	2596062	0	SL4.0ch01	2482028	2482038	10	None	None	None	None	None	None	0.0434783	0.4375	NA	NA	0.956522	0.5625	NA	NA	NA	NA	NA
SV00553	Insertion	SPIMPch01	2598266	2598266	0	SL4.0ch01	2484242	2484256	14	None	SPIMP01g0007980	None	None	None	None	0.03125	0.00636943	0.00862069	0.0357143	0.96875	0.993631	0.991379	0.964286	1	1	1
SV00554	Deletion	SPIMPch01	2600064	2600079	15	SL4.0ch01	2486063	2486063	0	None	None	SPIMP01g0007980	None	None	Solyc01g008450	0.961538	0.0647059	0.0202703	0.0526316	0.0384615	0.935294	0.97973	0.947368	1.95897e-38	1	1
SV00555	Insertion	SPIMPch01	2601483	2601483	0	SL4.0ch01	2487467	2487480	13	None	None	SPIMP01g0007980	None	None	Solyc01g008450	1	0.084507	0.02	0.0769231	0	0.915493	0.98	0.923077	NA	NA	NA
SV00556	Deletion	SPIMPch01	2601497	2601537	40	SL4.0ch01	2487494	2487494	0	None	None	SPIMP01g0007980	None	None	Solyc01g008450	0.909091	0.0638298	0.00537634	0.0454545	0.0909091	0.93617	0.994624	0.954545	NA	0.411292	1
SV00557	Deletion	SPIMPch01	2607408	2607440	32	SL4.0ch01	2493369	2493369	0	None	SPIMP01g0007990	SPIMP01g0008000	None	Solyc01g008460	Solyc01g008470	0.770833	0.101852	0.00934579	0.0625	0.229167	0.898148	0.990654	0.9375	1.9138e-34	3.15844e-05	1
SV00558	Deletion	SPIMPch01	2609740	2609760	20	SL4.0ch01	2495660	2495660	0	None	None	SPIMP01g0007990|SPIMP01g0008000	None	None	Solyc01g008460|Solyc01g008470	0.733333	0.0809524	0.0122549	0.0425532	0.266667	0.919048	0.987745	0.957447	1.77845e-32	0.085079	1
SV00559	Deletion	SPIMPch01	2631051	2631076	25	SL4.0ch01	2523211	2523211	0	None	None	SPIMP01g0008030	None	None	None	0.7	0.0743802	0.0142857	0	0.3	0.92562	0.985714	1	2.4479e-18	NA	NA
SV00560	Deletion	SPIMPch01	2641064	2641089	25	SL4.0ch01	2533124	2533124	0	None	None	SPIMP01g0008020	None	None	Solyc01g008490	0.631579	0.558974	0.721893	0.783784	0.368421	0.441026	0.278107	0.216216	1	0.280074	1
SV00561	Deletion	SPIMPch01	2643603	2643621	18	SL4.0ch01	2535637	2535637	0	None	None	None	None	None	None	1	0.0837989	0.0140845	0	0	0.916201	0.985915	1	8.76278e-51	1	1
SV00562	Insertion	SPIMPch01	2654486	2654486	0	SL4.0ch01	2546469	2546637	168	None	None	None	None	None	None	0.597826	0.115566	0.0414508	0.0869565	0.402174	0.884434	0.958549	0.913043	1.17954e-16	1	1
SV00563	Deletion	SPIMPch01	2656808	2656820	12	SL4.0ch01	2548957	2548961	4	None	None	None	None	None	None	0.8125	0.0950226	0.00921659	0.0408163	0.1875	0.904977	0.990783	0.959184	2.21589e-40	0.000124739	1
SV00564	Deletion	SPIMPch01	2662540	2662550	10	SL4.0ch01	2554682	2554682	0	None	None	SPIMP01g0008050	None	None	Solyc01g008500	0.892857	0.0201005	0.00537634	0	0.107143	0.979899	0.994624	1	2.11761e-46	1	1
SV00565	Deletion	SPIMPch01	2667094	2667109	15	SL4.0ch01	2559225	2559225	0	SPIMP01g0008050	None	SPIMP01g0008040	None	Solyc01g008500	None	1	0.156109	0.0113636	0.0588235	0	0.843891	0.988636	0.941176	9.27369e-59	8.17825e-12	1
SV00566	Deletion	SPIMPch01	2672709	2672743	34	SL4.0ch01	2564820	2564820	0	None	None	SPIMP01g0008060	None	None	Solyc01g008510	0.723404	0.0653266	0.013089	0.0425532	0.276596	0.934673	0.986911	0.957447	3.41503e-35	1	1
SV00567	Deletion	SPIMPch01	2676266	2676282	16	SL4.0ch01	2568346	2568346	0	None	SPIMP01g0008070	None	None	Solyc01g008520	None	0.0816327	0.0135747	0	0	0.918367	0.986425	1	1	1	1	1
SV00568	Deletion	SPIMPch01	2684921	2685006	85	SL4.0ch01	2576987	2576987	0	None	SPIMP01g0008070	None	None	None	None	1	0.801339	0.75	0.833333	0	0.198661	0.25	0.166667	0.000264029	1	1
SV00569	Deletion	SPIMPch01	2697350	2697402	52	SL4.0ch01	2589344	2589344	0	None	SPIMP01g0008080	None	None	Solyc01g008540	None	0.791667	0.0857143	0.0157068	0.0666667	0.208333	0.914286	0.984293	0.933333	2.57913e-39	0.240836	1
SV00570	Deletion	SPIMPch01	2697560	2697867	307	SL4.0ch01	2589501	2589501	0	None	SPIMP01g0008080	None	None	Solyc01g008540	None	0.597561	0.0447761	0.0160428	0.047619	0.402439	0.955224	0.983957	0.952381	2.31593e-25	1	1
SV00571	Insertion	SPIMPch01	2716418	2716418	0	SL4.0ch01	2608048	2608060	12	None	SPIMP01g0008100|SPIMP01g0008110	None	None	Solyc01g008560	None	NA	0.825	NA	NA	NA	0.175	NA	NA	NA	NA	NA
SV00572	Deletion	SPIMPch01	2724909	2725042	133	SL4.0ch01	2616547	2616547	0	None	None	None	None	None	None	0.96	0.108597	0.0138889	0.0625	0.04	0.891403	0.986111	0.9375	1.61882e-59	6.88253e-05	1
SV00573	Deletion	SPIMPch01	2725864	2725910	46	SL4.0ch01	2617362	2617362	0	SPIMP01g0008120	None	None	Solyc01g008570	None	None	0.957447	0.103604	0.0113122	0.04	0.0425532	0.896396	0.988688	0.96	3.27209e-57	4.68299e-05	1
SV00574	Deletion	SPIMPch01	2727484	2727506	22	SL4.0ch01	2618937	2618937	0	None	None	SPIMP01g0008120	None	None	Solyc01g008570	NA	0.0612245	0	NA	NA	0.938776	1	NA	NA	NA	NA
SV00575	Deletion	SPIMPch01	2727687	2727702	15	SL4.0ch01	2619118	2619118	0	None	None	SPIMP01g0008120	None	None	Solyc01g008570	0.875	0.0338983	0.015625	0.0285714	0.125	0.966102	0.984375	0.971429	NA	1	1
SV00576	Deletion	SPIMPch01	2729949	2729964	15	SL4.0ch01	2621364	2621365	1	SPIMP01g0008130	None	None	None	None	Solyc01g008580|Solyc01g008590	0.68	0.0737327	0.0116822	0.0416667	0.32	0.926267	0.988318	0.958333	7.8758e-32	0.264358	1
SV00577	Deletion	SPIMPch01	2731745	2731807	62	SL4.0ch01	2622222	2622222	0	None	None	SPIMP01g0008130	None	None	Solyc01g008580|Solyc01g008590	0.554054	0.052381	0.00985222	0.0217391	0.445946	0.947619	0.990148	0.978261	4.13089e-19	1	1
SV00578	Deletion	SPIMPch01	2733057	2733068	11	SL4.0ch01	2624387	2624387	0	None	None	SPIMP01g0008130	None	None	None	0.558824	0.0479798	0.0134409	0.0487805	0.441176	0.95202	0.986559	0.95122	1.8222e-18	1	1
SV00579	Insertion	SPIMPch01	2746302	2746302	0	SL4.0ch01	2637524	2637535	11	None	None	None	None	None	None	0.0277778	0.00591716	0.00840336	0	0.972222	0.994083	0.991597	1	1	1	1
SV00580	Insertion	SPIMPch01	2749841	2749841	0	SL4.0ch01	2641072	2641116	44	None	None	None	None	None	None	NA	1	NA	NA	NA	0	NA	NA	NA	NA	NA
SV00581	Deletion	SPIMPch01	2750021	2750033	12	SL4.0ch01	2641296	2641296	0	None	None	None	None	None	None	NA	0.0149254	0	NA	NA	0.985075	1	NA	NA	NA	NA
SV00582	Deletion	SPIMPch01	2752848	2755531	2683	SL4.0ch01	2644110	2644459	349	None	None	SPIMP01g0008150	None	None	Solyc01g008610	0.653061	0.0769231	0.00896861	0.0588235	0.346939	0.923077	0.991031	0.941176	2.18934e-28	0.00955965	1
SV00583	Deletion	SPIMPch01	2755902	2755915	13	SL4.0ch01	2644830	2644830	0	None	None	None	None	None	Solyc01g008610	0.639535	0.0680751	0.0124378	0.0227273	0.360465	0.931925	0.987562	0.977273	1.19194e-25	1	1
SV00584	Insertion	SPIMPch01	2761957	2761957	0	SL4.0ch01	2650870	2650954	84	None	None	SPIMP01g0008170	None	None	None	0.295918	0.0348259	0.0359116	0.0888889	0.704082	0.965174	0.964088	0.911111	3.3112e-08	1	1
SV00585	Deletion	SPIMPch01	2770216	2770226	10	SL4.0ch01	2659210	2659210	0	None	None	None	None	None	None	0.538462	0.0359712	0	0	0.461538	0.964029	1	1	NA	1	NA
SV00586	Deletion	SPIMPch01	2788485	2830750	42265	SL4.0ch01	2677453	2682278	4825	SPIMP01g0008210|SPIMP01g0008220|SPIMP01g0008230	None	SPIMP01g0008210|SPIMP01g0008220|SPIMP01g0008230	Solyc01g008670	None	Solyc01g008670	0.826531	0.150224	0.0333333	0.01	0.173469	0.849776	0.966667	0.99	1.67006e-33	2.78084e-05	1
SV00587	Deletion	SPIMPch01	2827503	2827513	10	SL4.0ch01	2679044	2679044	0	None	SPIMP01g0008230	None	None	Solyc01g008670	None	1	NA	NA	NA	0	NA	NA	NA	NA	NA	NA
SV00588	Insertion	SPIMPch01	2832113	2832113	0	SL4.0ch01	2683642	2683658	16	None	None	None	None	None	Solyc01g008670	0.0952381	0	0	0.0222222	0.904762	1	1	0.977778	0.0525719	1	1
SV00589	Deletion	SPIMPch01	2833501	2833565	64	SL4.0ch01	2685044	2685071	27	None	SPIMP01g0008240	None	None	None	None	0.59	0.0669643	0.0179372	0	0.41	0.933036	0.982063	1	3.13615e-25	1	1
SV00590	Deletion	SPIMPch01	2833605	2833649	44	SL4.0ch01	2685111	2685111	0	None	SPIMP01g0008240	None	None	None	None	0.581633	0.0675676	0.0178571	0	0.418367	0.932432	0.982143	1	6.31719e-24	1	1
SV00591	Deletion	SPIMPch01	2837311	2837322	11	SL4.0ch01	2688762	2688762	0	None	SPIMP01g0008250	SPIMP01g0008240	None	Solyc01g008690	None	1	0.188372	0.0502283	0.0208333	0	0.811628	0.949772	0.979167	1.66189e-49	1.09311e-05	1
SV00592	Insertion	SPIMPch01	2849848	2849848	0	SL4.0ch01	2701290	2701300	10	None	None	SPIMP01g0008270|SPIMP01g0008280	None	None	Solyc01g008710	0.25	0.0306748	0.00740741	0	0.75	0.969325	0.992593	1	0.00103537	1	1
SV00593	Deletion	SPIMPch01	2851553	2851789	236	SL4.0ch01	2703001	2703001	0	None	SPIMP01g0008280	None	None	Solyc01g008710	None	0.1875	0.0112613	0	0	0.8125	0.988739	1	1	6.52008e-06	1	1
SV00594	Deletion	SPIMPch01	2853079	2853116	37	SL4.0ch01	2704283	2704283	0	None	SPIMP01g0008280	None	None	Solyc01g008710	Solyc01g008720	0.848485	0.244186	0.057377	0.0333333	0.151515	0.755814	0.942623	0.966667	8.91753e-15	0.000139185	1
SV00595	Deletion	SPIMPch01	2856905	2856919	14	SL4.0ch01	2708069	2708069	0	None	SPIMP01g0008280	None	None	Solyc01g008720	None	NA	NA	NA	NA	NA	NA	NA	NA	NA	NA	NA
SV00596	Deletion	SPIMPch01	2857228	2857244	16	SL4.0ch01	2708378	2708378	0	None	SPIMP01g0008280	None	None	Solyc01g008720	None	0.571429	0.00699301	0.018018	0	0.428571	0.993007	0.981982	1	NA	NA	NA
SV00597	Insertion	SPIMPch01	2860584	2860584	0	SL4.0ch01	2711716	2711726	10	None	None	SPIMP01g0008300	None	None	None	0.105263	0.00581395	0	0.037037	0.894737	0.994186	1	0.962963	1	1	1
SV00598	Insertion	SPIMPch01	2869553	2869553	0	SL4.0ch01	2720697	2720761	64	SPIMP01g0008300	SPIMP01g0008290	SPIMP01g0008310	None	Solyc01g008730	None	0.98	0.197619	0.0241935	0.0243902	0.02	0.802381	0.975806	0.97561	1.91643e-47	4.06179e-11	1
SV00599	Deletion	SPIMPch01	2870797	2870809	12	SL4.0ch01	2722006	2722006	0	None	None	SPIMP01g0008290|SPIMP01g0008310	None	None	Solyc01g008730|Solyc01g008740	NA	0	0	0	NA	1	1	1	NA	NA	1
SV00600	Deletion	SPIMPch01	2875685	2876002	317	SL4.0ch01	2726878	2726954	76	None	SPIMP01g0008310	None	None	Solyc01g008740	None	0.244444	0.0189573	0.0047619	0	0.755556	0.981043	0.995238	1	2.38659e-07	1	1
SV00601	Insertion	SPIMPch01	2876354	2876354	0	SL4.0ch01	2727302	2727315	13	None	SPIMP01g0008310	None	None	Solyc01g008740	None	0.345238	0.0213904	0.0119048	0.0285714	0.654762	0.97861	0.988095	0.971429	3.1931e-12	1	1
SV00602	Deletion	SPIMPch01	2882974	2882991	17	SL4.0ch01	2733905	2733905	0	None	SPIMP01g0008320	None	None	None	None	NA	0.257143	0.0804598	0.166667	NA	0.742857	0.91954	0.833333	NA	0.000149465	1
SV00603	Deletion	SPIMPch01	2883660	2883690	30	SL4.0ch01	2734574	2734574	0	SPIMP01g0008320	None	SPIMP01g0008330	None	None	Solyc01g008760	NA	NA	NA	NA	NA	NA	NA	NA	NA	NA	NA
SV00604	Deletion	SPIMPch01	2883835	2883847	12	SL4.0ch01	2734719	2734719	0	SPIMP01g0008320	None	SPIMP01g0008330	None	None	Solyc01g008760	0.133333	0	0	0	0.866667	1	1	1	NA	1	1
SV00605	Insertion	SPIMPch01	2890634	2890634	0	SL4.0ch01	2741501	2741515	14	None	None	SPIMP01g0008340	None	None	None	0.840909	0.0847953	0.0214286	0	0.159091	0.915205	0.978571	1	1.24723e-39	1	1
SV00606	Deletion	SPIMPch01	2891073	2891107	34	SL4.0ch01	2741954	2741954	0	None	None	SPIMP01g0008340	None	None	Solyc01g008770	0.780488	0.109948	0.0174419	0.0263158	0.219512	0.890052	0.982558	0.973684	7.32673e-29	0.0139582	1
SV00607	Deletion	SPIMPch01	2893664	2893674	10	SL4.0ch01	2744511	2744511	0	None	SPIMP01g0008340	None	None	None	Solyc01g008770	0.697368	0.257062	0.0675676	0.0512821	0.302632	0.742938	0.932432	0.948718	4.8854e-08	8.92136e-08	1
SV00608	Insertion	SPIMPch01	2894665	2894665	0	SL4.0ch01	2745502	2745516	14	None	SPIMP01g0008340	None	None	Solyc01g008770	None	0.367347	0.10628	0.0153061	0	0.632653	0.89372	0.984694	1	0.000237139	0.00184704	1
SV00609	Insertion	SPIMPch01	2909588	2909588	0	SL4.0ch01	2760436	2760453	17	None	SPIMP01g0008340	None	None	Solyc01g008770	None	0.35	0.0958904	0.0141509	0	0.65	0.90411	0.985849	1	0.000142071	0.00296269	1
SV00610	Deletion	SPIMPch01	2918406	2918434	28	SL4.0ch01	2769266	2769266	0	None	SPIMP01g0008350	None	None	Solyc01g008780	None	0.755814	0.0595238	0.0189189	0.0217391	0.244186	0.940476	0.981081	0.978261	1.08942e-37	1	1
SV00611	Deletion	SPIMPch01	2920250	2920261	11	SL4.0ch01	2771079	2771079	0	None	None	SPIMP01g0008360	None	None	Solyc01g008790	0.75	0.136905	0.0263158	0	0.25	0.863095	0.973684	1	1.33317e-17	0.138458	1
SV00612	Deletion	SPIMPch01	2933091	2933103	12	SL4.0ch01	2783847	2783847	0	SPIMP01g0008370	None	None	Solyc01g008800	None	None	0.117021	0.00253807	0	0	0.882979	0.997462	1	1	0.00453622	1	1
SV00613	Insertion	SPIMPch01	2939692	2939692	0	SL4.0ch01	2790436	2790447	11	None	None	SPIMP01g0008370|SPIMP01g0008380	None	None	Solyc01g008810|Solyc01g008820	0.5	0.00974026	0.00952381	0	0.5	0.99026	0.990476	1	2.5368e-19	NA	NA
SV00614	Deletion	SPIMPch01	2955023	2955035	12	SL4.0ch01	2805776	2805776	0	None	SPIMP01g0008390	None	None	Solyc01g008830	None	NA	0.012931	0	0	NA	0.987069	1	1	NA	NA	NA
SV00615	Deletion	SPIMPch01	2960967	2960982	15	SL4.0ch01	2811707	2811707	0	None	SPIMP01g0008400	None	None	Solyc01g008840	None	0.3	0.0416667	0.0116279	0	0.7	0.958333	0.988372	1	5.48468e-05	1	1
SV00616	Deletion	SPIMPch01	2965222	2965232	10	SL4.0ch01	2815932	2815932	0	None	SPIMP01g0008400	None	None	Solyc01g008840	None	0.428571	0.0471204	0.0124224	0	0.571429	0.95288	0.987578	1	9.66115e-09	1	1
SV00617	Deletion	SPIMPch01	2965265	2965290	25	SL4.0ch01	2815964	2815964	0	None	SPIMP01g0008400	None	None	Solyc01g008840	None	0.583333	0.0571429	0.015873	0.0192308	0.416667	0.942857	0.984127	0.980769	NA	1	1
SV00618	Deletion	SPIMPch01	2973204	2973222	18	SL4.0ch01	2823882	2823882	0	None	None	SPIMP01g0008410	None	None	Solyc01g008850	NA	0.0555556	0	0	NA	0.944444	1	1	NA	NA	NA
SV00619	Insertion	SPIMPch01	2976617	2976617	0	SL4.0ch01	2827269	2827376	107	None	SPIMP01g0008410	None	None	Solyc01g008850	None	NA	NA	NA	NA	NA	NA	NA	NA	NA	NA	NA
SV00620	Insertion	SPIMPch01	2979554	2979554	0	SL4.0ch01	2830314	2830481	167	None	SPIMP01g0008410	None	None	Solyc01g008850	None	1	0.265823	0.0533333	0.0588235	0	0.734177	0.946667	0.941176	NA	NA	NA
SV00621	Deletion	SPIMPch01	2980082	2980098	16	SL4.0ch01	2831002	2831002	0	None	SPIMP01g0008410	None	None	Solyc01g008850	None	0.83871	0.127717	0.0123457	0.025641	0.16129	0.872283	0.987654	0.974359	1.61663e-24	3.6487e-05	1
SV00622	Deletion	SPIMPch01	2993181	2993202	21	SL4.0ch01	2844100	2844100	0	None	None	SPIMP01g0008420	None	None	Solyc01g008870	0.0222222	0	0	0	0.977778	1	1	1	1	1	1
SV00623	Insertion	SPIMPch01	2993885	2993885	0	SL4.0ch01	2844789	2844826	37	None	None	SPIMP01g0008420	None	None	Solyc01g008870	0.05	0.0298507	0.0681818	0.0227273	0.95	0.970149	0.931818	0.977273	1	1	1
SV00624	Deletion	SPIMPch01	2994495	2994529	34	SL4.0ch01	2845436	2845436	0	None	None	None	None	None	Solyc01g008870	0.882353	0.127119	0.0267857	0	0.117647	0.872881	0.973214	1	NA	NA	NA
SV00625	Insertion	SPIMPch01	2994937	2994937	0	SL4.0ch01	2845850	2845874	24	None	None	None	None	None	Solyc01g008870	NA	NA	NA	NA	NA	NA	NA	NA	NA	NA	NA
SV00626	Deletion	SPIMPch01	2996374	2996391	17	SL4.0ch01	2847318	2847318	0	None	None	None	None	None	None	0.578947	0.0692308	0.0128205	0.0263158	0.421053	0.930769	0.987179	0.973684	4.25136e-18	1	1
SV00627	Deletion	SPIMPch01	2998511	3002511	4000	SL4.0ch01	2849403	2849441	-38	None	None	None	None	None	Solyc01g008880	0.456522	0.481132	0.488235	0.392857	0.543478	0.518868	0.511765	0.607143	NA	NA	NA
SV00628	Deletion	SPIMPch01	3010281	3010292	11	SL4.0ch01	2857165	2857165	0	None	None	None	None	None	None	1	0.778626	0.737179	0.846154	0	0.221374	0.262821	0.153846	NA	NA	NA
SV00629	Insertion	SPIMPch01	3017079	3017079	0	SL4.0ch01	2863954	2863989	35	None	None	None	None	None	None	0.04	0	0.0138889	0.0113636	0.96	1	0.986111	0.988636	1	1	1
SV00630	Insertion	SPIMPch01	3030679	3030679	0	SL4.0ch01	2877595	2877614	19	None	None	None	None	None	None	1	NA	NA	NA	0	NA	NA	NA	NA	NA	NA
SV00631	Deletion	SPIMPch01	3032190	3032213	23	SL4.0ch01	2879120	2879120	0	None	None	None	None	None	None	0.793103	0.039801	0.00561798	0	0.206897	0.960199	0.994382	1	1.52804e-33	1	1
SV00632	Insertion	SPIMPch01	3032601	3032601	0	SL4.0ch01	2879508	2879520	12	None	None	None	None	None	None	0.05	0	0.0238095	0	0.95	1	0.97619	1	NA	NA	NA
SV00633	Deletion	SPIMPch01	3032885	3032936	51	SL4.0ch01	2879804	2879804	0	None	None	None	None	None	None	NA	0.00568182	0	0	NA	0.994318	1	1	NA	NA	NA
SV00634	Deletion	SPIMPch01	3033599	3033611	12	SL4.0ch01	2880465	2880465	0	None	None	SPIMP01g0008440	None	None	Solyc01g008910	0.545455	0.707746	0.660194	0.804348	0.454545	0.292254	0.339806	0.195652	1	NA	NA
SV00635	Deletion	SPIMPch01	3041909	3041927	18	SL4.0ch01	2888758	2888758	0	None	None	SPIMP01g0008450	None	None	None	NA	NA	NA	NA	NA	NA	NA	NA	NA	NA	NA
SV00636	Deletion	SPIMPch01	3042056	3042146	90	SL4.0ch01	2888887	2888887	0	None	None	SPIMP01g0008450	None	None	None	NA	0	0	0	NA	1	1	1	NA	NA	NA
SV00637	Deletion	SPIMPch01	3058706	3058724	18	SL4.0ch01	2905434	2905434	0	None	None	SPIMP01g0008460|SPIMP01g0008470	None	None	Solyc01g008930|Solyc01g008940	NA	NA	NA	NA	NA	NA	NA	NA	NA	NA	NA
SV00638	Insertion	SPIMPch01	3058939	3058939	0	SL4.0ch01	2905648	2905681	33	None	None	SPIMP01g0008460|SPIMP01g0008470	None	None	Solyc01g008930|Solyc01g008940	0.4	0.031746	0.04	0	0.6	0.968254	0.96	1	1.55865e-08	NA	NA
SV00639	Insertion	SPIMPch01	3059236	3059236	0	SL4.0ch01	2905985	2905997	12	None	None	SPIMP01g0008460|SPIMP01g0008470	None	None	Solyc01g008930|Solyc01g008940	0.513158	0.804569	0.872159	0.970588	0.486842	0.195431	0.127841	0.0294118	0.0179561	1	1
SV00640	Insertion	SPIMPch01	3059703	3059703	0	SL4.0ch01	2906464	2906474	10	None	None	None	None	Solyc01g008940	Solyc01g008930	0.288889	0.0541237	0	0	0.711111	0.945876	1	1	0.000149301	0.189647	1
SV00641	Insertion	SPIMPch01	3059773	3059773	0	SL4.0ch01	2906544	2906565	21	None	None	None	None	Solyc01g008940	Solyc01g008930	0.15	0.0113636	0.0218978	0.03125	0.85	0.988636	0.978102	0.96875	0.410799	1	1
SV00642	Deletion	SPIMPch01	3060131	3060142	11	SL4.0ch01	2906924	2906924	0	None	None	None	None	None	None	0.975	0.104061	0.0224719	0	0.025	0.895939	0.977528	1	3.69835e-51	0.248447	1
SV00643	Deletion	SPIMPch01	3060302	3060355	53	SL4.0ch01	2907084	2907084	0	None	None	None	None	None	None	0.847826	0.132075	0.0193237	0.0208333	0.152174	0.867925	0.980676	0.979167	3.37545e-36	8.24022e-06	1
SV00644	Deletion	SPIMPch01	3064231	3064252	21	SL4.0ch01	2910965	2910965	0	None	None	SPIMP01g0008480	None	None	None	0.77907	0.125	0.0188679	0	0.22093	0.875	0.981132	1	1.0934e-28	2.73801e-05	1
SV00645	Deletion	SPIMPch01	3065409	3065477	68	SL4.0ch01	2912114	2912114	0	None	None	SPIMP01g0008480	None	None	None	0.586957	0.0686275	0.00574713	0	0.413043	0.931373	0.994253	1	2.46083e-22	0.135678	1
SV00646	Insertion	SPIMPch01	3065611	3065611	0	SL4.0ch01	2912246	2912388	142	None	None	SPIMP01g0008480	None	None	None	0.581395	0.052356	0.065625	0.0882353	0.418605	0.947644	0.934375	0.911765	4.38013e-23	1	1
SV00647	Deletion	SPIMPch01	3071820	3071843	23	SL4.0ch01	2918601	2918601	0	None	None	None	None	None	None	0.416667	0	0	0	0.583333	1	1	1	NA	NA	NA
SV00648	Insertion	SPIMPch01	3086181	3086181	0	SL4.0ch01	2932936	2933021	85	None	None	None	None	None	None	0.25	0.0420561	0.00678733	0	0.75	0.957944	0.993213	1	0.000191226	1	1
SV00649	Insertion	SPIMPch01	3110027	3110027	0	SL4.0ch01	2956844	2956876	32	None	None	SPIMP01g0008530	None	None	Solyc01g009000	1	0.923469	0.895028	0.902439	0	0.0765306	0.104972	0.097561	1	1	1
SV00650	Insertion	SPIMPch01	3121641	3121641	0	SL4.0ch01	2968484	2968568	84	None	None	None	None	None	None	NA	NA	0.9	NA	NA	NA	0.1	NA	NA	NA	NA
SV00651	Deletion	SPIMPch01	3126057	3126442	385	SL4.0ch01	2972975	2972991	16	None	None	SPIMP01g0008550|SPIMP01g0008560	None	None	Solyc01g009020|Solyc01g009030	0.489583	0.0321101	0	0	0.510417	0.96789	1	1	2.8196e-23	1	1
SV00652	Insertion	SPIMPch01	3137370	3137370	0	SL4.0ch01	2983937	2983949	12	None	SPIMP01g0008560	None	None	Solyc01g009030	None	0.0212766	0	0	0.025641	0.978723	1	1	0.974359	1	1	1
SV00653	Deletion	SPIMPch01	3147683	3147709	26	SL4.0ch01	2994279	2994279	0	None	SPIMP01g0008580	None	None	Solyc01g009050	None	0.125	0	0	0	0.875	1	1	1	NA	NA	NA
SV00654	Insertion	SPIMPch01	3148175	3148175	0	SL4.0ch01	2994745	2994806	61	None	SPIMP01g0008580	None	None	Solyc01g009050	None	0.125	0.00700935	0.00738916	0	0.875	0.992991	0.992611	1	0.0119957	1	1
SV00655	Insertion	SPIMPch01	3152617	3152617	0	SL4.0ch01	2999236	2999257	21	None	SPIMP01g0008580	SPIMP01g0008590	None	Solyc01g009050	None	0.08	0.0049505	0.0110497	0	0.92	0.99505	0.98895	1	1	1	1
SV00656	Insertion	SPIMPch01	3153838	3153838	0	SL4.0ch01	3000478	3000488	10	None	SPIMP01g0008580	SPIMP01g0008590	None	Solyc01g009050	None	NA	0.0588235	0.0425532	0	NA	0.941176	0.957447	1	NA	NA	NA
SV00657	Deletion	SPIMPch01	3173235	3173263	28	SL4.0ch01	3019882	3019882	0	None	SPIMP01g0008600	None	None	Solyc01g009060	None	1	0.150718	0.0139535	0.0208333	0	0.849282	0.986047	0.979167	6.21131e-56	9.33852e-10	1
SV00658	Insertion	SPIMPch01	3183003	3183003	0	SL4.0ch01	3029626	3029636	10	None	None	SPIMP01g0008610	None	None	Solyc01g009070	NA	NA	NA	NA	NA	NA	NA	NA	NA	NA	NA
SV00659	Deletion	SPIMPch01	3188713	3188741	28	SL4.0ch01	3035346	3035346	0	None	None	SPIMP01g0008620	None	None	Solyc01g009080	0	0.0729167	0	NA	1	0.927083	1	NA	NA	NA	NA
SV00660	Deletion	SPIMPch01	3194540	3194555	15	SL4.0ch01	3041138	3041138	0	None	SPIMP01g0008620	None	None	None	None	0.638889	0.0618557	0.0134228	0.0243902	0.361111	0.938144	0.986577	0.97561	2.0255e-22	1	1
SV00661	Deletion	SPIMPch01	3195519	3195533	14	SL4.0ch01	3042101	3042101	0	None	SPIMP01g0008630	None	None	Solyc01g009090	None	0.706522	0.0616114	0.0147783	0.0222222	0.293478	0.938389	0.985222	0.977778	2.07366e-34	1	1
SV00662	Deletion	SPIMPch01	3200154	3200172	18	SL4.0ch01	3046723	3046723	0	None	SPIMP01g0008630|SPIMP01g0008640	SPIMP01g0008650	None	Solyc01g009090	None	0.73913	0.0569948	0.0177515	0.0232558	0.26087	0.943005	0.982249	0.976744	1.4303e-37	1	1
SV00663	Deletion	SPIMPch01	3217659	3217680	21	SL4.0ch01	3064220	3064220	0	None	None	None	None	None	None	0.604167	0.0424528	0.00934579	0	0.395833	0.957547	0.990654	1	2.21999e-30	1	1
SV00664	Insertion	SPIMPch01	3223213	3223213	0	SL4.0ch01	3069748	3069758	10	None	None	SPIMP01g0008680	None	None	None	0.95122	0.232877	0.0243902	0.0384615	0.0487805	0.767123	0.97561	0.961538	1.89483e-29	NA	NA
SV00665	Deletion	SPIMPch01	3223569	3223579	10	SL4.0ch01	3070114	3070114	0	None	None	SPIMP01g0008680	None	None	None	0.910256	0.165803	0.0113636	0.0243902	0.0897436	0.834197	0.988636	0.97561	1.19843e-32	3.33325e-10	1
SV00666	Insertion	SPIMPch01	3229839	3229839	0	SL4.0ch01	3076372	3076391	19	None	SPIMP01g0008670|SPIMP01g0008680	None	None	Solyc01g009120	None	0.9	0.513514	0.285714	NA	0.1	0.486486	0.714286	NA	NA	NA	NA
SV00667	Deletion	SPIMPch01	3230596	3230637	41	SL4.0ch01	3077151	3077151	0	None	SPIMP01g0008670|SPIMP01g0008680	None	None	Solyc01g009120	None	NA	NA	NA	NA	NA	NA	NA	NA	NA	NA	NA
SV00668	Deletion	SPIMPch01	3235363	3235387	24	SL4.0ch01	3081873	3081873	0	None	SPIMP01g0008670|SPIMP01g0008680	SPIMP01g0008690	None	Solyc01g009120	None	0.666667	0.0340909	0.00465116	0	0.333333	0.965909	0.995349	1	2.60682e-31	1	1
SV00669	Deletion	SPIMPch01	3243841	3243874	33	SL4.0ch01	3090324	3090324	0	None	None	SPIMP01g0008670	None	None	Solyc01g009120	NA	0.0655738	0	0	NA	0.934426	1	1	NA	NA	NA
SV00670	Deletion	SPIMPch01	3244595	3244618	23	SL4.0ch01	3091046	3091046	0	None	None	SPIMP01g0008670	None	None	Solyc01g009120	NA	0	0	0	NA	1	1	1	NA	NA	NA
SV00671	Deletion	SPIMPch01	3246365	3246376	11	SL4.0ch01	3092795	3092795	0	None	None	SPIMP01g0008670	None	None	Solyc01g009120	NA	0.108696	0.0487805	NA	NA	0.891304	0.95122	NA	NA	NA	NA
SV00672	Deletion	SPIMPch01	3251593	3251605	12	SL4.0ch01	3098002	3098002	0	None	None	None	None	None	None	NA	0	0	NA	NA	1	1	NA	NA	NA	NA
SV00673	Deletion	SPIMPch01	3258126	3258138	12	SL4.0ch01	3104525	3104525	0	None	None	None	None	None	None	NA	NA	NA	NA	NA	NA	NA	NA	NA	NA	NA
SV00674	Deletion	SPIMPch01	3266708	3266722	14	SL4.0ch01	3113095	3113095	0	None	None	SPIMP01g0008700	None	None	Solyc01g009145	0.965517	0.146739	0.0326087	0.0151515	0.0344828	0.853261	0.967391	0.984848	1.13064e-31	0.00248128	1
SV00675	Deletion	SPIMPch01	3268057	3268186	129	SL4.0ch01	3114438	3114438	0	None	SPIMP01g0008700	None	None	None	Solyc01g009145	1	0.0934579	0.0117371	0.0208333	0	0.906542	0.988263	0.979167	8.2274e-65	0.00202564	1
SV00676	Insertion	SPIMPch01	3271270	3271270	0	SL4.0ch01	3117522	3117541	19	None	SPIMP01g0008700	None	None	Solyc01g009145	None	0.92	0.0980861	0.01	0.0238095	0.08	0.901914	0.99	0.97619	2.09613e-54	0.000291566	1
SV00677	Insertion	SPIMPch01	3271511	3271511	0	SL4.0ch01	3117782	3117817	35	None	SPIMP01g0008700	None	None	Solyc01g009145	None	0.918367	0.10274	0.00909091	0.0196078	0.0816327	0.89726	0.990909	0.980392	5.4241e-53	8.10736e-06	1
SV00678	Deletion	SPIMPch01	3274338	3274354	16	SL4.0ch01	3120647	3120647	0	None	None	SPIMP01g0008710	None	None	Solyc01g009160	NA	0.0925926	NA	NA	NA	0.907407	NA	NA	NA	NA	NA
SV00679	Insertion	SPIMPch01	3275922	3275922	0	SL4.0ch01	3122208	3122333	125	None	None	SPIMP01g0008710	None	None	Solyc01g009160	0.122449	0.00913242	0.0165094	0	0.877551	0.990868	0.983491	1	0.0402113	1	1
SV00680	Insertion	SPIMPch01	3277227	3277227	0	SL4.0ch01	3123639	3123650	11	None	None	None	None	None	None	0.590909	0.0960452	0.015625	0	0.409091	0.903955	0.984375	1	4.83298e-13	1	1
SV00681	Deletion	SPIMPch01	3278808	3278960	152	SL4.0ch01	3125232	3125232	0	None	None	None	None	None	None	0.34	0.027027	0.0044843	0	0.66	0.972973	0.995516	1	1.99352e-13	1	1
SV00682	Deletion	SPIMPch01	3279499	3279509	10	SL4.0ch01	3125771	3125780	9	None	None	None	None	None	None	0.914894	0.0985222	0.0147929	0.0232558	0.0851064	0.901478	0.985207	0.976744	1.43129e-50	0.033306	1
SV00683	Insertion	SPIMPch01	3282374	3282374	0	SL4.0ch01	3128641	3128658	17	None	None	None	None	None	None	0.5	0.0714286	0.0222222	0.1	0.5	0.928571	0.977778	0.9	NA	NA	NA
SV00684	Insertion	SPIMPch01	3283504	3283504	0	SL4.0ch01	3129789	3129803	14	None	None	None	None	None	None	NA	NA	NA	NA	NA	NA	NA	NA	NA	NA	NA
SV00685	Deletion	SPIMPch01	3290350	3290379	29	SL4.0ch01	3136634	3136634	0	None	None	None	None	None	None	0.405405	0.0184049	0	0	0.594595	0.981595	1	1	1.66868e-14	1	1
SV00686	Insertion	SPIMPch01	3293589	3293590	1	SL4.0ch01	3139532	3141397	1865	None	None	None	None	None	None	0.209302	0.02657	0.00257732	0	0.790698	0.97343	0.997423	1	0.00133947	1	1
SV00687	Deletion	SPIMPch01	3297807	3297822	15	SL4.0ch01	3146306	3146306	0	None	None	None	None	None	None	0.97561	0.115979	0.00584795	0	0.0243902	0.884021	0.994152	1	4.80045e-50	3.4982e-06	1
SV00688	Deletion	SPIMPch01	3299340	3299361	21	SL4.0ch01	3147818	3147818	0	None	None	None	None	None	None	0.679487	0.0552632	0.00598802	0	0.320513	0.944737	0.994012	1	3.37971e-28	1	1
SV00689	Deletion	SPIMPch01	3304862	3305757	895	SL4.0ch01	3153320	3153320	0	None	None	SPIMP01g0008720	None	None	Solyc01g009170	1	0.2	0.0833333	NA	0	0.8	0.916667	NA	NA	NA	NA
SV00690	Indel	SPIMPch01	3305782	3307191	1409	SL4.0ch01	3153345	3154754	1409	None	None	None	None	None	Solyc01g009170	NA	0	0	0	NA	1	1	1	NA	NA	1
SV00691	Deletion	SPIMPch01	3311931	3311977	46	SL4.0ch01	3159493	3159493	0	None	None	None	None	None	None	0.934783	0.09375	0.00497512	0	0.0652174	0.90625	0.995025	1	8.22858e-54	2.18233e-05	1
SV00692	Deletion	SPIMPch01	3312617	3313375	758	SL4.0ch01	3160133	3160133	0	None	None	None	None	None	None	0.923913	0.0849515	0.005	0.0204082	0.076087	0.915049	0.995	0.979592	6.07341e-54	0.000313786	1
SV00693	Insertion	SPIMPch01	3313616	3313616	0	SL4.0ch01	3160378	3160410	32	None	None	None	None	None	None	0.583333	0.0963855	0.025641	0	0.416667	0.903614	0.974359	1	NA	NA	NA
SV00694	Insertion	SPIMPch01	3313873	3313873	0	SL4.0ch01	3160675	3160687	12	None	None	None	None	None	None	0.296296	0.0202703	0.01	0.0384615	0.703704	0.97973	0.99	0.961538	2.5275e-05	NA	NA
SV00695	Insertion	SPIMPch01	3315991	3315991	0	SL4.0ch01	3162807	3162829	22	None	None	None	None	None	None	1	0.6	NA	NA	0	0.4	NA	NA	NA	NA	NA
SV00696	Deletion	SPIMPch01	3319921	3319947	26	SL4.0ch01	3166752	3166752	0	None	None	None	None	None	None	0.28	0	0	0	0.72	1	1	1	7.92275e-08	1	1
SV00697	Deletion	SPIMPch01	3322227	3322244	17	SL4.0ch01	3169035	3169035	0	None	None	None	None	None	None	1	0.0798122	0.0047619	0.0204082	0	0.920188	0.995238	0.979592	4.56378e-69	0.00057966	1
SV00698	Deletion	SPIMPch01	3323150	3323178	28	SL4.0ch01	3169948	3169948	0	None	None	SPIMP01g0008730	None	None	None	0.826087	0.08	0.00552486	0	0.173913	0.92	0.994475	1	2.7771e-42	0.00738723	1
SV00699	Insertion	SPIMPch01	3323598	3325823	2225	SL4.0ch01	3170361	3172786	2425	None	None	SPIMP01g0008730	None	None	Solyc01g009180	0.114583	0.025463	0.0288889	0.0294118	0.885417	0.974537	0.971111	0.970588	1	1	1
SV00700	Deletion	SPIMPch01	3331691	3331721	30	SL4.0ch01	3178639	3178639	0	None	SPIMP01g0008730	None	None	Solyc01g009180	Solyc01g009190	0.489362	0.078125	0.00540541	0	0.510638	0.921875	0.994595	1	9.00711e-14	0.00895997	1
SV00701	Deletion	SPIMPch01	3332675	3334784	2109	SL4.0ch01	3179589	3179589	0	None	None	SPIMP01g0008740	None	None	Solyc01g009190	0.477273	0.0550459	0.00684932	0.0294118	0.522727	0.944954	0.993151	0.970588	3.43276e-16	1	1
SV00702	Insertion	SPIMPch01	3337319	3337319	0	SL4.0ch01	3182128	3183202	1074	SPIMP01g0008740	None	None	Solyc01g009190	None	None	0.0816327	0.00896861	0	0	0.918367	0.991031	1	1	1	1	1
SV00703	Insertion	SPIMPch01	3345860	3345860	0	SL4.0ch01	3191740	3191801	61	None	None	SPIMP01g0008750	None	Solyc01g009220	None	NA	NA	0.833333	NA	NA	NA	0.166667	NA	NA	NA	NA
SV00704	Insertion	SPIMPch01	3346111	3346111	0	SL4.0ch01	3192049	3192061	12	None	None	SPIMP01g0008750	None	Solyc01g009220	None	0.277778	0.03125	0.0172414	0.0512821	0.722222	0.96875	0.982759	0.948718	7.15565e-07	1	1
SV00705	Insertion	SPIMPch01	3347029	3347029	0	SL4.0ch01	3192984	3193014	30	None	None	SPIMP01g0008750	None	None	Solyc01g009220	1	0.144928	0.521739	NA	0	0.855072	0.478261	NA	NA	NA	NA
SV00706	Insertion	SPIMPch01	3349024	3349024	0	SL4.0ch01	3194939	3194955	16	None	None	SPIMP01g0008770	None	None	Solyc01g009220|Solyc01g009230	NA	0.2	NA	NA	NA	0.8	NA	NA	NA	NA	NA
SV00707	Deletion	SPIMPch01	3361001	3361019	18	SL4.0ch01	3206945	3206945	0	None	None	None	None	None	None	0.6	0.0392157	0.030303	0	0.4	0.960784	0.969697	1	NA	NA	NA
SV00708	Insertion	SPIMPch01	3362016	3362016	0	SL4.0ch01	3207950	3207996	46	None	None	None	None	None	None	1	0.911765	NA	NA	0	0.0882353	NA	NA	NA	NA	NA
SV00709	Deletion	SPIMPch01	3364386	3368198	3812	SL4.0ch01	3210369	3213196	2827	None	SPIMP01g0008780	SPIMP01g0008780	None	Solyc01g009240	Solyc01g009240	0.714286	0.06621	0.0358744	0.0196078	0.285714	0.93379	0.964126	0.980392	2.41886e-36	1	1
SV00710	Deletion	SPIMPch01	3368960	3368971	11	SL4.0ch01	3213952	3213952	0	None	SPIMP01g0008780	None	None	Solyc01g009240	None	0.862069	0.0333333	0.0164474	0	0.137931	0.966667	0.983553	1	9.7628e-40	1	1
SV00711	Insertion	SPIMPch01	3374496	3374496	0	SL4.0ch01	3219482	3219596	114	None	SPIMP01g0008790	SPIMP01g0008800	None	Solyc01g009245	None	0.634146	0.103448	0.0886076	0.0833333	0.365854	0.896552	0.911392	0.916667	8.04873e-18	1	1
SV00712	Deletion	SPIMPch01	3377991	3378671	680	SL4.0ch01	3223107	3223547	440	None	None	SPIMP01g0008790|SPIMP01g0008810|SPIMP01g0008820	None	None	Solyc01g009245|Solyc01g009250	0.43	0.0420561	0.00497512	0	0.57	0.957944	0.995025	1	8.62346e-17	1	1
SV00713	Insertion	SPIMPch01	3379378	3379378	0	SL4.0ch01	3224253	3224295	42	None	None	SPIMP01g0008810|SPIMP01g0008820	None	None	Solyc01g009250	0.465116	0.0641026	0.010989	0	0.534884	0.935897	0.989011	1	4.06291e-13	1	1
SV00714	Deletion	SPIMPch01	3385318	3385341	23	SL4.0ch01	3228164	3228164	0	None	None	None	None	None	None	0.971429	0.150838	0.0125	0.0243902	0.0285714	0.849162	0.9875	0.97561	1.30753e-37	3.12676e-07	1
SV00715	Deletion	SPIMPch01	3386905	3386926	21	SL4.0ch01	3229654	3229654	0	None	None	SPIMP01g0008830	None	None	Solyc01g009260	0.853659	0.0555556	0.011236	0	0.146341	0.944444	0.988764	1	1.4412e-46	1	1
SV00716	Deletion	SPIMPch01	3390835	3390849	14	SL4.0ch01	3233559	3233559	0	None	None	None	None	None	None	0.944444	0.184729	0.00512821	0	0.0555556	0.815271	0.994872	1	3.68611e-32	1.42602e-16	1
SV00717	Insertion	SPIMPch01	3400240	3400240	0	SL4.0ch01	3242939	3242961	22	None	None	SPIMP01g0008850	None	None	None	0.3375	0.052795	0.00446429	0.0517241	0.6625	0.947205	0.995536	0.948276	5.8336e-06	NA	NA
SV00718	Insertion	SPIMPch01	3400380	3400380	0	SL4.0ch01	3243103	3243117	14	None	None	SPIMP01g0008850	None	None	None	0.736842	0.036036	0.25	0.166667	0.263158	0.963964	0.75	0.833333	NA	NA	NA
SV00719	Insertion	SPIMPch01	3419421	3419421	0	SL4.0ch01	3262152	3262290	138	None	SPIMP01g0008860|SPIMP01g0008870	None	None	Solyc01g009280	None	NA	0.0352113	0.0251799	0.030303	NA	0.964789	0.97482	0.969697	NA	NA	1
SV00720	Deletion	SPIMPch01	3419815	3419852	37	SL4.0ch01	3262684	3262684	0	None	SPIMP01g0008860|SPIMP01g0008870	None	None	Solyc01g009280	None	0.693878	0.0563063	0.00930233	0.0208333	0.306122	0.943694	0.990698	0.979167	1.09985e-36	1	1
SV00721	Insertion	SPIMPch01	3420594	3420594	0	SL4.0ch01	3263423	3263437	14	None	SPIMP01g0008860	None	None	Solyc01g009280	None	0.8	0.0866142	0.0240964	0	0.2	0.913386	0.975904	1	1.5402e-29	NA	NA
SV00722	Deletion	SPIMPch01	3420886	3420906	20	SL4.0ch01	3263732	3263732	0	None	None	SPIMP01g0008860	None	None	Solyc01g009280	NA	0.0283019	0	0	NA	0.971698	1	1	NA	NA	NA
SV00723	Insertion	SPIMPch01	3428441	3428441	0	SL4.0ch01	3265072	3265086	14	None	None	SPIMP01g0008890	None	None	Solyc01g009280	0.454545	0.0461538	0.1	NA	0.545455	0.953846	0.9	NA	NA	NA	NA
SV00724	Deletion	SPIMPch01	3428750	3428802	52	SL4.0ch01	3265393	3265437	44	None	None	SPIMP01g0008890	None	None	Solyc01g009280	NA	0.677778	0.485294	NA	NA	0.322222	0.514706	NA	NA	NA	NA
SV00725	Insertion	SPIMPch01	3428973	3428973	0	SL4.0ch01	3265608	3265625	17	None	None	SPIMP01g0008890	None	None	Solyc01g009280	0.347826	0.0285714	0.016129	0.05	0.652174	0.971429	0.983871	0.95	NA	NA	NA
SV00726	Insertion	SPIMPch01	3429003	3429003	0	SL4.0ch01	3265655	3265678	23	None	None	SPIMP01g0008890	None	None	Solyc01g009280	1	0.272727	0.0483871	0.0526316	0	0.727273	0.951613	0.947368	NA	NA	NA
SV00727	Deletion	SPIMPch01	3429064	3429076	12	SL4.0ch01	3265739	3265739	0	None	None	SPIMP01g0008890	None	None	Solyc01g009280	0.220588	0.0170455	0	0	0.779412	0.982955	1	1	0.000449271	1	1
SV00728	Deletion	SPIMPch01	3431081	3431097	16	SL4.0ch01	3267750	3267750	0	None	SPIMP01g0008880|SPIMP01g0008890	None	None	Solyc01g009290	None	0.98913	0.0642202	0.00904977	0.0208333	0.0108696	0.93578	0.99095	0.979167	5.66056e-71	0.369668	1
SV00729	Deletion	SPIMPch01	3441732	3441765	33	SL4.0ch01	3278389	3278389	0	SPIMP01g0008880	None	SPIMP01g0008880	None	None	Solyc01g009290	0.880435	0.0756757	0.0144928	0	0.119565	0.924324	0.985507	1	1.51596e-48	1	1
SV00730	Insertion	SPIMPch01	3446790	3446790	0	SL4.0ch01	3283409	3283420	11	None	SPIMP01g0008900	None	None	Solyc01g009300	None	0.96	0.101415	0.0153061	0.0227273	0.04	0.898585	0.984694	0.977273	2.11525e-60	0.00389322	1
SV00731	Deletion	SPIMPch01	3453520	3453546	26	SL4.0ch01	3290157	3290157	0	None	None	SPIMP01g0008900	None	None	Solyc01g009300	NA	0	0	NA	NA	1	1	NA	NA	NA	NA
SV00732	Deletion	SPIMPch01	3453807	3454829	1022	SL4.0ch01	3290418	3290418	0	None	None	SPIMP01g0008900	None	None	Solyc01g009300	0.176471	0.0280899	0	0	0.823529	0.97191	1	1	NA	NA	NA
SV00733	Insertion	SPIMPch01	3460757	3460762	5	SL4.0ch01	3296346	3296367	21	None	None	None	None	None	None	1	NA	NA	NA	0	NA	NA	NA	NA	NA	NA
SV00734	Insertion	SPIMPch01	3463629	3536336	72707	SL4.0ch01	3299235	3383880	84645	None	None	None	Solyc01g009305	None	Solyc01g009305	1	1	NA	NA	0	0	NA	NA	NA	NA	NA
SV00735	Insertion	SPIMPch01	3537945	3537945	0	SL4.0ch01	3385487	3385757	270	None	None	None	None	None	None	NA	0.611111	0.74359	0.533333	NA	0.388889	0.25641	0.466667	NA	NA	NA
SV00736	Insertion	SPIMPch01	3541166	3541166	0	SL4.0ch01	3389327	3389341	14	None	None	None	None	None	None	NA	0.0666667	0.05	NA	NA	0.933333	0.95	NA	NA	NA	NA
SV00737	Deletion	SPIMPch01	3542859	3542920	61	SL4.0ch01	3391036	3391036	0	None	None	None	None	None	None	0.9	0.175676	0.00961538	0	0.1	0.824324	0.990385	1	NA	NA	NA
SV00738	Deletion	SPIMPch01	3544718	3544735	17	SL4.0ch01	3392835	3392835	0	None	None	None	None	None	None	1	0.958333	NA	NA	0	0.0416667	NA	NA	NA	NA	NA
SV00739	Insertion	SPIMPch01	3546009	3546009	0	SL4.0ch01	3394115	3394630	515	None	None	None	None	None	None	NA	NA	NA	NA	NA	NA	NA	NA	NA	NA	NA
SV00740	Insertion	SPIMPch01	3546057	3546057	0	SL4.0ch01	3394678	3395402	724	None	None	None	None	None	None	1	1	NA	NA	0	0	NA	NA	NA	NA	NA
SV00741	Deletion	SPIMPch01	3546604	3546617	13	SL4.0ch01	3395953	3395953	0	None	None	None	None	None	None	NA	NA	NA	NA	NA	NA	NA	NA	NA	NA	NA
SV00742	Insertion	SPIMPch01	3570642	3570642	0	SL4.0ch01	3389295	3389310	15	None	None	None	None	None	None	NA	NA	NA	NA	NA	NA	NA	NA	NA	NA	NA
SV00743	Deletion	SPIMPch01	3610561	3610610	49	SL4.0ch01	3401721	3401721	0	None	None	None	None	None	None	0.904762	0.114286	0.133333	NA	0.0952381	0.885714	0.866667	NA	NA	NA	NA
SV00744	Insertion	SPIMPch01	3629915	3629915	0	SL4.0ch01	3404010	3404058	48	None	None	None	None	None	None	NA	NA	NA	NA	NA	NA	NA	NA	NA	NA	NA
SV00745	Insertion	SPIMPch01	3656005	3656032	27	SL4.0ch01	3410199	3410257	58	None	None	None	None	None	None	1	0.159624	0.0194175	0	0	0.840376	0.980583	1	1.04154e-57	4.86718e-09	1
SV00746	Insertion	SPIMPch01	3660547	3660547	0	SL4.0ch01	3414765	3414775	10	None	None	None	None	None	None	0.329268	0.0153061	0	0	0.670732	0.984694	1	1	1.27244e-12	1	1
SV00747	Insertion	SPIMPch01	3669637	3669637	0	SL4.0ch01	3423853	3423883	30	None	None	None	None	None	None	0.9	0.196629	0.0451613	0.0232558	0.1	0.803371	0.954839	0.976744	2.93003e-28	9.3214e-05	1
SV00748	Deletion	SPIMPch01	3669850	3669948	98	SL4.0ch01	3424097	3424097	0	None	None	None	None	None	None	0.829545	0.183673	0.0164835	0	0.170455	0.816327	0.983516	1	7.24689e-26	5.04666e-11	1
SV00749	Insertion	SPIMPch01	3672179	3672179	0	SL4.0ch01	3426333	3426349	16	None	None	None	None	None	None	0.802632	0.0670391	0.0215827	0.0384615	0.197368	0.932961	0.978417	0.961538	2.8065e-35	1	1
SV00750	Insertion	SPIMPch01	3674012	3674012	0	SL4.0ch01	3428182	3428204	22	None	None	SPIMP01g0008910	None	None	Solyc01g009310	0.878788	0.44898	0.628571	NA	0.121212	0.55102	0.371429	NA	NA	NA	NA
SV00751	Deletion	SPIMPch01	3675267	3675277	10	SL4.0ch01	3429456	3429456	0	None	None	SPIMP01g0008910	None	None	Solyc01g009310	0.764706	0.034188	0	0.0714286	0.235294	0.965812	1	0.928571	NA	NA	NA
SV00752	Insertion	SPIMPch01	3679779	3679779	0	SL4.0ch01	3433947	3433963	16	None	SPIMP01g0008910	None	None	Solyc01g009310	None	0.94898	0.190821	0.0259067	0.0232558	0.0510204	0.809179	0.974093	0.976744	2.52527e-42	3.54533e-10	1
SV00753	Deletion	SPIMPch01	3686343	3686373	30	SL4.0ch01	3440520	3440520	0	None	None	None	None	None	None	0.945946	0.309406	0.026455	0.0116279	0.0540541	0.690594	0.973545	0.988372	1.14157e-21	2.59144e-24	1
SV00754	Deletion	SPIMPch01	3687152	3687168	16	SL4.0ch01	3441299	3441299	0	None	None	None	None	None	None	0.47619	0.980392	0.795455	0.8	0.52381	0.0196078	0.204545	0.2	NA	NA	NA
SV00755	Deletion	SPIMPch01	3697488	3708614	11126	SL4.0ch01	3451614	3456078	4464	None	None	None	None	None	None	0.104167	0.0137615	0	0	0.895833	0.986239	1	1	1	1	1
SV00756	Deletion	SPIMPch01	3716852	3716891	39	SL4.0ch01	3464316	3464316	0	None	None	None	None	None	None	1	0.43617	0.0272727	0	0	0.56383	0.972727	1	3.71282e-15	NA	NA
SV00757	Deletion	SPIMPch01	3720193	3720314	121	SL4.0ch01	3467617	3467617	0	None	None	None	None	None	None	0.4375	0.015625	0.0047619	0	0.5625	0.984375	0.995238	1	NA	1	1
SV00758	Deletion	SPIMPch01	3749546	3762043	12497	SL4.0ch01	3496873	3496873	0	None	None	None	None	None	None	0.75	0.0601852	0.00446429	0	0.25	0.939815	0.995536	1	5.67892e-38	0.0436305	1
SV00759	Deletion	SPIMPch01	3766647	3766657	10	SL4.0ch01	3503023	3503023	0	None	None	None	None	Solyc01g009370	None	NA	0	0	0	NA	1	1	1	NA	NA	NA
SV00760	Insertion	SPIMPch01	3766820	3766820	0	SL4.0ch01	3503185	3503243	58	None	None	None	None	Solyc01g009370	None	NA	0.723529	0.72093	0.461538	NA	0.276471	0.27907	0.538462	NA	NA	NA
SV00761	Deletion	SPIMPch01	3767699	3767836	137	SL4.0ch01	3503995	3504051	56	None	SPIMP01g0008960	None	None	Solyc01g009370	None	0.261905	0.0227273	0	0	0.738095	0.977273	1	1	5.51664e-07	1	1
SV00762	Insertion	SPIMPch01	3772450	3772450	0	SL4.0ch01	3508657	3508971	314	None	None	SPIMP01g0008960	None	None	Solyc01g009370	0.791667	0.0928571	0.0112994	0.0454545	0.208333	0.907143	0.988701	0.954545	5.99482e-38	0.00864222	1
SV00763	Insertion	SPIMPch01	3772801	3772801	0	SL4.0ch01	3509325	3509342	17	None	None	SPIMP01g0008960	None	None	Solyc01g009370	0.727273	0.0659341	0.00909091	0	0.272727	0.934066	0.990909	1	NA	NA	NA
SV00764	Deletion	SPIMPch01	3791080	3791092	12	SL4.0ch01	3527624	3527624	0	None	SPIMP01g0008970	None	None	Solyc01g009380	None	0.978723	0.0849515	0.00552486	0	0.0212766	0.915049	0.994475	1	6.52948e-64	0.00136218	1
SV00765	Insertion	SPIMPch01	3800687	3800687	0	SL4.0ch01	3537215	3537351	136	None	None	None	None	None	None	0.260417	0.0346535	0.052356	0.121951	0.739583	0.965347	0.947644	0.878049	6.55754e-06	1	1
SV00766	Insertion	SPIMPch01	3804615	3804615	0	SL4.0ch01	3541278	3541295	17	None	SPIMP01g0008980	None	None	Solyc01g009390	None	0.411111	0.0233161	0.0172414	0.0285714	0.588889	0.976684	0.982759	0.971429	2.38883e-17	1	1
SV00767	Insertion	SPIMPch01	3806360	3806360	0	SL4.0ch01	3543045	3543073	28	None	SPIMP01g0008980	None	None	Solyc01g009390	None	0.65	0.0590909	0.0149254	0.0208333	0.35	0.940909	0.985075	0.979167	3.67087e-32	1	1
SV00768	Deletion	SPIMPch01	3807984	3807994	10	SL4.0ch01	3544704	3544704	0	None	None	SPIMP01g0008980	None	None	Solyc01g009390	NA	0.27907	0.277778	NA	NA	0.72093	0.722222	NA	NA	NA	NA
SV00769	Deletion	SPIMPch01	3809074	3809093	19	SL4.0ch01	3545785	3545785	0	None	None	SPIMP01g0008980	None	None	Solyc01g009390	0.894737	0.0714286	0.00526316	0	0.105263	0.928571	0.994737	1	3.20532e-45	0.0224805	1
SV00770	Insertion	SPIMPch01	3822075	3822075	0	SL4.0ch01	3558889	3558900	11	None	None	None	None	None	None	0.0606061	0.00993377	0.0107527	0	0.939394	0.990066	0.989247	1	1	NA	NA
SV00771	Deletion	SPIMPch01	3822126	3822153	27	SL4.0ch01	3558951	3558951	0	None	None	None	None	None	None	0.0465116	0.00549451	0	0	0.953488	0.994505	1	1	1	1	1
SV00772	Deletion	SPIMPch01	3822220	3822230	10	SL4.0ch01	3559018	3559018	0	None	None	None	None	None	None	NA	NA	NA	NA	NA	NA	NA	NA	NA	NA	NA
SV00773	Deletion	SPIMPch01	3822839	3822865	26	SL4.0ch11	53860701	53860701	0	None	None	None	None	None	None	NA	NA	NA	NA	NA	NA	NA	NA	NA	NA	NA
SV00774	Deletion	SPIMPch01	3823134	3823150	16	SL4.0ch11	53860971	53860971	0	None	None	None	None	None	None	NA	NA	NA	NA	NA	NA	NA	NA	NA	NA	NA
SV00775	Deletion	SPIMPch01	3829595	3829619	24	SL4.0ch11	53867415	53867415	0	None	None	None	None	None	Solyc11g072605	NA	NA	NA	NA	NA	NA	NA	NA	NA	NA	NA
SV00776	Deletion	SPIMPch01	3830094	3830104	10	SL4.0ch11	53867888	53867888	0	None	None	None	None	None	Solyc11g072605	1	1	1	NA	0	0	0	NA	NA	NA	NA
SV00777	Insertion	SPIMPch01	3834271	3834271	0	SL4.0ch01	3562212	3562232	20	None	None	SPIMP01g0009000	None	None	Solyc01g009420	NA	0.4	0.5	NA	NA	0.6	0.5	NA	NA	NA	NA
SV00778	Deletion	SPIMPch01	3837483	3837496	13	SL4.0ch01	3565454	3565454	0	None	SPIMP01g0009000	None	None	Solyc01g009420	None	1	0.226415	0.0245098	0	0	0.773585	0.97549	1	1.72634e-43	1.23655e-15	1
SV00779	Insertion	SPIMPch01	3853599	3853599	0	SL4.0ch01	3581559	3581591	32	None	None	SPIMP01g0009010	None	None	Solyc01g009430	0.52381	0.0738255	0.0259259	0	0.47619	0.926174	0.974074	1	NA	1	NA
SV00780	Deletion	SPIMPch01	3855398	3855490	92	SL4.0ch01	3583392	3583392	0	None	None	None	None	None	None	0.705882	0.1	0.00729927	0	0.294118	0.9	0.992701	1	5.85583e-20	0.00841395	1
SV00781	Deletion	SPIMPch01	3857277	3857303	26	SL4.0ch01	3585154	3585154	0	None	None	None	None	None	None	NA	0.00775194	0.00925926	0	NA	0.992248	0.990741	1	NA	NA	NA
SV00782	Insertion	SPIMPch01	3858055	3858055	0	SL4.0ch01	3585904	3585990	86	None	None	None	None	None	None	0.8	0.672414	0.581967	0.294118	0.2	0.327586	0.418033	0.705882	NA	NA	NA
SV00783	Deletion	SPIMPch01	3861662	3861676	14	SL4.0ch01	3589603	3589603	0	None	None	None	None	None	None	0.969697	0.188953	0.0129032	0	0.030303	0.811047	0.987097	1	5.09211e-31	1.38945e-10	1
SV00784	Insertion	SPIMPch01	3863583	3863583	0	SL4.0ch01	3591509	3591550	41	None	None	None	None	None	None	NA	0.25	0.0512821	0.0769231	NA	0.75	0.948718	0.923077	NA	NA	NA
SV00785	Insertion	SPIMPch01	3864528	3864528	0	SL4.0ch01	3592495	3592514	19	None	None	None	None	None	None	NA	NA	NA	NA	NA	NA	NA	NA	NA	NA	NA
SV00786	Insertion	SPIMPch01	3865978	3865978	0	SL4.0ch01	3600370	3600412	42	None	None	None	None	None	None	0.181818	0.0479798	0.0214724	0	0.818182	0.95202	0.978528	1	1	1	1
SV00787	Insertion	SPIMPch01	3869313	3869313	0	SL4.0ch01	3603702	3603724	22	None	None	None	None	None	None	0.96875	0.207692	0.0597015	0.0588235	0.03125	0.792308	0.940299	0.941176	1.17219e-26	NA	NA
SV00788	Insertion	SPIMPch01	3869712	3869712	0	SL4.0ch01	3604119	3604151	32	None	None	None	None	None	None	0.419355	0.0833333	0.00884956	0	0.580645	0.916667	0.99115	1	2.95118e-05	1	1
SV00789	Deletion	SPIMPch01	3872125	3872141	16	SL4.0ch01	3606560	3606560	0	None	None	SPIMP01g0009020	None	None	Solyc01g009440	NA	0.0204082	0	NA	NA	0.979592	1	NA	NA	NA	NA
SV00790	Deletion	SPIMPch01	3876897	3876910	13	SL4.0ch01	3611315	3611315	0	None	None	None	None	None	None	0.142857	0	0	0	0.857143	1	1	1	0.000305186	1	1
SV00791	Deletion	SPIMPch01	3877675	3877691	16	SL4.0ch01	3612080	3612080	0	None	None	None	None	None	None	NA	0	0	0	NA	1	1	1	NA	NA	NA
SV00792	Deletion	SPIMPch01	3880623	3880790	167	SL4.0ch01	3615009	3615009	0	None	None	None	None	None	None	0.828571	0.0846561	0.00588235	0	0.171429	0.915344	0.994118	1	9.36764e-33	0.00732505	1
SV00793	Insertion	SPIMPch01	3888282	3888282	0	SL4.0ch01	3622507	3622521	14	None	SPIMP01g0009030	None	None	Solyc01g009443	None	0.934783	0.137143	0.0163934	0	0.0652174	0.862857	0.983607	1	5.76946e-44	0.00182829	1
SV00794	Insertion	SPIMPch01	3889295	3889295	0	SL4.0ch01	3623534	3623548	14	None	SPIMP01g0009030	None	None	Solyc01g009443	None	0.833333	0.0522876	0.00657895	0	0.166667	0.947712	0.993421	1	NA	1	1
SV00795	Insertion	SPIMPch01	3894913	3894913	0	SL4.0ch01	3629181	3629194	13	None	SPIMP01g0009040	None	None	None	Solyc01g163030	1	0.8	NA	NA	0	0.2	NA	NA	NA	NA	NA
SV00796	Insertion	SPIMPch01	3896016	3896016	0	SL4.0ch01	3630298	3630308	10	None	SPIMP01g0009040	None	None	Solyc01g163030	None	1	0.264151	0	0	0	0.735849	1	1	NA	NA	NA
SV00797	Insertion	SPIMPch01	3897827	3897827	0	SL4.0ch01	3632119	3632139	20	None	SPIMP01g0009040	None	None	None	None	1	0.387097	0.0769231	NA	0	0.612903	0.923077	NA	NA	NA	NA
SV00798	Deletion	SPIMPch01	3900629	3903761	3132	SL4.0ch01	3634933	3636901	1968	None	SPIMP01g0009050	SPIMP01g0009050|SPIMP01g0009070	None	Solyc01g009447	Solyc01g009447	0.397727	0.0365297	0.0112108	0	0.602273	0.96347	0.988789	1	5.18721e-14	1	1
SV00799	Deletion	SPIMPch01	3908389	3908650	261	SL4.0ch01	3641514	3641514	0	None	SPIMP01g0009060	None	None	None	Solyc01g009470	0.806122	0.102273	0.0045045	0	0.193878	0.897727	0.995495	1	6.33838e-39	1.25921e-07	1
SV00800	Deletion	SPIMPch01	3909012	3909039	27	SL4.0ch01	3641879	3641879	0	None	SPIMP01g0009060	None	None	None	Solyc01g009470	0.833333	0.169014	0.0263158	0	0.166667	0.830986	0.973684	1	NA	NA	NA
SV00801	Insertion	SPIMPch01	3910186	3910186	0	SL4.0ch01	3643025	3643060	35	None	None	SPIMP01g0009060	None	None	Solyc01g009470	1	0.166667	0.0354331	0.0909091	0	0.833333	0.964567	0.909091	1.47867e-46	0.00768991	1
SV00802	Insertion	SPIMPch01	3910840	3910840	0	SL4.0ch01	3643709	3643754	45	None	None	SPIMP01g0009060	None	None	Solyc01g009470	0.975	0.154255	0.0492958	0.0243902	0.025	0.845745	0.950704	0.97561	8.37901e-43	0.707617	1
SV00803	Insertion	SPIMPch01	3910944	3910944	0	SL4.0ch01	3643858	3643874	16	None	None	SPIMP01g0009060	None	None	Solyc01g009470	0.97561	0.2	0.030303	0	0.0243902	0.8	0.969697	1	6.00034e-37	NA	NA
SV00804	Deletion	SPIMPch01	3916888	3916898	10	SL4.0ch01	3649816	3649816	0	None	None	SPIMP01g0009080	None	None	Solyc01g009480	NA	0	0	NA	NA	1	1	NA	NA	NA	NA
SV00805	Deletion	SPIMPch01	3916979	3916991	12	SL4.0ch01	3649898	3649898	0	None	None	SPIMP01g0009080	None	None	Solyc01g009480	0.318182	0.0153846	0	0	0.681818	0.984615	1	1	NA	NA	NA
SV00806	Insertion	SPIMPch01	3917238	3917238	0	SL4.0ch01	3650145	3650181	36	None	None	SPIMP01g0009080	None	None	Solyc01g009480	0.846154	0.0775194	0.0930233	0.1	0.153846	0.922481	0.906977	0.9	NA	NA	NA
SV00807	Deletion	SPIMPch01	3918930	3918964	34	SL4.0ch01	3651872	3651872	0	None	None	SPIMP01g0009080	None	None	Solyc01g009480	NA	0.0361446	0	0	NA	0.963855	1	1	NA	1	1
SV00808	Insertion	SPIMPch01	3921687	3921698	11	SL4.0ch01	3654598	3654614	16	None	None	None	None	None	None	NA	0.125	0.0461538	0	NA	0.875	0.953846	1	NA	NA	NA
SV00809	Deletion	SPIMPch01	3927608	3927618	10	SL4.0ch01	3660523	3660523	0	None	SPIMP01g0009090	None	None	None	Solyc01g163020	1	0.0805687	0.00460829	0	0	0.919431	0.995392	1	1.00022e-68	0.000200952	1
SV00810	Insertion	SPIMPch01	3954474	3954474	0	SL4.0ch01	3687388	3687414	26	None	None	None	None	None	None	NA	NA	NA	NA	NA	NA	NA	NA	NA	NA	NA
SV00811	Deletion	SPIMPch01	3957528	3957550	22	SL4.0ch01	3690432	3690432	0	None	None	SPIMP01g0009120	None	None	Solyc01g009505	0.635135	0.0670391	0.00657895	0	0.364865	0.932961	0.993421	1	2.74488e-21	1	1
SV00812	Insertion	SPIMPch01	3962438	3962438	0	SL4.0ch01	3695317	3695328	11	None	None	None	None	None	None	0.510417	0.0286458	0	0	0.489583	0.971354	1	1	1.06961e-24	1	1
SV00813	Deletion	SPIMPch01	3965092	3965104	12	SL4.0ch01	3697977	3697977	0	None	None	None	None	None	None	NA	NA	NA	NA	NA	NA	NA	NA	NA	NA	NA
SV00814	Insertion	SPIMPch01	3966214	3966214	0	SL4.0ch01	3699088	3699159	71	None	None	None	None	None	None	0.340426	0.0392157	0.0162162	0.0128205	0.659574	0.960784	0.983784	0.987179	4.75835e-10	1	1
SV00815	Deletion	SPIMPch01	3969296	3969479	183	SL4.0ch01	3702253	3702253	0	None	None	None	None	None	None	0.882353	0.129464	0.00740741	0	0.117647	0.870536	0.992593	1	NA	0.00050809	1
SV00816	Deletion	SPIMPch01	3974050	3974062	12	SL4.0ch01	3706818	3706818	0	None	None	None	None	None	None	0.075	0.0148515	0	0	0.925	0.985149	1	1	1	1	1
SV00817	Insertion	SPIMPch01	3974202	3974202	0	SL4.0ch01	3706958	3706971	13	None	None	None	None	None	None	0.411765	0.0175439	0	NA	0.588235	0.982456	1	NA	NA	NA	NA
SV00818	Deletion	SPIMPch01	3976131	3976178	47	SL4.0ch01	3708902	3708902	0	None	None	None	None	None	None	0.142857	0.0141509	0	0	0.857143	0.985849	1	1	0.088876	1	1
SV00819	Insertion	SPIMPch01	3982139	3982139	0	SL4.0ch01	3714863	3714879	16	None	None	None	None	None	Solyc01g009510	0.458333	0.00628931	0.0169492	0.0384615	0.541667	0.993711	0.983051	0.961538	NA	1	1
SV00820	Deletion	SPIMPch01	3983309	3985130	1821	SL4.0ch01	3716049	3716049	0	None	None	SPIMP01g0009130	None	None	Solyc01g009510	0.229167	0.0336323	0	0	0.770833	0.966368	1	1	0.000181846	1	1
SV00821	Deletion	SPIMPch01	3987151	3987198	47	SL4.0ch01	3718073	3718073	0	None	SPIMP01g0009130	None	None	Solyc01g009510	None	0.578947	0.115385	0	0	0.421053	0.884615	1	1	NA	NA	NA
SV00822	Insertion	SPIMPch01	3992699	3992699	0	SL4.0ch01	3723567	3723618	51	None	SPIMP01g0009130	None	None	None	Solyc01g009520	0.571429	0.0978261	0.0410959	0.047619	0.428571	0.902174	0.958904	0.952381	NA	NA	NA
SV00823	Deletion	SPIMPch01	3992700	3992719	19	SL4.0ch01	3723619	3723619	0	None	SPIMP01g0009130	None	None	None	Solyc01g009520	0	0.00787402	0	0	1	0.992126	1	1	NA	NA	NA
SV00824	Insertion	SPIMPch01	3998949	3998949	0	SL4.0ch01	3729855	3729937	82	None	None	None	None	None	None	0.589744	0.293333	0.384328	0.258065	0.410256	0.706667	0.615672	0.741935	0.125055	1	1
SV00825	Insertion	SPIMPch01	3999140	3999140	0	SL4.0ch01	3730127	3730289	162	None	None	None	None	None	None	0.0454545	0.0162162	0.0582822	0.0882353	0.954545	0.983784	0.941718	0.911765	1	1	1
SV00826	Deletion	SPIMPch01	4004352	4004372	20	SL4.0ch01	3770339	3770339	0	None	None	None	None	None	Solyc01g009550	0.0714286	0	0	0	0.928571	1	1	1	1	1	1
SV00827	Deletion	SPIMPch01	4007495	4007509	14	SL4.0ch01	3773436	3773436	0	None	None	None	None	None	None	0.348485	0.00636943	0	0	0.651515	0.993631	1	1	1.05004e-12	1	1
SV00828	Insertion	SPIMPch01	4008130	4008130	0	SL4.0ch01	3774057	3774460	403	None	None	None	None	None	None	1	0.112994	0.0774648	0	0	0.887006	0.922535	1	5.37991e-47	1	1
SV00829	Insertion	SPIMPch01	4010958	4010958	0	SL4.0ch01	3777289	3777302	13	None	None	SPIMP01g0009140	None	None	None	0.538462	0.0215827	0.0350877	0	0.461538	0.978417	0.964912	1	NA	NA	NA
SV00830	Deletion	SPIMPch01	4011235	4011271	36	SL4.0ch01	3777582	3777582	0	None	None	SPIMP01g0009140	None	None	None	0.227273	0.0217391	0	0	0.772727	0.978261	1	1	NA	1	1
SV00831	Deletion	SPIMPch01	4014943	4015043	100	SL4.0ch01	3781251	3781251	0	None	None	None	None	None	Solyc01g009565	0.47619	0.0277778	0.00306748	0	0.52381	0.972222	0.996933	1	NA	1	1
SV00832	Deletion	SPIMPch01	4015091	4015111	20	SL4.0ch01	3781299	3781299	0	None	None	None	None	None	Solyc01g009565	NA	0.00729927	0	0	NA	0.992701	1	1	NA	1	1
SV00833	Insertion	SPIMPch01	4016061	4016061	0	SL4.0ch01	3782247	3782269	22	None	None	None	None	None	Solyc01g009565	1	0.979167	NA	NA	0	0.0208333	NA	NA	NA	NA	NA
SV00834	Deletion	SPIMPch01	4018172	4018574	402	SL4.0ch01	3784378	3784378	0	None	None	None	None	Solyc01g009565	None	0.112245	0.0180995	0	0	0.887755	0.9819	1	1	1	1	1
SV00835	Insertion	SPIMPch01	4027262	4027262	0	SL4.0ch01	3793049	3793061	12	None	None	None	None	Solyc01g009590	None	0.875	0.0771605	0.0272727	0	0.125	0.92284	0.972727	1	1.12058e-37	NA	NA
SV00836	Insertion	SPIMPch01	4031921	4031921	0	SL4.0ch01	3797717	3797727	10	None	SPIMP01g0009170	None	None	Solyc01g009600	None	0.0526316	0	0	0	0.947368	1	1	1	NA	NA	1
SV00837	Deletion	SPIMPch01	4042079	4042093	14	SL4.0ch01	3807847	3807847	0	None	SPIMP01g0009180	None	None	Solyc01g009610	None	0.761364	0.0571429	0.00510204	0	0.238636	0.942857	0.994898	1	1.75188e-39	0.547565	1
SV00838	Deletion	SPIMPch01	4048478	4048898	420	SL4.0ch01	3814579	3814579	0	None	None	SPIMP01g0009190	None	None	Solyc01g009620	0.774194	0.0484694	0.00591716	0	0.225806	0.951531	0.994083	1	9.2594e-32	1	1
SV00839	Deletion	SPIMPch01	4048962	4048989	27	SL4.0ch01	3814643	3814643	0	None	None	SPIMP01g0009190	None	None	Solyc01g009620	0.235294	0	0	0	0.764706	1	1	1	NA	NA	NA
SV00840	Insertion	SPIMPch01	4056927	4056927	0	SL4.0ch01	3822583	3822594	11	None	SPIMP01g0009190	SPIMP01g0009200	None	Solyc01g009620	None	0.541667	0.0657277	0.00490196	0	0.458333	0.934272	0.995098	1	2.43949e-20	0.036256	1
SV00841	Deletion	SPIMPch01	4070213	4070231	18	SL4.0ch01	3835897	3835897	0	None	None	None	None	None	None	0.820513	0.1	0.00487805	0	0.179487	0.9	0.995122	1	4.62188e-33	2.99689e-06	1
SV00842	Deletion	SPIMPch01	4071005	4071024	19	SL4.0ch01	3836671	3836671	0	None	None	None	None	None	None	0.97619	0.0672043	0.011236	0	0.0238095	0.932796	0.988764	1	2.83194e-60	1	1
SV00843	Insertion	SPIMPch01	4072252	4072252	0	SL4.0ch01	3837900	3837942	42	None	None	None	None	None	None	0.574074	0.291667	0.403226	0.588235	0.425926	0.708333	0.596774	0.411765	1	NA	NA
SV00844	Deletion	SPIMPch01	4083034	4083618	584	SL4.0ch01	3848592	3848592	0	None	None	SPIMP01g0009240	None	None	Solyc01g009650	0.968085	0.757282	0.801136	0.922222	0.0319149	0.242718	0.198864	0.0777778	0.0175174	1	1
SV00845	Insertion	SPIMPch01	4083853	4083853	0	SL4.0ch01	3848827	3848843	16	None	None	SPIMP01g0009240	None	None	Solyc01g009650	0.93617	0.115591	0.0212766	0.03125	0.0638298	0.884409	0.978723	0.96875	2.99941e-49	0.100125	1
SV00846	Insertion	SPIMPch01	4087322	4087322	0	SL4.0ch01	3852268	3852290	22	None	None	None	None	None	None	0.030303	0.0188679	0	0.0416667	0.969697	0.981132	1	0.958333	1	1	NA
SV00847	Deletion	SPIMPch01	4088332	4088788	456	SL4.0ch01	3853300	3853300	0	None	None	None	None	None	None	0.884615	0.118132	0.0119048	0	0.115385	0.881868	0.988095	1	6.43303e-25	0.000168922	1
SV00848	Insertion	SPIMPch01	4089219	4089219	0	SL4.0ch01	3853731	3853745	14	None	None	None	None	None	None	1	0.172727	0.0294118	0	0	0.827273	0.970588	1	NA	NA	NA
SV00849	Deletion	SPIMPch01	4090071	4096750	6679	SL4.0ch01	3854598	3855081	483	None	None	None	None	None	None	0.94898	0.109091	0.00913242	0	0.0510204	0.890909	0.990868	1	1.63569e-56	2.23626e-06	1
SV00850	Deletion	SPIMPch01	4097647	4097673	26	SL4.0ch01	3855978	3855978	0	None	None	None	None	None	None	1	0.115942	0.0196078	0	0	0.884058	0.980392	1	NA	NA	NA
SV00851	Deletion	SPIMPch01	4100578	4100712	134	SL4.0ch01	3858875	3858875	0	None	SPIMP01g0009250	None	None	Solyc01g009660	None	0.956522	0.122066	0.01	0	0.0434783	0.877934	0.99	1	5.35572e-52	5.01269e-07	1
SV00852	Insertion	SPIMPch01	4100938	4100938	0	SL4.0ch01	3859101	3859113	12	None	SPIMP01g0009250	None	None	Solyc01g009660	None	0.328947	0.0508982	0.0078125	0	0.671053	0.949102	0.992188	1	1.60551e-05	1	1
SV00853	Insertion	SPIMPch01	4100959	4100959	0	SL4.0ch01	3859134	3859166	32	None	SPIMP01g0009250	None	None	Solyc01g009660	None	0.944444	0.052356	0.00574713	0.0285714	0.0555556	0.947644	0.994253	0.971429	NA	1	1
SV00854	Deletion	SPIMPch01	4103637	4104062	425	SL4.0ch01	3861854	3861854	0	None	None	SPIMP01g0009250	None	None	Solyc01g009660	0.333333	0.0382775	0.0027933	0	0.666667	0.961722	0.997207	1	1.87853e-09	1	1
SV00855	Deletion	SPIMPch01	4104166	4104230	64	SL4.0ch01	3861958	3862000	42	None	None	SPIMP01g0009250	None	None	Solyc01g009660	0.543478	0.062212	0	0	0.456522	0.937788	1	1	1.69521e-20	0.000563145	1
SV00856	Deletion	SPIMPch01	4117380	4117398	18	SL4.0ch01	3875146	3875146	0	SPIMP01g0009260	None	None	Solyc01g009670	None	None	1	0.120603	0.00507614	0	0	0.879397	0.994924	1	3.44172e-56	3.10226e-08	1
SV00857	Deletion	SPIMPch01	4118008	4118058	50	SL4.0ch01	3875757	3875757	0	None	None	SPIMP01g0009260	None	None	Solyc01g009670	0.670732	0.0975	0.0104167	0	0.329268	0.9025	0.989583	1	4.8478e-22	0.000960688	1
SV00858	Deletion	SPIMPch01	4118687	4118698	11	SL4.0ch01	3876384	3876384	0	None	None	SPIMP01g0009260	None	None	Solyc01g009670	0.62963	0.0782123	0.00649351	0	0.37037	0.921788	0.993506	1	1.96415e-14	0.11945	1
SV00859	Deletion	SPIMPch01	4120861	4120877	16	SL4.0ch01	3878540	3878540	0	None	None	None	None	None	None	0.931818	0.0810056	0.011976	0	0.0681818	0.918994	0.988024	1	NA	0.527393	1
SV00860	Insertion	SPIMPch01	4124069	4124069	0	SL4.0ch01	3881658	3881668	10	None	None	None	None	None	None	0.457447	0.0528846	0	0	0.542553	0.947115	1	1	8.48332e-16	0.0233212	1
SV00861	Deletion	SPIMPch01	4124807	4124829	22	SL4.0ch01	3882406	3882406	0	None	None	None	None	None	None	NA	NA	NA	NA	NA	NA	NA	NA	NA	NA	NA
SV00862	Insertion	SPIMPch01	4126222	4126222	0	SL4.0ch01	3883801	3883821	20	None	None	None	None	None	None	0.75	0.181159	0.043956	0	0.25	0.818841	0.956044	1	NA	NA	NA
SV00863	Deletion	SPIMPch01	4132197	4133999	1802	SL4.0ch01	3889787	3889787	0	None	None	None	None	None	None	NA	NA	NA	NA	NA	NA	NA	NA	NA	NA	NA
SV00864	Deletion	SPIMPch01	4134043	4136548	2505	SL4.0ch01	3889831	3892324	2493	None	None	None	None	None	None	0.0769231	0.0116279	0.0052356	0	0.923077	0.988372	0.994764	1	NA	1	1
SV00865	Deletion	SPIMPch01	4140466	4140479	13	SL4.0ch01	3896250	3896250	0	None	None	None	None	None	None	0.631579	0.106218	0.00609756	0	0.368421	0.893782	0.993902	1	1.09371e-16	6.20823e-05	1
SV00866	Insertion	SPIMPch01	4141596	4141596	0	SL4.0ch01	3897364	3897436	72	None	None	None	None	None	None	NA	NA	NA	NA	NA	NA	NA	NA	NA	NA	NA
SV00867	Deletion	SPIMPch01	4147183	4147234	51	SL4.0ch01	3903024	3903024	0	None	None	None	None	None	None	0.944444	0.122699	0.0118343	0	0.0555556	0.877301	0.988166	1	NA	0.000110157	1
SV00868	Deletion	SPIMPch01	4152856	4152866	10	SL4.0ch01	3908641	3908641	0	None	None	None	None	None	None	0.686047	0.111905	0.00970874	0	0.313953	0.888095	0.990291	1	1.78795e-22	4.45929e-06	1
SV00869	Deletion	SPIMPch01	4154668	4154687	19	SL4.0ch01	3910439	3910439	0	None	None	None	None	None	None	0.310811	0.0456853	0	0	0.689189	0.954315	1	1	1.85321e-05	0.432375	1
SV00870	Insertion	SPIMPch01	4157048	4157048	0	SL4.0ch01	3912800	3912812	12	None	None	None	None	None	None	NA	0.181818	NA	NA	NA	0.818182	NA	NA	NA	NA	NA
SV00871	Insertion	SPIMPch01	4157694	4157696	-2	SL4.0ch01	3913460	3913617	157	None	None	None	None	None	None	0.55	0.0631313	0.0159236	0	0.45	0.936869	0.984076	1	5.81915e-18	1	1
SV00872	Deletion	SPIMPch01	4160437	4161179	742	SL4.0ch01	3916360	3916360	0	None	None	None	None	None	None	NA	NA	NA	NA	NA	NA	NA	NA	NA	NA	NA
SV00873	Deletion	SPIMPch01	4167883	4167896	13	SL4.0ch01	3923061	3923061	0	None	None	None	None	None	None	0.407407	0.0410256	0	0	0.592593	0.958974	1	1	3.03079e-08	0.619016	1
SV00874	Insertion	SPIMPch01	4169993	4169993	0	SL4.0ch01	3925144	3925156	12	None	None	None	None	None	None	0.571429	0.0631868	0.00606061	0	0.428571	0.936813	0.993939	1	7.52324e-17	1	1
SV00875	Deletion	SPIMPch01	4185598	4185896	298	SL4.0ch01	3940762	3940762	0	None	None	None	None	Solyc01g009700	Solyc01g009705	0.630435	0.0446009	0.00223214	0.02	0.369565	0.955399	0.997768	0.98	2.75595e-31	0.628565	1
SV00876	Insertion	SPIMPch01	4194598	4194598	0	SL4.0ch01	3949461	3949523	62	None	None	None	None	None	None	0.307692	0.0217391	0.0133333	0	0.692308	0.978261	0.986667	1	NA	NA	NA
SV00877	Insertion	SPIMPch01	4196648	4196648	0	SL4.0ch01	3951575	3951593	18	None	None	None	None	None	None	0.714286	0.0942029	0.0243902	0.0434783	0.285714	0.905797	0.97561	0.956522	2.94523e-20	NA	NA
SV00878	Deletion	SPIMPch01	4198064	4198089	25	SL4.0ch01	3953008	3953008	0	None	SPIMP01g0009290	None	None	None	None	0	0.119048	NA	NA	1	0.880952	NA	NA	NA	NA	NA
SV00879	Insertion	SPIMPch01	4198221	4198221	0	SL4.0ch01	3953140	3953194	54	None	SPIMP01g0009290	None	None	None	None	NA	NA	NA	NA	NA	NA	NA	NA	NA	NA	NA
SV00880	Insertion	SPIMPch01	4201697	4201697	0	SL4.0ch01	3956673	3956693	20	None	SPIMP01g0009290	None	None	None	None	NA	NA	NA	NA	NA	NA	NA	NA	NA	NA	NA
SV00881	Insertion	SPIMPch01	4208348	4208348	0	SL4.0ch01	3963354	3963368	14	None	None	SPIMP01g0009290	None	None	Solyc01g009720	NA	NA	NA	NA	NA	NA	NA	NA	NA	NA	NA
SV00882	Deletion	SPIMPch01	4208727	4208747	20	SL4.0ch01	3963747	3963747	0	None	None	SPIMP01g0009290	None	None	Solyc01g009720	0.96	0.126667	0.015748	0	0.04	0.873333	0.984252	1	5.34427e-28	0.0110871	1
SV00883	Deletion	SPIMPch01	4218254	4218312	58	SL4.0ch01	3973257	3973257	0	None	None	None	None	None	None	1	0.375	NA	NA	0	0.625	NA	NA	NA	NA	NA
SV00884	Deletion	SPIMPch01	4218632	4218643	11	SL4.0ch01	3973577	3973577	0	None	None	None	None	None	None	0.71875	0.0512048	0.00719424	0	0.28125	0.948795	0.992806	1	2.16628e-26	1	1
SV00885	Deletion	SPIMPch01	4232122	4232146	24	SL4.0ch01	3987036	3987036	0	None	None	None	None	None	None	0.846154	0.135294	0.0152672	0	0.153846	0.864706	0.984733	1	3.59787e-29	0.000993424	1
SV00886	Deletion	SPIMPch01	4237962	4237982	20	SL4.0ch01	3993260	3993260	0	None	None	None	None	None	None	NA	0.318182	NA	NA	NA	0.681818	NA	NA	NA	NA	NA
SV00887	Deletion	SPIMPch01	4242298	4251469	9171	SL4.0ch01	3997575	3997575	0	None	None	None	None	None	None	0.325	0.02657	0	0.00980392	0.675	0.97343	1	0.990196	6.99701e-10	1	1
SV00888	Insertion	SPIMPch01	4263235	4263235	0	SL4.0ch01	4009342	4009617	275	None	None	None	None	None	Solyc01g009730|Solyc01g009735	0.977778	0.232057	0.0263158	0.0125	0.0222222	0.767943	0.973684	0.9875	1.28155e-38	1.17187e-14	1
SV00889	Insertion	SPIMPch01	4264525	4264525	0	SL4.0ch01	4010907	4010917	10	None	None	None	None	None	Solyc01g009730|Solyc01g009735	0.847826	0.116216	0.00671141	0	0.152174	0.883784	0.993289	1	2.46391e-37	4.70902e-05	1
SV00890	Deletion	SPIMPch01	4266789	4266800	11	SL4.0ch01	4013181	4013181	0	None	None	None	None	None	None	1	0.751282	0.825714	0.931818	0	0.248718	0.174286	0.0681818	2.46123e-05	1	1
SV00891	Insertion	SPIMPch01	4269958	4269958	0	SL4.0ch01	4016337	4016415	78	None	None	None	None	None	None	0.846939	0.104878	0.0184211	0	0.153061	0.895122	0.981579	1	2.44293e-42	0.0134714	1
SV00892	Deletion	SPIMPch01	4289639	4289649	10	SL4.0ch01	4036084	4036084	0	None	None	None	None	None	None	1	0.765403	0.85567	0.926829	0	0.234597	0.14433	0.0731707	3.59608e-05	1	1
SV00893	Insertion	SPIMPch01	4293088	4293088	0	SL4.0ch01	4039522	4039532	10	None	None	None	None	None	None	NA	0.0769231	NA	NA	NA	0.923077	NA	NA	NA	NA	NA
SV00894	Deletion	SPIMPch01	4293103	4293127	24	SL4.0ch01	4039547	4039547	0	None	None	None	None	None	None	1	0.056	0	0	0	0.944	1	1	NA	NA	NA
SV00895	Deletion	SPIMPch01	4295043	4295070	27	SL4.0ch01	4041476	4041476	0	None	None	None	None	None	None	1	0.975936	0.834437	0.897436	0	0.0240642	0.165563	0.102564	1	3.53925e-06	1
SV00896	Deletion	SPIMPch01	4295365	4295375	10	SL4.0ch01	4041779	4041779	0	None	None	None	None	None	None	0.961538	0.0868263	0.00877193	0	0.0384615	0.913174	0.991228	1	7.91891e-35	1	1
SV00897	Deletion	SPIMPch01	4296582	4296600	18	SL4.0ch01	4042983	4042983	0	None	None	None	None	None	None	1	0.0721393	0.00568182	0	0	0.927861	0.994318	1	4.54815e-53	0.0597535	1
SV00898	Insertion	SPIMPch01	4297805	4297805	0	SL4.0ch01	4044187	4044197	10	None	None	None	None	None	None	0.157895	0.0213415	0.0175439	0	0.842105	0.978659	0.982456	1	0.806895	1	1
SV00899	Insertion	SPIMPch01	4298473	4298473	0	SL4.0ch01	4044866	4044881	15	None	None	None	None	None	None	0.87234	0.122024	0.00909091	0.04	0.12766	0.877976	0.990909	0.96	9.19647e-39	NA	NA
SV00900	Insertion	SPIMPch01	4300233	4300233	0	SL4.0ch01	4046639	4046671	32	None	None	None	None	None	None	1	0.355932	0.0425532	0.15	0	0.644068	0.957447	0.85	NA	NA	NA
SV00901	Insertion	SPIMPch01	4305173	4305173	0	SL4.0ch01	4051708	4051720	12	None	None	None	None	None	None	NA	NA	NA	NA	NA	NA	NA	NA	NA	NA	NA
SV00902	Deletion	SPIMPch01	4324903	4324959	56	SL4.0ch03	61037042	61037042	0	None	None	None	None	Solyc03g150159	None	NA	NA	NA	NA	NA	NA	NA	NA	NA	NA	NA
SV00903	Insertion	SPIMPch01	4338412	4338412	0	SL4.0ch01	4063541	4063557	16	None	None	None	None	Solyc01g009740	None	0.473684	0.166667	0.05	0.0833333	0.526316	0.833333	0.95	0.916667	NA	NA	NA
SV00904	Insertion	SPIMPch01	4341391	4341391	0	SL4.0ch01	4066542	4066615	73	None	None	None	None	None	Solyc01g009740	0.869565	0.134259	0.0309278	0	0.130435	0.865741	0.969072	1	1.78306e-38	0.00331833	1
SV00905	Deletion	SPIMPch01	4342574	4342616	42	SL4.0ch01	4067799	4067799	0	None	None	None	None	None	Solyc01g009740	NA	0.27907	0.395833	NA	NA	0.72093	0.604167	NA	NA	NA	NA
SV00906	Insertion	SPIMPch01	4350831	4350831	0	SL4.0ch01	4076014	4076028	14	None	None	None	None	None	None	NA	NA	NA	NA	NA	NA	NA	NA	NA	NA	NA
SV00907	Deletion	SPIMPch01	4351244	4360955	9711	SL4.0ch01	4076442	4078154	1712	None	None	None	None	None	None	NA	0.0196078	0.0333333	NA	NA	0.980392	0.966667	NA	NA	NA	NA
SV00908	Insertion	SPIMPch01	4361276	4361276	0	SL4.0ch01	4078475	4078515	40	None	None	None	None	None	None	0.555556	0.0175439	0.0198675	0.0131579	0.444444	0.982456	0.980132	0.986842	NA	1	1
SV00909	Deletion	SPIMPch01	4365574	4365651	77	SL4.0ch01	4082816	4082816	0	None	None	SPIMP01g0009310	None	None	None	0.0204082	0.00678733	0	0	0.979592	0.993213	1	1	1	1	1
SV00910	Deletion	SPIMPch01	4365715	4365741	26	SL4.0ch01	4082880	4082880	0	None	SPIMP01g0009300	SPIMP01g0009310	None	Solyc01g009750	None	1	0.738426	0.860294	0.911111	0	0.261574	0.139706	0.0888889	4.55348e-07	0.586762	1
SV00911	Insertion	SPIMPch01	4365872	4365872	0	SL4.0ch01	4083011	4083028	17	None	SPIMP01g0009300|SPIMP01g0009310	None	None	Solyc01g009750	None	0.193878	0.0211268	0	0	0.806122	0.978873	1	1	0.000276325	1	1
SV00912	Deletion	SPIMPch01	4369791	4369805	14	SL4.0ch01	4086944	4086944	0	None	SPIMP01g0009300	None	None	Solyc01g009750	None	0.714286	0.174312	0.00460829	0	0.285714	0.825688	0.995392	1	7.23802e-20	3.66326e-17	1
SV00913	Deletion	SPIMPch01	4379330	4379386	56	SL4.0ch01	4096469	4096469	0	None	None	SPIMP01g0009320	None	None	Solyc01g009760	0.857143	0.107143	0	0	0.142857	0.892857	1	1	NA	NA	NA
SV00914	Insertion	SPIMPch01	4383813	4383813	0	SL4.0ch01	4100889	4100943	54	None	SPIMP01g0009320	None	None	Solyc01g009760	None	0.469388	0.118304	0.00900901	0	0.530612	0.881696	0.990991	1	5.3643e-09	7.94299e-08	1
SV00915	Insertion	SPIMPch01	4384885	4384885	0	SL4.0ch01	4102016	4102033	17	None	None	None	None	None	None	0.543478	0.118812	0.0116959	0.0263158	0.456522	0.881188	0.988304	0.973684	1.91359e-12	5.5953e-05	1
SV00916	Deletion	SPIMPch01	4386827	4386855	28	SL4.0ch01	4103982	4103982	0	None	None	None	None	None	None	0.77907	0.0889423	0	0	0.22093	0.911058	1	1	4.63025e-34	2.10104e-06	1
SV00917	Insertion	SPIMPch01	4388650	4388650	0	SL4.0ch01	4105778	4106845	1067	None	None	None	None	None	None	1	1	NA	NA	0	0	NA	NA	NA	NA	NA
SV00918	Insertion	SPIMPch01	4392962	4392962	0	SL4.0ch01	4111166	4112992	1826	None	None	None	None	None	None	0.487179	0.123563	0.0853659	0.0416667	0.512821	0.876437	0.914634	0.958333	7.44569e-07	1	NA
SV00919	Deletion	SPIMPch01	4393132	4393157	25	SL4.0ch01	4113162	4113162	0	None	None	None	None	None	None	NA	0	NA	NA	NA	1	NA	NA	NA	NA	NA
SV00920	Insertion	SPIMPch01	4407607	4407607	0	SL4.0ch01	4127614	4127630	16	None	None	None	None	None	None	0.176471	0.0828221	0.0267857	0.047619	0.823529	0.917178	0.973214	0.952381	1	NA	NA
SV00921	Insertion	SPIMPch01	4408791	4408791	0	SL4.0ch01	4128815	4128888	73	None	None	None	None	None	None	0.166667	0.0613636	0.0138249	0	0.833333	0.938636	0.986175	1	1	1	1
SV00922	Deletion	SPIMPch01	4416186	4416353	167	SL4.0ch01	4136286	4136286	0	None	None	None	None	None	None	0.489362	0.0727273	0	0	0.510638	0.927273	1	1	3.29698e-15	1.39592e-05	1
SV00923	Deletion	SPIMPch01	4420159	4420179	20	SL4.0ch01	4140091	4140091	0	None	None	None	None	None	None	0.869565	0.18599	0.00952381	0	0.130435	0.81401	0.990476	1	4.99243e-31	7.44981e-16	1
SV00924	Deletion	SPIMPch01	4429554	4429572	18	SL4.0ch01	4149235	4149235	0	None	None	None	None	None	None	0.113636	0.0183246	0	0	0.886364	0.981675	1	1	1	1	1
SV00925	Deletion	SPIMPch01	4432249	4432259	10	SL4.0ch01	4151911	4151911	0	None	None	None	None	None	None	1	0.168293	0.00505051	0	0	0.831707	0.994949	1	5.91366e-51	1.0932e-14	1
SV00926	Insertion	SPIMPch01	4434100	4434100	0	SL4.0ch01	4153755	4153767	12	None	None	None	None	None	None	0.2	0.025974	0.125	NA	0.8	0.974026	0.875	NA	NA	NA	NA
SV00927	Insertion	SPIMPch01	4436715	4436715	0	SL4.0ch01	4156382	4156393	11	None	None	None	None	None	None	0.311111	0.0502513	0	0.025641	0.688889	0.949749	1	0.974359	2.92315e-06	0.15869	1
SV00928	Deletion	SPIMPch01	4438715	4438730	15	SL4.0ch01	4158391	4158391	0	None	None	None	None	None	None	0.733333	0.285714	0.0142857	0	0.266667	0.714286	0.985714	1	NA	NA	NA
SV00929	Insertion	SPIMPch01	4443287	4443287	0	SL4.0ch01	4162955	4162979	24	None	None	SPIMP01g0009340	None	None	Solyc01g009780	1	1	NA	NA	0	0	NA	NA	NA	NA	NA
SV00930	Deletion	SPIMPch01	4449215	4449249	34	SL4.0ch01	4168903	4168903	0	None	None	SPIMP01g0009350	None	None	None	NA	0.0132743	0.0151515	0	NA	0.986726	0.984848	1	NA	NA	NA
SV00931	Insertion	SPIMPch01	4457100	4457102	2	SL4.0ch01	4176721	4196164	19443	None	None	None	None	None	None	1	0.135714	0.0243902	0	0	0.864286	0.97561	1	2.06017e-56	6.20863e-05	1
SV00932	Deletion	SPIMPch01	4457417	4457452	35	SL4.0ch01	4196479	4196479	0	None	None	None	None	None	None	NA	NA	0	NA	NA	NA	1	NA	NA	NA	NA
SV00933	Deletion	SPIMPch01	4459044	4480587	21543	SL4.0ch01	4198065	4198070	-5	None	None	None	None	None	None	0.0222222	0	0	0	0.977778	1	1	1	1	1	1
SV00934	Deletion	SPIMPch01	4486375	4486389	14	SL4.0ch01	4203861	4203861	0	None	None	None	None	None	None	0.978723	0.129268	0.00990099	0	0.0212766	0.870732	0.990099	1	5.71462e-55	7.18595e-08	1
SV00935	Insertion	SPIMPch01	4487664	4487664	0	SL4.0ch01	4205136	4205149	13	None	None	None	None	None	None	0.677083	0.0473934	0.0164835	0	0.322917	0.952607	0.983516	1	5.4342e-36	1	1
SV00936	Insertion	SPIMPch01	4489532	4489532	0	SL4.0ch01	4207019	4207053	34	None	None	None	None	None	None	0.0625	0	0.053719	0	0.9375	1	0.946281	1	NA	1	1
SV00937	Insertion	SPIMPch01	4490298	4490298	0	SL4.0ch01	4207815	4219751	11936	None	None	None	None	None	Solyc01g009790	0.404255	0.0426009	0.0114155	0	0.595745	0.957399	0.988584	1	3.2061e-14	1	1
SV00938	Deletion	SPIMPch01	4491179	4491195	16	SL4.0ch01	4220633	4220633	0	None	None	None	None	None	None	0.277778	0.00549451	0	0	0.722222	0.994505	1	1	NA	NA	NA
SV00939	Insertion	SPIMPch01	4491437	4491437	0	SL4.0ch01	4220877	4220907	30	None	None	None	None	None	None	NA	NA	NA	NA	NA	NA	NA	NA	NA	NA	NA
SV00940	Insertion	SPIMPch01	4492409	4492409	0	SL4.0ch01	4221882	4221925	43	None	None	SPIMP01g0009360	None	None	None	NA	0.342105	0	0.05	NA	0.657895	1	0.95	NA	NA	NA
SV00941	Insertion	SPIMPch01	4492600	4492600	0	SL4.0ch01	4222116	4222146	30	None	None	SPIMP01g0009360	None	None	None	NA	NA	NA	NA	NA	NA	NA	NA	NA	NA	NA
SV00942	Insertion	SPIMPch01	4493996	4493996	0	SL4.0ch01	4223542	4223859	317	None	None	SPIMP01g0009360	None	None	Solyc01g009795	0.978261	0.185185	0.0855263	0.0277778	0.0217391	0.814815	0.914474	0.972222	1.77856e-44	1	1
SV00943	Deletion	SPIMPch01	4503964	4504039	75	SL4.0ch01	4233830	4233904	74	None	SPIMP01g0009370	None	None	Solyc01g009810	None	0.639535	0.0685279	0.0480226	0.03125	0.360465	0.931472	0.951977	0.96875	5.90582e-25	1	1
SV00944	Deletion	SPIMPch01	4505808	4507545	1737	SL4.0ch01	4235672	4235721	49	None	None	None	None	None	None	0.877551	0.106335	0	0	0.122449	0.893665	1	1	9.07955e-47	2.0984e-10	1
SV00945	Deletion	SPIMPch01	4517938	4517954	16	SL4.0ch01	4246100	4246100	0	None	None	SPIMP01g0009380	None	None	Solyc01g009820	1	0.445578	0.039823	0.0285714	0	0.554422	0.960177	0.971429	1.10105e-13	6.21296e-24	1
SV00946	Deletion	SPIMPch01	4521996	4522018	22	SL4.0ch01	4250138	4250138	0	None	None	None	None	None	None	NA	0.0135135	0	0	NA	0.986486	1	1	NA	1	1
SV00947	Insertion	SPIMPch01	4542649	4542649	0	SL4.0ch01	4270767	4270916	149	None	None	None	None	None	None	1	0.0810811	0.196078	0.104167	0	0.918919	0.803922	0.895833	NA	NA	NA
SV00948	Deletion	SPIMPch01	4550410	4550476	66	SL4.0ch01	4278678	4278678	0	None	None	None	None	None	None	0.25	0.0714286	NA	NA	0.75	0.928571	NA	NA	NA	NA	NA
SV00949	Insertion	SPIMPch01	4555761	4555761	0	SL4.0ch01	4283959	4284590	631	None	None	None	None	None	None	0.529412	0.0427807	0.0220994	0	0.470588	0.957219	0.977901	1	3.64858e-17	1	1
SV00950	Deletion	SPIMPch01	4562359	4562373	14	SL4.0ch01	4291173	4291173	0	None	None	None	None	None	None	NA	0	NA	NA	NA	1	NA	NA	NA	NA	NA
SV00951	Deletion	SPIMPch01	4567998	4568010	12	SL4.0ch01	4296801	4296801	0	None	None	None	None	None	None	NA	0	0	NA	NA	1	1	NA	NA	NA	NA
SV00952	Insertion	SPIMPch01	4569876	4569876	0	SL4.0ch01	4298667	4298705	38	None	None	None	None	None	None	NA	0.375	0.301724	NA	NA	0.625	0.698276	NA	NA	NA	NA
SV00953	Insertion	SPIMPch01	4570488	4570488	0	SL4.0ch01	4299317	4299367	50	None	None	None	None	None	None	1	0.987179	0.923077	NA	0	0.0128205	0.0769231	NA	NA	NA	NA
SV00954	Deletion	SPIMPch01	4570489	4570509	20	SL4.0ch01	4299368	4299368	0	None	None	None	None	None	None	NA	0.214286	0	NA	NA	0.785714	1	NA	NA	NA	NA
SV00955	Deletion	SPIMPch01	4582396	4582427	31	SL4.0ch01	4311255	4311255	0	None	None	None	None	None	None	NA	0	0	NA	NA	1	1	NA	NA	NA	NA
SV00956	Insertion	SPIMPch01	4584121	4584121	0	SL4.0ch01	4312949	4312963	14	None	None	None	None	None	None	0.128205	0.0141243	0.0234375	0	0.871795	0.985876	0.976562	1	1	1	1
SV00957	Insertion	SPIMPch01	4584194	4584194	0	SL4.0ch01	4313036	4313118	82	None	None	None	None	None	None	0.794872	0.190909	0.121622	0.0588235	0.205128	0.809091	0.878378	0.941176	NA	NA	NA
SV00958	Insertion	SPIMPch01	4584860	4584860	0	SL4.0ch01	4313784	4313796	12	None	None	None	None	None	None	0.546512	0.0837838	0.00714286	0.030303	0.453488	0.916216	0.992857	0.969697	1.82497e-15	0.119219	1
SV00959	Insertion	SPIMPch01	4586881	4586881	0	SL4.0ch01	4315820	4315834	14	None	None	None	None	None	None	0.133333	0.0147783	0.00828729	0.025641	0.866667	0.985222	0.991713	0.974359	0.259693	1	1
SV00960	Insertion	SPIMPch01	4589866	4589866	0	SL4.0ch01	4318814	4318877	63	None	None	None	None	None	None	1	0.529412	NA	NA	0	0.470588	NA	NA	NA	NA	NA
SV00961	Deletion	SPIMPch01	4596556	4596609	53	SL4.0ch01	4325579	4325583	4	None	None	None	None	None	None	0.6875	0.0571429	0.0163934	0	0.3125	0.942857	0.983607	1	1.38982e-23	1	1
SV00962	Deletion	SPIMPch01	4599312	4599328	16	SL4.0ch01	4337639	4337639	0	None	None	SPIMP01g0009410	None	None	None	0.266667	0.0119048	0	0	0.733333	0.988095	1	1	NA	1	1
SV00963	Insertion	SPIMPch01	4599669	4600473	804	SL4.0ch01	4337980	4339361	1381	None	None	SPIMP01g0009410	None	None	None	0.893617	0.146635	0.065	0	0.106383	0.853365	0.935	1	8.54398e-40	1	1
SV00964	Deletion	SPIMPch01	4600647	4600754	107	SL4.0ch01	4339535	4339535	0	None	None	SPIMP01g0009410	None	None	None	NA	0	0	0	NA	1	1	1	NA	NA	NA
SV00965	Deletion	SPIMPch01	4602256	4602273	17	SL4.0ch01	4341047	4341047	0	None	None	None	None	None	None	0.984848	0.56746	0.117188	0.0333333	0.0151515	0.43254	0.882812	0.966667	3.10483e-08	2.43531e-23	1
SV00966	Deletion	SPIMPch01	4604634	4604664	30	SL4.0ch01	4343406	4343406	0	None	None	None	None	None	None	0.2	0.0221239	0	0	0.8	0.977876	1	1	NA	1	1
SV00967	Deletion	SPIMPch01	4623705	4623720	15	SL4.0ch01	4398506	4398506	0	None	None	SPIMP01g0009430	None	None	Solyc01g009860	0.736842	0.0679612	0.0102564	0	0.263158	0.932039	0.989744	1	1.25695e-30	0.890618	1
SV00968	Insertion	SPIMPch01	4623725	4623725	0	SL4.0ch01	4398511	4398555	44	None	None	SPIMP01g0009430	None	None	Solyc01g009860	0.8125	0.106145	0.0522388	0	0.1875	0.893855	0.947761	1	4.40414e-36	1	1
SV00969	Deletion	SPIMPch01	4623971	4624158	187	SL4.0ch01	4398801	4398893	92	None	None	SPIMP01g0009430	None	None	Solyc01g009860	0.739583	0.0760369	0.00925926	0	0.260417	0.923963	0.990741	1	3.76102e-36	0.0356438	1
SV00970	Insertion	SPIMPch01	4634787	4634787	0	SL4.0ch01	4409517	4409851	334	None	None	None	None	None	None	1	0.166667	0.0243902	0	0	0.833333	0.97561	1	NA	NA	NA
SV00971	Deletion	SPIMPch01	4635929	4635939	10	SL4.0ch01	4410990	4410990	0	None	None	None	None	None	None	0.235294	0	0	0	0.764706	1	1	1	NA	NA	NA
SV00972	Insertion	SPIMPch01	4637054	4637054	0	SL4.0ch01	4412107	4412120	13	None	None	None	None	None	None	0.0340909	0	0.0049505	0	0.965909	1	0.99505	1	1	1	1
SV00973	Insertion	SPIMPch01	4640893	4640935	42	SL4.0ch01	4415959	4416105	146	None	None	None	None	None	None	0.265306	0.0248869	0.0112613	0	0.734694	0.975113	0.988739	1	2.40055e-08	1	1
SV00974	Insertion	SPIMPch01	4640984	4640984	0	SL4.0ch01	4416154	4416227	73	None	None	None	None	None	None	0.15	0.0153846	0.0277778	0.0135135	0.85	0.984615	0.972222	0.986486	0.119158	1	1
SV00975	Insertion	SPIMPch01	4641007	4641007	0	SL4.0ch01	4416250	4416830	580	None	None	None	None	None	None	0.159574	0.00909091	0.0114155	0.0196078	0.840426	0.990909	0.988584	0.980392	0.000206176	1	1
SV00976	Deletion	SPIMPch01	4641674	4641691	17	SL4.0ch01	4417513	4417513	0	None	None	None	None	None	None	0.780488	0.0424528	0	0	0.219512	0.957547	1	1	6.16197e-43	0.394087	1
SV00977	Deletion	SPIMPch01	4659566	4659585	19	SL4.0ch01	4435387	4435387	0	None	None	SPIMP01g0009460	None	None	Solyc01g009890	0.615385	0.29021	0.0617284	0.0434783	0.384615	0.70979	0.938272	0.956522	0.627867	NA	NA
SV00978	Deletion	SPIMPch01	4661873	4661977	104	SL4.0ch01	4437675	4437675	0	None	None	SPIMP01g0009460	None	None	Solyc01g009890	0.869565	0.0519802	0.00518135	0	0.130435	0.94802	0.994819	1	3.80922e-54	1	1
SV00979	Insertion	SPIMPch01	4662292	4662292	0	SL4.0ch01	4437986	4437998	12	None	None	SPIMP01g0009460	None	None	Solyc01g009890	1	0.368421	0	NA	0	0.631579	1	NA	NA	NA	NA
SV00980	Deletion	SPIMPch01	4664101	4664421	320	SL4.0ch01	4439798	4439798	0	None	None	None	None	None	None	0.961538	0.0939086	0.0134228	0	0.0384615	0.906091	0.986577	1	6.33423e-50	0.136851	1
SV00981	Insertion	SPIMPch01	4665250	4668913	3663	SL4.0ch01	4440628	4448298	7670	None	None	None	None	None	None	0.935484	0.0691824	0.010989	0	0.0645161	0.930818	0.989011	1	3.38923e-40	NA	NA
SV00982	Insertion	SPIMPch01	4680290	4680290	0	SL4.0ch01	4459659	4459691	32	None	None	None	None	None	None	NA	0.0555556	0.0810811	0.166667	NA	0.944444	0.918919	0.833333	NA	NA	NA
SV00983	Deletion	SPIMPch01	4683563	4683575	12	SL4.0ch01	4462959	4462959	0	None	None	None	None	None	None	NA	0.136364	0.107143	NA	NA	0.863636	0.892857	NA	NA	NA	NA
SV00984	Deletion	SPIMPch01	4683591	4683692	101	SL4.0ch01	4462975	4462975	0	None	None	None	None	None	None	0.615385	0.30791	0.0569948	0.0217391	0.384615	0.69209	0.943005	0.978261	NA	3.64144e-15	1
SV00985	Insertion	SPIMPch01	4697495	4697495	0	SL4.0ch01	4476765	4476784	19	None	None	None	None	None	None	0.304348	0.0218978	0.0294118	0	0.695652	0.978102	0.970588	1	NA	NA	NA
SV00986	Deletion	SPIMPch01	4699727	4699739	12	SL4.0ch01	4479015	4479015	0	None	None	None	None	None	None	NA	0.0147059	0.0192308	0	NA	0.985294	0.980769	1	NA	NA	NA
SV00987	Insertion	SPIMPch01	4700382	4700382	0	SL4.0ch01	4479658	4479678	20	None	None	None	None	None	None	NA	1	NA	NA	NA	0	NA	NA	NA	NA	NA
SV00988	Insertion	SPIMPch01	4701758	4701758	0	SL4.0ch01	4481053	4481079	26	None	None	None	None	None	None	NA	NA	NA	NA	NA	NA	NA	NA	NA	NA	NA
SV00989	Deletion	SPIMPch01	4712081	4712094	13	SL4.0ch01	4491400	4491400	0	None	None	SPIMP01g0009480	None	None	Solyc01g009910	0.725	0.0585366	0.00540541	0	0.275	0.941463	0.994595	1	9.94573e-33	1	1
SV00990	Insertion	SPIMPch01	4712635	4712635	0	SL4.0ch01	4491873	4491912	39	None	None	SPIMP01g0009480	None	None	Solyc01g009910	0.24	0.0373134	0.06	0.04	0.76	0.962687	0.94	0.96	0.690233	NA	NA
SV00991	Deletion	SPIMPch01	4728466	4728481	15	SL4.0ch01	4507737	4507737	0	None	SPIMP01g0009490	None	None	Solyc01g009920	None	NA	0.0882353	0.0104167	0	NA	0.911765	0.989583	1	NA	NA	NA
SV00992	Insertion	SPIMPch01	4729083	4729083	0	SL4.0ch01	4508337	4508349	12	None	None	SPIMP01g0009490|SPIMP01g0009500	None	None	Solyc01g009920	0.366667	0.0526316	0.0547945	0	0.633333	0.947368	0.945205	1	0.00014013	NA	NA
SV00993	Deletion	SPIMPch01	4729099	4729112	13	SL4.0ch01	4508365	4508365	0	None	None	SPIMP01g0009490|SPIMP01g0009500	None	None	Solyc01g009920	0.95	0.127976	0.00671141	0	0.05	0.872024	0.993289	1	1.13925e-32	5.55663e-06	1
SV00994	Deletion	SPIMPch01	4742654	4742670	16	SL4.0ch01	4521911	4521911	0	None	None	None	None	None	None	1	0.121693	0.00609756	0	0	0.878307	0.993902	1	1.41676e-36	1.83732e-06	1
SV00995	Insertion	SPIMPch01	4743621	4743621	0	SL4.0ch01	4522851	4522861	10	None	None	None	None	None	None	0.235294	0.0130435	0	0	0.764706	0.986957	1	1	NA	NA	NA
SV00996	Deletion	SPIMPch01	4743624	4743662	38	SL4.0ch01	4522864	4522864	0	None	None	None	None	None	None	NA	0.0216049	0.00769231	0	NA	0.978395	0.992308	1	NA	1	1
SV00997	Insertion	SPIMPch01	4751201	4751201	0	SL4.0ch01	4530407	4530442	35	None	None	None	None	None	None	NA	NA	1	NA	NA	NA	0	NA	NA	NA	NA
SV00998	Insertion	SPIMPch01	4754957	4755124	167	SL4.0ch01	4534196	4538763	4567	None	None	None	Solyc01g009930	None	None	0.104167	0	0	0	0.895833	1	1	1	0.00144208	1	1
SV00999	Deletion	SPIMPch01	4755219	4755230	11	SL4.0ch01	4538858	4538858	0	None	None	None	None	None	Solyc01g009930	0.346154	0.0119048	0	0	0.653846	0.988095	1	1	1.41077e-14	1	1
SV01000	Deletion	SPIMPch01	4764799	4764882	83	SL4.0ch01	4548432	4548432	0	None	None	None	None	None	None	0.555556	0.027027	0	NA	0.444444	0.972973	1	NA	NA	NA	NA
SV01001	Insertion	SPIMPch01	4771140	4771140	0	SL4.0ch01	4554689	4554753	64	None	None	SPIMP01g0009520	None	None	Solyc01g009940|Solyc01g161860	0.04	0	0.0350467	0	0.96	1	0.964953	1	1	1	1
SV01002	Deletion	SPIMPch01	4791870	4791891	21	SL4.0ch01	4571688	4571688	0	None	None	SPIMP01g0009530	None	None	Solyc01g009960	0	0.0707071	0	NA	1	0.929293	1	NA	NA	NA	NA
SV01003	Insertion	SPIMPch01	4792669	4792669	0	SL4.0ch01	4572465	4572477	12	None	None	SPIMP01g0009530	None	None	Solyc01g009960	0.538462	0.0178571	0	0	0.461538	0.982143	1	1	9.30886e-17	NA	NA
SV01004	Deletion	SPIMPch01	4805360	4805382	22	SL4.0ch01	4585166	4585166	0	None	None	SPIMP01g0009540	None	None	None	NA	0	NA	NA	NA	1	NA	NA	NA	NA	NA
SV01005	Insertion	SPIMPch01	4805522	4805522	0	SL4.0ch01	4585306	4585392	86	None	None	SPIMP01g0009540	None	None	None	0.962963	0.952381	NA	NA	0.037037	0.047619	NA	NA	NA	NA	NA
SV01006	Deletion	SPIMPch01	4846530	4846558	28	SL4.0ch01	4626395	4626395	0	None	None	SPIMP01g0009570	None	None	None	0.383721	0.052381	0.00512821	0	0.616279	0.947619	0.994872	1	5.0749e-10	1	1
SV01007	Insertion	SPIMPch01	4855658	4855658	0	SL4.0ch01	4635504	4635515	11	None	None	None	None	None	None	0.702703	0.118902	0.036036	0	0.297297	0.881098	0.963964	1	1.13813e-18	NA	NA
SV01008	Insertion	SPIMPch01	4856018	4856018	0	SL4.0ch01	4635874	4636204	330	None	None	None	None	None	None	0.887755	0.117073	0.0148515	0.0326087	0.112245	0.882927	0.985149	0.967391	3.38578e-45	5.90225e-05	1
SV01009	Deletion	SPIMPch01	4856968	4857025	57	SL4.0ch01	4637150	4637150	0	None	None	None	None	None	None	NA	0	0	0	NA	1	1	1	NA	NA	NA
SV01010	Insertion	SPIMPch01	4857551	4857551	0	SL4.0ch01	4637676	4637690	14	None	None	None	None	None	None	NA	NA	0.0344828	NA	NA	NA	0.965517	NA	NA	NA	NA
SV01011	Insertion	SPIMPch01	4864652	4864652	0	SL4.0ch01	4644799	4644813	14	None	None	None	None	None	None	NA	0.0138889	0.0133333	0	NA	0.986111	0.986667	1	NA	NA	NA
SV01012	Deletion	SPIMPch01	4875799	4875849	50	SL4.0ch01	4655962	4655962	0	None	None	None	None	None	None	NA	0	0	0	NA	1	1	1	NA	NA	NA
SV01013	Deletion	SPIMPch01	4886906	4886918	12	SL4.0ch01	4667021	4667021	0	None	None	None	None	None	None	0.7	0.0437158	0.00552486	0	0.3	0.956284	0.994475	1	NA	1	1
SV01014	Insertion	SPIMPch01	4895475	4895475	0	SL4.0ch01	4675572	4675596	24	None	None	None	None	None	None	1	0.482143	0.269231	NA	0	0.517857	0.730769	NA	NA	NA	NA
SV01015	Insertion	SPIMPch01	4915442	4915442	0	SL4.0ch01	4695563	4695582	19	None	None	None	None	None	None	0.888889	0.2	0.0487805	NA	0.111111	0.8	0.95122	NA	NA	NA	NA
SV01016	Deletion	SPIMPch01	4916763	4916775	12	SL4.0ch01	4696892	4696892	0	None	None	None	None	None	None	0.725	0.0396825	0	0	0.275	0.960317	1	1	NA	NA	NA
SV01017	Insertion	SPIMPch01	4919108	4919108	0	SL4.0ch01	4699218	4699228	10	None	None	None	None	None	None	0.7	0.106952	0.00740741	0	0.3	0.893048	0.992593	1	NA	0.00223917	1
SV01018	Insertion	SPIMPch01	4921094	4921094	0	SL4.0ch01	4701215	4701225	10	None	None	SPIMP01g0009620	None	None	Solyc01g010050	0.15625	0.0456853	0.00571429	0	0.84375	0.954315	0.994286	1	1	1	1
SV01019	Deletion	SPIMPch01	4922048	4923072	1024	SL4.0ch01	4702178	4702179	-1	None	None	SPIMP01g0009620	None	None	Solyc01g010050	0.978261	0.165138	0.0226244	0	0.0217391	0.834862	0.977376	1	9.27279e-49	2.04489e-09	1
SV01020	Deletion	SPIMPch01	4931015	4931080	65	SL4.0ch01	4710120	4710120	0	None	None	None	None	None	Solyc01g010060	1	0.92	NA	NA	0	0.08	NA	NA	NA	NA	NA
SV01021	Deletion	SPIMPch01	4931122	4931156	34	SL4.0ch01	4710162	4710162	0	None	None	None	None	None	Solyc01g010060	0.977273	1	NA	NA	0.0227273	0	NA	NA	NA	NA	NA
SV01022	Deletion	SPIMPch01	4932035	4970756	38721	SL4.0ch01	4709772	4711042	-1270	SPIMP01g0009640	None	SPIMP01g0009640	None	None	Solyc01g010060	NA	0.0107527	0	0	NA	0.989247	1	1	NA	1	1
SV01023	Insertion	SPIMPch01	4980278	4980278	0	SL4.0ch01	4719293	4719746	453	None	None	None	None	None	None	0.578947	0.386555	0.567164	0.370968	0.421053	0.613445	0.432836	0.629032	NA	1	1
SV01024	Insertion	SPIMPch01	4996830	4996830	0	SL4.0ch01	4736285	4736295	10	None	None	None	None	None	None	NA	NA	NA	NA	NA	NA	NA	NA	NA	NA	NA
SV01025	Deletion	SPIMPch01	5013486	5013551	65	SL4.0ch01	4752946	4752946	0	None	SPIMP01g0009650	None	None	None	None	0.225806	0.014218	0.00921659	0	0.774194	0.985782	0.990783	1	9.13943e-05	1	1
SV01026	Deletion	SPIMPch01	5031431	5031443	12	SL4.0ch01	4770819	4770819	0	None	None	None	None	None	None	NA	0.571429	0.166667	NA	NA	0.428571	0.833333	NA	NA	NA	NA
SV01027	Insertion	SPIMPch01	5036454	5036454	0	SL4.0ch01	4775828	4775852	24	None	None	None	None	None	None	NA	NA	NA	NA	NA	NA	NA	NA	NA	NA	NA
SV01028	Deletion	SPIMPch01	5044985	5045011	26	SL4.0ch01	4784382	4784382	0	None	None	SPIMP01g0009660	None	None	None	NA	0.0714286	0.0714286	0	NA	0.928571	0.928571	1	NA	NA	NA
SV01029	Deletion	SPIMPch01	5058668	5066902	8234	SL4.0ch01	4796996	4798032	-1036	SPIMP01g0009670|SPIMP01g0009680|SPIMP01g0009690	None	SPIMP01g0009670|SPIMP01g0009680|SPIMP01g0009690	None	None	None	NA	0.0306748	0.00465116	0	NA	0.969325	0.995349	1	NA	1	1
SV01030	Insertion	SPIMPch01	5094071	5094071	0	SL4.0ch01	4824152	4824162	10	None	SPIMP01g0009700	None	None	Solyc01g010080	None	0	0	0.0322581	NA	1	1	0.967742	NA	NA	NA	NA
SV01031	Insertion	SPIMPch01	5098257	5098257	0	SL4.0ch01	4828339	4828371	32	None	SPIMP01g0009700	None	None	Solyc01g010080	None	NA	NA	NA	NA	NA	NA	NA	NA	NA	NA	NA
SV01032	Deletion	SPIMPch01	5111811	5111821	10	SL4.0ch01	4841973	4841973	0	None	None	None	None	None	None	0.527778	0.016129	0	0	0.472222	0.983871	1	1	NA	1	1
SV01033	Insertion	SPIMPch01	5118401	5118401	0	SL4.0ch01	4848548	4848561	13	None	None	None	None	None	None	0.414894	0.019802	0	0	0.585106	0.980198	1	1	1.59558e-19	1	1
SV01034	Deletion	SPIMPch01	5118502	5118517	15	SL4.0ch01	4848662	4848662	0	None	None	None	None	None	None	0.723404	0.0207373	0.00925926	0	0.276596	0.979263	0.990741	1	9.29937e-49	1	1
SV01035	Insertion	SPIMPch01	5132729	5132729	0	SL4.0ch01	4857990	4858047	57	None	None	None	Solyc01g150108	None	Solyc01g150109	0.27027	0.0493421	0.0325203	0	0.72973	0.950658	0.96748	1	0.0111805	1	NA
SV01036	Deletion	SPIMPch01	5135214	5135246	32	SL4.0ch01	4860539	4860539	0	None	None	None	None	Solyc01g150109	None	NA	0	NA	NA	NA	1	NA	NA	NA	NA	NA
SV01037	Insertion	SPIMPch01	5148721	5148721	0	SL4.0ch01	4874005	4874059	54	None	None	None	None	None	None	1	0.552632	0.553571	0.65	0	0.447368	0.446429	0.35	NA	NA	NA
SV01038	Deletion	SPIMPch01	5151504	5152413	909	SL4.0ch01	4878552	4878552	0	None	None	None	None	None	None	0.894737	0.815934	0.244318	0.113636	0.105263	0.184066	0.755682	0.886364	1	3.23337e-51	1
SV01039	Deletion	SPIMPch01	5153634	5153726	92	SL4.0ch01	4879773	4879773	0	None	None	None	None	None	None	NA	0	0	NA	NA	1	1	NA	NA	NA	NA
SV01040	Insertion	SPIMPch01	5158879	5158879	0	SL4.0ch01	4884931	4884942	11	None	None	None	None	None	None	0.904762	0.0666667	0.0612245	0	0.0952381	0.933333	0.938776	1	NA	NA	NA
SV01041	Deletion	SPIMPch01	5161505	5161517	12	SL4.0ch01	4887573	4887573	0	None	None	None	None	None	None	0.5	0.00763359	0	0	0.5	0.992366	1	1	NA	NA	NA
SV01042	Deletion	SPIMPch01	5173177	5173205	28	SL4.0ch01	4899237	4899237	0	None	None	None	None	None	None	NA	NA	NA	NA	NA	NA	NA	NA	NA	NA	NA
SV01043	Insertion	SPIMPch01	5175249	5175249	0	SL4.0ch01	4901282	4901308	26	None	None	None	None	None	None	0.0357143	0.0220588	0.0930233	0	0.964286	0.977941	0.906977	1	1	NA	NA
SV01044	Insertion	SPIMPch01	5180667	5180667	0	SL4.0ch01	4906727	4906737	10	None	None	SPIMP01g0009740	None	None	Solyc01g010140	0.971429	0.0425532	0.0625	NA	0.0285714	0.957447	0.9375	NA	NA	NA	NA
SV01045	Deletion	SPIMPch01	5186566	5186577	11	SL4.0ch01	4912632	4912632	0	None	None	None	None	None	None	1	0.0665025	0.010582	0	0	0.933498	0.989418	1	1.57704e-58	1	1
SV01046	Insertion	SPIMPch01	5188346	5188346	0	SL4.0ch01	4914400	4914717	317	None	None	None	None	None	None	1	0.0984456	0.0542169	0.0897436	0	0.901554	0.945783	0.910256	1.12244e-66	1	1
SV01047	Deletion	SPIMPch01	5191200	5191210	10	SL4.0ch01	4917571	4917571	0	None	None	None	None	None	None	1	0.0410628	0.00956938	0.0106383	0	0.958937	0.990431	0.989362	1.06626e-69	1	1
SV01048	Deletion	SPIMPch01	5211947	5212051	104	SL4.0ch01	4938305	4938312	7	None	None	None	None	None	None	0.68	0.0810811	0.0226244	0.0294118	0.32	0.918919	0.977376	0.970588	1.2534e-30	1	1
SV01049	Deletion	SPIMPch01	5216505	5216522	17	SL4.0ch01	4942763	4942763	0	None	None	None	None	None	None	1	0.0580808	0.0108696	0	0	0.941919	0.98913	1	1.4767e-65	1	1
SV01050	Deletion	SPIMPch01	5219607	5219621	14	SL4.0ch01	4945843	4945843	0	None	None	None	None	None	None	0.96875	0.057377	0.00694444	0	0.03125	0.942623	0.993056	1	4.08343e-49	1	1
SV01051	Insertion	SPIMPch01	5224338	5224338	0	SL4.0ch01	4950562	4950612	50	None	None	SPIMP01g0009750	None	None	None	NA	0.8	NA	NA	NA	0.2	NA	NA	NA	NA	NA
SV01052	Insertion	SPIMPch01	5225515	5225515	0	SL4.0ch01	4951784	4961226	9442	None	None	SPIMP01g0009750	None	None	Solyc01g010150	1	0.237864	0.0425532	0.125	0	0.762136	0.957447	0.875	6.61197e-42	2.8684e-11	1
SV01053	Insertion	SPIMPch01	5234842	5234842	0	SL4.0ch01	4970556	4970634	78	None	None	None	None	None	None	0.884615	0.911458	0.984375	0.863636	0.115385	0.0885417	0.015625	0.136364	NA	NA	NA
SV01054	Deletion	SPIMPch01	5243854	5243906	52	SL4.0ch01	4979648	4979648	0	None	SPIMP01g0009760	None	None	None	Solyc01g010170	1	0.247727	0.0520362	0.142857	0	0.752273	0.947964	0.857143	1.30669e-44	2.75877e-12	1
SV01055	Deletion	SPIMPch01	5244051	5244069	18	SL4.0ch01	4979793	4979793	0	None	SPIMP01g0009760	None	None	None	Solyc01g010170	1	0.23399	0.0497382	0.0714286	0	0.76601	0.950262	0.928571	4.27123e-43	2.56921e-09	1
SV01056	Deletion	SPIMPch01	5245947	5245967	20	SL4.0ch01	4981669	4981669	0	None	SPIMP01g0009760	None	None	None	None	0.483333	0.105042	0.0576923	0.148148	0.516667	0.894958	0.942308	0.851852	3.05296e-05	NA	NA
SV01057	Deletion	SPIMPch01	5254718	5254754	36	SL4.0ch01	4990410	4990410	0	None	None	SPIMP01g0009760	None	None	None	0.75	0.037931	0.0119048	0	0.25	0.962069	0.988095	1	NA	1	1
SV01058	Deletion	SPIMPch01	5254835	5254853	18	SL4.0ch01	4990491	4990491	0	None	None	SPIMP01g0009760	None	None	None	0.388889	0.0520833	0.011236	0	0.611111	0.947917	0.988764	1	NA	NA	NA
SV01059	Insertion	SPIMPch01	5257688	5257765	77	SL4.0ch01	4993325	4993404	79	None	None	SPIMP01g0009770	None	None	None	0.75	0.107143	0.157895	NA	0.25	0.892857	0.842105	NA	NA	NA	NA
SV01060	Deletion	SPIMPch01	5263402	5263472	70	SL4.0ch01	4999034	4999034	0	None	SPIMP01g0009770	None	None	Solyc01g010180	None	0.568966	0.115385	0.00980392	0	0.431034	0.884615	0.990196	1	NA	NA	NA
SV01061	Deletion	SPIMPch01	5263559	5263569	10	SL4.0ch01	4999121	4999121	0	None	SPIMP01g0009770	None	None	Solyc01g010180	None	1	0.0882353	0.0151515	0.108108	0	0.911765	0.984848	0.891892	4.74794e-39	0.800919	1
SV01062	Deletion	SPIMPch01	5265453	5265479	26	SL4.0ch01	5001004	5001004	0	None	None	None	None	None	None	0.1	0.00892857	0.0104167	0	0.9	0.991071	0.989583	1	NA	NA	NA
SV01063	Deletion	SPIMPch01	5265953	5265971	18	SL4.0ch01	5001478	5001478	0	None	None	None	None	None	None	NA	0	0	NA	NA	1	1	NA	NA	NA	NA
SV01064	Deletion	SPIMPch01	5268554	5268749	195	SL4.0ch01	5004062	5004086	24	None	None	None	None	None	None	0.464286	0.0283019	0.00707547	0	0.535714	0.971698	0.992925	1	9.61272e-20	1	1
SV01065	Insertion	SPIMPch01	5273679	5273679	0	SL4.0ch01	5009022	5009032	10	None	None	None	None	None	None	0.128205	0.0213904	0	0	0.871795	0.97861	1	1	1	1	1
SV01066	Insertion	SPIMPch01	5279239	5279239	0	SL4.0ch01	5014607	5017121	2514	None	None	None	Solyc01g010210	None	Solyc01g010215	0.741935	0.0530303	0.025641	0	0.258065	0.94697	0.974359	1	4.30563e-25	NA	NA
SV01067	Insertion	SPIMPch01	5279746	5279746	0	SL4.0ch01	5017632	5017643	11	None	None	None	None	None	Solyc01g010215	0.657143	0.0524476	0.0357143	0	0.342857	0.947552	0.964286	1	1.9873e-22	NA	NA
SV01068	Insertion	SPIMPch01	5281622	5281622	0	SL4.0ch01	5019523	5019535	12	None	None	None	None	None	Solyc01g010215	0.708333	0.0607143	0.0185185	0	0.291667	0.939286	0.981481	1	NA	NA	NA
SV01069	Deletion	SPIMPch01	5285925	5285947	22	SL4.0ch01	5023826	5023826	0	None	None	None	None	None	None	NA	0.0346535	0	0	NA	0.965347	1	1	NA	NA	NA
SV01070	Insertion	SPIMPch01	5289001	5289001	0	SL4.0ch01	5026937	5026952	15	None	None	None	None	None	None	0.744186	0.0314286	0.0222222	0.0344828	0.255814	0.968571	0.977778	0.965517	4.52151e-41	1	1
SV01071	Insertion	SPIMPch01	5290694	5290694	0	SL4.0ch01	5028648	5028692	44	None	None	None	None	None	None	0.433333	0.0414013	0.0921053	0.0689655	0.566667	0.958599	0.907895	0.931034	1.04733e-09	1	1
SV01072	Deletion	SPIMPch01	5291113	5291328	215	SL4.0ch01	5029111	5029111	0	None	None	None	None	None	None	0.772727	0.0443925	0.00714286	0	0.227273	0.955607	0.992857	1	4.26741e-44	1	1
SV01073	Deletion	SPIMPch01	5293883	5293894	11	SL4.0ch01	5031669	5031669	0	None	None	None	None	None	Solyc01g010230	0.0666667	0	0.0025641	0	0.933333	1	0.997436	1	1	1	1
SV01074	Deletion	SPIMPch01	5296135	5296157	22	SL4.0ch01	5033911	5033911	0	None	None	None	None	None	Solyc01g010230	1	0.0470297	0.00546448	0	0	0.95297	0.994536	1	2.95211e-70	1	1
SV01075	Insertion	SPIMPch01	5308666	5308666	0	SL4.0ch01	5046421	5046441	20	None	None	None	None	None	None	NA	NA	NA	NA	NA	NA	NA	NA	NA	NA	NA
SV01076	Deletion	SPIMPch01	5310177	5310241	64	SL4.0ch01	5047953	5047953	0	None	None	None	None	None	None	0.98	0.165138	0.0363636	0.214286	0.02	0.834862	0.963636	0.785714	1.00075e-52	4.45641e-06	0.0024496
SV01077	Insertion	SPIMPch01	5312659	5312659	0	SL4.0ch01	5050370	5050400	30	None	None	SPIMP01g0009780	None	None	Solyc01g010240	NA	NA	NA	NA	NA	NA	NA	NA	NA	NA	NA
SV01078	Deletion	SPIMPch01	5314839	5315308	469	SL4.0ch01	5052585	5052585	0	None	SPIMP01g0009780	None	None	Solyc01g010240	None	0.287234	0.0218447	0.00531915	0	0.712766	0.978155	0.994681	1	8.09269e-10	1	1
SV01079	Insertion	SPIMPch01	5316518	5316518	0	SL4.0ch01	5053797	5053828	31	None	SPIMP01g0009780	None	None	Solyc01g010240	None	0.4	0.0421687	0.0117647	0.037037	0.6	0.957831	0.988235	0.962963	1.51301e-09	NA	NA
SV01080	Deletion	SPIMPch01	5327415	5335554	8139	SL4.0ch01	5064720	5064720	0	None	None	None	None	None	None	0.977273	0.0886364	0.00896861	0	0.0227273	0.911364	0.991031	1	1.74377e-60	0.000367102	1
SV01081	Deletion	SPIMPch01	5349986	5349996	10	SL4.0ch01	5079153	5079153	0	None	None	None	None	None	None	0.1	0.3	0.14	NA	0.9	0.7	0.86	NA	NA	NA	NA
SV01082	Deletion	SPIMPch01	5353319	5353349	30	SL4.0ch01	5082474	5082474	0	None	None	SPIMP01g0009800	None	None	Solyc01g010260	1	0.0978261	0.0116279	0	0	0.902174	0.988372	1	NA	NA	NA
SV01083	Deletion	SPIMPch01	5355102	5355141	39	SL4.0ch01	5084227	5084227	0	None	None	SPIMP01g0009800	None	None	Solyc01g010260	0.688889	0.0849057	0.010101	0	0.311111	0.915094	0.989899	1	7.79339e-28	0.0151108	1
SV01084	Deletion	SPIMPch01	5358241	5358277	36	SL4.0ch01	5087326	5087326	0	None	SPIMP01g0009810	None	None	Solyc01g010270	None	0.78125	0.0855856	0.0137615	0	0.21875	0.914414	0.986239	1	7.72434e-39	0.0291097	1
SV01085	Deletion	SPIMPch01	5358617	5358635	18	SL4.0ch01	5087666	5087666	0	None	SPIMP01g0009810	None	None	Solyc01g010270	None	0.260417	0.00452489	0	0	0.739583	0.995475	1	1	1.58585e-13	1	1
SV01086	Deletion	SPIMPch01	5382361	5382393	32	SL4.0ch01	5111394	5111394	0	None	SPIMP01g0009820	None	None	None	None	0.769231	0.165865	0.0276243	0.0238095	0.230769	0.834135	0.972376	0.97619	1.47442e-20	1.33269e-06	1
SV01087	Insertion	SPIMPch01	5387216	5387216	0	SL4.0ch01	5116217	5116253	36	None	None	SPIMP01g0009820	None	None	Solyc01g010290	0.0740741	0.008	0.12766	0	0.925926	0.992	0.87234	1	1	NA	NA
SV01088	Insertion	SPIMPch01	5387671	5387671	0	SL4.0ch01	5116708	5116736	28	None	None	SPIMP01g0009820	None	None	Solyc01g010290	0.7	0.0858896	0.0517241	0	0.3	0.91411	0.948276	1	1.9254e-21	1	1
SV01089	Insertion	SPIMPch01	5388834	5388834	0	SL4.0ch01	5117895	5117935	40	None	None	SPIMP01g0009820	None	None	Solyc01g010290	0.15	0.0869565	0.130435	0.0769231	0.85	0.913043	0.869565	0.923077	NA	NA	NA
SV01090	Deletion	SPIMPch01	5391519	5391557	38	SL4.0ch01	5120617	5120617	0	None	None	None	None	None	None	NA	0	NA	NA	NA	1	NA	NA	NA	NA	NA
SV01091	Insertion	SPIMPch01	5399715	5399715	0	SL4.0ch01	5128778	5128814	36	None	None	None	None	None	None	NA	NA	NA	NA	NA	NA	NA	NA	NA	NA	NA
SV01092	Deletion	SPIMPch01	5402808	5402818	10	SL4.0ch01	5131911	5131911	0	None	None	None	None	None	None	NA	0	0	NA	NA	1	1	NA	NA	NA	NA
SV01093	Insertion	SPIMPch01	5403483	5403483	0	SL4.0ch01	5132576	5132595	19	None	None	None	None	None	None	NA	NA	NA	NA	NA	NA	NA	NA	NA	NA	NA
SV01094	Insertion	SPIMPch01	5425683	5425683	0	SL4.0ch01	5154790	5154808	18	None	None	None	None	None	None	NA	0.28	NA	NA	NA	0.72	NA	NA	NA	NA	NA
SV01095	Insertion	SPIMPch01	5432558	5432558	0	SL4.0ch01	5161688	5161746	58	None	SPIMP01g0009840	None	None	Solyc01g010310	None	0.04	0.0044843	0.00458716	0	0.96	0.995516	0.995413	1	1	1	1
SV01096	Insertion	SPIMPch01	5435032	5435032	0	SL4.0ch01	5164222	5164325	103	None	SPIMP01g0009840	None	None	Solyc01g010310	None	NA	1	NA	NA	NA	0	NA	NA	NA	NA	NA
SV01097	Insertion	SPIMPch01	5435724	5435724	0	SL4.0ch01	5165015	5165025	10	None	SPIMP01g0009840	None	None	None	Solyc01g010310	0.732558	0.0983607	0.013245	0	0.267442	0.901639	0.986755	1	3.33469e-27	0.0865018	1
SV01098	Deletion	SPIMPch01	5435915	5435930	15	SL4.0ch01	5165216	5165216	0	None	None	SPIMP01g0009840	None	None	Solyc01g010310	0.463415	0.00483092	0	0	0.536585	0.995169	1	1	9.96438e-27	1	1
SV01099	Deletion	SPIMPch01	5439531	5439558	27	SL4.0ch01	5168826	5168826	0	None	None	None	None	None	None	0.1875	0	0	NA	0.8125	1	1	NA	NA	NA	NA
SV01100	Deletion	SPIMPch01	5448151	5448468	317	SL4.0ch01	5177418	5177418	0	None	None	SPIMP01g0009860	None	None	Solyc01g010315	0.634146	0.0619048	0.0143541	0	0.365854	0.938095	0.985646	1	3.14152e-25	1	1
SV01101	Insertion	SPIMPch01	5449739	5449739	0	SL4.0ch01	5178691	5178702	11	None	None	None	None	None	None	0.603448	0.137405	0.0533333	0	0.396552	0.862595	0.946667	1	6.84659e-08	NA	NA
SV01102	Insertion	SPIMPch01	5453541	5453541	0	SL4.0ch01	5182509	5184372	1863	None	SPIMP01g0009870	None	Solyc01g010350	None	None	0.0408163	0.00446429	0	0	0.959184	0.995536	1	1	1	1	1
SV01103	Insertion	SPIMPch01	5454191	5454191	0	SL4.0ch01	5185023	5185045	22	None	None	SPIMP01g0009870	None	None	Solyc01g010350	NA	NA	NA	NA	NA	NA	NA	NA	NA	NA	NA
SV01104	Insertion	SPIMPch01	5456484	5456484	0	SL4.0ch01	5187336	5187351	15	None	None	SPIMP01g0009870	None	None	Solyc01g010350	NA	0.0701754	0.266667	NA	NA	0.929825	0.733333	NA	NA	NA	NA
SV01105	Insertion	SPIMPch01	5467992	5467992	0	SL4.0ch01	5198867	5198882	15	None	SPIMP01g0009880	None	None	Solyc01g010360	None	0.0217391	0.00492611	0.0052356	0	0.978261	0.995074	0.994764	1	1	1	1
SV01106	Deletion	SPIMPch01	5468471	5468659	188	SL4.0ch01	5199362	5199362	0	None	SPIMP01g0009880	None	None	Solyc01g010360	None	0.725	0.046875	0	0	0.275	0.953125	1	1	1.43895e-34	0.379348	1
SV01107	Deletion	SPIMPch01	5470104	5470145	41	SL4.0ch01	5200805	5200805	0	None	SPIMP01g0009880	None	None	Solyc01g010360	None	0.666667	0.0657277	0	0	0.333333	0.934272	1	1	2.00006e-29	0.000373189	1
SV01108	Deletion	SPIMPch01	5490565	5490669	104	SL4.0ch01	5221229	5221230	1	None	None	None	None	None	None	0.0204082	0	0	0	0.979592	1	1	1	1	1	1
SV01109	Insertion	SPIMPch01	5490855	5490855	0	SL4.0ch01	5221416	5221539	123	None	None	None	None	None	None	NA	0	0	NA	NA	1	1	NA	NA	NA	NA
SV01110	Deletion	SPIMPch01	5497929	5497944	15	SL4.0ch01	5228609	5228609	0	None	None	SPIMP01g0009900	None	None	Solyc01g010370	0.2	0.0416667	0.0125	0	0.8	0.958333	0.9875	1	NA	NA	NA
SV01111	Insertion	SPIMPch01	5498902	5498902	0	SL4.0ch01	5229567	5229585	18	None	None	SPIMP01g0009900	None	None	Solyc01g010370	0.0833333	0	0.1	NA	0.916667	1	0.9	NA	NA	NA	NA
SV01112	Insertion	SPIMPch01	5503567	5503567	0	SL4.0ch01	5234249	5234259	10	None	None	None	None	None	None	0.0454545	0	0	0.027027	0.954545	1	1	0.972973	NA	1	1
SV01113	Insertion	SPIMPch01	5504877	5504877	0	SL4.0ch01	5235569	5244451	8882	None	None	None	None	None	None	0.25	0.00609756	0.0219298	0	0.75	0.993902	0.97807	1	NA	1	NA
SV01114	Insertion	SPIMPch01	5512394	5512394	0	SL4.0ch01	5251955	5252040	85	None	None	None	None	None	None	NA	NA	NA	NA	NA	NA	NA	NA	NA	NA	NA
SV01115	Deletion	SPIMPch01	5512495	5512507	12	SL4.0ch01	5252141	5252141	0	None	None	None	None	None	None	NA	0.0877193	NA	NA	NA	0.912281	NA	NA	NA	NA	NA
SV01116	Deletion	SPIMPch01	5516943	5516972	29	SL4.0ch01	5256583	5256583	0	None	None	None	None	None	None	0.974359	0.0471204	0.011976	0	0.025641	0.95288	0.988024	1	7.65919e-62	1	1
SV01117	Insertion	SPIMPch01	5517470	5517470	0	SL4.0ch01	5257081	5257110	29	None	None	None	None	None	None	0.631579	0.0639535	0.0588235	0	0.368421	0.936047	0.941176	1	1.01097e-21	1	NA
SV01118	Deletion	SPIMPch01	5519766	5519786	20	SL4.0ch01	5258887	5258887	0	None	None	None	None	None	None	0.0930233	0	0	0	0.906977	1	1	1	NA	NA	NA
SV01119	Deletion	SPIMPch01	5521389	5521539	150	SL4.0ch01	5260492	5260492	0	None	None	None	None	None	None	0.0697674	0	0	0	0.930233	1	1	1	1	1	1
SV01120	Insertion	SPIMPch01	5521905	5526776	4871	SL4.0ch01	5260857	5272215	11358	None	None	SPIMP01g0009910	None	None	None	0.122449	0.00707547	0.00490196	0	0.877551	0.992925	0.995098	1	0.0160978	1	1
SV01121	Deletion	SPIMPch01	5527681	5532818	5137	SL4.0ch01	5273122	5273126	4	SPIMP01g0009910	None	SPIMP01g0009910	None	None	None	0	0	0	0	1	1	1	1	1	1	1
SV01122	Insertion	SPIMPch01	5534127	5534127	0	SL4.0ch01	5274431	5274455	24	None	None	None	None	None	None	0.125	0.00584795	0.0186335	0	0.875	0.994152	0.981366	1	0.208989	1	1
SV01123	Insertion	SPIMPch01	5535896	5535897	1	SL4.0ch01	5276232	5283277	7045	None	None	SPIMP01g0009920	None	None	Solyc01g010390	0.0952381	0.00531915	0.0034965	0	0.904762	0.994681	0.996503	1	1	1	1
SV01124	Deletion	SPIMPch01	5545958	5546161	203	SL4.0ch01	5293351	5293351	0	None	None	None	None	None	None	0.988889	0.892683	0.288177	0.270833	0.0111111	0.107317	0.711823	0.729167	1	6.11341e-70	1
SV01125	Deletion	SPIMPch01	5546815	5546836	21	SL4.0ch01	5294000	5294000	0	None	None	None	None	None	None	0.219512	0.0190476	0.00985222	0	0.780488	0.980952	0.990148	1	3.60528e-05	1	1
SV01126	Deletion	SPIMPch01	5547008	5547022	14	SL4.0ch01	5294172	5294172	0	None	None	None	None	None	None	0.604651	0.0325581	0.00480769	0	0.395349	0.967442	0.995192	1	1.50035e-30	1	1
SV01127	Insertion	SPIMPch01	5547121	5547143	22	SL4.0ch01	5294271	5295077	806	None	None	None	None	None	None	0.33	0.0181818	0.00938967	0	0.67	0.981818	0.99061	1	8.10226e-15	1	1
SV01128	Deletion	SPIMPch01	5551918	5551928	10	SL4.0ch01	5299857	5299857	0	None	None	None	None	None	None	NA	0	0	0	NA	1	1	1	NA	NA	NA
SV01129	Insertion	SPIMPch01	5554725	5554725	0	SL4.0ch01	5302654	5302814	160	None	None	None	None	None	None	NA	0.970588	0.895833	NA	NA	0.0294118	0.104167	NA	NA	NA	NA
SV01130	Deletion	SPIMPch01	5555868	5556121	253	SL4.0ch01	5303963	5303963	0	None	None	None	None	None	None	0.421053	0.0146341	0.00458716	0	0.578947	0.985366	0.995413	1	NA	1	1
SV01131	Insertion	SPIMPch01	5557543	5557543	0	SL4.0ch01	5305388	5305421	33	None	None	None	None	None	None	0.642857	0.0384615	0.0306604	0	0.357143	0.961538	0.96934	1	4.30249e-36	1	1
SV01132	Insertion	SPIMPch01	5568651	5568651	0	SL4.0ch01	5311730	5311754	24	None	None	None	None	None	None	0.267442	0.0311005	0.0166667	0	0.732558	0.9689	0.983333	1	3.0657e-06	1	1
SV01133	Deletion	SPIMPch01	5570294	5579115	8821	SL4.0ch01	5313399	5313399	0	None	None	None	None	None	None	0.347826	0.0150754	0	0	0.652174	0.984925	1	1	2.28453e-15	1	1
SV01134	Insertion	SPIMPch01	5601949	5601949	0	SL4.0ch12	59057963	59057977	14	None	None	None	None	None	None	NA	NA	NA	NA	NA	NA	NA	NA	NA	NA	NA
SV01135	Deletion	SPIMPch01	5602281	5602315	34	SL4.0ch12	59058308	59058308	0	None	None	None	None	None	Solyc12g044440	NA	NA	0	NA	NA	NA	1	NA	NA	NA	NA
SV01136	Deletion	SPIMPch01	5603864	5603928	64	SL4.0ch12	59059854	59059854	0	None	None	None	None	None	Solyc12g044440	NA	NA	NA	NA	NA	NA	NA	NA	NA	NA	NA
SV01137	Insertion	SPIMPch01	5604398	5604398	0	SL4.0ch12	59060322	59060332	10	None	None	None	None	None	Solyc12g044440	1	NA	NA	NA	0	NA	NA	NA	NA	NA	NA
SV01138	Insertion	SPIMPch01	5606795	5606795	0	SL4.0ch01	5330076	5330098	22	None	None	None	None	None	None	0.352941	0.032	0.0192308	0	0.647059	0.968	0.980769	1	NA	NA	NA
SV01139	Insertion	SPIMPch01	5606990	5606990	0	SL4.0ch01	5330295	5330311	16	None	None	None	None	None	None	0.690476	0.0210843	0.0247934	0	0.309524	0.978916	0.975207	1	1.47975e-37	1	NA
SV01140	Insertion	SPIMPch01	5608447	5608447	0	SL4.0ch01	5331771	5331794	23	None	None	None	Solyc01g010400	None	None	0.84375	0.0365854	0.150943	0	0.15625	0.963415	0.849057	1	NA	NA	NA
SV01141	Deletion	SPIMPch01	5615687	5615787	100	SL4.0ch01	5339030	5339123	93	None	None	SPIMP01g0009940	None	None	Solyc01g010410	0.85	0.120482	0.223577	0.145833	0.15	0.879518	0.776423	0.854167	6.49661e-32	1	NA
SV01142	Insertion	SPIMPch01	5616437	5616468	31	SL4.0ch01	5339770	5341044	1274	None	None	SPIMP01g0009940	None	None	Solyc01g010410	0.655556	0.0252525	0.0172414	0	0.344444	0.974747	0.982759	1	1.91457e-37	1	1
SV01143	Insertion	SPIMPch01	5616935	5616935	0	SL4.0ch01	5341511	5341523	12	None	None	SPIMP01g0009940	None	Solyc01g010410	None	0.0232558	0	0.013245	0	0.976744	1	0.986755	1	1	1	1
SV01144	Insertion	SPIMPch01	5619998	5619998	0	SL4.0ch01	5344597	5344619	22	None	None	None	None	None	None	0.823529	NA	NA	NA	0.176471	NA	NA	NA	NA	NA	NA
SV01145	Insertion	SPIMPch01	5626605	5626605	0	SL4.0ch01	5351231	5351245	14	None	None	None	None	None	None	0.617021	0.0509554	0.013245	0	0.382979	0.949045	0.986755	1	5.03983e-26	1	1
SV01146	Insertion	SPIMPch01	5648297	5648297	0	SL4.0ch01	5357375	5360593	3218	None	None	None	None	None	None	0.0681818	0	0	0	0.931818	1	1	1	1	1	1
SV01147	Insertion	SPIMPch01	5652488	5652488	0	SL4.0ch01	5364698	5364710	12	SPIMP01g0009950	None	None	None	None	None	1	0.052356	0.01875	0	0	0.947644	0.98125	1	2.18053e-75	1	1
SV01148	Deletion	SPIMPch01	5654657	5654680	23	SL4.0ch01	5366884	5366884	0	None	SPIMP01g0009950	None	None	None	Solyc01g010430	NA	NA	NA	NA	NA	NA	NA	NA	NA	NA	NA
SV01149	Deletion	SPIMPch01	5659810	5659827	17	SL4.0ch01	5372022	5372022	0	None	SPIMP01g0009950|SPIMP01g0009960	None	None	Solyc01g010430	None	0.9375	0.0491071	0.00892857	0	0.0625	0.950893	0.991071	1	1.00908e-68	1	1
SV01150	Insertion	SPIMPch01	5673530	5673530	0	SL4.0ch01	5385721	5385737	16	None	None	SPIMP01g0009970	None	None	None	0.742424	0.064	0.0392157	0.0833333	0.257576	0.936	0.960784	0.916667	3.11067e-24	NA	NA
SV01151	Deletion	SPIMPch01	5676097	5676137	40	SL4.0ch01	5388306	5388306	0	None	SPIMP01g0009970	None	None	None	None	0.73	0.0366972	0.00917431	0	0.27	0.963303	0.990826	1	3.1666e-46	1	1
SV01152	Deletion	SPIMPch01	5683132	5683203	71	SL4.0ch01	5395301	5395301	0	None	None	None	None	None	None	NA	NA	0	NA	NA	NA	1	NA	NA	NA	NA
SV01153	Insertion	SPIMPch01	5683700	5683700	0	SL4.0ch01	5395798	5395808	10	None	SPIMP01g0009980	None	None	Solyc01g010480	None	0.964286	0.0472637	0.0176471	0	0.0357143	0.952736	0.982353	1	9.77935e-65	1	1
SV01154	Insertion	SPIMPch01	5684622	5684622	0	SL4.0ch01	5396713	5396727	14	None	SPIMP01g0009980	None	None	Solyc01g010480	None	0.77	0.0480769	0.00507614	0	0.23	0.951923	0.994924	1	9.48969e-47	1	1
SV01155	Deletion	SPIMPch01	5688246	5689527	1281	SL4.0ch01	5400336	5401220	884	None	None	SPIMP01g0009980	None	None	Solyc01g010480	0.722222	0.0331492	0.03125	0	0.277778	0.966851	0.96875	1	4.05262e-34	1	1
SV01156	Deletion	SPIMPch01	5691923	5691933	10	SL4.0ch01	5403610	5403610	0	None	None	None	None	Solyc01g010490	None	0.683333	0.0239234	0.00483092	0	0.316667	0.976077	0.995169	1	2.49875e-30	1	1
SV01157	Insertion	SPIMPch01	5695551	5695551	0	SL4.0ch01	5407224	5407237	13	None	None	SPIMP01g0009990	None	None	Solyc01g010490	NA	NA	NA	NA	NA	NA	NA	NA	NA	NA	NA
SV01158	Insertion	SPIMPch01	5703175	5703175	0	SL4.0ch01	5414860	5414873	13	None	None	None	None	None	None	0.166667	0	0.0909091	NA	0.833333	1	0.909091	NA	NA	NA	NA
SV01159	Insertion	SPIMPch01	5704274	5704274	0	SL4.0ch01	5415973	5416093	120	None	None	None	None	None	None	1	0.997191	1	1	0	0.00280899	0	0	1	1	1
SV01160	Insertion	SPIMPch01	5706029	5706029	0	SL4.0ch01	5417840	5417974	134	None	None	SPIMP01g0010000	None	None	None	0.829268	0.120253	0.157895	0.2	0.170732	0.879747	0.842105	0.8	3.30136e-30	NA	NA
SV01161	Deletion	SPIMPch01	5706540	5706559	19	SL4.0ch01	5418485	5418485	0	None	None	SPIMP01g0010000	None	None	None	NA	0	0.0666667	NA	NA	1	0.933333	NA	NA	NA	NA
SV01162	Deletion	SPIMPch01	5707417	5707568	151	SL4.0ch01	5419340	5419340	0	None	None	SPIMP01g0010000	None	None	None	NA	0.00793651	0	0	NA	0.992063	1	1	NA	1	1
SV01163	Insertion	SPIMPch01	5708387	5747121	38734	SL4.0ch01	5420158	5463554	43396	SPIMP01g0010000|SPIMP01g0010010	None	SPIMP01g0010000|SPIMP01g0010010	Solyc01g150111	None	Solyc01g150111	0.755556	0.0522727	0.00666667	0	0.244444	0.947727	0.993333	1	2.45376e-41	1	1
SV01164	Deletion	SPIMPch01	5755147	5755177	30	SL4.0ch01	5471574	5471574	0	None	None	None	None	None	None	NA	NA	NA	NA	NA	NA	NA	NA	NA	NA	NA
SV01165	Insertion	SPIMPch01	5756920	5756920	0	SL4.0ch01	5473323	5473385	62	None	None	None	None	None	None	0.69	0.0368664	0.0138249	0.02	0.31	0.963134	0.986175	0.98	1.00356e-41	1	1
SV01166	Insertion	SPIMPch01	5758989	5758989	0	SL4.0ch01	5475455	5475785	330	None	None	None	None	None	None	1	0.190476	0	NA	0	0.809524	1	NA	NA	NA	NA
SV01167	Insertion	SPIMPch01	5761824	5761824	0	SL4.0ch01	5478621	5478631	10	None	None	None	None	None	None	0.944444	0.0909091	0.0277778	NA	0.0555556	0.909091	0.972222	NA	NA	NA	NA
SV01168	Deletion	SPIMPch01	5765421	5765440	19	SL4.0ch01	5482225	5482225	0	None	SPIMP01g0010020	None	None	None	None	0.114286	0	0	0	0.885714	1	1	1	0.0368021	NA	NA
SV01169	Insertion	SPIMPch01	5766969	5766969	0	SL4.0ch01	5483754	5483775	21	None	SPIMP01g0010020	None	None	None	None	0.727273	0.0895522	0.105263	NA	0.272727	0.910448	0.894737	NA	NA	NA	NA
SV01170	Deletion	SPIMPch01	5779102	5779117	15	SL4.0ch01	5495905	5495905	0	None	None	None	None	None	None	0.967742	0.0520362	0.00462963	0	0.0322581	0.947964	0.99537	1	3.92691e-51	0.837547	1
SV01171	Insertion	SPIMPch01	5787170	5787170	0	SL4.0ch01	5503951	5503964	13	None	None	None	None	None	None	0.28125	0.00970874	0	0	0.71875	0.990291	1	1	9.65253e-13	1	1
SV01172	Insertion	SPIMPch01	5788111	5788111	0	SL4.0ch01	5504905	5504929	24	None	None	None	None	None	None	0.225	0.0310559	0.0277778	0.0454545	0.775	0.968944	0.972222	0.954545	0.0059531	NA	NA
SV01173	Insertion	SPIMPch01	5789952	5789952	0	SL4.0ch01	5506767	5506782	15	None	None	None	None	None	None	1	0.0569948	0.00571429	0.0263158	0	0.943005	0.994286	0.973684	5.98012e-78	1	1
SV01174	Deletion	SPIMPch01	5791825	5802977	11152	SL4.0ch01	5508653	5514685	6032	None	None	None	None	None	None	1	0.040724	0.00669643	0	0	0.959276	0.993304	1	1.26039e-83	1	1
SV01175	Deletion	SPIMPch01	5806365	5806377	12	SL4.0ch01	5518069	5518069	0	None	None	None	None	None	None	0.693548	0.0342105	0.00666667	0	0.306452	0.965789	0.993333	1	2.0707e-28	1	1
SV01176	Insertion	SPIMPch01	5807715	5807715	0	SL4.0ch01	5519406	5519659	253	None	None	None	None	None	None	0.755556	0.0425532	0.00606061	0	0.244444	0.957447	0.993939	1	1.11965e-41	1	1
SV01177	Deletion	SPIMPch01	5809841	5809868	27	SL4.0ch01	5521783	5521794	11	None	None	None	None	None	None	0.65	0	0	0	0.35	1	1	1	NA	1	1
SV01178	Deletion	SPIMPch01	5809971	5810065	94	SL4.0ch01	5521897	5521897	0	None	None	None	None	None	None	0.55	0.0102041	0	0	0.45	0.989796	1	1	NA	1	1
SV01179	Insertion	SPIMPch01	5816988	5817130	142	SL4.0ch01	5533352	5533511	159	None	None	None	None	None	None	0.659091	0.105839	0.155556	0.220588	0.340909	0.894161	0.844444	0.779412	NA	1	1
SV01180	Deletion	SPIMPch01	5820044	5820089	45	SL4.0ch01	5536424	5536424	0	None	None	None	None	None	None	NA	0	0	NA	NA	1	1	NA	NA	NA	NA
SV01181	Deletion	SPIMPch01	5835730	5835741	11	SL4.0ch01	5552073	5552073	0	None	None	None	None	None	None	0.375	0.012605	0.0125	0	0.625	0.987395	0.9875	1	NA	NA	NA
SV01182	Deletion	SPIMPch01	5836998	5837009	11	SL4.0ch01	5553333	5553333	0	None	None	None	None	None	None	NA	0	0	NA	NA	1	1	NA	NA	NA	NA
SV01183	Deletion	SPIMPch01	5841694	5841711	17	SL4.0ch01	5558030	5558030	0	None	None	None	None	None	None	0.933333	0.0123762	0	0	0.0666667	0.987624	1	1	NA	1	1
SV01184	Deletion	SPIMPch01	5848761	5848775	14	SL4.0ch01	5565081	5565081	0	None	None	None	None	None	None	1	0.00943396	0	0	0	0.990566	1	1	NA	1	1
SV01185	Insertion	SPIMPch01	5857262	5857262	0	SL4.0ch01	5573560	5573582	22	None	None	SPIMP01g0010040	None	None	Solyc01g010520	0.333333	0.0113636	0.0617284	0	0.666667	0.988636	0.938272	1	NA	NA	NA
SV01186	Deletion	SPIMPch01	5857918	5857929	11	SL4.0ch01	5574244	5574244	0	None	None	SPIMP01g0010040	None	None	Solyc01g010520	0.435484	0.0315789	0.00662252	0	0.564516	0.968421	0.993377	1	1.9489e-12	1	1
SV01187	Deletion	SPIMPch01	5865612	5865645	33	SL4.0ch01	5581922	5581922	0	SPIMP01g0010040	None	None	Solyc01g010520	None	None	1	0.0458716	0.00469484	0	0	0.954128	0.995305	1	3.49702e-84	1	1
SV01188	Insertion	SPIMPch01	5866980	5866980	0	SL4.0ch01	5583253	5583270	17	None	None	None	None	None	None	0.25	0.00543478	0.0130719	0.030303	0.75	0.994565	0.986928	0.969697	2.15078e-08	1	1
SV01189	Insertion	SPIMPch01	5868097	5868097	0	SL4.0ch01	5584384	5584420	36	None	None	None	None	None	None	0.944444	0.109375	0.0512821	NA	0.0555556	0.890625	0.948718	NA	NA	NA	NA
SV01190	Insertion	SPIMPch01	5869424	5869457	33	SL4.0ch01	5585741	5586028	287	None	None	None	None	None	None	0.333333	0.042654	0.0231959	0	0.666667	0.957346	0.976804	1	3.26922e-08	1	1
SV01191	Deletion	SPIMPch01	5869565	5870622	1057	SL4.0ch01	5586136	5586136	0	None	None	None	None	None	None	0.358696	0.0318182	0.00917431	0	0.641304	0.968182	0.990826	1	9.05106e-13	1	1
SV01192	Deletion	SPIMPch01	5877401	5877921	520	SL4.0ch01	5592919	5593378	459	None	SPIMP01g0010060	None	None	Solyc01g010540	None	0.93617	0.0536585	0.00980392	0	0.0638298	0.946341	0.990196	1	2.23976e-64	1	1
SV01193	Deletion	SPIMPch01	5878520	5878545	25	SL4.0ch01	5593977	5593977	0	None	None	None	None	None	None	0.117647	0	0.0217391	NA	0.882353	1	0.978261	NA	NA	NA	NA
SV01194	Deletion	SPIMPch01	5881932	5881951	19	SL4.0ch01	5597361	5597361	0	None	SPIMP01g0010070	None	None	None	Solyc01g010550	0.930233	0.0780142	0.0263158	NA	0.0697674	0.921986	0.973684	NA	7.89904e-48	NA	NA
SV01195	Deletion	SPIMPch01	5885000	5885026	26	SL4.0ch01	5600410	5600410	0	None	None	SPIMP01g0010070	None	None	None	NA	0	0.00909091	0	NA	1	0.990909	1	NA	NA	NA
SV01196	Deletion	SPIMPch01	5889850	5889874	24	SL4.0ch01	5605229	5605229	0	None	None	None	None	None	None	0.925	0.0365854	0.0046729	0	0.075	0.963415	0.995327	1	4.66759e-60	1	1
SV01197	Deletion	SPIMPch01	5902134	5902147	13	SL4.0ch01	5617471	5617471	0	None	None	None	None	None	None	0.948718	0.052381	0.00985222	0	0.0512821	0.947619	0.990148	1	4.26617e-58	1	1
SV01198	Insertion	SPIMPch01	5924005	5924005	0	SL4.0ch01	5639313	5639336	23	None	None	None	None	None	None	0.5	0.0131579	0.0308642	0	0.5	0.986842	0.969136	1	1.10204e-26	1	1
SV01199	Deletion	SPIMPch01	5934821	5953371	18550	SL4.0ch01	5650104	5660957	10853	SPIMP01g0010120|SPIMP01g0010130	None	SPIMP01g0010110|SPIMP01g0010120|SPIMP01g0010130	None	None	Solyc01g010600	0.666667	0.0296804	0.00888889	0	0.333333	0.97032	0.991111	1	1.59759e-38	1	1
SV01200	Insertion	SPIMPch01	5953716	5953718	2	SL4.0ch01	5661302	5661333	31	None	None	None	None	None	None	0.651163	0.0224719	0.025	0	0.348837	0.977528	0.975	1	3.17178e-35	1	1
SV01201	Deletion	SPIMPch01	5953969	5953981	12	SL4.0ch01	5661584	5661584	0	None	None	None	None	None	None	0.5	0.0106383	0.00632911	0	0.5	0.989362	0.993671	1	1.91322e-18	1	1
SV01202	Deletion	SPIMPch01	5954038	5954053	15	SL4.0ch01	5661641	5661641	0	None	None	None	None	None	None	0.1875	0.010929	0	0	0.8125	0.989071	1	1	NA	1	1
SV01203	Insertion	SPIMPch01	5955985	5955985	0	SL4.0ch01	5663581	5667309	3728	None	None	None	None	None	None	0.984848	0.0650685	0.0102041	0.047619	0.0151515	0.934932	0.989796	0.952381	4.46621e-48	NA	NA
SV01204	Deletion	SPIMPch01	5956107	5956118	11	SL4.0ch01	5667433	5667433	0	None	None	None	None	None	None	1	0.0524691	0.00763359	0	0	0.947531	0.992366	1	4.50569e-53	1	NA
SV01205	Deletion	SPIMPch01	5987868	5987879	11	SL4.0ch01	5699132	5699132	0	None	None	SPIMP01g0010150	None	None	Solyc01g010650	1	0.0732984	0.0128205	0	0	0.926702	0.987179	1	2.29022e-61	1	1
SV01206	Insertion	SPIMPch01	5990887	5990887	0	SL4.0ch01	5702137	5702147	10	None	None	None	None	None	None	0.740741	0.072	0.028169	0	0.259259	0.928	0.971831	1	1.71392e-19	NA	NA
SV01207	Insertion	SPIMPch01	5991181	5991181	0	SL4.0ch01	5702441	5702507	66	None	None	None	None	None	None	NA	1	NA	NA	NA	0	NA	NA	NA	NA	NA
SV01208	Insertion	SPIMPch01	5992775	5992775	0	SL4.0ch01	5704100	5704111	11	None	None	None	None	None	None	0.826087	0.0598958	0.00571429	0	0.173913	0.940104	0.994286	1	4.26636e-46	1	1
SV01209	Insertion	SPIMPch01	5998932	5998932	0	SL4.0ch01	5710269	5710284	15	None	None	SPIMP01g0010160	None	None	Solyc01g010660	1	0.24	0	NA	0	0.76	1	NA	NA	NA	NA
SV01210	Deletion	SPIMPch01	6000110	6000121	11	SL4.0ch01	5711458	5711458	0	None	SPIMP01g0010160	None	None	Solyc01g010660	None	0.416667	0.0416667	0	0	0.583333	0.958333	1	1	2.19758e-15	0.365541	1
SV01211	Deletion	SPIMPch01	6000203	6000305	102	SL4.0ch01	5711540	5711569	29	None	SPIMP01g0010160	None	None	Solyc01g010660	None	0.205128	0.0238095	0.00342466	0	0.794872	0.97619	0.996575	1	0.0309199	1	NA
SV01212	Deletion	SPIMPch01	6003773	6003961	188	SL4.0ch01	5715041	5715041	0	None	SPIMP01g0010160	None	None	Solyc01g010660	None	0.94	0.0545455	0.00892857	0	0.06	0.945455	0.991071	1	2.75276e-69	1	1
SV01213	Insertion	SPIMPch01	6007917	6007917	0	SL4.0ch01	5718975	5727575	8600	None	None	None	None	None	Solyc01g010670	0.433333	0	0.00420168	0	0.566667	1	0.995798	1	2.03589e-19	1	1
SV01214	Insertion	SPIMPch01	6040146	6040147	1	SL4.0ch01	5746672	5756394	9722	None	SPIMP01g0010170	None	None	None	None	NA	0.5	0.0333333	NA	NA	0.5	0.966667	NA	NA	NA	NA
SV01215	Deletion	SPIMPch01	6054436	6054464	28	SL4.0ch01	5770776	5770776	0	None	None	SPIMP01g0010180	None	None	Solyc01g010700	NA	0.027027	0.0166667	NA	NA	0.972973	0.983333	NA	NA	NA	NA
SV01216	Deletion	SPIMPch01	6072487	6072503	16	SL4.0ch01	5788801	5788801	0	None	SPIMP01g0010190	None	None	Solyc01g010720	None	0.428571	0.00561798	0	0	0.571429	0.994382	1	1	NA	1	1
SV01217	Insertion	SPIMPch01	6073210	6073210	0	SL4.0ch01	5789508	5789542	34	None	SPIMP01g0010190	None	None	Solyc01g010720	None	0.871795	0.0875	0.028169	0	0.128205	0.9125	0.971831	1	NA	NA	NA
SV01218	Insertion	SPIMPch01	6075461	6075461	0	SL4.0ch01	5791789	5791835	46	None	SPIMP01g0010190	None	None	Solyc01g010720	None	0.958333	0.391304	0.204545	NA	0.0416667	0.608696	0.795455	NA	NA	NA	NA
SV01219	Deletion	SPIMPch01	6078801	6079118	317	SL4.0ch01	5795173	5795173	0	None	SPIMP01g0010190	None	None	Solyc01g010720	None	0.707317	0.046798	0.0101523	0	0.292683	0.953202	0.989848	1	2.84748e-34	1	1
SV01220	Deletion	SPIMPch01	6079514	6081465	1951	SL4.0ch01	5795568	5795568	0	None	SPIMP01g0010190	None	None	Solyc01g010720	None	0.771739	0.043379	0.00452489	0	0.228261	0.956621	0.995475	1	3.98537e-46	1	1
SV01221	Insertion	SPIMPch01	6084309	6084309	0	SL4.0ch01	5798412	5798426	14	None	None	SPIMP01g0010190	None	None	Solyc01g010720	NA	0.0686275	0.333333	NA	NA	0.931373	0.666667	NA	NA	NA	NA
SV01222	Deletion	SPIMPch01	6090450	6090462	12	SL4.0ch01	5804565	5804565	0	None	None	None	None	None	None	0.0882353	0.0430108	0	0	0.911765	0.956989	1	1	NA	NA	NA
SV01223	Deletion	SPIMPch01	6095566	6095587	21	SL4.0ch01	5809665	5809665	0	None	None	None	None	None	None	0.694444	0.0349462	0.0125	0	0.305556	0.965054	0.9875	1	1.11073e-31	1	1
SV01224	Insertion	SPIMPch01	6099186	6099186	0	SL4.0ch01	5813260	5813271	11	None	None	None	None	None	None	0.0227273	0	0.0115607	0	0.977273	1	0.988439	1	1	1	1
SV01225	Deletion	SPIMPch01	6101552	6102294	742	SL4.0ch01	5815633	5815633	0	None	SPIMP01g0010200	None	None	Solyc01g010740	None	0.1	0.00487805	0	0	0.9	0.995122	1	1	NA	1	1
SV01226	Insertion	SPIMPch01	6105282	6105282	0	SL4.0ch01	5818621	5818647	26	None	SPIMP01g0010200	None	None	None	Solyc01g010740	0.0434783	0	0.00543478	0	0.956522	1	0.994565	1	1	1	1
SV01227	Insertion	SPIMPch01	6123778	6123778	0	SL4.0ch01	5837132	5837151	19	None	None	None	None	None	None	0.287234	0.00512821	0.00606061	0	0.712766	0.994872	0.993939	1	3.28464e-14	1	1
SV01228	Insertion	SPIMPch01	6129580	6129581	1	SL4.0ch01	5842949	5849607	6658	None	None	None	None	None	None	0.956522	0.241706	0.392019	0.34	0.0434783	0.758294	0.607981	0.66	3.84292e-35	0.167146	1
SV01229	Insertion	SPIMPch01	6130092	6130092	0	SL4.0ch01	5850119	5851606	1487	None	None	None	None	None	None	0.928571	0.0625	0.00617284	0	0.0714286	0.9375	0.993827	1	1.11276e-54	1	1
SV01230	Deletion	SPIMPch01	6130971	6130989	18	SL4.0ch01	5852485	5852485	0	None	None	None	None	None	None	NA	0.0588235	0	NA	NA	0.941176	1	NA	NA	NA	NA
SV01231	Deletion	SPIMPch01	6146337	6146353	16	SL4.0ch01	5867836	5867836	0	None	None	SPIMP01g0010240	None	None	Solyc01g010770	NA	0	NA	NA	NA	1	NA	NA	NA	NA	NA
SV01232	Insertion	SPIMPch01	6147500	6147500	0	SL4.0ch01	5868982	5869027	45	None	None	SPIMP01g0010240	None	Solyc01g010780	Solyc01g010770	0.12	0	0.0182648	0.01	0.88	1	0.981735	0.99	5.51579e-05	1	1
SV01233	Deletion	SPIMPch01	6152638	6152683	45	SL4.0ch01	5874164	5874168	4	None	SPIMP01g0010250	None	None	Solyc01g010780	None	0.989796	0.0950226	0.00909091	0	0.0102041	0.904977	0.990909	1	2.93468e-67	0.000118189	1
SV01234	Insertion	SPIMPch01	6152874	6152874	0	SL4.0ch01	5874359	5874371	12	None	SPIMP01g0010250	None	None	Solyc01g010780	None	0.96875	0.0957447	0.0135135	0.0555556	0.03125	0.904255	0.986486	0.944444	NA	NA	NA
SV01235	Deletion	SPIMPch01	6154225	6154277	52	SL4.0ch01	5875715	5875715	0	None	None	SPIMP01g0010250	None	None	Solyc01g010780	0.205882	0.015625	0	0	0.794118	0.984375	1	1	0.000895537	1	1
SV01236	Insertion	SPIMPch01	6154282	6154282	0	SL4.0ch01	5875720	5875731	11	None	None	SPIMP01g0010250	None	None	Solyc01g010780	0.413793	0.0337838	0	0	0.586207	0.966216	1	1	2.92918e-09	NA	NA
SV01237	Deletion	SPIMPch01	6159193	6159213	20	SL4.0ch01	5880657	5880657	0	None	None	None	None	None	None	NA	NA	NA	NA	NA	NA	NA	NA	NA	NA	NA
SV01238	Insertion	SPIMPch01	6163941	6164599	-658	SL4.0ch01	5886042	5891533	5491	None	None	None	None	None	None	0.808824	0.00534759	0	0	0.191176	0.994652	1	1	3.42695e-50	1	1
SV01239	Deletion	SPIMPch01	6164047	6164057	10	SL4.0ch01	5891644	5891644	0	None	None	None	None	None	None	NA	0	0	NA	NA	1	1	NA	NA	NA	NA
SV01240	Insertion	SPIMPch01	6172473	6172473	0	SL4.0ch01	5900060	5900090	30	None	None	None	None	None	None	0.75	0	0	NA	0.25	1	1	NA	NA	NA	NA
SV01241	Deletion	SPIMPch01	6174346	6176398	2052	SL4.0ch01	5901965	5902227	262	None	None	None	None	None	None	0.97619	0.0721154	0.00896861	0	0.0238095	0.927885	0.991031	1	6.70097e-61	0.0774149	1
SV01242	Deletion	SPIMPch01	6177595	6178681	1086	SL4.0ch01	5903425	5903425	0	None	None	None	None	None	None	0.851064	0.0427928	0.00888889	0	0.148936	0.957207	0.991111	1	6.73348e-57	1	1
SV01243	Deletion	SPIMPch01	6181155	6181166	11	SL4.0ch01	5905898	5905898	0	None	None	None	None	None	None	0.758621	0.0368421	0.00564972	0	0.241379	0.963158	0.99435	1	5.01409e-31	1	1
SV01244	Deletion	SPIMPch01	6186147	6186187	40	SL4.0ch01	5910882	5910882	0	None	None	None	None	None	None	NA	NA	NA	NA	NA	NA	NA	NA	NA	NA	NA
SV01245	Insertion	SPIMPch01	6188777	6188777	0	SL4.0ch01	5913474	5913484	10	None	None	None	None	None	None	0.135135	0	0.00621118	0.03125	0.864865	1	0.993789	0.96875	0.000552673	1	1
SV01246	Deletion	SPIMPch01	6194183	6194213	30	SL4.0ch01	5918892	5918892	0	None	None	None	None	None	None	NA	0.0126582	0	0	NA	0.987342	1	1	NA	NA	NA
SV01247	Insertion	SPIMPch01	6209253	6209253	0	SL4.0ch01	5933929	5933942	13	None	None	None	None	None	None	0.375	0.00606061	0.0291262	0	0.625	0.993939	0.970874	1	2.3064e-14	NA	NA
SV01248	Deletion	SPIMPch01	6210279	6210292	13	SL4.0ch01	5934968	5934968	0	None	None	None	None	None	None	1	0.0238095	0.00469484	0	0	0.97619	0.995305	1	3.51196e-68	1	1
SV01249	Deletion	SPIMPch01	6213502	6213611	109	SL4.0ch01	5938179	5938179	0	None	None	None	None	None	None	NA	0.00245098	0.00966184	0.0111111	NA	0.997549	0.990338	0.988889	NA	1	1
SV01250	Deletion	SPIMPch01	6218434	6218454	20	SL4.0ch01	5943004	5943004	0	None	None	None	None	None	None	NA	0.0846154	0.0769231	0.1875	NA	0.915385	0.923077	0.8125	NA	NA	NA
SV01251	Deletion	SPIMPch01	6220204	6220967	763	SL4.0ch01	5944728	5944728	0	None	None	None	None	None	None	NA	NA	NA	NA	NA	NA	NA	NA	NA	NA	NA
SV01252	Deletion	SPIMPch01	6222142	6222186	44	SL4.0ch01	5945905	5945905	0	None	None	None	None	None	None	NA	NA	NA	NA	NA	NA	NA	NA	NA	NA	NA
SV01253	Insertion	SPIMPch01	6225454	6225454	0	SL4.0ch01	5949172	5949224	52	None	None	None	None	None	None	NA	0.0178571	0.0547945	0.0789474	NA	0.982143	0.945205	0.921053	NA	1	1
SV01254	Insertion	SPIMPch01	6246283	6246283	0	SL4.0ch01	5970045	5970075	30	None	None	None	None	None	None	NA	NA	NA	NA	NA	NA	NA	NA	NA	NA	NA
SV01255	Deletion	SPIMPch01	6255423	6255459	36	SL4.0ch01	5979200	5979200	0	None	None	None	None	None	None	0.1	0	0.0138889	0	0.9	1	0.986111	1	NA	NA	NA
SV01256	Deletion	SPIMPch01	6281412	6281452	40	SL4.0ch01	6005146	6005146	0	None	None	None	None	None	None	NA	0.0795455	0.0232558	0	NA	0.920455	0.976744	1	NA	NA	NA
SV01257	Insertion	SPIMPch01	6281675	6281675	0	SL4.0ch01	6005369	6005405	36	None	None	None	None	None	None	0.714286	0.5	0.8125	NA	0.285714	0.5	0.1875	NA	NA	NA	NA
SV01258	Deletion	SPIMPch01	6297820	6297840	20	SL4.0ch01	6021564	6021564	0	None	None	None	None	None	None	0.904762	0.918605	0.444444	NA	0.0952381	0.0813953	0.555556	NA	NA	NA	NA
SV01259	Insertion	SPIMPch01	6325879	6325879	0	SL4.0ch01	6050537	6050551	14	None	None	None	None	None	None	NA	0.954545	NA	NA	NA	0.0454545	NA	NA	NA	NA	NA
SV01260	Insertion	SPIMPch01	6327086	6327086	0	SL4.0ch01	6051761	6051789	28	None	None	None	None	None	None	NA	NA	NA	NA	NA	NA	NA	NA	NA	NA	NA
SV01261	Deletion	SPIMPch01	6327337	6327362	25	SL4.0ch01	6052040	6052040	0	None	None	None	None	None	None	0.986842	0.5	0.285156	0.290323	0.0131579	0.5	0.714844	0.709677	5.1481e-14	0.00813306	1
SV01262	Deletion	SPIMPch01	6361750	6361764	14	SL4.0ch01	6086423	6086423	0	None	None	None	None	None	None	0.7375	0.319767	0.0675676	0.153846	0.2625	0.680233	0.932432	0.846154	5.52235e-07	1.22466e-11	1
SV01263	Deletion	SPIMPch01	6392257	6392287	30	SL4.0ch01	6116917	6116917	0	None	None	None	None	None	None	0.972222	0.605769	0.248092	0.310345	0.0277778	0.394231	0.751908	0.689655	9.79445e-07	2.01398e-13	1
SV01264	Insertion	SPIMPch01	6401252	6401252	0	SL4.0ch01	6125954	6125970	16	None	None	None	None	None	None	NA	NA	NA	NA	NA	NA	NA	NA	NA	NA	NA
SV01265	Deletion	SPIMPch01	6402551	6402577	26	SL4.0ch01	6127265	6127265	0	None	None	None	None	None	None	0.14	0.00884956	0	NA	0.86	0.99115	1	NA	1	NA	NA
SV01266	Deletion	SPIMPch01	6418322	6418352	30	SL4.0ch01	6143012	6143012	0	None	None	None	None	None	None	0.8	0.285714	0.183673	NA	0.2	0.714286	0.816327	NA	NA	NA	NA
SV01267	Deletion	SPIMPch01	6433612	6433636	24	SL4.0ch01	6158256	6158256	0	None	None	None	None	None	None	NA	0.222222	NA	NA	NA	0.777778	NA	NA	NA	NA	NA
SV01268	Deletion	SPIMPch01	6440050	6440077	27	SL4.0ch01	6164677	6164677	0	None	None	None	None	None	None	1	NA	NA	NA	0	NA	NA	NA	NA	NA	NA
SV01269	Insertion	SPIMPch01	6453515	6453515	0	SL4.0ch01	5971116	5971134	18	None	None	None	None	None	None	NA	NA	NA	NA	NA	NA	NA	NA	NA	NA	NA
SV01270	Insertion	SPIMPch01	6536491	6536567	76	SL4.0ch01	6059477	6059555	78	None	None	None	None	None	None	0.969697	0.625	0.285714	NA	0.030303	0.375	0.714286	NA	NA	NA	NA
SV01271	Insertion	SPIMPch01	6542232	6542232	0	SL4.0ch01	6065223	6065233	10	None	None	None	None	None	None	NA	NA	NA	NA	NA	NA	NA	NA	NA	NA	NA
SV01272	Insertion	SPIMPch01	6563359	6563359	0	SL4.0ch01	6086371	6086387	16	None	None	None	None	None	None	NA	NA	NA	NA	NA	NA	NA	NA	NA	NA	NA
SV01273	Insertion	SPIMPch01	6594994	6594994	0	SL4.0ch01	6156814	6156845	31	None	None	None	None	None	None	NA	NA	NA	NA	NA	NA	NA	NA	NA	NA	NA
SV01274	Insertion	SPIMPch01	6621073	6621073	0	SL4.0ch01	6182881	6182895	14	None	None	None	None	None	None	0.25	0	0.0217391	0	0.75	1	0.978261	1	NA	NA	NA
SV01275	Insertion	SPIMPch01	6628199	6628199	0	SL4.0ch01	6190004	6190038	34	None	None	None	None	None	None	0.307692	0.0166667	0.02	0	0.692308	0.983333	0.98	1	NA	NA	NA
SV01276	Insertion	SPIMPch01	6636099	6636148	49	SL4.0ch01	6197940	6198621	681	None	None	None	None	None	None	0.12766	0	0.00297619	0	0.87234	1	0.997024	1	8.22593e-05	1	1
SV01277	Insertion	SPIMPch01	6646954	6646954	0	SL4.0ch01	6209424	6209519	95	None	None	None	None	None	None	0.153846	0.108	0.335938	0.333333	0.846154	0.892	0.664062	0.666667	1	NA	NA
SV01278	Insertion	SPIMPch01	6667589	6667589	0	SL4.0ch01	6230162	6230177	15	None	None	None	None	None	None	0.22093	0.00561798	0.00699301	0.0285714	0.77907	0.994382	0.993007	0.971429	4.42793e-08	1	1
SV01279	Deletion	SPIMPch01	6677681	6677709	28	SL4.0ch01	6240268	6240268	0	None	None	None	None	None	None	0	0	0	0	1	1	1	1	NA	1	1
SV01280	Deletion	SPIMPch01	6689215	6689225	10	SL4.0ch01	6251765	6251765	0	None	None	SPIMP01g0010290	None	None	Solyc01g010820	1	0.039604	0.00518135	0	0	0.960396	0.994819	1	2.70501e-56	1	1
SV01281	Insertion	SPIMPch01	6714997	6714997	0	SL4.0ch01	6277518	6277531	13	None	None	None	None	None	None	1	0.0721925	0.0397351	0	0	0.927807	0.960265	1	1.37641e-68	1	1
SV01282	Insertion	SPIMPch01	6717408	6717408	0	SL4.0ch01	6279945	6280215	270	None	None	None	None	None	None	0.1875	0.00456621	0	0	0.8125	0.995434	1	1	2.82697e-05	1	1
SV01283	Insertion	SPIMPch01	6731568	6731568	0	SL4.0ch01	6294376	6294426	50	None	None	None	None	None	None	1	1	NA	NA	0	0	NA	NA	NA	NA	NA
SV01284	Insertion	SPIMPch01	6736115	6736115	0	SL4.0ch01	6298973	6299311	338	None	None	None	None	None	None	0.244444	0	0.00546448	0	0.755556	1	0.994536	1	3.14203e-13	1	1
SV01285	Deletion	SPIMPch01	6745877	6745895	18	SL4.0ch01	6309071	6309071	0	None	None	None	None	None	None	0.0952381	0	0	0	0.904762	1	1	1	0.0426785	1	1
SV01286	Deletion	SPIMPch01	6748016	6748028	12	SL4.0ch01	6311192	6311192	0	None	None	None	None	None	Solyc01g010840	0.588889	0.0462963	0.00480769	0	0.411111	0.953704	0.995192	1	6.89007e-27	1	1
SV01287	Insertion	SPIMPch01	6749460	6749460	0	SL4.0ch01	6312624	6312693	69	None	None	None	None	None	None	0.78	0.0566038	0.0246305	0.0416667	0.22	0.943396	0.975369	0.958333	5.89883e-46	1	1
SV01288	Insertion	SPIMPch01	6752329	6752329	0	SL4.0ch01	6315555	6315565	10	None	None	None	None	None	None	0.102564	0	0.0078125	0	0.897436	1	0.992188	1	0.0526685	1	1
SV01289	Insertion	SPIMPch01	6756321	6756321	0	SL4.0ch01	6319556	6319584	28	None	None	None	None	None	None	0.47	0.0277778	0.00970874	0	0.53	0.972222	0.990291	1	2.08449e-23	1	1
SV01290	Deletion	SPIMPch01	6771445	6771461	16	SL4.0ch01	6334686	6334686	0	None	SPIMP01g0010320	None	None	Solyc01g010860	None	0.946809	0.0642857	0.00956938	0	0.0531915	0.935714	0.990431	1	1.17153e-63	1	1
SV01291	Deletion	SPIMPch01	6777912	6777969	57	SL4.0ch01	6341134	6341134	0	None	SPIMP01g0010330	None	None	Solyc01g010870	None	1	0.72619	0.244444	0.625	0	0.27381	0.755556	0.375	NA	NA	NA
SV01292	Deletion	SPIMPch01	6783504	6783952	448	SL4.0ch01	6346669	6346669	0	None	SPIMP01g0010330	SPIMP01g0010330	None	Solyc01g010870	None	0.109375	0	0.00742574	0	0.890625	1	0.992574	1	0.0362704	1	1
SV01293	Insertion	SPIMPch01	6784262	6784262	0	SL4.0ch01	6346979	6347000	21	None	None	SPIMP01g0010330	None	None	Solyc01g010870	0.460526	0.0492958	0.0277778	0.0384615	0.539474	0.950704	0.972222	0.961538	5.96911e-12	NA	NA
SV01294	Deletion	SPIMPch01	6784709	6784726	17	SL4.0ch01	6347448	6347448	0	None	None	SPIMP01g0010330	None	None	Solyc01g010870	0.25	0.030303	0	0	0.75	0.969697	1	1	NA	NA	NA
SV01295	Insertion	SPIMPch01	6789987	6789987	0	SL4.0ch01	6352711	6352866	155	None	SPIMP01g0010340	None	None	Solyc01g010880	None	0.170213	0.169811	0.119718	0.145833	0.829787	0.830189	0.880282	0.854167	1	1	1
SV01296	Insertion	SPIMPch01	6802499	6802505	6	SL4.0ch01	6355721	6366391	10670	None	None	None	None	None	Solyc01g010880	0.0526316	0	0	0	0.947368	1	1	1	NA	NA	NA
SV01297	Deletion	SPIMPch01	6809472	6809493	21	SL4.0ch01	6373370	6373370	0	None	None	SPIMP01g0010350	None	None	Solyc01g010890	NA	0.532258	NA	NA	NA	0.467742	NA	NA	NA	NA	NA
SV01298	Deletion	SPIMPch01	6811309	6811329	20	SL4.0ch01	6375178	6375178	0	None	None	SPIMP01g0010350	None	Solyc01g010890	None	NA	0.227273	NA	NA	NA	0.772727	NA	NA	NA	NA	NA
SV01299	Insertion	SPIMPch01	6811814	6811814	0	SL4.0ch01	6375663	6376134	471	None	None	SPIMP01g0010350	None	Solyc01g010890	None	0.857143	0.0377358	0.152174	0	0.142857	0.962264	0.847826	1	NA	NA	NA
SV01300	Deletion	SPIMPch01	6814356	6814368	12	SL4.0ch01	6378667	6378667	0	None	SPIMP01g0010350	None	None	Solyc01g010890	None	0.793478	0.0497512	0.010582	0	0.206522	0.950249	0.989418	1	1.43913e-45	1	1
SV01301	Insertion	SPIMPch01	6815864	6815864	0	SL4.0ch01	6380164	6385739	5575	None	SPIMP01g0010350	None	None	None	None	0.520408	0.00900901	0.0045045	0	0.479592	0.990991	0.995495	1	1.90424e-34	1	1
SV01302	Deletion	SPIMPch01	6818021	6818122	101	SL4.0ch01	6387892	6387987	95	None	SPIMP01g0010360	None	None	Solyc01g010900	None	0.14	0	0.00222222	0	0.86	1	0.997778	1	1.18581e-06	1	1
SV01303	Deletion	SPIMPch01	6820204	6820219	15	SL4.0ch01	6390071	6390071	0	None	SPIMP01g0010360	None	None	Solyc01g010900	None	0.512821	0.00518135	0.00595238	0	0.487179	0.994819	0.994048	1	1.04217e-28	1	1
SV01304	Deletion	SPIMPch01	6836107	6836468	361	SL4.0ch01	6405949	6405949	0	None	None	None	None	None	None	0.0641026	0.0179487	0	0	0.935897	0.982051	1	1	1	1	1
SV01305	Deletion	SPIMPch01	6840446	6840466	20	SL4.0ch01	6409935	6409935	0	None	None	None	None	None	None	0.651163	0.0298165	0.00966184	0	0.348837	0.970183	0.990338	1	1.12144e-35	1	1
SV01306	Insertion	SPIMPch01	6841384	6841384	0	SL4.0ch01	6410853	6412060	1207	None	None	None	None	None	None	0.0222222	0.00465116	0	0.0306122	0.977778	0.995349	1	0.969388	1	1	1
SV01307	Deletion	SPIMPch01	6860334	6860369	35	SL4.0ch01	6431013	6431013	0	None	None	None	None	None	None	NA	NA	NA	NA	NA	NA	NA	NA	NA	NA	NA
SV01308	Insertion	SPIMPch01	6862661	6862661	0	SL4.0ch01	6433308	6433360	52	None	None	None	None	None	None	1	0.990741	0.990385	1	0	0.00925926	0.00961538	0	NA	NA	NA
SV01309	Insertion	SPIMPch01	6863610	6863610	0	SL4.0ch01	6434309	6434373	64	None	None	None	None	None	None	0.7	0.0296804	0.0205479	0.02	0.3	0.97032	0.979452	0.98	3.2876e-45	1	1
SV01310	Deletion	SPIMPch01	6873213	6873223	10	SL4.0ch01	6443969	6443969	0	None	None	None	None	None	None	NA	0.00840336	0	0	NA	0.991597	1	1	NA	NA	NA
SV01311	Insertion	SPIMPch01	6875273	6875273	0	SL4.0ch01	6446021	6446037	16	None	None	None	None	None	None	0.697917	0.0396825	0.00617284	0	0.302083	0.960317	0.993827	1	1.42038e-38	1	1
SV01312	Deletion	SPIMPch01	6883160	6883195	35	SL4.0ch01	6453913	6453913	0	None	None	None	None	None	None	NA	0	0	NA	NA	1	1	NA	NA	NA	NA
SV01313	Insertion	SPIMPch01	6888455	6888455	0	SL4.0ch01	6459171	6459183	12	None	None	None	None	None	None	0.758065	0.149254	0.114286	NA	0.241935	0.850746	0.885714	NA	NA	NA	NA
SV01314	Insertion	SPIMPch01	6889680	6889680	0	SL4.0ch01	6460409	6460443	34	None	None	None	None	None	None	NA	0.03125	0.176471	NA	NA	0.96875	0.823529	NA	NA	NA	NA
SV01315	Deletion	SPIMPch01	6904254	6905226	972	SL4.0ch01	6475000	6475000	0	None	SPIMP01g0010380	None	None	None	Solyc01g010920	0.794118	0.0873016	0.015625	0	0.205882	0.912698	0.984375	1	2.02103e-25	1	1
SV01316	Deletion	SPIMPch01	6906356	6906369	13	SL4.0ch01	6476132	6476132	0	None	SPIMP01g0010380	None	None	None	Solyc01g010920	0.934783	0.0539906	0.00990099	0	0.0652174	0.946009	0.990099	1	1.02459e-63	1	1
SV01317	Insertion	SPIMPch01	6906690	6906690	0	SL4.0ch01	6476453	6476501	48	None	SPIMP01g0010380	None	None	None	Solyc01g010920	0.632653	0.0258216	0.0241546	0.0196078	0.367347	0.974178	0.975845	0.980392	2.18598e-38	1	1
SV01318	Insertion	SPIMPch01	6908699	6908699	0	SL4.0ch01	6478508	6478519	11	None	SPIMP01g0010380	None	None	None	None	NA	NA	NA	NA	NA	NA	NA	NA	NA	NA	NA
SV01319	Deletion	SPIMPch01	6908886	6908902	16	SL4.0ch01	6478706	6478706	0	None	SPIMP01g0010380	None	None	None	None	NA	0	0	0	NA	1	1	1	NA	NA	NA
SV01320	Insertion	SPIMPch01	6924049	6924049	0	SL4.0ch01	6493854	6493904	50	None	SPIMP01g0010380	None	None	Solyc01g010930	None	1	NA	NA	NA	0	NA	NA	NA	NA	NA	NA
SV01321	Insertion	SPIMPch01	6926750	6926750	0	SL4.0ch01	6496604	6496616	12	None	SPIMP01g0010380	None	None	Solyc01g010930	None	0.59375	0.025	0.00571429	0	0.40625	0.975	0.994286	1	1.68893e-33	1	1
SV01322	Insertion	SPIMPch01	6934901	6934901	0	SL4.0ch01	6504763	6504786	23	None	SPIMP01g0010380	None	None	Solyc01g010930	None	0.818182	0.0579268	0.0192308	0	0.181818	0.942073	0.980769	1	NA	1	1
SV01323	Deletion	SPIMPch01	6937497	6937513	16	SL4.0ch01	6507386	6507386	0	None	None	SPIMP01g0010380	None	None	Solyc01g010930	0.72973	0.018617	0.00581395	0	0.27027	0.981383	0.994186	1	3.3054e-40	1	1
SV01324	Insertion	SPIMPch01	6939022	6939022	0	SL4.0ch01	6508893	6512618	3725	None	None	SPIMP01g0010380	None	None	Solyc01g010930	0.93617	0.0544554	0.0116959	0	0.0638298	0.945545	0.988304	1	7.09333e-64	1	1
SV01325	Insertion	SPIMPch01	6973478	6973478	0	SL4.0ch01	6547062	6547709	647	None	None	SPIMP01g0010400	None	None	Solyc01g010950	0.65	0.00938967	0.0123153	0.0108696	0.35	0.99061	0.987685	0.98913	2.63779e-47	1	1
SV01326	Insertion	SPIMPch01	6978772	6978772	0	SL4.0ch01	6552988	6553007	19	None	None	None	None	None	None	0.75	0.0851064	0.0882353	0	0.25	0.914894	0.911765	1	NA	NA	NA
SV01327	Insertion	SPIMPch01	6986241	6986241	0	SL4.0ch01	6560477	6560518	41	None	SPIMP01g0010410	None	None	None	None	NA	0	NA	NA	NA	1	NA	NA	NA	NA	NA
SV01328	Deletion	SPIMPch01	6987693	6987709	16	SL4.0ch01	6561973	6561973	0	None	None	SPIMP01g0010410	None	None	None	NA	0.0274725	0	NA	NA	0.972527	1	NA	NA	NA	NA
SV01329	Deletion	SPIMPch01	6988095	6988111	16	SL4.0ch01	6562359	6562359	0	None	None	SPIMP01g0010410	None	None	None	NA	0	0	0	NA	1	1	1	NA	NA	NA
SV01330	Insertion	SPIMPch01	6997648	6997649	1	SL4.0ch01	6571215	6588134	16919	None	None	None	None	None	None	0.823529	0.0246914	0.027027	0	0.176471	0.975309	0.972973	1	NA	NA	NA
SV01331	Insertion	SPIMPch01	6999251	6999251	0	SL4.0ch01	6589736	6589774	38	None	None	SPIMP01g0010420	None	None	None	1	0.5	0.464286	NA	0	0.5	0.535714	NA	NA	NA	NA
SV01332	Insertion	SPIMPch01	6999906	6999906	0	SL4.0ch01	6590427	6590437	10	None	None	SPIMP01g0010420	None	None	None	0.766667	0	0.0263158	0	0.233333	1	0.973684	1	NA	NA	NA
SV01333	Deletion	SPIMPch01	6999982	6999994	12	SL4.0ch01	6590517	6590517	0	None	None	SPIMP01g0010420	None	None	None	1	0.0483871	0.00847458	0	0	0.951613	0.991525	1	NA	NA	NA
SV01334	Insertion	SPIMPch01	7000056	7000056	0	SL4.0ch01	6590579	6590672	93	None	None	SPIMP01g0010420	None	None	None	0.538462	0.0669643	0.2	0.235294	0.461538	0.933036	0.8	0.764706	4.39782e-09	NA	NA
SV01335	Insertion	SPIMPch01	7002282	7002282	0	SL4.0ch01	6592889	6592901	12	None	SPIMP01g0010420	None	None	None	None	0.393617	0.0122549	0	0	0.606383	0.987745	1	1	3.03299e-20	1	1
SV01336	Deletion	SPIMPch01	7003371	7003448	77	SL4.0ch01	6593991	6593991	0	None	None	None	None	None	None	0.571429	0.047619	0	NA	0.428571	0.952381	1	NA	NA	NA	NA
SV01337	Insertion	SPIMPch01	7004743	7004743	0	SL4.0ch01	6595285	6595323	38	None	None	None	None	None	None	NA	NA	NA	NA	NA	NA	NA	NA	NA	NA	NA
SV01338	Insertion	SPIMPch01	7006869	7006869	0	SL4.0ch01	6597448	6597460	12	None	None	None	None	None	None	0.285714	0.011236	0	NA	0.714286	0.988764	1	NA	NA	NA	NA
SV01339	Insertion	SPIMPch01	7008591	7008591	0	SL4.0ch01	6599183	6599218	35	None	None	None	None	None	None	NA	1	1	NA	NA	0	0	NA	NA	NA	NA
SV01340	Deletion	SPIMPch01	7033798	7034043	245	SL4.0ch01	6624428	6624428	0	None	None	None	None	None	None	0.0384615	0.0410959	0	0.0138889	0.961538	0.958904	1	0.986111	1	1	1
SV01341	Insertion	SPIMPch01	7044335	7044335	0	SL4.0ch01	6634731	6634769	38	None	None	None	None	None	None	NA	NA	NA	NA	NA	NA	NA	NA	NA	NA	NA
SV01342	Insertion	SPIMPch01	7051094	7051094	0	SL4.0ch01	6641525	6642311	786	None	None	None	None	None	None	0.451613	0.0225564	0.0547945	0	0.548387	0.977444	0.945205	1	4.55642e-13	NA	NA
SV01343	Deletion	SPIMPch01	7059896	7059915	19	SL4.0ch01	6651111	6651111	0	None	None	None	None	None	None	NA	0.00308642	0	0.0125	NA	0.996914	1	0.9875	NA	1	1
SV01344	Deletion	SPIMPch01	7064506	7064522	16	SL4.0ch01	6655705	6655705	0	None	None	None	None	None	None	NA	0	0	0	NA	1	1	1	NA	NA	NA
SV01345	Insertion	SPIMPch01	7083754	7083754	0	SL4.0ch01	6674924	6674934	10	None	None	None	None	None	None	1	0.0981595	0.0185185	0	0	0.90184	0.981481	1	2.78184e-55	NA	NA
SV01346	Insertion	SPIMPch01	7083859	7083859	0	SL4.0ch01	6675039	6675053	14	None	None	None	None	None	None	0.133333	0.00824176	0	0	0.866667	0.991758	1	1	0.0287788	1	1
SV01347	Deletion	SPIMPch01	7095262	7095314	52	SL4.0ch01	6686452	6686456	4	None	None	None	None	None	None	0.959459	0.142857	0.0307692	0.0357143	0.0405405	0.857143	0.969231	0.964286	NA	NA	NA
SV01348	Insertion	SPIMPch01	7098247	7098247	0	SL4.0ch01	6689374	6689420	46	None	None	None	None	None	None	0.555556	0.0124224	0.112245	0	0.444444	0.987578	0.887755	1	NA	NA	NA
SV01349	Deletion	SPIMPch01	7109245	7109260	15	SL4.0ch01	6700422	6700422	0	None	None	None	None	None	None	0.111111	0	0	0	0.888889	1	1	1	0.00191339	1	1
SV01350	Insertion	SPIMPch01	7125187	7125187	0	SL4.0ch01	6716341	6716478	137	None	None	None	None	None	None	0.133333	0.0186047	0.0162791	0.0108696	0.866667	0.981395	0.983721	0.98913	0.767604	1	1
SV01351	Indel	SPIMPch01	7128777	7129139	362	SL4.0ch01	6720068	6720430	362	None	None	None	None	None	None	0.122449	0.00930233	0	0	0.877551	0.990698	1	1	0.0477218	1	1
SV01352	Deletion	SPIMPch01	7135871	7135915	44	SL4.0ch01	6727164	6727164	0	None	None	None	None	None	None	0.104167	0.0047619	0	0	0.895833	0.995238	1	1	0.0857915	1	1
SV01353	Deletion	SPIMPch01	7144440	7147205	2765	SL4.0ch01	6735671	6735671	0	None	None	None	None	None	None	0.122449	0.00904977	0	0	0.877551	0.99095	1	1	0.0369446	1	1
SV01354	Deletion	SPIMPch01	7159903	7159916	13	SL4.0ch01	6748368	6748368	0	None	None	None	None	None	None	0.3125	0.0187793	0	0	0.6875	0.981221	1	1	1.09207e-12	1	1
SV01355	Deletion	SPIMPch01	7161690	7161700	10	SL4.0ch01	6750142	6750142	0	None	None	None	None	None	None	1	0.0380952	0.0122549	0	0	0.961905	0.987745	1	9.43281e-74	1	1
SV01356	Deletion	SPIMPch01	7172463	7172544	81	SL4.0ch01	6760904	6760904	0	None	None	None	None	None	None	0.130435	0.0147059	0	0	0.869565	0.985294	1	1	0.306485	1	1
SV01357	Deletion	SPIMPch01	7173149	7173226	77	SL4.0ch01	6761509	6761509	0	None	None	None	None	None	None	0.125	0.00913242	0	0	0.875	0.990868	1	1	0.0328086	1	1
SV01358	Deletion	SPIMPch01	7231484	7231499	15	SL4.0ch01	6819751	6819751	0	None	None	None	None	None	None	0.986111	0.0264423	0.0106383	0	0.0138889	0.973558	0.989362	1	1.27767e-67	1	1
SV01359	Insertion	SPIMPch01	7246066	7246066	0	SL4.0ch01	6834323	6834471	148	None	None	None	None	None	None	0.230769	0.0232558	0.0421053	0	0.769231	0.976744	0.957895	1	0.0708337	NA	NA
SV01360	Deletion	SPIMPch01	7261567	7261579	12	SL4.0ch01	6849969	6849969	0	None	None	None	None	None	None	1	0.0829384	0.00478469	0	0	0.917062	0.995215	1	3.61491e-54	0.000288339	1
SV01361	Deletion	SPIMPch01	7267602	7268271	669	SL4.0ch01	6855967	6855967	0	None	None	None	None	None	None	0.904762	0.0277778	0.00892857	0	0.0952381	0.972222	0.991071	1	1.70445e-63	1	1
SV01362	Insertion	SPIMPch01	7268272	7268272	0	SL4.0ch01	6855968	6855979	11	None	None	None	None	None	None	1	0.0306122	0.0119048	0	0	0.969388	0.988095	1	2.62855e-80	1	1
SV01363	Deletion	SPIMPch01	7278455	7278473	18	SL4.0ch01	6866167	6866167	0	None	None	None	None	None	None	0.882353	0.114583	0.0208333	NA	0.117647	0.885417	0.979167	NA	NA	NA	NA
SV01364	Insertion	SPIMPch01	7298557	7298557	0	SL4.0ch01	6886249	6886260	11	None	None	SPIMP01g0010450	None	None	Solyc01g010990	0.106383	0.00956938	0.0049505	0	0.893617	0.990431	0.99505	1	0.8154	1	1
SV01365	Deletion	SPIMPch01	7299068	7299427	359	SL4.0ch01	6886771	6886771	0	None	None	SPIMP01g0010450	None	None	Solyc01g010990	0.9375	0.104545	0.00888889	0	0.0625	0.895455	0.991111	1	6.1175e-47	3.12683e-06	1
SV01366	Deletion	SPIMPch01	7311138	7311154	16	SL4.0ch01	6898479	6898479	0	None	None	SPIMP01g0010460	None	None	Solyc01g011000	0.97619	0.0545024	0.00537634	0	0.0238095	0.945498	0.994624	1	1.34484e-65	1	1
SV01367	Deletion	SPIMPch01	7311898	7311967	69	SL4.0ch01	6899223	6899223	0	None	None	SPIMP01g0010460	None	None	Solyc01g011000	0.99	0.061086	0.00961538	0	0.01	0.938914	0.990385	1	3.37105e-77	1	1
SV01368	Insertion	SPIMPch01	7339901	7339901	0	SL4.0ch01	6927105	6927122	17	None	None	None	None	None	None	0.6	0.0714286	0.0416667	NA	0.4	0.928571	0.958333	NA	NA	NA	NA
SV01369	Deletion	SPIMPch01	7345177	7345335	158	SL4.0ch01	6932399	6932399	0	None	None	None	None	None	None	0.972222	0.0372093	0.00970874	0	0.0277778	0.962791	0.990291	1	2.08279e-62	1	1
SV01370	Insertion	SPIMPch01	7349101	7349101	0	SL4.0ch01	6936325	6936344	19	None	None	None	None	None	None	NA	NA	NA	NA	NA	NA	NA	NA	NA	NA	NA
SV01371	Deletion	SPIMPch01	7355426	7355490	64	SL4.0ch01	6942669	6942669	0	None	None	None	None	None	None	NA	NA	NA	NA	NA	NA	NA	NA	NA	NA	NA
SV01372	Deletion	SPIMPch01	7370781	7370802	21	SL4.0ch01	6957953	6957953	0	None	None	None	None	None	None	1	0.0456731	0.0103093	0	0	0.954327	0.989691	1	2.71455e-75	1	1
SV01373	Insertion	SPIMPch01	7375044	7375044	0	SL4.0ch01	6962194	6962250	56	None	None	None	None	None	None	0.097561	0.0125	0.0261438	0	0.902439	0.9875	0.973856	1	1	1	1
SV01374	Deletion	SPIMPch01	7375310	7375348	38	SL4.0ch01	6962516	6962516	0	None	None	None	None	None	None	0.0384615	0.266667	0.12963	NA	0.961538	0.733333	0.87037	NA	NA	NA	NA
SV01375	Deletion	SPIMPch01	7377898	7377942	44	SL4.0ch01	6965072	6965072	0	None	None	None	None	None	None	NA	0	NA	NA	NA	1	NA	NA	NA	NA	NA
SV01376	Insertion	SPIMPch01	7383837	7383837	0	SL4.0ch01	6970968	6970998	30	None	None	None	None	None	None	1	0.0175439	0.0740741	NA	0	0.982456	0.925926	NA	NA	NA	NA
SV01377	Deletion	SPIMPch01	7388417	7388457	40	SL4.0ch01	6975578	6975578	0	None	None	None	None	None	None	NA	0	0	0	NA	1	1	1	NA	NA	NA
SV01378	Insertion	SPIMPch01	7400648	7400648	0	SL4.0ch01	6987774	6987792	18	None	None	None	None	None	None	0.866667	0.105882	0.0952381	NA	0.133333	0.894118	0.904762	NA	NA	NA	NA
SV01379	Deletion	SPIMPch01	7401673	7401686	13	SL4.0ch01	6988772	6988772	0	None	None	None	None	None	None	0.148148	0	0	0	0.851852	1	1	1	0.00306437	1	1
SV01380	Insertion	SPIMPch01	7403508	7403508	0	SL4.0ch01	6990590	6990826	236	None	None	None	Solyc01g011020	None	Solyc01g011020	0.137931	0.037037	0.125	0.0384615	0.862069	0.962963	0.875	0.961538	1	NA	NA
SV01381	Insertion	SPIMPch01	7404977	7404977	0	SL4.0ch01	6992295	6992476	181	None	None	None	None	None	Solyc01g011020	0.565217	0.113636	0.0846154	0.0344828	0.434783	0.886364	0.915385	0.965517	NA	1	1
SV01382	Deletion	SPIMPch01	7408729	7408771	42	SL4.0ch01	6996228	6996228	0	None	None	None	None	None	None	0.833333	0.0025	0.00478469	0	0.166667	0.9975	0.995215	1	NA	1	1
SV01383	Insertion	SPIMPch01	7410729	7410729	0	SL4.0ch01	6998186	6998198	12	None	None	None	None	None	None	0.181818	0.025974	0	0.027027	0.818182	0.974026	1	0.972973	0.783621	1	1
SV01384	Insertion	SPIMPch01	7412552	7412552	0	SL4.0ch01	7000025	7000044	19	None	None	None	None	None	None	1	0.0357143	0.111111	NA	0	0.964286	0.888889	NA	NA	NA	NA
SV01385	Deletion	SPIMPch01	7412657	7412676	19	SL4.0ch01	7000149	7000149	0	None	None	None	None	None	None	1	0.00903614	0.00813008	0	0	0.990964	0.99187	1	NA	1	NA
SV01386	Deletion	SPIMPch01	7416307	7416339	32	SL4.0ch01	7003789	7003789	0	None	None	None	None	None	None	NA	NA	NA	NA	NA	NA	NA	NA	NA	NA	NA
SV01387	Insertion	SPIMPch01	7419286	7419286	0	SL4.0ch01	7006732	7006771	39	None	None	None	None	None	None	1	0.0431655	0.0797872	0	0	0.956835	0.920213	1	NA	NA	NA
SV01388	Deletion	SPIMPch01	7422067	7422103	36	SL4.0ch01	7009554	7009554	0	None	None	None	None	None	None	NA	0	NA	NA	NA	1	NA	NA	NA	NA	NA
SV01389	Insertion	SPIMPch01	7422962	7422962	0	SL4.0ch01	7010413	7010432	19	None	None	None	None	None	None	0.421875	0.0220126	0.0172414	0	0.578125	0.977987	0.982759	1	6.30535e-13	1	NA
SV01390	Insertion	SPIMPch01	7431471	7431471	0	SL4.0ch01	7018946	7018966	20	None	None	None	None	None	None	NA	NA	NA	NA	NA	NA	NA	NA	NA	NA	NA
SV01391	Deletion	SPIMPch01	7431620	7431630	10	SL4.0ch01	7019115	7019115	0	None	None	None	None	None	None	0.730769	0.0214286	0	0	0.269231	0.978571	1	1	NA	NA	NA
SV01392	Insertion	SPIMPch01	7441632	7441632	0	SL4.0ch01	7029115	7029192	77	None	None	None	None	None	None	NA	0.7	NA	NA	NA	0.3	NA	NA	NA	NA	NA
SV01393	Deletion	SPIMPch01	7453257	7453295	38	SL4.0ch01	7040817	7040817	0	None	None	None	None	None	None	1	0.0436893	0.01	0	0	0.956311	0.99	1	5.73862e-66	1	1
SV01394	Deletion	SPIMPch01	7461917	7462057	140	SL4.0ch01	7049451	7049451	0	None	None	None	None	None	None	NA	0	0	NA	NA	1	1	NA	NA	NA	NA
SV01395	Deletion	SPIMPch01	7469003	7469143	140	SL4.0ch01	7049445	7049445	0	None	None	None	None	None	None	NA	0	0	NA	NA	1	1	NA	NA	NA	NA
SV01396	Deletion	SPIMPch01	7478843	7478853	10	SL4.0ch01	7059145	7059145	0	None	None	SPIMP01g0010500	None	None	Solyc01g011040	0.104167	0.00921659	0	0	0.895833	0.990783	1	1	0.723966	1	1
SV01397	Deletion	SPIMPch01	7481682	7481692	10	SL4.0ch01	7061970	7061970	0	None	None	SPIMP01g0010510	None	None	Solyc01g011050	0.121951	0.00952381	0	0	0.878049	0.990476	1	1	0.257285	1	1
SV01398	Deletion	SPIMPch01	7482661	7482684	23	SL4.0ch01	7062926	7062926	0	None	None	SPIMP01g0010510	None	Solyc01g011050	None	0.977778	0.103865	0.00995025	0	0.0222222	0.896135	0.99005	1	1.21836e-57	6.73125e-05	1
SV01399	Insertion	SPIMPch01	7490738	7490738	0	SL4.0ch01	7070983	7070997	14	None	None	None	None	None	None	0.135135	0.019774	0	0.0333333	0.864865	0.980226	1	0.966667	1	1	1
SV01400	Insertion	SPIMPch01	7493503	7493503	0	SL4.0ch01	7073762	7073776	14	None	None	None	None	None	None	0.122449	0.00913242	0	0	0.877551	0.990868	1	1	0.0402113	1	1
SV01401	Deletion	SPIMPch01	7493557	7494280	723	SL4.0ch01	7073830	7073830	0	None	None	None	None	None	None	0.12	0.00896861	0	0	0.88	0.991031	1	1	0.0414381	1	1
SV01402	Insertion	SPIMPch01	7499961	7500117	156	SL4.0ch01	7079510	7079691	181	None	None	None	None	None	Solyc01g011060	0.5	0.40625	NA	NA	0.5	0.59375	NA	NA	NA	NA	NA
SV01403	Insertion	SPIMPch01	7501101	7501101	0	SL4.0ch01	7080675	7080737	62	None	None	None	None	None	Solyc01g011060	0.172414	0.0581395	0.257576	0.384615	0.827586	0.94186	0.742424	0.615385	NA	NA	NA
SV01404	Insertion	SPIMPch01	7508291	7508291	0	SL4.0ch01	7087926	7087945	19	None	None	None	None	None	None	0.162162	0.0247934	0.102041	0	0.837838	0.975207	0.897959	1	1	NA	NA
SV01405	Deletion	SPIMPch01	7511736	7511753	17	SL4.0ch01	7091385	7091385	0	None	None	None	None	None	None	1	0.107955	0.00689655	0	0	0.892045	0.993103	1	6.71617e-49	0.000537669	1
SV01406	Insertion	SPIMPch01	7511963	7511963	0	SL4.0ch01	7091595	7091637	42	None	None	None	None	None	None	0.0892857	0.0368098	0.0442478	0	0.910714	0.96319	0.955752	1	1	1	1
SV01407	Insertion	SPIMPch01	7512692	7512692	0	SL4.0ch01	7092366	7092379	13	None	None	None	None	None	None	0.16129	0.0186335	0	0.0416667	0.83871	0.981366	1	0.958333	1	NA	NA
SV01408	Insertion	SPIMPch01	7518977	7518977	0	SL4.0ch01	7098667	7098681	14	None	None	None	None	None	None	0.159091	0.04	0.015873	0	0.840909	0.96	0.984127	1	NA	NA	NA
SV01409	Deletion	SPIMPch01	7521364	7521377	13	SL4.0ch01	7101070	7101070	0	None	None	None	None	None	None	0.106383	0.00707547	0	0	0.893617	0.992925	1	1	0.24589	1	1
SV01410	Insertion	SPIMPch01	7532593	7532593	0	SL4.0ch01	7112282	7115757	3475	None	None	None	None	None	None	0.171429	0.0167598	0	0	0.828571	0.98324	1	1	0.069492	1	1
SV01411	Deletion	SPIMPch01	7545421	7545486	65	SL4.0ch01	7128573	7128573	0	None	None	None	None	None	None	0.106383	0.00460829	0	0	0.893617	0.995392	1	1	0.0554503	1	1
SV01412	Insertion	SPIMPch01	7546293	7548782	-2489	SL4.0ch01	7131862	7135566	3704	None	None	None	None	None	None	0.96875	0.0769231	0	0	0.03125	0.923077	1	1	1.3827e-46	2.46776e-06	1
SV01413	Deletion	SPIMPch01	7568160	7572303	4143	SL4.0ch01	7157429	7157429	0	None	None	None	None	None	None	0.28125	0.027972	0	0	0.71875	0.972028	1	1	NA	1	NA
SV01414	Insertion	SPIMPch01	7575162	7575162	0	SL4.0ch01	7160288	7160318	30	None	None	None	None	None	None	NA	NA	NA	NA	NA	NA	NA	NA	NA	NA	NA
SV01415	Deletion	SPIMPch01	7575251	7575269	18	SL4.0ch01	7160405	7160405	0	None	None	None	None	None	None	0.583333	0.0408163	0.00980392	0	0.416667	0.959184	0.990196	1	NA	NA	NA
SV01416	Insertion	SPIMPch01	7591353	7591353	0	SL4.0ch01	7176466	7176484	18	None	None	None	None	None	None	0.645161	NA	NA	NA	0.354839	NA	NA	NA	NA	NA	NA
SV01417	Deletion	SPIMPch01	7595787	7595800	13	SL4.0ch01	7180913	7180913	0	None	None	None	None	None	None	0.972222	0.0314136	0.0114943	0	0.0277778	0.968586	0.988506	1	3.60706e-62	1	1
SV01418	Deletion	SPIMPch01	7596790	7607920	11130	SL4.0ch01	7181903	7181903	0	None	None	None	None	None	None	0.0833333	0	0	0	0.916667	1	1	1	0.0437058	1	1
SV01419	Deletion	SPIMPch01	7622070	7622084	14	SL4.0ch01	7196055	7196055	0	None	None	None	None	None	None	0.119048	0.010101	0	0	0.880952	0.989899	1	1	0.498078	1	1
SV01420	Insertion	SPIMPch01	7625168	7625168	0	SL4.0ch01	7199146	7199157	11	None	None	None	None	None	None	NA	0.444444	NA	NA	NA	0.555556	NA	NA	NA	NA	NA
SV01421	Insertion	SPIMPch01	7636302	7636302	0	SL4.0ch01	7210282	7210292	10	None	None	None	None	None	None	0.171429	0.010274	0.00909091	0	0.828571	0.989726	0.990909	1	0.0182027	NA	NA
SV01422	Deletion	SPIMPch01	7637355	7637371	16	SL4.0ch01	7211339	7211339	0	None	None	None	None	None	None	0.102041	0.00462963	0	0	0.897959	0.99537	1	1	0.0814423	1	1
SV01423	Deletion	SPIMPch01	7637848	7638717	869	SL4.0ch01	7211810	7211812	-2	None	None	None	None	None	None	0.102041	0.00900901	0	0	0.897959	0.990991	1	1	0.717163	1	1
SV01424	Deletion	SPIMPch01	7673542	7673681	139	SL4.0ch01	7242220	7242220	0	None	None	None	None	None	None	0.977273	0.05	0.00888889	0	0.0227273	0.95	0.991111	1	2.41611e-70	1	1
SV01425	Deletion	SPIMPch01	7698308	7702304	3996	SL4.0ch01	7266847	7266850	-3	None	None	None	None	None	None	1	0.0165877	0.0245536	0.0588235	0	0.983412	0.975446	0.941176	NA	1	1
SV01426	Deletion	SPIMPch01	7713921	7714095	174	SL4.0ch01	7278461	7278464	3	None	None	None	None	None	None	1	0.0930233	0.0045045	0	0	0.906977	0.995495	1	9.85377e-54	2.88087e-06	1
SV01427	Deletion	SPIMPch01	7721766	7721792	26	SL4.0ch01	7286142	7286142	0	None	None	None	None	None	None	0.25	0.279762	0.105263	NA	0.75	0.720238	0.894737	NA	NA	NA	NA
SV01428	Insertion	SPIMPch01	7722186	7722186	0	SL4.0ch01	7286522	7286558	36	None	None	None	None	None	None	0.285714	0.109375	0.0298507	0	0.714286	0.890625	0.970149	1	NA	NA	NA
SV01429	Insertion	SPIMPch01	7724307	7724307	0	SL4.0ch01	7288680	7288692	12	None	None	None	None	None	None	0.125	0.0175879	0	0	0.875	0.982412	1	1	1	1	1
SV01430	Insertion	SPIMPch01	7738131	7738131	0	SL4.0ch01	7302512	7302536	24	None	None	None	None	None	None	NA	0.153846	NA	NA	NA	0.846154	NA	NA	NA	NA	NA
SV01431	Deletion	SPIMPch01	7740522	7740535	13	SL4.0ch01	7304925	7304925	0	None	None	None	None	None	None	0.108108	0.00578035	0.00295858	0	0.891892	0.99422	0.997041	1	1	1	1
SV01432	Insertion	SPIMPch01	7754531	7754531	0	SL4.0ch01	7318919	7318931	12	None	None	None	None	None	None	0.125	0.0144928	0	0	0.875	0.985507	1	1	0.402354	1	1
SV01433	Deletion	SPIMPch01	7755382	7757664	2282	SL4.0ch01	7319784	7319784	0	None	None	None	None	None	None	1	0.0976744	0.00888889	0	0	0.902326	0.991111	1	1.43917e-51	3.5769e-05	1
SV01434	Insertion	SPIMPch01	7759925	7759925	0	SL4.0ch01	7322045	7322064	19	None	None	None	None	None	None	0.21875	0.00632911	0.00813008	0.04	0.78125	0.993671	0.99187	0.96	2.01947e-05	1	NA
SV01435	Deletion	SPIMPch01	7763518	7763530	12	SL4.0ch01	7325657	7325657	0	None	None	None	None	None	None	0.466667	0.00609756	0	0	0.533333	0.993902	1	1	NA	1	1
SV01436	Deletion	SPIMPch01	7765042	7765069	27	SL4.0ch01	7327169	7327169	0	None	None	None	None	None	None	1	0.0658537	0.00966184	0	0	0.934146	0.990338	1	4.34548e-68	0.683739	1
SV01437	Insertion	SPIMPch01	7770190	7770190	0	SL4.0ch01	7332284	7332300	16	None	None	None	None	None	None	NA	NA	NA	NA	NA	NA	NA	NA	NA	NA	NA
SV01438	Deletion	SPIMPch01	7772686	7772770	84	SL4.0ch01	7334797	7334797	0	None	None	None	None	None	None	0.102041	0.00454545	0	0	0.897959	0.995455	1	1	0.0704078	1	1
SV01439	Deletion	SPIMPch01	7789352	7789371	19	SL4.0ch01	7351370	7351370	0	None	None	None	None	None	None	NA	0	0	NA	NA	1	1	NA	NA	NA	NA
SV01440	Deletion	SPIMPch01	7796614	7796630	16	SL4.0ch01	7358607	7358607	0	None	None	None	None	None	None	NA	0.0901639	0	NA	NA	0.909836	1	NA	NA	NA	NA
SV01441	Deletion	SPIMPch01	7804251	7804561	310	SL4.0ch01	7366228	7366228	0	None	None	None	None	None	None	0.104167	0.00900901	0	0	0.895833	0.990991	1	1	0.607631	1	1
SV01442	Insertion	SPIMPch01	7823786	7823786	0	SL4.0ch01	7385452	7385470	18	None	None	None	None	None	None	NA	NA	NA	NA	NA	NA	NA	NA	NA	NA	NA
SV01443	Deletion	SPIMPch01	7835038	7835092	54	SL4.0ch01	7396718	7396718	0	None	None	None	None	None	None	0	0	0	0	1	1	1	1	NA	1	1
SV01444	Insertion	SPIMPch01	7855479	7855479	0	SL4.0ch01	7417102	7417123	21	None	None	None	None	None	None	0.130435	0.00719424	0.0107527	0	0.869565	0.992806	0.989247	1	NA	NA	NA
SV01445	Deletion	SPIMPch01	7871671	7872264	593	SL4.0ch01	7433314	7433347	33	None	None	None	None	None	None	0.0833333	0	0	0	0.916667	1	1	1	0.04931	1	1
SV01446	Deletion	SPIMPch01	7881844	7881919	75	SL4.0ch01	7442919	7442919	0	None	None	None	None	None	None	0.454545	0.0666667	0	NA	0.545455	0.933333	1	NA	NA	NA	NA
SV01447	Deletion	SPIMPch01	7884911	7884931	20	SL4.0ch01	7445911	7445911	0	None	None	None	None	None	None	NA	0.0694444	0	0	NA	0.930556	1	1	NA	NA	NA
SV01448	Deletion	SPIMPch01	7885011	7885051	40	SL4.0ch01	7445991	7445991	0	None	None	None	None	None	None	NA	0	0.0172414	NA	NA	1	0.982759	NA	NA	NA	NA
SV01449	Deletion	SPIMPch01	7885142	7885160	18	SL4.0ch01	7446087	7446087	0	None	None	None	None	None	None	NA	0	0	NA	NA	1	1	NA	NA	NA	NA
SV01450	Deletion	SPIMPch01	7885247	7885265	18	SL4.0ch01	7446174	7446174	0	None	None	None	None	None	None	NA	0.105769	0.0204082	0	NA	0.894231	0.979592	1	NA	NA	NA
SV01451	Deletion	SPIMPch01	7898343	7898360	17	SL4.0ch01	7459240	7459240	0	None	None	None	None	None	None	0.0952381	0.0136986	0	0	0.904762	0.986301	1	1	NA	NA	NA
SV01452	Deletion	SPIMPch01	7898408	7898422	14	SL4.0ch01	7459288	7459288	0	None	None	None	None	None	None	0.625	0.00260417	0.00555556	0	0.375	0.997396	0.994444	1	NA	1	1
SV01453	Deletion	SPIMPch01	7904258	7904271	13	SL4.0ch01	7465106	7465106	0	None	None	None	None	None	None	0.0769231	0	0	0	0.923077	1	1	1	NA	NA	NA
SV01454	Deletion	SPIMPch01	7938740	7938750	10	SL4.0ch01	7499555	7499555	0	None	None	None	None	None	None	0.106383	0.00985222	0	0	0.893617	0.990148	1	1	1	1	1
SV01455	Insertion	SPIMPch01	7976223	7976223	0	SL4.0ch01	7537029	7537050	21	None	None	None	None	None	None	0.333333	0.0540541	0.0107527	0	0.666667	0.945946	0.989247	1	NA	NA	NA
SV01456	Deletion	SPIMPch01	8009306	8009341	35	SL4.0ch01	7570115	7570115	0	None	None	None	None	None	None	0	0	0	NA	1	1	1	NA	NA	NA	NA
SV01457	Deletion	SPIMPch01	8022055	8022069	14	SL4.0ch01	7582830	7582830	0	None	None	None	None	None	None	NA	0	NA	NA	NA	1	NA	NA	NA	NA	NA
SV01458	Deletion	SPIMPch01	8027063	8027116	53	SL4.0ch01	7587819	7587819	0	None	None	None	None	None	None	NA	0.0833333	0	NA	NA	0.916667	1	NA	NA	NA	NA
SV01459	Deletion	SPIMPch01	8034252	8034294	42	SL4.0ch01	7594954	7594968	14	None	None	None	None	None	None	0.122449	0.00913242	0	0	0.877551	0.990868	1	1	0.0402113	1	1
SV01460	Deletion	SPIMPch01	8051918	8051937	19	SL4.0ch01	7612591	7612591	0	None	None	None	None	None	None	1	0.0291005	0.00617284	0	0	0.970899	0.993827	1	2.03516e-67	1	1
SV01461	Deletion	SPIMPch01	8057925	8057947	22	SL4.0ch01	7618584	7618584	0	None	None	None	None	None	None	0.1875	0.0130435	0.00609756	0	0.8125	0.986957	0.993902	1	NA	NA	NA
SV01462	Deletion	SPIMPch01	8090852	8090868	16	SL4.0ch01	7651550	7651550	0	None	SPIMP01g0010520	None	None	Solyc01g011090	None	0.833333	0.0136612	0.00571429	0	0.166667	0.986339	0.994286	1	NA	1	1
SV01463	Insertion	SPIMPch01	8092737	8092737	0	SL4.0ch01	7653421	7653461	40	None	SPIMP01g0010520	None	None	Solyc01g011090	None	0.122449	0.00925926	0.0269608	0.0212766	0.877551	0.990741	0.973039	0.978723	0.0457116	1	1
SV01464	Deletion	SPIMPch01	8102999	8103010	11	SL4.0ch01	7663720	7663720	0	None	SPIMP01g0010520	None	None	Solyc01g011100	None	0.12	0.00947867	0	0	0.88	0.990521	1	1	0.0690813	1	1
SV01465	Insertion	SPIMPch01	8109234	8109234	0	SL4.0ch01	7669944	7669954	10	None	SPIMP01g0010520|SPIMP01g0010530	None	None	Solyc01g011100	None	0.12766	0.0119617	0	0	0.87234	0.988038	1	1	0.118869	1	1
SV01466	Deletion	SPIMPch01	8116193	8116203	10	SL4.0ch01	7676912	7676912	0	None	None	SPIMP01g0010530	None	None	None	NA	NA	NA	NA	NA	NA	NA	NA	NA	NA	NA
SV01467	Deletion	SPIMPch01	8123766	8123779	13	SL4.0ch01	7684468	7684468	0	None	None	None	None	None	None	0.96875	0.0375	0.00540541	0	0.03125	0.9625	0.994595	1	3.82866e-55	1	1
SV01468	Insertion	SPIMPch01	8131279	8131279	0	SL4.0ch01	7691965	7691983	18	None	None	None	None	None	None	NA	NA	NA	NA	NA	NA	NA	NA	NA	NA	NA
SV01469	Insertion	SPIMPch01	8132634	8132634	0	SL4.0ch01	7693338	7693366	28	None	None	None	None	None	None	0.1	0.00561798	0	0.0243902	0.9	0.994382	1	0.97561	1	1	1
SV01470	Insertion	SPIMPch01	8141243	8141243	0	SL4.0ch01	7702006	7702018	12	None	None	SPIMP01g0010540	None	None	Solyc01g011105	0.157895	0.00584795	0.00892857	0	0.842105	0.994152	0.991071	1	0.00221559	NA	NA
SV01471	Insertion	SPIMPch01	8142494	8142494	0	SL4.0ch01	7703271	7703285	14	None	None	SPIMP01g0010540	None	None	Solyc01g011105	NA	0.0909091	NA	NA	NA	0.909091	NA	NA	NA	NA	NA
SV01472	Insertion	SPIMPch01	8157186	8157186	0	SL4.0ch01	7717899	7717917	18	None	None	None	None	None	None	NA	0.149123	0.283333	NA	NA	0.850877	0.716667	NA	NA	NA	NA
SV01473	Deletion	SPIMPch01	8157579	8157593	14	SL4.0ch01	7718310	7718310	0	None	None	None	None	None	None	1	0.0292398	0.00793651	0	0	0.97076	0.992063	1	NA	1	1
SV01474	Deletion	SPIMPch01	8180383	8181562	1179	SL4.0ch01	7741097	7741097	0	None	None	None	None	None	None	0.12	0.00900901	0	0	0.88	0.990991	1	1	0.0432063	1	1
SV01475	Insertion	SPIMPch01	8185180	8185180	0	SL4.0ch01	7744715	7744728	13	None	None	None	None	None	None	0.142857	0.00852273	0.00806452	0	0.857143	0.991477	0.991935	1	0.0909799	1	NA
SV01476	Deletion	SPIMPch01	8191415	8208171	16756	SL4.0ch01	7750963	7750963	0	None	None	None	None	None	None	NA	0	0.0044843	0	NA	1	0.995516	1	NA	1	1
SV01477	Deletion	SPIMPch01	8214793	8214893	100	SL4.0ch01	7757583	7757583	0	None	None	None	None	None	None	0.9875	0.0798122	0.0044843	0	0.0125	0.920188	0.995516	1	4.43481e-59	0.000165109	1
SV01478	Deletion	SPIMPch01	8215776	8215794	18	SL4.0ch01	7758467	7758467	0	None	None	None	None	None	None	0.133333	0.00507614	0	0	0.866667	0.994924	1	1	0.00324122	1	1
SV01479	Deletion	SPIMPch01	8217790	8217801	11	SL4.0ch01	7760462	7760462	0	None	None	None	None	None	None	0.108696	0.00934579	0	0	0.891304	0.990654	1	1	0.571907	1	1
SV01480	Deletion	SPIMPch01	8242103	8242148	45	SL4.0ch01	7784764	7784764	0	None	None	None	None	None	None	0.454545	0.0461538	0	0	0.545455	0.953846	1	1	NA	NA	NA
SV01481	Deletion	SPIMPch01	8259368	8259513	145	SL4.0ch01	7801982	7801982	0	None	None	None	None	None	None	0.3	0.00938967	0	0	0.7	0.99061	1	1	NA	1	1
SV01482	Insertion	SPIMPch01	8264074	8264076	-2	SL4.0ch01	7806546	7806577	31	None	None	None	None	None	None	0.122449	0.0190476	0.0097561	0	0.877551	0.980952	0.990244	1	1	1	1
SV01483	Deletion	SPIMPch01	8264147	8264322	175	SL4.0ch01	7806650	7806650	0	None	None	None	None	None	None	0.989362	0.770732	0.246544	0.122449	0.0106383	0.229268	0.753456	0.877551	0.000865388	5.80708e-50	1
SV01484	Deletion	SPIMPch01	8276054	8276215	161	SL4.0ch01	7818386	7818386	0	None	None	None	None	None	None	0.12766	0.00469484	0	0	0.87234	0.995305	1	1	0.00238619	1	1
SV01485	Insertion	SPIMPch01	8281726	8281726	0	SL4.0ch01	7823899	7823975	76	None	None	None	None	None	None	0.12	0.0114155	0	0.02	0.88	0.988584	1	0.98	0.140863	1	1
SV01486	Deletion	SPIMPch01	8281928	8281961	33	SL4.0ch01	7824178	7824178	0	None	None	None	None	None	None	0.102041	0.0138889	0	0	0.897959	0.986111	1	1	1	1	1
SV01487	Insertion	SPIMPch01	8283143	8283143	0	SL4.0ch01	7825360	7825379	19	None	None	None	None	None	None	0.142857	0.0549451	0.142857	NA	0.857143	0.945055	0.857143	NA	NA	NA	NA
SV01488	Insertion	SPIMPch01	8293937	8293937	0	SL4.0ch01	7836171	7836226	55	None	None	None	None	None	None	NA	0.0106383	0.0177515	0.025	NA	0.989362	0.982249	0.975	NA	1	1
SV01489	Insertion	SPIMPch01	8302883	8302883	0	SL4.0ch01	7845171	7845197	26	None	None	None	None	None	None	0.142857	0.039604	0.0280899	0	0.857143	0.960396	0.97191	1	1	1	1
SV01490	Deletion	SPIMPch01	8340691	8340704	13	SL4.0ch01	7882998	7882998	0	None	SPIMP01g0010570	None	None	None	None	0.948718	0.115385	0.010929	0	0.0512821	0.884615	0.989071	1	2.51786e-44	4.54162e-05	1
SV01491	Deletion	SPIMPch01	8345250	8346364	1114	SL4.0ch01	7887544	7887544	0	None	SPIMP01g0010570	None	None	None	None	1	0.0477273	0.0111111	0	0	0.952273	0.988889	1	3.65377e-81	1	1
SV01492	Insertion	SPIMPch01	8351531	8351531	0	SL4.0ch01	7892709	7892719	10	None	None	SPIMP01g0010570	None	None	Solyc01g011115	1	0.111111	0.047619	NA	0	0.888889	0.952381	NA	NA	NA	NA
SV01493	Deletion	SPIMPch01	8365170	8365189	19	SL4.0ch01	7906321	7906321	0	None	None	SPIMP01g0010580|SPIMP01g0010590	None	None	Solyc01g011150|Solyc01g162800|Solyc01g162810	1	0.0590909	0.00966184	0	0	0.940909	0.990338	1	4.45795e-75	1	1
SV01494	Deletion	SPIMPch01	8376343	8376355	12	SL4.0ch01	7917473	7917473	0	None	None	None	None	None	None	0.121951	0	0	0	0.878049	1	1	1	0.0047503	1	1
SV01495	Deletion	SPIMPch01	8381471	8381616	145	SL4.0ch01	7922588	7922588	0	None	None	None	None	None	None	0.96875	0.0495495	0.00892857	0	0.03125	0.95045	0.991071	1	6.08654e-74	1	1
SV01496	Deletion	SPIMPch01	8388473	8389212	739	SL4.0ch01	7929438	7929604	166	None	None	None	None	None	None	0.12	0.0133929	0.0111111	0	0.88	0.986607	0.988889	1	0.291577	1	1
SV01497	Deletion	SPIMPch01	8391654	8391670	16	SL4.0ch01	7932051	7932051	0	None	None	None	None	None	None	0.104167	0.0191388	0	0.0121951	0.895833	0.980861	1	0.987805	1	1	1
SV01498	Insertion	SPIMPch01	8391700	8391700	0	SL4.0ch01	7932081	7932093	12	None	None	None	None	None	None	0.377778	0.0320856	0	0	0.622222	0.967914	1	1	6.43927e-13	1	1
SV01499	Insertion	SPIMPch01	8399329	8399329	0	SL4.0ch01	7939722	7939741	19	None	None	None	None	None	None	0.602564	0.0448718	0.160714	NA	0.397436	0.955128	0.839286	NA	NA	NA	NA
SV01500	Insertion	SPIMPch01	8409490	8409490	0	SL4.0ch01	7949900	7949912	12	None	None	None	None	None	None	NA	0.0816327	NA	NA	NA	0.918367	NA	NA	NA	NA	NA
SV01501	Deletion	SPIMPch01	8410526	8410558	32	SL4.0ch01	7950946	7950946	0	None	None	None	None	None	None	1	0.0428571	0.00980392	0	0	0.957143	0.990196	1	5.19884e-75	1	1
SV01502	Insertion	SPIMPch01	8418685	8418685	0	SL4.0ch01	7959072	7959121	49	None	None	None	None	None	None	NA	0.583333	NA	NA	NA	0.416667	NA	NA	NA	NA	NA
SV01503	Insertion	SPIMPch01	8431069	8431069	0	SL4.0ch01	7971511	7971527	16	None	None	None	None	None	None	NA	NA	NA	NA	NA	NA	NA	NA	NA	NA	NA
SV01504	Deletion	SPIMPch01	8433882	8433984	102	SL4.0ch01	7974340	7974340	0	None	None	None	None	None	None	1	0.037037	0.0045045	0	0	0.962963	0.995495	1	8.31047e-69	1	1
SV01505	Insertion	SPIMPch01	8443210	8443210	0	SL4.0ch01	7983563	7983578	15	None	None	None	None	None	None	0.153846	0.0187166	0.011976	0.0294118	0.846154	0.981283	0.988024	0.970588	0.319232	1	1
SV01506	Deletion	SPIMPch01	8453724	8453751	27	SL4.0ch01	7994087	7994087	0	None	None	None	None	None	None	0.931034	0.0366492	0.011236	0	0.0689655	0.963351	0.988764	1	3.03028e-46	1	1
SV01507	Deletion	SPIMPch01	8454181	8459083	4902	SL4.0ch01	7994517	7994517	0	None	None	None	None	None	None	0.0833333	0.0113122	0	0	0.916667	0.988688	1	1	1	1	1
SV01508	Insertion	SPIMPch01	8465418	8465418	0	SL4.0ch01	8000850	8000962	112	None	None	None	None	None	None	0.220588	0.0551471	0.18018	0.104167	0.779412	0.944853	0.81982	0.895833	1	NA	NA
SV01509	Deletion	SPIMPch01	8466542	8466658	116	SL4.0ch01	8002089	8002193	104	None	None	None	None	None	None	0.740741	0.418367	0.194444	NA	0.259259	0.581633	0.805556	NA	NA	NA	NA
SV01510	Insertion	SPIMPch01	8466791	8466791	0	SL4.0ch01	8002326	8002344	18	None	None	None	None	None	None	NA	0.304348	0.181818	NA	NA	0.695652	0.818182	NA	NA	NA	NA
SV01511	Deletion	SPIMPch01	8466985	8466997	12	SL4.0ch01	8002529	8002529	0	None	None	None	None	None	None	NA	0	NA	NA	NA	1	NA	NA	NA	NA	NA
SV01512	Deletion	SPIMPch01	8467328	8467352	24	SL4.0ch01	8002841	8002841	0	None	None	None	None	None	None	NA	0	0	NA	NA	1	1	NA	NA	NA	NA
SV01513	Deletion	SPIMPch01	8467473	8467497	24	SL4.0ch01	8002959	8002959	0	None	None	None	None	None	None	NA	0.0357143	NA	NA	NA	0.964286	NA	NA	NA	NA	NA
SV01514	Insertion	SPIMPch01	8471332	8471332	0	SL4.0ch01	8006786	8006806	20	None	None	None	None	None	None	NA	0	NA	NA	NA	1	NA	NA	NA	NA	NA
SV01515	Insertion	SPIMPch01	8483488	8483488	0	SL4.0ch01	8018948	8018962	14	None	None	None	None	None	None	0.162162	0.0201342	0.017094	0	0.837838	0.979866	0.982906	1	0.638042	1	1
SV01516	Deletion	SPIMPch01	8495203	8497505	2302	SL4.0ch01	8030668	8030670	-2	None	None	None	None	None	None	0.102041	0.0133929	0	0	0.897959	0.986607	1	1	1	1	1
SV01517	Deletion	SPIMPch01	8501729	8501809	80	SL4.0ch01	8034891	8034891	0	None	None	None	None	None	None	1	0.0573394	0.00952381	0	0	0.942661	0.990476	1	2.85592e-79	1	1
SV01518	Deletion	SPIMPch01	8502564	8502614	50	SL4.0ch01	8035643	8035643	0	None	None	None	None	None	None	0.12	0.00938967	0	0	0.88	0.99061	1	1	0.0633458	1	1
SV01519	Insertion	SPIMPch01	8517118	8517118	0	SL4.0ch01	8050145	8050157	12	None	None	None	None	Solyc01g011170	None	NA	NA	NA	NA	NA	NA	NA	NA	NA	NA	NA
SV01520	Deletion	SPIMPch01	8520663	8520675	12	SL4.0ch01	8053694	8053694	0	None	None	None	None	None	Solyc01g011170	0.285714	0.00581395	0.00826446	0	0.714286	0.994186	0.991736	1	NA	1	1
SV01521	Deletion	SPIMPch01	8521793	8521807	14	SL4.0ch01	8054807	8054807	0	None	None	None	None	None	Solyc01g011170	0.969697	0.0511811	0.00787402	0	0.030303	0.948819	0.992126	1	9.96098e-47	1	1
SV01522	Deletion	SPIMPch01	8522920	8522996	76	SL4.0ch01	8055914	8055914	0	None	None	None	None	None	Solyc01g011170	0.95	0.107692	0.00934579	0	0.05	0.892308	0.990654	1	NA	NA	NA
SV01523	Insertion	SPIMPch01	8523093	8523093	0	SL4.0ch01	8055998	8056013	15	None	None	None	None	None	Solyc01g011170	NA	0	0.0217391	0	NA	1	0.978261	1	NA	NA	NA
SV01524	Deletion	SPIMPch01	8528352	8528413	61	SL4.0ch01	8061272	8061272	0	None	None	None	None	None	None	1	0.055814	0.0115207	0	0	0.944186	0.988479	1	3.71682e-78	1	1
SV01525	Deletion	SPIMPch01	8532372	8532382	10	SL4.0ch01	8065232	8065232	0	None	None	None	None	None	None	0.166667	0	0	0	0.833333	1	1	1	NA	NA	NA
SV01526	Deletion	SPIMPch01	8537599	8537623	24	SL4.0ch01	8070452	8070452	0	None	None	None	None	None	None	0.272727	0.0120482	0.0196078	0	0.727273	0.987952	0.980392	1	NA	NA	NA
SV01527	Insertion	SPIMPch01	8542847	8542847	0	SL4.0ch01	73080164	73080179	15	None	None	None	None	None	None	1	NA	0.133333	NA	0	NA	0.866667	NA	NA	NA	NA
SV01528	Insertion	SPIMPch01	8546545	8546545	0	SL4.0ch01	8070835	8070850	15	None	None	None	None	None	None	0.172414	0.0212766	0	0	0.827586	0.978723	1	1	1	NA	NA
SV01529	Deletion	SPIMPch01	8547885	8547902	17	SL4.0ch01	8072188	8072203	15	None	None	None	None	None	None	0.423077	0.0337838	0.0144928	0	0.576923	0.966216	0.985507	1	NA	NA	NA
SV01530	Insertion	SPIMPch01	8549045	8549045	0	SL4.0ch01	8073344	8073413	69	None	None	None	None	None	None	0.333333	0.0666667	0.105263	NA	0.666667	0.933333	0.894737	NA	NA	NA	NA
SV01531	Deletion	SPIMPch01	8558526	8558542	16	SL4.0ch01	8082880	8082880	0	None	None	None	None	None	None	NA	0.142857	0	NA	NA	0.857143	1	NA	NA	NA	NA
SV01532	Deletion	SPIMPch01	8562449	8562461	12	SL4.0ch01	8086772	8086772	0	None	None	None	None	None	None	NA	0.00645161	0	0	NA	0.993548	1	1	NA	1	NA
SV01533	Deletion	SPIMPch01	8569505	8569572	67	SL4.0ch01	8106426	8106426	0	None	None	None	None	Solyc01g150113	None	NA	0.0666667	0	NA	NA	0.933333	1	NA	NA	NA	NA
SV01534	Deletion	SPIMPch01	8581540	8582000	460	SL4.0ch01	8118398	8118429	31	None	None	None	None	None	None	0.0851064	0.00456621	0.00230415	0	0.914894	0.995434	0.997696	1	1	1	1
SV01535	Deletion	SPIMPch01	8591673	8591683	10	SL4.0ch01	8128109	8128109	0	None	None	None	None	None	None	1	0.120283	0.0104167	0	0	0.879717	0.989583	1	2.08772e-60	2.84678e-06	1
SV01536	Insertion	SPIMPch01	8612179	8612179	0	SL4.0ch01	8148596	8148615	19	None	None	None	None	None	None	0.8	0.117647	0.0540541	0.0909091	0.2	0.882353	0.945946	0.909091	NA	NA	NA
SV01537	Deletion	SPIMPch01	8642145	8642181	36	SL4.0ch01	8178582	8178582	0	None	SPIMP01g0010630	None	None	None	Solyc01g011200	0.227273	0.020202	0	NA	0.772727	0.979798	1	NA	NA	NA	NA
SV01538	Deletion	SPIMPch01	8648608	8648618	10	SL4.0ch01	8185013	8185013	0	None	SPIMP01g0010630	None	None	None	Solyc01g011220	0.5	0.0169492	0.0107527	0	0.5	0.983051	0.989247	1	7.25179e-14	NA	NA
SV01539	Insertion	SPIMPch01	8657114	8657298	184	SL4.0ch01	8193511	8193729	218	None	SPIMP01g0010630	None	None	None	None	0.34	0.157895	0.17094	0.0862069	0.66	0.842105	0.82906	0.913793	1	1	1
SV01540	Deletion	SPIMPch01	8658980	8659015	35	SL4.0ch01	8195410	8195410	0	None	SPIMP01g0010630	None	None	Solyc01g011230	None	0.974359	0.0608696	0.01	0	0.025641	0.93913	0.99	1	4.53031e-50	NA	NA
SV01541	Deletion	SPIMPch01	8669132	8669148	16	SL4.0ch01	8205538	8205538	0	None	None	SPIMP01g0010630	None	None	None	0.151515	0	0	0	0.848485	1	1	1	0.0029382	NA	NA
SV01542	Deletion	SPIMPch01	8673921	8674897	976	SL4.0ch01	8210312	8210313	-1	None	None	SPIMP01g0010640|SPIMP01g0010650	None	None	None	1	0.711712	0.29902	0.529412	0	0.288288	0.70098	0.470588	NA	NA	NA
SV01543	Insertion	SPIMPch01	8679428	8679428	0	SL4.0ch01	8214845	8214969	124	None	None	None	None	None	None	0.893939	0.983051	1	1	0.106061	0.0169492	0	0	1	NA	NA
SV01544	Insertion	SPIMPch01	8687299	8687299	0	SL4.0ch01	8222848	8222860	12	None	None	None	None	None	None	NA	NA	NA	NA	NA	NA	NA	NA	NA	NA	NA
SV01545	Deletion	SPIMPch01	8700518	8700538	20	SL4.0ch01	8236126	8236126	0	None	None	None	None	None	None	1	0.0367647	0.0165289	0	0	0.963235	0.983471	1	6.47127e-50	1	1
SV01546	Insertion	SPIMPch01	8718524	8718524	0	SL4.0ch01	8254117	8254127	10	None	None	None	None	None	None	0.171429	0.0126582	0.00892857	0.0588235	0.828571	0.987342	0.991071	0.941176	0.0295307	NA	NA
SV01547	Insertion	SPIMPch01	8739009	8739009	0	SL4.0ch01	8274654	8274690	36	None	SPIMP01g0010670	None	None	None	Solyc01g011260	0.944444	0.88	0.990909	1	0.0555556	0.12	0.00909091	0	NA	NA	NA
SV01548	Insertion	SPIMPch01	8755193	8755193	0	SL4.0ch01	8290858	8290894	36	None	None	None	None	None	None	NA	0.5	0.2	NA	NA	0.5	0.8	NA	NA	NA	NA
SV01549	Deletion	SPIMPch01	8761089	8761116	27	SL4.0ch01	8296786	8296786	0	None	None	None	None	None	None	NA	0	0	NA	NA	1	1	NA	NA	NA	NA
SV01550	Insertion	SPIMPch01	8774938	8774938	0	SL4.0ch01	8310607	8310651	44	None	None	None	None	None	None	0.142857	0.0242424	0.035	0	0.857143	0.975758	0.965	1	1	NA	NA
SV01551	Insertion	SPIMPch01	8774971	8774971	0	SL4.0ch01	8310684	8310719	35	None	None	None	None	None	None	0.116279	0.0101523	0.0121951	0.025641	0.883721	0.989848	0.987805	0.974359	0.627326	1	1
SV01552	Deletion	SPIMPch01	8785044	8785112	68	SL4.0ch01	8320787	8320787	0	None	None	None	None	None	Solyc01g011273	0.93617	0.101415	0.00921659	0	0.0638298	0.898585	0.990783	1	1.16616e-53	2.23204e-05	1
SV01553	Deletion	SPIMPch01	8785848	8786201	353	SL4.0ch01	8321524	8321524	0	None	None	None	None	None	Solyc01g011273	0.102041	0.00921659	0	0	0.897959	0.990783	1	1	0.853649	1	1
SV01554	Deletion	SPIMPch01	8786923	8786935	12	SL4.0ch01	8322249	8322249	0	None	None	None	None	None	Solyc01g011273	NA	NA	NA	NA	NA	NA	NA	NA	NA	NA	NA
SV01555	Deletion	SPIMPch01	8794887	8794926	39	SL4.0ch01	8330214	8330214	0	None	None	None	None	None	None	NA	NA	0	NA	NA	NA	1	NA	NA	NA	NA
SV01556	Deletion	SPIMPch01	8803750	8803794	44	SL4.0ch01	8339036	8339036	0	None	None	None	None	None	None	0.102041	0	0	0	0.897959	1	1	1	0.00200933	1	1
SV01557	Insertion	SPIMPch01	8813824	8813824	0	SL4.0ch01	8349061	8349224	163	None	None	SPIMP01g0010690	None	None	None	0.141304	0.0459184	0.058011	0.102564	0.858696	0.954082	0.941989	0.897436	1	1	1
SV01558	Insertion	SPIMPch01	8846575	8846575	0	SL4.0ch01	8381954	8382014	60	None	SPIMP01g0010710	SPIMP01g0010720	None	None	Solyc01g011277	1	0.666667	0.926829	1	0	0.333333	0.0731707	0	NA	NA	NA
SV01559	Deletion	SPIMPch01	8847916	8848051	135	SL4.0ch01	8383352	8383473	121	None	SPIMP01g0010710|SPIMP01g0010720	None	None	Solyc01g011277	None	0.863636	0.44898	0.3125	NA	0.136364	0.55102	0.6875	NA	NA	NA	NA
SV01560	Deletion	SPIMPch01	8848127	8848141	14	SL4.0ch01	8383549	8383549	0	None	SPIMP01g0010710|SPIMP01g0010720	None	None	Solyc01g011277	None	NA	NA	NA	NA	NA	NA	NA	NA	NA	NA	NA
SV01561	Deletion	SPIMPch01	8848354	8848382	28	SL4.0ch01	8383758	8383758	0	None	SPIMP01g0010710|SPIMP01g0010720	None	None	Solyc01g011277	None	NA	NA	NA	NA	NA	NA	NA	NA	NA	NA	NA
SV01562	Deletion	SPIMPch01	8848430	8848456	26	SL4.0ch01	8383806	8383806	0	None	SPIMP01g0010710|SPIMP01g0010720	None	None	Solyc01g011277	None	NA	NA	NA	NA	NA	NA	NA	NA	NA	NA	NA
SV01563	Deletion	SPIMPch01	8848661	8848729	68	SL4.0ch01	8384005	8384005	0	None	SPIMP01g0010710|SPIMP01g0010720	None	None	Solyc01g011277	None	NA	0.0454545	NA	NA	NA	0.954545	NA	NA	NA	NA	NA
SV01564	Deletion	SPIMPch01	8856835	8856847	12	SL4.0ch01	8392106	8392106	0	None	None	None	None	None	None	0.942857	0.0977654	0.00684932	0	0.0571429	0.902235	0.993151	1	1.27489e-41	0.00386732	1
SV01565	Insertion	SPIMPch01	8865718	8865718	0	SL4.0ch01	8400970	8400990	20	None	None	SPIMP01g0010730	None	None	None	0.97619	0.0536723	0.0123457	0	0.0238095	0.946328	0.987654	1	1.09183e-62	1	1
SV01566	Deletion	SPIMPch01	8868092	8868112	20	SL4.0ch01	8403365	8403365	0	None	None	None	None	None	None	0.12	0.00465116	0.00232558	0	0.88	0.995349	0.997674	1	0.00408998	1	1
SV01567	Insertion	SPIMPch01	8883589	8883589	0	SL4.0ch01	8418836	8418853	17	None	None	None	None	None	None	0.142857	0.0108696	0	0.0344828	0.857143	0.98913	1	0.965517	0.0443449	1	1
SV01568	Insertion	SPIMPch01	8884920	8885197	277	SL4.0ch01	8420184	8420517	333	None	None	None	None	None	None	0.272727	0.209375	0.271186	0.304348	0.727273	0.790625	0.728814	0.695652	1	1	NA
SV01569	Insertion	SPIMPch01	8885205	8885205	0	SL4.0ch01	8420525	8420651	126	None	None	None	None	None	None	0.636364	0.191176	NA	NA	0.363636	0.808824	NA	NA	NA	NA	NA
SV01570	Deletion	SPIMPch01	8885241	8885263	22	SL4.0ch01	8420687	8420687	0	None	None	None	None	None	None	NA	NA	NA	NA	NA	NA	NA	NA	NA	NA	NA
SV01571	Insertion	SPIMPch01	8892315	8892315	0	SL4.0ch01	8427735	8427832	97	None	None	None	None	None	None	NA	0.104839	0.0740741	0.0333333	NA	0.895161	0.925926	0.966667	NA	NA	NA
SV01572	Insertion	SPIMPch01	8901838	8901838	0	SL4.0ch01	44192839	44192873	34	None	None	None	None	None	None	NA	NA	NA	NA	NA	NA	NA	NA	NA	NA	NA
SV01573	Insertion	SPIMPch01	8907509	8907509	0	SL4.0ch01	29231059	29231276	217	None	None	None	None	None	None	NA	NA	NA	NA	NA	NA	NA	NA	NA	NA	NA
SV01574	Insertion	SPIMPch01	8907511	8907511	0	SL4.0ch01	44186950	44187167	217	None	None	None	None	None	None	NA	NA	NA	NA	NA	NA	NA	NA	NA	NA	NA
SV01575	Insertion	SPIMPch01	8908929	8908929	0	SL4.0ch01	29232694	29232717	23	None	None	None	None	None	None	NA	NA	NA	NA	NA	NA	NA	NA	NA	NA	NA
SV01576	Insertion	SPIMPch01	8908950	8908950	0	SL4.0ch01	44185502	44185514	12	None	None	None	None	None	None	NA	NA	NA	NA	NA	NA	NA	NA	NA	NA	NA
SV01577	Deletion	SPIMPch01	8939087	8939100	13	SL4.0ch01	8460844	8460844	0	None	None	None	None	None	None	1	0.111374	0.00966184	0	0	0.888626	0.990338	1	8.93404e-60	4.48167e-06	1
SV01578	Deletion	SPIMPch01	8943716	8943726	10	SL4.0ch01	8465456	8465456	0	None	None	None	None	None	None	NA	0.333333	0	NA	NA	0.666667	1	NA	NA	NA	NA
SV01579	Insertion	SPIMPch01	8947916	8947916	0	SL4.0ch01	8469648	8469666	18	None	None	None	None	None	None	1	0.162162	0.4375	NA	0	0.837838	0.5625	NA	NA	NA	NA
SV01580	Insertion	SPIMPch01	8948367	8948367	0	SL4.0ch01	8470117	8470130	13	None	None	None	None	None	None	0.125	0.0128205	0	0	0.875	0.987179	1	1	0.272185	1	1
SV01581	Insertion	SPIMPch01	8954768	8954834	66	SL4.0ch01	8476531	8477445	914	None	None	SPIMP01g0010750	None	None	None	0.133333	0.00990099	0.00507614	0.0111111	0.866667	0.990099	0.994924	0.988889	0.0368415	1	1
SV01582	Deletion	SPIMPch01	8957037	8957056	19	SL4.0ch01	8479651	8479651	0	None	None	None	None	None	None	1	0.0462963	0.00995025	0	0	0.953704	0.99005	1	3.17114e-77	1	1
SV01583	Insertion	SPIMPch01	8965749	8965749	0	SL4.0ch01	8488343	8488359	16	None	None	None	None	None	None	0.113636	0.0111732	0.00704225	0	0.886364	0.988827	0.992958	1	1	1	1
SV01584	Insertion	SPIMPch01	8990908	8990908	0	SL4.0ch01	8513520	8513544	24	None	None	None	None	None	None	0.5	0.1875	0.378378	0.55	0.5	0.8125	0.621622	0.45	NA	NA	NA
SV01585	Insertion	SPIMPch01	8995956	8995956	0	SL4.0ch01	8518595	8518611	16	None	None	None	None	None	None	0.15	0.015873	0.0135135	0.0294118	0.85	0.984127	0.986486	0.970588	0.158973	1	1
SV01586	Deletion	SPIMPch01	8998150	8998170	20	SL4.0ch01	8520799	8520799	0	None	None	None	None	None	None	1	0.0384615	0.00507614	0	0	0.961538	0.994924	1	1.00962e-64	1	1
SV01587	Insertion	SPIMPch01	9009387	9009387	0	SL4.0ch01	8532016	8532035	19	None	None	None	None	None	None	NA	0.173913	0.222222	NA	NA	0.826087	0.777778	NA	NA	NA	NA
SV01588	Insertion	SPIMPch01	9012400	9013147	747	SL4.0ch01	8535048	8540240	5192	None	None	None	None	None	None	0.636364	0.0322581	0.0185185	0	0.363636	0.967742	0.981481	1	NA	NA	NA
SV01589	Deletion	SPIMPch01	9018377	9023715	5338	SL4.0ch01	8545361	8545470	-109	None	None	None	None	None	None	NA	0.025641	0.0313901	0	NA	0.974359	0.96861	1	NA	1	1
SV01590	Deletion	SPIMPch01	9023825	9024613	788	SL4.0ch01	8545471	8545471	0	None	None	None	None	None	None	1	0.109524	0.00947867	0	0	0.890476	0.990521	1	4.5447e-60	3.95339e-06	1
SV01591	Deletion	SPIMPch01	9043457	9043473	16	SL4.0ch01	8564236	8564236	0	None	None	None	None	None	None	NA	0	0	0	NA	1	1	1	NA	NA	1
SV01592	Deletion	SPIMPch01	9043688	9043720	32	SL4.0ch01	8564487	8564487	0	None	None	None	None	None	None	NA	0.0769231	NA	NA	NA	0.923077	NA	NA	NA	NA	NA
SV01593	Insertion	SPIMPch01	9043888	9043888	0	SL4.0ch01	8564647	8564659	12	None	None	None	None	None	None	NA	NA	NA	NA	NA	NA	NA	NA	NA	NA	NA
SV01594	Deletion	SPIMPch01	9048886	9048901	15	SL4.0ch01	8569649	8569649	0	None	None	None	None	None	None	1	0.103093	0.00609756	0	0	0.896907	0.993902	1	2.98152e-39	0.000124948	1
SV01595	Deletion	SPIMPch01	9053255	9054282	1027	SL4.0ch01	8573998	8573998	0	None	None	None	None	None	None	NA	0.0526316	0	NA	NA	0.947368	1	NA	NA	NA	NA
SV01596	Deletion	SPIMPch01	9054933	9055005	72	SL4.0ch01	8574649	8574649	0	None	None	None	None	None	None	NA	NA	NA	NA	NA	NA	NA	NA	NA	NA	NA
SV01597	Insertion	SPIMPch01	9065959	9065959	0	SL4.0ch01	8585592	8585614	22	None	None	None	None	None	None	0.135135	0.00617284	0	0	0.864865	0.993827	1	1	0.0760655	1	1
SV01598	Deletion	SPIMPch01	9071899	9071917	18	SL4.0ch01	8591551	8591551	0	None	None	None	None	None	None	0.0909091	0	0	0	0.909091	1	1	1	0.0587708	1	1
SV01599	Insertion	SPIMPch01	9072227	9072227	0	SL4.0ch01	8591862	8591887	25	None	None	None	None	None	None	NA	NA	NA	NA	NA	NA	NA	NA	NA	NA	NA
SV01600	Deletion	SPIMPch01	9073853	9073910	57	SL4.0ch01	8593512	8593512	0	None	None	None	None	None	None	1	0.0576037	0.00985222	0	0	0.942396	0.990148	1	6.28147e-74	1	1
SV01601	Deletion	SPIMPch01	9075213	9134763	59550	SL4.0ch01	8594816	8594861	45	SPIMP01g0010780	None	SPIMP01g0010780	None	None	None	0.12	0.00672646	0.00223214	0	0.88	0.993274	0.997768	1	0.0122222	1	1
SV01602	Insertion	SPIMPch01	9141730	9141730	0	SL4.0ch01	8601825	8601889	64	None	None	SPIMP01g0010790	None	None	None	0.65	0.0304878	0	0	0.35	0.969512	1	1	NA	NA	NA
SV01603	Deletion	SPIMPch01	9141731	9141744	13	SL4.0ch01	8601890	8601890	0	None	None	SPIMP01g0010790	None	None	None	NA	0	0	0	NA	1	1	1	NA	NA	NA
SV01604	Deletion	SPIMPch01	9150438	9150459	21	SL4.0ch01	8610587	8610587	0	None	None	SPIMP01g0010800	None	None	Solyc01g011310	NA	0.25	0.0892857	NA	NA	0.75	0.910714	NA	NA	NA	NA
SV01605	Deletion	SPIMPch01	9150510	9150779	269	SL4.0ch01	8610638	8610638	0	None	None	SPIMP01g0010800	None	None	Solyc01g011310	0.892857	0.127168	0.019685	0.030303	0.107143	0.872832	0.980315	0.969697	4.85435e-26	0.0301216	1
SV01606	Deletion	SPIMPch01	9151038	9151060	22	SL4.0ch01	8610897	8610897	0	None	None	SPIMP01g0010800	None	None	Solyc01g011310	0.0769231	0.00649351	0	0	0.923077	0.993506	1	1	1	NA	NA
SV01607	Deletion	SPIMPch01	9154307	9154327	20	SL4.0ch01	8614144	8614144	0	None	None	None	None	None	None	1	0.0621469	0.00680272	0	0	0.937853	0.993197	1	1.45325e-53	1	1
SV01608	Deletion	SPIMPch01	9169178	9169198	20	SL4.0ch01	8628986	8628986	0	None	None	None	None	None	None	0.9875	0.106635	0.00483092	0	0.0125	0.893365	0.995169	1	1.4183e-53	2.99662e-07	1
SV01609	Deletion	SPIMPch01	9173113	9173147	34	SL4.0ch01	8632891	8632891	0	None	None	None	None	None	None	1	0.0976744	0.0046729	0	0	0.902326	0.995327	1	6.60769e-58	2.32791e-06	1
SV01610	Deletion	SPIMPch01	9174725	9174831	106	SL4.0ch01	8634455	8634455	0	None	None	None	None	None	None	0.977273	0.0486111	0.00917431	0	0.0227273	0.951389	0.990826	1	2.06819e-70	1	1
SV01611	Insertion	SPIMPch01	9175381	9175381	0	SL4.0ch01	8635005	8635023	18	None	None	None	None	None	None	NA	NA	NA	NA	NA	NA	NA	NA	NA	NA	NA
SV01612	Insertion	SPIMPch01	9181193	9181193	0	SL4.0ch01	8640835	8640849	14	None	None	SPIMP01g0010810|SPIMP01g0010820	None	None	Solyc01g162860	0.785714	0.104839	0.0465116	0	0.214286	0.895161	0.953488	1	NA	NA	NA
SV01613	Deletion	SPIMPch01	9184066	9184077	11	SL4.0ch01	8643730	8643730	0	None	None	None	None	None	None	1	0.0492958	0.00980392	0	0	0.950704	0.990196	1	5.2488e-76	1	1
SV01614	Deletion	SPIMPch01	9189199	9189243	44	SL4.0ch01	8648856	8648856	0	None	None	None	None	None	None	0	0.0247934	0	0	1	0.975207	1	1	NA	NA	NA
SV01615	Insertion	SPIMPch01	9196954	9196954	0	SL4.0ch01	8656572	8656600	28	None	None	None	None	None	None	NA	NA	NA	NA	NA	NA	NA	NA	NA	NA	NA
SV01616	Insertion	SPIMPch01	9197504	9197504	0	SL4.0ch01	8657150	8657165	15	None	None	None	None	None	None	0.15	0.0126904	0.00584795	0	0.85	0.98731	0.994152	1	0.041848	1	1
SV01617	Insertion	SPIMPch01	9198322	9198322	0	SL4.0ch01	8657983	8657995	12	None	None	None	None	None	None	0.4	0.0540541	0.0285714	0.105263	0.6	0.945946	0.971429	0.894737	NA	NA	NA
SV01618	Insertion	SPIMPch01	9211003	9211003	0	SL4.0ch01	8670671	8670681	10	None	None	None	None	None	None	0.125	0.00980392	0	0	0.875	0.990196	1	1	0.0633789	1	1
SV01619	Deletion	SPIMPch01	9212377	9212391	14	SL4.0ch01	8672055	8672055	0	None	None	None	None	None	None	0.25	0	0	NA	0.75	1	1	NA	NA	NA	NA
SV01620	Insertion	SPIMPch01	9220369	9220369	0	SL4.0ch01	8680031	8680043	12	None	None	SPIMP01g0010840	None	None	None	0.315789	0.027027	0	0	0.684211	0.972973	1	1	NA	NA	NA
SV01621	Deletion	SPIMPch01	9224754	9225348	594	SL4.0ch01	8684428	8684428	0	None	None	None	None	None	None	0.0833333	0.00896861	0.00222222	0	0.916667	0.991031	0.997778	1	1	1	1
SV01622	Deletion	SPIMPch01	9231746	9231857	111	SL4.0ch01	8690823	8690823	0	None	None	None	None	None	None	1	0.131818	0.00896861	0	0	0.868182	0.991031	1	5.17315e-62	9.28637e-10	1
SV01623	Deletion	SPIMPch01	9242232	9246473	4241	SL4.0ch01	8701191	8702260	1069	SPIMP01g0010860	None	None	None	None	None	0.9	0.0529954	0.0605381	0.127451	0.1	0.947005	0.939462	0.872549	1.06693e-35	1	1
SV01624	Deletion	SPIMPch01	9246794	9246810	16	SL4.0ch01	8702585	8702585	0	None	SPIMP01g0010860	None	None	None	None	1	0.08	0.00735294	0	0	0.92	0.992647	1	7.18945e-38	0.611246	1
SV01625	Deletion	SPIMPch01	9250116	9250917	801	SL4.0ch01	8705890	8705890	0	None	SPIMP01g0010860	None	None	Solyc01g150114	None	0.0714286	0	0	0	0.928571	1	1	1	1	1	1
SV01626	Insertion	SPIMPch01	9275283	9275283	0	SL4.0ch01	8730243	8730258	15	None	SPIMP01g0010880	None	None	Solyc01g011350	None	0.12766	0.0141509	0	0	0.87234	0.985849	1	1	0.265933	1	1
SV01627	Deletion	SPIMPch01	9276572	9276582	10	SL4.0ch01	8731547	8731547	0	None	SPIMP01g0010880	None	None	Solyc01g011350	None	1	0.747967	0.0769231	0.0740741	0	0.252033	0.923077	0.925926	NA	NA	NA
SV01628	Insertion	SPIMPch01	9289509	9289509	0	SL4.0ch01	8744476	8744487	11	None	None	None	None	None	None	0.266667	0.0177305	0.00990099	0	0.733333	0.98227	0.990099	1	2.781e-07	NA	NA
SV01629	Insertion	SPIMPch01	9297408	9297408	0	SL4.0ch01	8752381	8752391	10	None	None	None	None	None	None	0.166667	0.0218978	0	0	0.833333	0.978102	1	1	NA	NA	NA
SV01630	Deletion	SPIMPch01	9304601	9304613	12	SL4.0ch01	8759586	8759586	0	None	None	None	None	None	None	0.146341	0.00568182	0	0	0.853659	0.994318	1	1	0.00368133	1	1
SV01631	Deletion	SPIMPch01	9310229	9310241	12	SL4.0ch01	8765202	8765202	0	None	None	None	None	None	None	0.972973	0.0233918	0.00581395	0	0.027027	0.976608	0.994186	1	4.5478e-64	1	1
SV01632	Insertion	SPIMPch01	9313642	9313642	0	SL4.0ch01	8768589	8768622	33	None	None	None	None	None	None	NA	NA	NA	NA	NA	NA	NA	NA	NA	NA	NA
SV01633	Deletion	SPIMPch01	9334108	9334120	12	SL4.0ch01	8789090	8789090	0	None	None	SPIMP01g0010910	None	None	Solyc01g163190	0.34375	0.0232558	0	0	0.65625	0.976744	1	1	6.16996e-14	1	1
SV01634	Insertion	SPIMPch01	9351134	9351134	0	SL4.0ch01	8806103	8806141	38	None	None	None	None	None	None	NA	0.0757576	0.0416667	0	NA	0.924242	0.958333	1	NA	NA	NA
SV01635	Insertion	SPIMPch01	9361428	9361428	0	SL4.0ch01	8816438	8816448	10	None	None	SPIMP01g0010940	None	None	None	NA	0.0178571	0	0.0416667	NA	0.982143	1	0.958333	NA	NA	NA
SV01636	Deletion	SPIMPch01	9376766	9376818	52	SL4.0ch01	8831797	8831797	0	None	None	None	None	None	None	NA	0	NA	NA	NA	1	NA	NA	NA	NA	NA
SV01637	Deletion	SPIMPch01	9383722	9383746	24	SL4.0ch01	8838660	8838660	0	None	None	None	None	None	None	0.12766	0.0157895	0	0	0.87234	0.984211	1	1	0.705403	1	1
SV01638	Insertion	SPIMPch01	9386042	9386042	0	SL4.0ch01	8840956	8841000	44	None	None	None	None	None	None	NA	0.545455	NA	NA	NA	0.454545	NA	NA	NA	NA	NA
SV01639	Insertion	SPIMPch01	9391908	9391908	0	SL4.0ch01	8846863	8846875	12	None	SPIMP01g0010970	None	None	None	None	0.128205	0.0125786	0.0168067	0.037037	0.871795	0.987421	0.983193	0.962963	1	1	1
SV01640	Deletion	SPIMPch01	9404406	9404529	123	SL4.0ch01	8859373	8859373	0	None	SPIMP01g0010970	None	None	None	None	1	0.116438	0.00892857	0	0	0.883562	0.991071	1	4.68654e-66	1.02281e-07	1
SV01641	Deletion	SPIMPch01	9427826	9427850	24	SL4.0ch01	8882660	8882660	0	None	None	None	None	None	None	NA	0.185185	0.0357143	NA	NA	0.814815	0.964286	NA	NA	NA	NA
SV01642	Deletion	SPIMPch01	9427952	9427972	20	SL4.0ch01	8882762	8882762	0	None	None	None	None	None	None	NA	0.125	NA	NA	NA	0.875	NA	NA	NA	NA	NA
SV01643	Deletion	SPIMPch01	9428181	9428195	14	SL4.0ch01	8882969	8882969	0	None	None	None	None	None	None	NA	0.0212766	0	0	NA	0.978723	1	1	NA	NA	NA
SV01644	Deletion	SPIMPch01	9433694	9433716	22	SL4.0ch01	8888467	8888467	0	None	None	None	None	None	None	1	0.0534884	0.00938967	0	0	0.946512	0.99061	1	2.86412e-72	1	1
SV01645	Insertion	SPIMPch01	9438627	9438627	0	SL4.0ch01	8893380	8893437	57	None	None	None	None	None	None	0.895833	0.961538	0.991667	0.964286	0.104167	0.0384615	0.00833333	0.0357143	NA	NA	NA
SV01646	Insertion	SPIMPch01	9447804	9447804	0	SL4.0ch01	8902603	8902640	37	None	None	None	None	None	None	NA	1	NA	NA	NA	0	NA	NA	NA	NA	NA
SV01647	Insertion	SPIMPch01	9448783	9448783	0	SL4.0ch01	8903619	8903638	19	None	None	None	None	None	None	0.166667	0.108696	NA	NA	0.833333	0.891304	NA	NA	NA	NA	NA
SV01648	Deletion	SPIMPch01	9456568	9456591	23	SL4.0ch01	8911421	8911421	0	None	None	None	None	None	None	NA	0.941176	0.478261	NA	NA	0.0588235	0.521739	NA	NA	NA	NA
SV01649	Insertion	SPIMPch01	9458349	9458349	0	SL4.0ch01	8913175	8913201	26	None	None	None	None	None	None	1	0.0422886	0.0111732	0	0	0.957711	0.988827	1	8.68178e-69	1	1
SV01650	Deletion	SPIMPch01	9470775	9470805	30	SL4.0ch01	8925628	8925628	0	None	None	None	None	None	None	NA	0	0	NA	NA	1	1	NA	NA	NA	NA
SV01651	Deletion	SPIMPch01	9470890	9470907	17	SL4.0ch01	8925719	8925719	0	None	None	None	None	None	None	0	0	0	0	1	1	1	1	NA	NA	NA
SV01652	Deletion	SPIMPch01	9470964	9471006	42	SL4.0ch01	8925776	8925776	0	None	None	None	None	None	None	NA	0	NA	NA	NA	1	NA	NA	NA	NA	NA
SV01653	Insertion	SPIMPch01	9477588	9477588	0	SL4.0ch01	8932358	8932381	23	None	None	None	None	None	None	0.146341	0.0182927	0.0163934	0	0.853659	0.981707	0.983607	1	0.720222	1	NA
SV01654	Deletion	SPIMPch01	9499357	9499387	30	SL4.0ch01	8954148	8954148	0	None	None	None	None	None	None	0.16129	0.00833333	0	NA	0.83871	0.991667	1	NA	0.181393	NA	NA
SV01655	Insertion	SPIMPch01	9503049	9503049	0	SL4.0ch01	8957835	8957847	12	None	None	None	None	None	None	NA	1	NA	NA	NA	0	NA	NA	NA	NA	NA
SV01656	Insertion	SPIMPch01	9508308	9508308	0	SL4.0ch01	8963105	8963116	11	None	None	None	None	None	None	0.179487	0.0233918	0.00970874	0.04	0.820513	0.976608	0.990291	0.96	0.101169	NA	NA
SV01657	Deletion	SPIMPch01	9509068	9509090	22	SL4.0ch01	8963877	8963877	0	None	None	None	None	None	None	NA	0	0	0	NA	1	1	1	NA	1	1
SV01658	Deletion	SPIMPch01	9512014	9512036	22	SL4.0ch01	8966800	8966800	0	None	None	None	None	None	None	0.125	0.0117647	0	0	0.875	0.988235	1	1	1	1	1
SV01659	Insertion	SPIMPch01	9512717	9512717	0	SL4.0ch01	8967481	8967515	34	None	None	None	None	None	None	0.122449	0.0259434	0.00753769	0	0.877551	0.974057	0.992462	1	1	1	1
SV01660	Deletion	SPIMPch01	9518468	9518479	11	SL4.0ch01	8973263	8973263	0	None	None	None	None	None	None	0.113636	0.00485437	0	0	0.886364	0.995146	1	1	0.0482711	1	1
SV01661	Deletion	SPIMPch01	9526518	9526584	66	SL4.0ch01	8981296	8981296	0	None	None	None	None	None	None	0.137931	0.011236	0	0	0.862069	0.988764	1	1	1	1	1
SV01662	Insertion	SPIMPch01	9527801	9527801	0	SL4.0ch01	8982518	8982543	25	None	None	None	None	None	None	0.133333	0.00995025	0.00581395	0.027027	0.866667	0.99005	0.994186	0.972973	0.0385873	1	1
SV01663	Deletion	SPIMPch01	9527806	9527824	18	SL4.0ch01	8982548	8982548	0	None	None	None	None	None	None	0.12	0	0	0	0.88	1	1	1	5.27225e-05	1	1
SV01664	Deletion	SPIMPch01	9528657	9717377	188720	SL4.0ch01	8983381	8983381	0	SPIMP01g0011010|SPIMP01g0011020|SPIMP01g0011040|SPIMP01g0011050	None	SPIMP01g0011010|SPIMP01g0011020|SPIMP01g0011040|SPIMP01g0011050	None	None	None	0.12	0.0133929	0	0	0.88	0.986607	1	1	0.291577	1	1
SV01665	Insertion	SPIMPch01	9719363	9719363	0	SL4.0ch01	8985366	8985378	12	None	None	None	None	None	None	NA	NA	NA	NA	NA	NA	NA	NA	NA	NA	NA
SV01666	Deletion	SPIMPch01	9719601	9719615	14	SL4.0ch01	8985616	8985616	0	None	None	None	None	None	None	0.0769231	0	0	NA	0.923077	1	1	NA	NA	NA	NA
SV01667	Deletion	SPIMPch01	9732186	9732207	21	SL4.0ch01	8998184	8998184	0	None	None	None	None	None	None	0.1	0	0	0	0.9	1	1	1	0.13892	1	NA
SV01668	Deletion	SPIMPch01	9735956	9735973	17	SL4.0ch01	9001935	9001935	0	None	None	None	None	None	None	1	0.0519802	0.0106952	0	0	0.94802	0.989305	1	9.16353e-65	1	1
SV01669	Deletion	SPIMPch01	9745686	9746479	793	SL4.0ch01	9011650	9011652	2	None	None	None	None	None	None	0.232558	0.0138249	0	0	0.767442	0.986175	1	1	1.72067e-07	1	1
SV01670	Insertion	SPIMPch01	9749275	9749275	0	SL4.0ch01	9014449	9014722	273	None	None	None	None	None	None	0.6875	0.135294	0.102151	0.0961538	0.3125	0.864706	0.897849	0.903846	NA	NA	NA
SV01671	Insertion	SPIMPch01	9761719	9761719	0	SL4.0ch01	9027154	9027171	17	None	None	None	None	None	None	0.153846	0.017341	0.0307692	0	0.846154	0.982659	0.969231	1	0.278217	1	1
SV01672	Insertion	SPIMPch01	9763837	9763837	0	SL4.0ch01	9029285	9029321	36	None	None	None	None	None	None	NA	NA	NA	NA	NA	NA	NA	NA	NA	NA	NA
SV01673	Insertion	SPIMPch01	9780842	9780842	0	SL4.0ch01	9046333	9046559	226	None	None	None	None	None	None	1	0.106796	0.010929	0	0	0.893204	0.989071	1	5.20935e-58	0.000264762	1
SV01674	Deletion	SPIMPch01	9782467	9782479	12	SL4.0ch01	9048190	9048190	0	None	None	None	None	None	None	0.428571	0.00364964	0	0	0.571429	0.99635	1	1	NA	NA	NA
SV01675	Deletion	SPIMPch01	9785828	9785852	24	SL4.0ch01	9051539	9051539	0	None	None	None	None	None	None	0.978261	0.11	0.0107527	0	0.0217391	0.89	0.989247	1	4.24392e-57	9.34085e-05	1
SV01676	Insertion	SPIMPch01	9787458	9787458	0	SL4.0ch01	9053144	9053156	12	None	None	None	None	None	None	0.975	0.316667	NA	NA	0.025	0.683333	NA	NA	NA	NA	NA
SV01677	Insertion	SPIMPch01	9794904	9794904	0	SL4.0ch01	9060596	9103948	43352	None	None	None	Solyc01g011413	None	Solyc01g011413	0.139535	0.00938967	0.00241546	0	0.860465	0.99061	0.997585	1	0.0141405	1	1
SV01678	Insertion	SPIMPch01	9825688	9825688	0	SL4.0ch01	9134727	9134791	64	None	None	None	None	None	None	0.99	0.0588235	0.0139535	0	0.01	0.941176	0.986047	1	7.24086e-78	1	1
SV01679	Deletion	SPIMPch01	9830929	9836358	5429	SL4.0ch01	9138381	9140032	-1651	None	None	None	None	None	None	NA	0.0459184	0.0902439	0.0638298	NA	0.954082	0.909756	0.93617	NA	1	1
SV01680	Insertion	SPIMPch01	9837030	9837030	0	SL4.0ch01	9139053	9139099	46	None	None	None	None	None	None	NA	NA	NA	NA	NA	NA	NA	NA	NA	NA	NA
SV01681	Insertion	SPIMPch01	9838107	9838107	0	SL4.0ch01	9140176	9140195	19	None	None	None	None	None	None	0.206897	0.0151515	0.0142857	0.0625	0.793103	0.984848	0.985714	0.9375	0.023216	NA	NA
SV01682	Deletion	SPIMPch01	9858327	9858372	45	SL4.0ch01	9160415	9160415	0	None	None	None	None	None	None	0.122449	0.00930233	0	0	0.877551	0.990698	1	1	0.0477218	1	1
SV01683	Deletion	SPIMPch01	9860187	9860205	18	SL4.0ch01	9162222	9162222	0	None	None	None	None	None	None	NA	0.03125	NA	NA	NA	0.96875	NA	NA	NA	NA	NA
SV01684	Insertion	SPIMPch01	9880287	9880307	20	SL4.0ch01	9182300	9182473	173	None	None	SPIMP01g0011070	None	None	None	0.98	0.118834	0.0159091	0	0.02	0.881166	0.984091	1	2.57362e-61	1.23349e-05	1
SV01685	Deletion	SPIMPch01	9891733	9891752	19	SL4.0ch01	9193908	9193908	0	None	None	None	None	None	None	0.378788	0.033557	0	0	0.621212	0.966443	1	1	1.01443e-08	NA	NA
SV01686	Deletion	SPIMPch01	9891823	9891842	19	SL4.0ch01	9193979	9193979	0	None	None	None	None	None	None	0.346154	0.0120968	0	0	0.653846	0.987903	1	1	5.96448e-08	NA	NA
SV01687	Insertion	SPIMPch01	9895391	9895391	0	SL4.0ch01	9197530	9197639	109	None	None	None	None	None	None	0.138298	0.0372093	0.0555556	0.0217391	0.861702	0.962791	0.944444	0.978261	1	1	1
SV01688	Deletion	SPIMPch01	9895972	9895995	23	SL4.0ch01	9198220	9198220	0	None	None	None	None	None	None	0.11	0.00938967	0	0	0.89	0.99061	1	1	0.274489	1	1
SV01689	Deletion	SPIMPch01	9907010	9907028	18	SL4.0ch01	9209228	9209228	0	None	None	None	None	None	None	1	0.0956938	0.00995025	0	0	0.904306	0.99005	1	3.6213e-59	0.000518253	1
SV01690	Deletion	SPIMPch01	9909275	9909311	36	SL4.0ch01	9211475	9211475	0	None	None	None	None	None	None	0.970588	0.0190476	0.00478469	0	0.0294118	0.980952	0.995215	1	3.59822e-65	1	1
SV01691	Deletion	SPIMPch01	9916218	9916240	22	SL4.0ch01	9218384	9218384	0	None	None	None	None	None	None	0.106383	0.00980392	0	0	0.893617	0.990196	1	1	0.980515	1	1
SV01692	Insertion	SPIMPch01	9926959	9926959	0	SL4.0ch01	9229107	9230666	1559	None	None	None	None	None	None	0.08	0.00454545	0.00226244	0	0.92	0.995455	0.997738	1	1	1	1
SV01693	Deletion	SPIMPch01	9928576	9928595	19	SL4.0ch01	9232282	9232282	0	None	None	None	None	None	None	1	0.0833333	0.008	0	0	0.916667	0.992	1	4.67304e-39	0.933333	NA
SV01694	Insertion	SPIMPch01	9934011	9934011	0	SL4.0ch01	9237702	9237845	143	None	None	None	None	None	None	0.133333	0.0793651	0.0809524	0.125	0.866667	0.920635	0.919048	0.875	NA	NA	NA
SV01695	Insertion	SPIMPch01	9951706	9951706	0	SL4.0ch01	9255530	9255769	239	None	None	SPIMP01g0011090	None	None	None	0.182927	0.0335196	0.0362319	0.0333333	0.817073	0.96648	0.963768	0.966667	0.505218	1	1
SV01696	Deletion	SPIMPch01	9958209	9958223	14	SL4.0ch01	9262272	9262272	0	None	None	SPIMP01g0011080	None	None	Solyc01g011430	0.96	0.052795	0	0	0.04	0.947205	1	1	1.36231e-38	NA	NA
SV01697	Deletion	SPIMPch01	9967923	9967942	19	SL4.0ch01	9271977	9271977	0	None	None	SPIMP01g0011100	None	None	Solyc01g011435	NA	0	0	NA	NA	1	1	NA	NA	NA	NA
SV01698	Deletion	SPIMPch01	9968665	9968831	166	SL4.0ch01	9272700	9272700	0	None	None	SPIMP01g0011100	None	None	Solyc01g011435	NA	0	0	0	NA	1	1	1	NA	NA	NA
SV01699	Insertion	SPIMPch01	9979743	9979784	41	SL4.0ch01	9283608	9283733	125	None	None	SPIMP01g0011110	None	None	None	0.875	0.800654	0.698113	0.677419	0.125	0.199346	0.301887	0.322581	1	NA	NA
SV01700	Deletion	SPIMPch01	9999302	9999314	12	SL4.0ch01	20445650	20445650	0	None	None	None	None	None	None	1	0.788177	0.234146	0.125	0	0.211823	0.765854	0.875	0.000361269	1.23987e-54	1
SV01701	Deletion	SPIMPch01	10003510	10003549	39	SL4.0ch01	20449844	20449844	0	None	None	None	None	None	None	0.122449	0.00483092	0	0	0.877551	0.995169	1	1	0.00478707	1	1
SV01702	Insertion	SPIMPch01	10016555	10016555	0	SL4.0ch01	20462842	20462886	44	None	None	None	None	None	None	0.586957	0.232283	0.138393	0.193548	0.413043	0.767717	0.861607	0.806452	NA	NA	NA
SV01703	Insertion	SPIMPch01	10021710	10021710	0	SL4.0ch01	20468042	20468102	60	None	None	None	None	None	None	NA	0.0425532	0.285714	NA	NA	0.957447	0.714286	NA	NA	NA	NA
SV01704	Insertion	SPIMPch01	10023776	10023776	0	SL4.0ch01	20470166	20470191	25	None	None	None	None	None	None	NA	0.116279	0	0	NA	0.883721	1	1	NA	NA	NA
SV01705	Deletion	SPIMPch01	10027901	10036891	8990	SL4.0ch01	20474319	20474319	0	None	None	None	None	None	None	0.102564	0.0103627	0	0	0.897436	0.989637	1	1	1	1	1
SV01706	Insertion	SPIMPch01	10042773	10042773	0	SL4.0ch01	20480180	20480201	21	None	None	SPIMP01g0011120	None	None	None	0.142857	0.0169492	0.00609756	0.0131579	0.857143	0.983051	0.993902	0.986842	0.460483	1	1
SV01707	Insertion	SPIMPch01	10054109	10054109	0	SL4.0ch01	20491518	20491536	18	None	None	None	None	None	None	0.157895	0.0153061	0	0.0285714	0.842105	0.984694	1	0.971429	0.0680589	1	1
SV01708	Deletion	SPIMPch01	10054393	10054407	14	SL4.0ch01	20491820	20491820	0	None	None	None	None	None	None	NA	0	0	NA	NA	1	1	NA	NA	NA	NA
SV01709	Insertion	SPIMPch01	10054679	10054679	0	SL4.0ch01	20492091	20493518	1427	None	None	None	None	None	None	0.136364	0.0139665	0	0	0.863636	0.986034	1	1	0.256816	1	1
SV01710	Deletion	SPIMPch01	10062869	10062981	112	SL4.0ch01	20501687	20501687	0	None	None	None	None	None	None	0.694444	0.0284974	0.0120482	0	0.305556	0.971503	0.987952	1	9.84965e-34	1	1
SV01711	Deletion	SPIMPch01	10068339	10069147	808	SL4.0ch01	20507045	20507045	0	None	None	None	None	None	None	0.771739	0.0427928	0.0156951	0.0196078	0.228261	0.957207	0.984305	0.980392	1.71223e-46	1	1
SV01712	Deletion	SPIMPch01	10071215	10071230	15	SL4.0ch01	20509111	20509111	0	None	None	None	None	None	None	0.136364	0.00518135	0	0	0.863636	0.994819	1	1	0.00313649	1	1
SV01713	Insertion	SPIMPch01	10075341	10075341	0	SL4.0ch01	20513216	20513264	48	None	None	None	None	None	None	0.357143	0.030303	0.0511811	0.0882353	0.642857	0.969697	0.948819	0.911765	NA	1	1
SV01714	Deletion	SPIMPch01	10079484	10079672	188	SL4.0ch01	20517402	20517402	0	None	None	None	None	None	None	0.521739	0	0.00507614	0	0.478261	1	0.994924	1	NA	1	1
SV01715	Insertion	SPIMPch01	10083547	10083547	0	SL4.0ch01	20521274	20521285	11	None	None	None	None	None	None	0.142857	0.0164835	0	0	0.857143	0.983516	1	1	0.359051	1	1
SV01716	Deletion	SPIMPch01	10087460	10087474	14	SL4.0ch01	20525193	20525193	0	None	None	None	None	None	None	NA	0	0	NA	NA	1	1	NA	NA	NA	NA
SV01717	Deletion	SPIMPch01	10088501	10088521	20	SL4.0ch01	20526217	20526217	0	None	None	None	None	None	None	0.0227273	0	0	0	0.977273	1	1	1	1	1	1
SV01718	Insertion	SPIMPch01	10089388	10089388	0	SL4.0ch01	20527084	20527108	24	None	None	None	None	None	None	1	1	NA	NA	0	0	NA	NA	NA	NA	NA
SV01719	Insertion	SPIMPch01	10105372	10105373	1	SL4.0ch01	20528900	20536324	7424	None	None	None	None	None	None	0.173469	0.00694444	0	0	0.826531	0.993056	1	1	3.92027e-06	1	1
SV01720	Insertion	SPIMPch01	10108472	10109275	803	SL4.0ch01	20539443	20549058	9615	SPIMP01g0011140	None	None	None	None	None	0	0	0.018018	0	1	1	0.981982	1	NA	NA	NA
SV01721	Deletion	SPIMPch01	10113154	10113181	27	SL4.0ch01	20552942	20552942	0	None	None	None	None	None	None	0.0697674	0.00502513	0	0	0.930233	0.994975	1	1	1	1	1
SV01722	Deletion	SPIMPch01	10125549	10125560	11	SL4.0ch01	20565282	20565282	0	None	None	None	None	None	None	0	0	0	0	1	1	1	1	NA	1	1
SV01723	Insertion	SPIMPch01	10130527	10130527	0	SL4.0ch01	20570246	20570261	15	None	None	None	None	None	None	0.157895	0.0197368	0.008	0	0.842105	0.980263	0.992	1	0.688474	1	NA
SV01724	Insertion	SPIMPch01	10130632	10130632	0	SL4.0ch01	20570366	20570388	22	None	None	None	None	None	None	0.578947	0.244048	0.575	0.625	0.421053	0.755952	0.425	0.375	NA	NA	NA
SV01725	Deletion	SPIMPch01	10133023	10133063	40	SL4.0ch01	20572778	20572778	0	None	None	None	None	None	None	0.0714286	0.0375	0	NA	0.928571	0.9625	1	NA	NA	NA	NA
SV01726	Insertion	SPIMPch01	10141803	10141803	0	SL4.0ch01	20203711	20203829	118	None	None	None	None	None	None	0.175	0.0125786	0.0787402	0	0.825	0.987421	0.92126	1	0.00547216	1	1
SV01727	Deletion	SPIMPch01	10142041	10142074	33	SL4.0ch01	20203483	20203483	0	None	None	None	None	None	None	0.547619	0.0263158	0.00943396	0	0.452381	0.973684	0.990566	1	NA	NA	NA
SV01728	Deletion	SPIMPch01	10150404	10150449	45	SL4.0ch01	20195144	20195144	0	None	None	None	None	None	None	0.4	0.560606	0.190476	0.133333	0.6	0.439394	0.809524	0.866667	1	1.13637e-13	1
SV01729	Deletion	SPIMPch01	10154866	10163865	8999	SL4.0ch01	20190729	20190729	0	None	None	None	None	None	None	0.138298	0.0176768	0.00561798	0	0.861702	0.982323	0.994382	1	0.296841	1	1
SV01730	Insertion	SPIMPch01	10172026	10172026	0	SL4.0ch01	20181871	20182569	698	None	None	None	None	None	None	0.6	0.0806452	0	NA	0.4	0.919355	1	NA	NA	NA	NA
SV01731	Deletion	SPIMPch01	10174423	10174447	24	SL4.0ch01	20179475	20179475	0	None	None	None	None	None	None	NA	0	0	NA	NA	1	1	NA	NA	NA	NA
SV01732	Insertion	SPIMPch01	10182861	10182861	0	SL4.0ch01	20171052	20171064	12	None	None	None	None	None	None	0.122449	0.00947867	0	0.02	0.877551	0.990521	1	0.98	0.0567729	1	1
SV01733	Deletion	SPIMPch01	10183049	10183065	16	SL4.0ch01	20170865	20170865	0	None	None	None	None	None	None	0.106383	0.00947867	0	0	0.893617	0.990521	1	1	0.758117	1	1
SV01734	Insertion	SPIMPch01	10187316	10187316	0	SL4.0ch01	20166605	20166619	14	None	None	None	None	None	None	0.16129	0.00578035	0	0.0689655	0.83871	0.99422	1	0.931034	0.00951905	1	1
SV01735	Insertion	SPIMPch01	10190585	10190585	0	SL4.0ch01	20163314	20163333	19	None	None	None	None	None	None	0.16129	0.0128205	0.0272727	0	0.83871	0.987179	0.972727	1	0.256774	NA	NA
SV01736	Deletion	SPIMPch01	10214188	10214214	26	SL4.0ch01	20139708	20139708	0	None	None	None	None	None	None	0.0238095	0	0	0.0111111	0.97619	1	1	0.988889	1	1	1
SV01737	Deletion	SPIMPch01	10224218	10224250	32	SL4.0ch01	20129724	20129724	0	None	None	None	None	None	None	NA	0.011236	0	NA	NA	0.988764	1	NA	NA	NA	NA
SV01738	Deletion	SPIMPch01	10227075	10227094	19	SL4.0ch01	20126897	20126897	0	None	None	None	None	None	None	0.716216	0.028125	0.0163934	0	0.283784	0.971875	0.983607	1	4.34319e-34	1	1
SV01739	Insertion	SPIMPch01	10232043	10232043	0	SL4.0ch01	20121933	20121945	12	None	None	None	None	None	None	0.108696	0.01	0	0	0.891304	0.99	1	1	0.960512	1	1
SV01740	Deletion	SPIMPch01	10235150	10235359	209	SL4.0ch01	20118828	20118828	0	None	None	None	None	None	None	1	0.109453	0.00802139	0	0	0.890547	0.991979	1	9.61411e-62	1.58293e-05	1
SV01741	Insertion	SPIMPch01	10236397	10236397	0	SL4.0ch01	20117775	20117791	16	None	None	None	None	None	None	0.1	0.00970874	0.00316456	0	0.9	0.990291	0.996835	1	1	1	1
SV01742	Insertion	SPIMPch01	10239153	10239153	0	SL4.0ch01	20115007	20115018	11	None	None	None	None	None	None	0.139535	0.0118483	0	0	0.860465	0.988152	1	1	0.0453371	1	1
SV01743	Insertion	SPIMPch01	10240143	10240143	0	SL4.0ch01	20104935	20114019	9084	None	None	None	None	None	None	0.122449	0.0137615	0.00235849	0	0.877551	0.986239	0.997642	1	0.307404	1	1
SV01744	Insertion	SPIMPch01	10249104	10249104	0	SL4.0ch01	20095944	20095966	22	None	None	None	None	None	None	0.12	0.014218	0	0.0204082	0.88	0.985782	1	0.979592	0.497528	1	1
SV01745	Insertion	SPIMPch01	10250038	10250038	0	SL4.0ch01	20094992	20095010	18	None	None	None	None	None	None	0.12	0.014218	0	0	0.88	0.985782	1	1	0.497528	1	1
SV01746	Deletion	SPIMPch01	10257449	10257467	18	SL4.0ch01	20087586	20087586	0	None	None	None	None	None	None	NA	0	0	NA	NA	1	1	NA	NA	NA	NA
SV01747	Insertion	SPIMPch01	10257915	10257915	0	SL4.0ch01	20087056	20087138	82	None	None	None	None	None	None	0.111111	0.0140187	0.00469484	0.047619	0.888889	0.985981	0.995305	0.952381	1	1	1
SV01748	Deletion	SPIMPch01	10274080	10274122	42	SL4.0ch01	20070914	20070914	0	None	None	None	None	Solyc01g161040	None	0.738636	0.0138889	0.00896861	0	0.261364	0.986111	0.991031	1	7.7202e-51	1	1
SV01749	Insertion	SPIMPch01	10274127	10274127	0	SL4.0ch01	20070893	20070909	16	None	None	None	None	Solyc01g161040	None	0.787234	0.0422886	0.0103093	0	0.212766	0.957711	0.989691	1	1.29358e-47	1	1
SV01750	Deletion	SPIMPch01	10276133	10276184	51	SL4.0ch01	20068841	20068884	43	None	None	None	None	None	None	0.122449	0.0140845	0.0119617	0.03	0.877551	0.985915	0.988038	0.97	0.378529	1	1
SV01751	Insertion	SPIMPch01	10291076	10291076	0	SL4.0ch01	20052953	20053954	1001	None	SPIMP01g0011170	None	None	None	Solyc01g016460	0.122449	0.0112613	0	0	0.877551	0.988739	1	1	0.102344	1	1
SV01752	Insertion	SPIMPch01	10291235	10291235	0	SL4.0ch01	20052746	20052794	48	None	SPIMP01g0011170	None	None	None	Solyc01g016460	0.133333	0.0183486	0	0	0.866667	0.981651	1	1	0.67832	1	1
SV01753	Deletion	SPIMPch01	10305457	10305467	10	SL4.0ch01	20038537	20038537	0	None	None	None	None	None	None	NA	0.0227273	0.0333333	0	NA	0.977273	0.966667	1	NA	NA	NA
SV01754	Insertion	SPIMPch01	10307861	10307861	0	SL4.0ch01	20035828	20036142	314	None	None	None	None	None	None	NA	0	0	0	NA	1	1	1	NA	NA	1
SV01755	Insertion	SPIMPch01	10309288	10309288	0	SL4.0ch01	20034378	20034404	26	None	None	None	None	None	None	0.166667	0.0145631	0.0112994	0	0.833333	0.985437	0.988701	1	0.0243692	1	1
SV01756	Insertion	SPIMPch01	10319946	10319946	0	SL4.0ch01	20021639	20023718	2079	None	None	None	None	None	None	0.122449	0.0114155	0.00480769	0	0.877551	0.988584	0.995192	1	0.115953	1	1
SV01757	Insertion	SPIMPch01	10324207	10324207	0	SL4.0ch01	20017309	20017368	59	None	None	None	None	None	None	0.130435	0.0127551	0.00914634	0.025641	0.869565	0.987245	0.990854	0.974359	0.173403	1	1
SV01758	Deletion	SPIMPch01	10333149	10333159	10	SL4.0ch01	20008380	20008380	0	None	None	None	None	None	None	0.945652	0.0412844	0.00925926	0	0.0543478	0.958716	0.990741	1	9.05356e-70	1	1
SV01759	Deletion	SPIMPch01	10333801	10333811	10	SL4.0ch01	20007738	20007738	0	None	None	None	None	None	None	0.12	0.0136364	0	0	0.88	0.986364	1	1	0.342847	1	1
SV01760	Insertion	SPIMPch01	10375641	10375641	0	SL4.0ch01	19965934	19965950	16	None	None	None	None	None	None	0.12766	0.0143541	0	0	0.87234	0.985646	1	1	0.30243	1	1
SV01761	Insertion	SPIMPch01	10387053	10387053	0	SL4.0ch01	19954526	19954566	40	None	None	None	None	None	None	NA	NA	NA	NA	NA	NA	NA	NA	NA	NA	NA
SV01762	Deletion	SPIMPch01	10390471	10390562	91	SL4.0ch01	19941950	19941957	7	None	None	None	None	None	None	0.0967742	0.0598291	0.0181818	0	0.903226	0.940171	0.981818	1	1	NA	NA
SV01763	Deletion	SPIMPch01	10391901	10391919	18	SL4.0ch01	19940611	19940611	0	None	None	None	None	None	None	0.162162	0.0127389	0	0	0.837838	0.987261	1	1	0.0548156	1	NA
SV01764	Deletion	SPIMPch01	10397661	10397695	34	SL4.0ch01	19934869	19934869	0	None	None	None	None	None	None	0.122449	0.00909091	0	0	0.877551	0.990909	1	1	0.0385406	1	1
SV01765	Insertion	SPIMPch01	10400944	10400944	0	SL4.0ch01	19931609	19931623	14	None	None	None	None	None	None	0.133333	0.0097561	0	0.025641	0.866667	0.990244	1	0.974359	0.0320973	1	1
SV01766	Deletion	SPIMPch01	10413782	10413803	21	SL4.0ch01	19918788	19918788	0	None	None	None	None	None	None	1	0.119718	0.010101	0	0	0.880282	0.989899	1	1.52791e-52	1.06909e-06	1
SV01767	Insertion	SPIMPch01	10421220	10423976	2756	SL4.0ch01	19905820	19911373	5553	None	None	None	None	None	Solyc01g161030	0.883333	0.0291262	0.00675676	0	0.116667	0.970874	0.993243	1	1.17582e-45	1	1
SV01768	Deletion	SPIMPch01	10425066	10425339	273	SL4.0ch01	19904466	19904729	263	None	None	None	None	None	Solyc01g161030	0.387755	0.220096	0.0994624	0.0444444	0.612245	0.779904	0.900538	0.955556	1	0.258708	1
SV01769	Deletion	SPIMPch01	10431765	10431831	66	SL4.0ch01	19898044	19898044	0	None	None	None	None	None	None	0.0652174	0	0	0	0.934783	1	1	1	1	1	1
SV01770	Insertion	SPIMPch01	10438450	10438450	0	SL4.0ch01	19891402	19891434	32	None	None	SPIMP01g0011180	None	None	Solyc01g161020	0.122449	0.0243902	0.0111732	0.0909091	0.877551	0.97561	0.988827	0.909091	1	1	1
SV01771	Deletion	SPIMPch01	10440350	10440401	51	SL4.0ch01	19889507	19889507	0	None	None	None	None	None	None	0.104167	0.00485437	0	0	0.895833	0.995146	1	1	0.0998513	1	1
SV01772	Deletion	SPIMPch01	10449743	10449754	11	SL4.0ch01	19880180	19880180	0	None	None	None	None	None	None	0.133333	0.00980392	0	0	0.866667	0.990196	1	1	0.0336008	1	1
SV01773	Deletion	SPIMPch01	10452154	10452179	25	SL4.0ch01	19877780	19877780	0	None	None	None	None	None	None	0.122449	0.00913242	0	0	0.877551	0.990868	1	1	0.0402113	1	1
SV01774	Deletion	SPIMPch01	10452593	10458275	5682	SL4.0ch01	19877348	19877366	18	None	None	None	None	None	None	0.122449	0.00892857	0	0	0.877551	0.991071	1	1	0.0325709	1	1
SV01775	Deletion	SPIMPch01	10464524	10464542	18	SL4.0ch01	19871099	19871099	0	None	None	None	None	None	None	1	0.09	0.00724638	0	0	0.91	0.992754	1	1.00727e-59	0.000333261	1
SV01776	Deletion	SPIMPch01	10471396	10471408	12	SL4.0ch01	19864242	19864242	0	None	None	None	None	None	None	0.906977	0.0364583	0.00546448	0	0.0930233	0.963542	0.994536	1	1.01629e-59	1	1
SV01777	Deletion	SPIMPch01	10475217	10475230	13	SL4.0ch01	19860436	19860436	0	None	None	None	None	None	None	0.133333	0.0108108	0	0	0.866667	0.989189	1	1	0.0829776	1	1
SV01778	Deletion	SPIMPch01	10480095	10480126	31	SL4.0ch01	19855582	19855582	0	None	None	None	None	None	None	0.106383	0.00483092	0	0	0.893617	0.995169	1	1	0.0807286	1	1
SV01779	Deletion	SPIMPch01	10483127	10483155	28	SL4.0ch01	19852580	19852580	0	None	None	None	None	None	None	0.431818	0.0111732	0.00724638	0	0.568182	0.988827	0.992754	1	NA	1	1
SV01780	Insertion	SPIMPch01	10485004	10485004	0	SL4.0ch01	19850716	19850733	17	None	None	None	None	None	None	0.206897	0.0151515	0.0102041	0	0.793103	0.984848	0.989796	1	0.023216	NA	NA
SV01781	Deletion	SPIMPch01	10486913	10486930	17	SL4.0ch01	19848815	19848815	0	None	None	None	None	None	None	0.2	NA	NA	NA	0.8	NA	NA	NA	NA	NA	NA
SV01782	Deletion	SPIMPch01	10491602	10491635	33	SL4.0ch01	19844153	19844153	0	None	SPIMP01g0011190	None	None	None	None	0.12	0.0135747	0	0	0.88	0.986425	1	1	0.329175	1	1
SV01783	Deletion	SPIMPch01	10495677	10495754	77	SL4.0ch01	19840112	19840112	0	None	SPIMP01g0011190	None	None	None	None	0.72973	0.00497512	0.0049505	0	0.27027	0.995025	0.99505	1	6.05677e-47	1	1
SV01784	Deletion	SPIMPch01	10501189	10501252	63	SL4.0ch01	19834620	19834671	51	None	None	None	None	None	None	0.0428571	0.0491803	0.0189873	0.03125	0.957143	0.95082	0.981013	0.96875	NA	NA	NA
SV01785	Deletion	SPIMPch01	10506059	10506199	140	SL4.0ch01	19829804	19829804	0	None	None	None	None	None	None	0.109756	0.015528	0.0033557	0	0.890244	0.984472	0.996644	1	1	1	1
SV01786	Insertion	SPIMPch01	10506234	10506234	0	SL4.0ch01	19829739	19829769	30	None	None	None	None	None	None	0.235294	0.0469799	0.0381679	0.142857	0.764706	0.95302	0.961832	0.857143	0.385412	1	1
SV01787	Insertion	SPIMPch01	10508621	10508621	0	SL4.0ch01	19827343	19827353	10	None	None	None	None	None	None	0.139535	0.0309278	0	0	0.860465	0.969072	1	1	1	1	1
SV01788	Deletion	SPIMPch01	10509991	10512075	2084	SL4.0ch01	19825973	19825973	0	None	None	None	None	None	None	0.12	0.00900901	0	0	0.88	0.990991	1	1	0.0432063	1	1
SV01789	Insertion	SPIMPch01	10515636	10517453	1817	SL4.0ch01	19808463	19822409	13946	None	None	None	None	None	None	0.25	0.0305344	0.025	0	0.75	0.969466	0.975	1	0.00569158	NA	NA
SV01790	Deletion	SPIMPch01	10519702	10519822	120	SL4.0ch01	19806213	19806213	0	None	None	None	None	None	None	0.12	0.00900901	0	0	0.88	0.990991	1	1	0.0432063	1	1
SV01791	Deletion	SPIMPch01	10525080	10525110	30	SL4.0ch01	19800955	19800955	0	None	None	None	None	None	None	0.727273	0.0465686	0.00574713	0	0.272727	0.953431	0.994253	1	3.01952e-38	1	1
SV01792	Insertion	SPIMPch01	10542517	10542517	0	SL4.0ch01	19783545	19783558	13	None	None	None	None	None	None	NA	NA	NA	NA	NA	NA	NA	NA	NA	NA	NA
SV01793	Insertion	SPIMPch01	10545586	10545586	0	SL4.0ch01	19780441	19780469	28	None	None	None	None	None	None	0.130435	0.0157895	0.0131579	0	0.869565	0.984211	0.986842	1	0.577647	1	1
SV01794	Deletion	SPIMPch01	10545955	10546522	567	SL4.0ch01	19780060	19780072	12	None	None	None	None	None	None	0.102041	0.00938967	0	0	0.897959	0.99061	1	1	0.983444	1	1
SV01795	Deletion	SPIMPch01	10553838	10553852	14	SL4.0ch01	19772752	19772752	0	None	None	None	None	None	None	0.691176	0.0257732	0.00568182	0	0.308824	0.974227	0.994318	1	8.43396e-33	1	1
SV01796	Deletion	SPIMPch01	10554428	10563526	9098	SL4.0ch01	19772178	19772178	0	None	None	None	None	None	None	0.125	0.0118483	0	0	0.875	0.988152	1	1	0.133538	1	1
SV01797	Deletion	SPIMPch01	10564299	10564385	86	SL4.0ch01	19771409	19771409	0	None	None	None	None	None	None	0.113636	0.01	0	0	0.886364	0.99	1	1	0.672558	1	1
SV01798	Insertion	SPIMPch01	10567607	10569956	-2349	SL4.0ch01	19765826	19765835	9	None	None	None	None	None	None	0.181818	0	0	0	0.818182	1	1	1	NA	1	1
SV01799	Insertion	SPIMPch01	10589131	10589135	4	SL4.0ch01	19744216	19744298	82	None	SPIMP01g0011220	None	None	None	None	0.16	0.018018	0.0162037	0.04	0.84	0.981982	0.983796	0.96	0.00650662	1	1
SV01800	Deletion	SPIMPch01	10595128	10595138	10	SL4.0ch01	19738213	19738213	0	None	None	None	None	None	None	0.111111	0.00568182	0	0	0.888889	0.994318	1	1	0.901567	1	1
SV01801	Insertion	SPIMPch01	10601146	10601146	0	SL4.0ch01	19732191	19732201	10	None	None	None	None	None	None	0.2	0.209877	0.413043	NA	0.8	0.790123	0.586957	NA	NA	NA	NA
SV01802	Insertion	SPIMPch01	10625707	10625707	0	SL4.0ch01	19700204	19708381	8177	None	None	None	None	None	None	0.130435	0.0152284	0	0	0.869565	0.984772	1	1	0.419067	1	1
SV01803	Insertion	SPIMPch01	10628567	10628567	0	SL4.0ch01	19697333	19697343	10	None	None	None	None	None	None	0.125	0.00925926	0.00487805	0	0.875	0.990741	0.995122	1	0.0373216	1	1
SV01804	Deletion	SPIMPch01	10632071	10632082	11	SL4.0ch01	19693827	19693827	0	None	None	None	None	None	None	0	0	0	0	1	1	1	1	1	1	1
SV01805	Insertion	SPIMPch01	10644131	10644133	-2	SL4.0ch01	19674227	19681766	7539	None	None	None	Solyc01g016414	None	Solyc01g016414	0.12	0.00934579	0	0	0.88	0.990654	1	1	0.060673	1	1
SV01806	Insertion	SPIMPch01	10644334	10644334	0	SL4.0ch01	19674006	19674025	19	None	None	None	None	None	Solyc01g016414	0.133333	0.00531915	0	0	0.866667	0.994681	1	1	0.00506199	1	1
SV01807	Deletion	SPIMPch01	10656038	10656050	12	SL4.0ch01	19662306	19662306	0	None	None	None	None	None	None	0.122449	0.00896861	0	0	0.877551	0.991031	1	1	0.0339631	1	1
SV01808	Deletion	SPIMPch01	10670420	10670448	28	SL4.0ch01	19647947	19647947	0	None	None	None	None	None	None	0.0666667	0	0	NA	0.933333	1	1	NA	NA	NA	NA
SV01809	Insertion	SPIMPch01	10716430	10716430	0	SL4.0ch01	19601912	19601930	18	None	None	None	None	None	None	0.12766	0.01	0	0	0.87234	0.99	1	1	0.061952	1	1
SV01810	Deletion	SPIMPch01	10721362	10721435	73	SL4.0ch01	19596983	19596983	0	None	None	None	None	None	None	0.0833333	0.00230415	0	0	0.916667	0.997696	1	1	0.377288	1	1
SV01811	Deletion	SPIMPch01	10733193	10733382	189	SL4.0ch01	19585232	19585232	0	None	None	None	None	None	None	0.709677	0.0142857	0.0097561	0	0.290323	0.985714	0.990244	1	2.22029e-36	1	1
SV01812	Deletion	SPIMPch01	10742404	10742479	75	SL4.0ch01	19576217	19576217	0	None	None	SPIMP01g0011230	None	None	None	0.8	0.0298165	0.00934579	0	0.2	0.970183	0.990654	1	6.99613e-57	1	1
SV01813	Insertion	SPIMPch01	10747848	10747848	0	SL4.0ch01	19564306	19570852	6546	None	SPIMP01g0011240	None	None	None	None	NA	NA	NA	NA	NA	NA	NA	NA	NA	NA	NA
SV01814	Insertion	SPIMPch01	10749306	10749306	0	SL4.0ch01	19569375	19569394	19	None	SPIMP01g0011240	None	None	None	None	0.15	0	0.0493827	0.0625	0.85	1	0.950617	0.9375	NA	NA	NA
SV01815	Insertion	SPIMPch01	10749367	10749367	0	SL4.0ch01	19569295	19569314	19	None	SPIMP01g0011240	None	None	None	None	0.047619	0.0892857	0.0789474	0	0.952381	0.910714	0.921053	1	NA	NA	NA
SV01816	Deletion	SPIMPch01	10749948	10749963	15	SL4.0ch01	19562187	19562187	0	None	SPIMP01g0011240	None	None	None	None	0.0851064	0.00909091	0	0	0.914894	0.990909	1	1	1	1	1
SV01817	Insertion	SPIMPch01	10763963	10763963	0	SL4.0ch01	19546391	19548187	1796	None	None	None	None	None	None	0.12	0.0251142	0.0167464	0.03	0.88	0.974886	0.983254	0.97	1	1	1
SV01818	Insertion	SPIMPch01	10764994	10764994	0	SL4.0ch01	19545361	19545942	581	None	None	None	None	None	None	NA	NA	NA	NA	NA	NA	NA	NA	NA	NA	NA
SV01819	Insertion	SPIMPch01	10766258	10766258	0	SL4.0ch01	19544005	19544105	100	None	None	None	None	None	None	0.97619	0.975904	0.927273	0.928571	0.0238095	0.0240964	0.0727273	0.0714286	NA	NA	NA
SV01820	Deletion	SPIMPch01	10768832	10769740	908	SL4.0ch01	19541287	19541433	146	None	None	SPIMP01g0011250	None	None	None	NA	NA	NA	NA	NA	NA	NA	NA	NA	NA	NA
SV01821	Deletion	SPIMPch01	10779463	10779476	13	SL4.0ch01	19531562	19531562	0	None	None	None	None	None	None	0.129032	0	0	0	0.870968	1	1	1	0.0311459	NA	NA
SV01822	Insertion	SPIMPch01	10784619	10784619	0	SL4.0ch01	19526404	19526420	16	None	None	SPIMP01g0011260	None	None	Solyc01g016380|Solyc01g016390	0.225806	0.0215827	0.0131579	0	0.774194	0.978417	0.986842	1	0.0104249	NA	NA
SV01823	Insertion	SPIMPch01	10787020	10787020	0	SL4.0ch01	19523978	19524004	26	None	SPIMP01g0011260	None	None	Solyc01g016390	Solyc01g016380	0.104167	0.0167464	0.00520833	0	0.895833	0.983254	0.994792	1	1	1	1
SV01824	Insertion	SPIMPch01	10799776	10799776	0	SL4.0ch01	19511102	19511117	15	None	None	None	None	None	None	NA	NA	NA	NA	NA	NA	NA	NA	NA	NA	NA
SV01825	Deletion	SPIMPch01	10808727	10809494	767	SL4.0ch01	19502149	19502149	0	None	None	None	None	None	None	0.0227273	0	0.00231481	0	0.977273	1	0.997685	1	1	1	1
SV01826	Deletion	SPIMPch01	10812400	10812441	41	SL4.0ch01	19499243	19499243	0	None	None	None	None	None	None	0.0526316	0.00277778	0	0	0.947368	0.997222	1	1	1	1	1
SV01827	Insertion	SPIMPch01	10813227	10813227	0	SL4.0ch01	19487090	19498457	11367	None	None	None	None	None	None	0.388889	0.0379747	0.0833333	NA	0.611111	0.962025	0.916667	NA	NA	NA	NA
SV01828	Deletion	SPIMPch01	10815930	10816017	87	SL4.0ch01	19484393	19484393	0	None	None	None	None	None	None	0.125	0	0	0	0.875	1	1	1	0.000350337	1	1
SV01829	Deletion	SPIMPch01	10821965	10822228	263	SL4.0ch01	19478444	19478444	0	None	None	SPIMP01g0011270	None	None	None	0.12	0.0135747	0	0	0.88	0.986425	1	1	0.329175	1	1
SV01830	Deletion	SPIMPch01	10826985	10827002	17	SL4.0ch01	19473687	19473687	0	None	SPIMP01g0011270	None	None	None	None	0.551724	0.00990099	0.015544	0	0.448276	0.990099	0.984456	1	2.37187e-24	1	1
SV01831	Deletion	SPIMPch01	10827922	10828007	85	SL4.0ch01	19472758	19472758	0	None	SPIMP01g0011270	None	None	None	None	0.09375	0	0	0	0.90625	1	1	1	0.641984	1	1
SV01832	Insertion	SPIMPch01	10835378	10835378	0	SL4.0ch01	19465376	19465391	15	None	None	None	None	None	None	0.130435	0.00952381	0.00540541	0	0.869565	0.990476	0.994595	1	0.0318661	1	1
SV01833	Insertion	SPIMPch01	10837054	10837054	0	SL4.0ch01	19463686	19463700	14	None	None	None	None	None	None	0.958333	0.0869565	0.333333	NA	0.0416667	0.913043	0.666667	NA	NA	NA	NA
SV01834	Deletion	SPIMPch01	10842682	10842709	27	SL4.0ch01	19458059	19458059	0	None	None	None	None	None	None	NA	0	0	NA	NA	1	1	NA	NA	NA	NA
SV01835	Deletion	SPIMPch01	10843969	10843981	12	SL4.0ch01	19456800	19456800	0	None	None	None	None	None	None	0.122449	0.00507614	0	0	0.877551	0.994924	1	1	0.00764148	1	1
SV01836	Insertion	SPIMPch01	10853851	10853851	0	SL4.0ch01	19447826	19447850	24	None	None	None	None	None	None	NA	NA	NA	NA	NA	NA	NA	NA	NA	NA	NA
SV01837	Insertion	SPIMPch01	10856793	10856793	0	SL4.0ch01	19444851	19444882	31	None	None	None	None	None	None	NA	NA	NA	NA	NA	NA	NA	NA	NA	NA	NA
SV01838	Deletion	SPIMPch01	10863865	10863884	19	SL4.0ch01	19438117	19438117	0	None	None	None	None	None	None	NA	NA	0	NA	NA	NA	1	NA	NA	NA	NA
SV01839	Insertion	SPIMPch01	10864921	10864921	0	SL4.0ch01	19437069	19437084	15	None	None	None	None	None	None	0.136364	0.0129534	0	0.025641	0.863636	0.987047	1	0.974359	0.129943	1	1
SV01840	Deletion	SPIMPch01	10865488	10865526	38	SL4.0ch01	19436501	19436501	0	None	None	None	None	None	None	0.133333	0.0047619	0	0	0.866667	0.995238	1	1	0.00175015	1	1
SV01841	Insertion	SPIMPch01	10875993	10875993	0	SL4.0ch01	19426000	19426032	32	None	None	None	None	None	None	0.225806	0.0393939	0.020979	0.025	0.774194	0.960606	0.979021	0.975	0.329376	1	1
SV01842	Insertion	SPIMPch01	10891960	10891960	0	SL4.0ch01	19409857	19410037	180	None	None	None	None	None	None	0.139535	0.0128866	0	0	0.860465	0.987113	1	1	0.0990437	1	1
SV01843	Deletion	SPIMPch01	10901941	10931790	29849	SL4.0ch01	19399798	19399879	81	None	None	None	None	None	None	0.95	0.121622	0.0133929	0.0294118	0.05	0.878378	0.986607	0.970588	9.48422e-46	6.11202e-07	1
SV01844	Deletion	SPIMPch01	10934345	10934380	35	SL4.0ch01	19397244	19397244	0	None	None	None	None	None	None	NA	0	0	0	NA	1	1	1	NA	NA	NA
SV01845	Deletion	SPIMPch01	10935158	10935177	19	SL4.0ch01	19396467	19396467	0	None	None	None	None	None	None	NA	NA	NA	NA	NA	NA	NA	NA	NA	NA	NA
SV01846	Deletion	SPIMPch01	10936158	10936337	179	SL4.0ch01	19395482	19395482	0	None	None	None	None	None	None	0.0666667	0	0	0	0.933333	1	1	1	NA	1	1
SV01847	Insertion	SPIMPch01	10939270	10939270	0	SL4.0ch01	19392503	19392552	49	None	None	None	None	None	None	0.113636	0.0322581	0.0147059	0	0.886364	0.967742	0.985294	1	1	1	1
SV01848	Insertion	SPIMPch01	10941409	10941409	0	SL4.0ch01	19380976	19390362	9386	None	None	None	None	None	None	0.136364	0.0269608	0.00857143	0.0543478	0.863636	0.973039	0.991429	0.945652	1	1	1
SV01849	Deletion	SPIMPch01	10945817	10945837	20	SL4.0ch01	19376583	19376583	0	None	None	None	None	None	None	0.731707	0.0234742	0.00917431	0	0.268293	0.976526	0.990826	1	9.28359e-44	1	1
SV01850	Deletion	SPIMPch01	10957327	10957339	12	SL4.0ch01	19365108	19365108	0	None	None	None	None	None	None	NA	NA	0	NA	NA	NA	1	NA	NA	NA	NA
SV01851	Insertion	SPIMPch01	10961889	10961889	0	SL4.0ch01	19338755	19360564	21809	None	None	None	None	None	None	0.3125	0.0760234	0.17094	0.104167	0.6875	0.923977	0.82906	0.895833	0.0730801	1	NA
SV01852	Deletion	SPIMPch01	10962974	10962986	12	SL4.0ch01	19337673	19337673	0	None	None	None	None	None	None	0.102564	0.00588235	0	0	0.897436	0.994118	1	1	1	1	1
SV01853	Insertion	SPIMPch01	10969779	10969779	0	SL4.0ch01	19330848	19330882	34	None	None	None	None	None	None	0.108696	0.015	0.0212766	0	0.891304	0.985	0.978723	1	1	1	1
SV01854	Insertion	SPIMPch01	10978552	10979127	575	SL4.0ch01	19321459	19322100	641	None	None	None	None	None	None	0.130435	0.0235849	0.00724638	0	0.869565	0.976415	0.992754	1	1	1	1
SV01855	Deletion	SPIMPch01	10985148	10985253	105	SL4.0ch01	19315438	19315438	0	None	None	None	None	None	None	0.933333	0.0047619	0.0047619	0	0.0666667	0.995238	0.995238	1	6.12426e-61	1	1
SV01856	Deletion	SPIMPch01	10999238	10999258	20	SL4.0ch01	19301470	19301470	0	None	None	None	None	None	None	0.608696	0.0235294	0.0128205	0	0.391304	0.976471	0.987179	1	NA	NA	NA
SV01857	Insertion	SPIMPch01	11006836	11006836	0	SL4.0ch01	19293012	19293889	877	None	None	None	None	None	None	0.333333	0.047619	0.0350877	0	0.666667	0.952381	0.964912	1	NA	NA	NA
SV01858	Insertion	SPIMPch01	11011282	11011282	0	SL4.0ch01	19288565	19288580	15	None	None	None	None	None	None	NA	0.0169492	0.0909091	NA	NA	0.983051	0.909091	NA	NA	NA	NA
SV01859	Deletion	SPIMPch01	11011457	11011475	18	SL4.0ch01	19288375	19288388	13	None	None	None	None	None	None	0.178571	0.00310559	0.00833333	0	0.821429	0.996894	0.991667	1	NA	1	1
SV01860	Insertion	SPIMPch01	11016010	11016010	0	SL4.0ch01	19283804	19283848	44	None	None	None	None	None	None	NA	0.962963	NA	NA	NA	0.037037	NA	NA	NA	NA	NA
SV01861	Insertion	SPIMPch01	11018709	11018709	0	SL4.0ch01	19271679	19281107	9428	None	None	None	None	None	None	0.152174	0.0168269	0.00735294	0	0.847826	0.983173	0.992647	1	0.035671	1	1
SV01862	Deletion	SPIMPch01	11022854	11029998	7144	SL4.0ch01	19267529	19267579	-50	None	None	None	None	None	None	0.0434783	0.00904977	0.00446429	0.00980392	0.956522	0.99095	0.995536	0.990196	1	1	1
SV01863	Deletion	SPIMPch01	11031315	11031418	103	SL4.0ch01	19266263	19266263	0	None	None	None	None	None	None	0.95	0.016129	0.0144928	0	0.05	0.983871	0.985507	1	NA	NA	NA
SV01864	Deletion	SPIMPch01	11032318	11032352	34	SL4.0ch01	19265363	19265363	0	None	None	None	None	None	None	0.111111	0.015625	0	0	0.888889	0.984375	1	1	1	1	1
SV01865	Insertion	SPIMPch01	11033751	11033751	0	SL4.0ch01	19263929	19263963	34	None	None	None	None	None	None	NA	0	NA	NA	NA	1	NA	NA	NA	NA	NA
SV01866	Insertion	SPIMPch01	11034102	11034102	0	SL4.0ch01	19263542	19263577	35	None	None	None	None	None	None	NA	0.134615	0.535714	0.4	NA	0.865385	0.464286	0.6	NA	NA	NA
SV01867	Deletion	SPIMPch01	11034171	11034186	15	SL4.0ch01	19263473	19263473	0	None	None	None	None	None	None	NA	0	0	0	NA	1	1	1	NA	NA	NA
SV01868	Insertion	SPIMPch01	11038684	11038684	0	SL4.0ch01	19258960	19258983	23	None	None	None	None	None	None	NA	NA	0.111111	NA	NA	NA	0.888889	NA	NA	NA	NA
SV01869	Insertion	SPIMPch01	11039923	11039923	0	SL4.0ch01	19257707	19257720	13	None	None	None	None	None	None	NA	0.166667	0.0666667	0	NA	0.833333	0.933333	1	NA	NA	NA
SV01870	Insertion	SPIMPch01	11046764	11046764	0	SL4.0ch01	19247403	19250866	3463	None	None	None	None	None	None	0.1	0	0.00898204	0	0.9	1	0.991018	1	0.0759304	1	1
SV01871	Deletion	SPIMPch01	11048226	11048300	74	SL4.0ch01	19245873	19245946	73	None	None	None	None	None	None	NA	0.0588235	0.121212	NA	NA	0.941176	0.878788	NA	NA	NA	NA
SV01872	Insertion	SPIMPch01	11050989	11050989	0	SL4.0ch01	19243176	19243192	16	None	None	None	None	None	None	NA	NA	NA	NA	NA	NA	NA	NA	NA	NA	NA
SV01873	Deletion	SPIMPch01	11051054	11051086	32	SL4.0ch01	19243111	19243111	0	None	None	None	None	None	None	NA	0	0	NA	NA	1	1	NA	NA	NA	NA
SV01874	Deletion	SPIMPch01	11053269	11053355	86	SL4.0ch01	19240930	19240930	0	None	None	None	None	None	None	0.642857	0.00518135	0.00487805	0	0.357143	0.994819	0.995122	1	NA	1	1
SV01875	Deletion	SPIMPch01	11054287	11054314	27	SL4.0ch01	19240002	19240002	0	None	None	None	None	None	None	0	0	0	0	1	1	1	1	1	1	1
SV01876	Deletion	SPIMPch01	11066040	11066112	72	SL4.0ch01	19228273	19228273	0	None	None	None	None	None	None	0	0	0	0	1	1	1	1	1	1	1
SV01877	Insertion	SPIMPch01	11081136	11081136	0	SL4.0ch01	19213236	19213263	27	None	None	None	None	None	None	0.1	0.0514019	0.129032	NA	0.9	0.948598	0.870968	NA	NA	NA	NA
SV01878	Insertion	SPIMPch01	11083325	11083325	0	SL4.0ch01	19210865	19211048	183	None	None	None	None	None	None	0.783784	0.143443	0.0412371	0.0384615	0.216216	0.856557	0.958763	0.961538	7.28059e-20	NA	NA
SV01879	Deletion	SPIMPch01	11083328	11083343	15	SL4.0ch01	19210862	19210862	0	None	None	None	None	None	None	0.0263158	0	0	0	0.973684	1	1	1	1	1	1
SV01880	Insertion	SPIMPch01	11085651	11085651	0	SL4.0ch01	19208534	19208554	20	None	None	None	None	None	None	0.65	0.209677	NA	NA	0.35	0.790323	NA	NA	NA	NA	NA
SV01881	Deletion	SPIMPch01	11088568	11088810	242	SL4.0ch01	19205625	19205625	0	None	None	None	None	None	None	1	0.0795455	0.00934579	0	0	0.920455	0.990654	1	NA	NA	NA
SV01882	Deletion	SPIMPch01	11089378	11089801	423	SL4.0ch01	19205058	19205058	0	None	None	None	None	None	None	NA	0	0.0111111	0	NA	1	0.988889	1	NA	NA	NA
SV01883	Insertion	SPIMPch01	11101625	11101625	0	SL4.0ch01	19193223	19193235	12	None	None	None	None	None	None	0.666667	0.0115607	0.0142857	0	0.333333	0.988439	0.985714	1	6.74572e-31	1	1
SV01884	Deletion	SPIMPch01	11101626	11103266	1640	SL4.0ch01	19193222	19193222	0	None	None	None	None	None	None	0.681818	0.00588235	0.00518135	0	0.318182	0.994118	0.994819	1	NA	1	1
SV01885	Insertion	SPIMPch01	11107975	11107975	0	SL4.0ch01	19188502	19188518	16	None	None	None	None	None	None	NA	0.0925926	0.152778	NA	NA	0.907407	0.847222	NA	NA	NA	NA
SV01886	Deletion	SPIMPch01	11111661	11111709	48	SL4.0ch01	19184817	19184817	0	None	None	None	None	None	None	NA	NA	NA	NA	NA	NA	NA	NA	NA	NA	NA
SV01887	Insertion	SPIMPch01	11118891	11118891	0	SL4.0ch01	19177613	19177645	32	None	None	None	None	None	None	0.770833	0.0299539	0.0143541	0	0.229167	0.970046	0.985646	1	1.37862e-51	1	1
SV01888	Deletion	SPIMPch01	11136044	11136097	53	SL4.0ch01	19160473	19160473	0	None	None	None	None	None	None	0.755556	0.027907	0.00917431	0	0.244444	0.972093	0.990826	1	4.78848e-48	1	1
SV01889	Deletion	SPIMPch01	11155914	11155927	13	SL4.0ch01	19140709	19141462	-753	None	SPIMP01g0011320	None	None	None	None	NA	NA	NA	NA	NA	NA	NA	NA	NA	NA	NA
SV01890	Insertion	SPIMPch01	11158298	11158301	-3	SL4.0ch01	18660845	19139085	478240	None	None	SPIMP01g0011320	Solyc01g016300|Solyc01g016350|Solyc01g016355|Solyc01g016370|Solyc01g160020	None	Solyc01g016300|Solyc01g016350|Solyc01g016355|Solyc01g016370|Solyc01g160020	0.181818	0.02	0	0	0.818182	0.98	1	1	0.198367	NA	NA
SV01891	Deletion	SPIMPch01	11159780	11159830	50	SL4.0ch01	18659366	18659366	0	None	None	SPIMP01g0011320	None	None	None	0.321429	0.0165746	0	0	0.678571	0.983425	1	1	NA	1	1
SV01892	Insertion	SPIMPch01	11162226	11162226	0	SL4.0ch01	18656947	18656969	22	None	None	None	None	None	None	NA	NA	NA	NA	NA	NA	NA	NA	NA	NA	NA
SV01893	Insertion	SPIMPch01	11169370	11169370	0	SL4.0ch01	18649783	18649811	28	None	None	None	None	None	None	1	1	1	NA	0	0	0	NA	NA	NA	NA
SV01894	Deletion	SPIMPch01	11180175	11185946	5771	SL4.0ch01	18637154	18639036	1882	None	None	None	None	None	None	0.361111	0	0	0	0.638889	1	1	1	NA	NA	NA
SV01895	Deletion	SPIMPch01	11186363	11186398	35	SL4.0ch01	18636737	18636737	0	None	None	None	None	None	None	NA	NA	NA	NA	NA	NA	NA	NA	NA	NA	NA
SV01896	Deletion	SPIMPch01	11190736	11190750	14	SL4.0ch01	18632394	18632394	0	None	None	None	None	None	None	NA	0.966667	0.541667	NA	NA	0.0333333	0.458333	NA	NA	NA	NA
SV01897	Deletion	SPIMPch01	11191588	11191996	408	SL4.0ch01	18631173	18631563	390	None	None	None	None	None	None	NA	0.227273	0.117021	NA	NA	0.772727	0.882979	NA	NA	NA	NA
SV01898	Insertion	SPIMPch01	11195451	11195451	0	SL4.0ch01	18627661	18627725	64	None	None	None	None	None	None	NA	1	1	NA	NA	0	0	NA	NA	NA	NA
SV01899	Insertion	SPIMPch01	11198799	11198799	0	SL4.0ch01	18615285	18624328	9043	None	None	None	None	None	None	0.130435	0.0165877	0.00540541	0	0.869565	0.983412	0.994595	1	0.522518	1	1
SV01900	Deletion	SPIMPch01	11211939	11211958	19	SL4.0ch01	18602141	18602141	0	None	None	None	None	None	None	0.137931	0.016129	0	NA	0.862069	0.983871	1	NA	1	NA	NA
SV01901	Deletion	SPIMPch01	11234206	11234291	85	SL4.0ch01	18579897	18579897	0	None	None	SPIMP01g0011330	None	None	None	0.122449	0.00917431	0	0	0.877551	0.990826	1	1	0.0419607	1	1
SV01902	Insertion	SPIMPch01	11237237	11237237	0	SL4.0ch01	18576921	18576952	31	None	SPIMP01g0011330	None	None	None	None	0.172414	0.00595238	0	0	0.827586	0.994048	1	1	0.0066531	1	1
SV01903	Deletion	SPIMPch01	11244929	11244948	19	SL4.0ch01	18569227	18569227	0	None	None	None	None	None	None	0.78	0.0230769	0	0	0.22	0.976923	1	1	2.20547e-28	NA	NA
SV01904	Deletion	SPIMPch01	11246056	11246098	42	SL4.0ch01	18568120	18568120	0	None	None	None	None	None	None	0.0833333	0.00465116	0	0	0.916667	0.995349	1	1	1	1	1
SV01905	Deletion	SPIMPch01	11254141	11254160	19	SL4.0ch01	18560083	18560083	0	None	None	None	None	None	None	NA	NA	NA	NA	NA	NA	NA	NA	NA	NA	NA
SV01906	Insertion	SPIMPch01	11254955	11254955	0	SL4.0ch01	18559210	18559287	77	None	None	None	None	None	None	NA	1	1	NA	NA	0	0	NA	NA	NA	NA
SV01907	Insertion	SPIMPch01	11260572	11260572	0	SL4.0ch01	18553578	18553592	14	None	None	SPIMP01g0011340	None	None	None	0.137931	0.0185185	0	0	0.862069	0.981481	1	1	NA	NA	NA
SV01908	Deletion	SPIMPch01	11261736	11261777	41	SL4.0ch01	18552413	18552413	0	None	None	None	None	None	None	1	0.0825688	0.00913242	0	0	0.917431	0.990868	1	4.596e-65	0.00282613	1
SV01909	Deletion	SPIMPch01	11262202	11262212	10	SL4.0ch01	18551988	18551988	0	None	None	None	None	None	None	0.121951	0	0	0	0.878049	1	1	1	0.00800341	NA	NA
SV01910	Deletion	SPIMPch01	11297541	11297556	15	SL4.0ch01	18516688	18516688	0	None	None	None	None	None	None	0.108108	0	0.00393701	0	0.891892	1	0.996063	1	0.0313854	1	1
SV01911	Insertion	SPIMPch01	11297743	11297743	0	SL4.0ch01	18516476	18516501	25	None	None	None	None	None	None	0.12766	0.0167464	0	0	0.87234	0.983254	1	1	0.696093	1	1
SV01912	Deletion	SPIMPch01	11298377	11298395	18	SL4.0ch01	18515843	18515843	0	None	None	None	None	None	None	NA	NA	NA	NA	NA	NA	NA	NA	NA	NA	NA
SV01913	Deletion	SPIMPch01	11304876	11304895	19	SL4.0ch01	18509370	18509370	0	None	None	None	None	None	None	0.1	0.01	0	NA	0.9	0.99	1	NA	NA	NA	NA
SV01914	Deletion	SPIMPch01	11309165	11309196	31	SL4.0ch01	18505101	18505101	0	None	None	None	None	None	None	0.94898	0.0504808	0.0101523	0	0.0510204	0.949519	0.989848	1	7.7341e-70	1	1
SV01915	Deletion	SPIMPch01	11311443	11311480	37	SL4.0ch01	18502856	18502856	0	None	None	None	None	None	None	0.666667	0.00507614	0.00584795	0	0.333333	0.994924	0.994152	1	1.41662e-37	1	1
SV01916	Insertion	SPIMPch01	11317915	11317915	0	SL4.0ch01	18496384	18496420	36	None	None	None	None	None	None	NA	NA	NA	NA	NA	NA	NA	NA	NA	NA	NA
SV01917	Insertion	SPIMPch01	11324608	11324608	0	SL4.0ch01	18489679	18489694	15	None	None	None	None	None	None	NA	NA	NA	NA	NA	NA	NA	NA	NA	NA	NA
SV01918	Deletion	SPIMPch01	11326353	11326403	50	SL4.0ch01	18487931	18487931	0	None	None	None	None	None	None	NA	NA	NA	NA	NA	NA	NA	NA	NA	NA	NA
SV01919	Deletion	SPIMPch01	11346610	11346632	22	SL4.0ch01	18467726	18467726	0	None	None	None	None	None	None	0.75	0.0392157	0.0100503	0	0.25	0.960784	0.98995	1	1.87611e-42	1	1
SV01920	Insertion	SPIMPch01	11355146	11355146	0	SL4.0ch01	18459149	18459213	64	None	None	None	None	None	None	NA	NA	NA	NA	NA	NA	NA	NA	NA	NA	NA
SV01921	Deletion	SPIMPch01	11355948	11355958	10	SL4.0ch01	18458541	18458541	0	None	None	None	None	None	None	0.0769231	0.00540541	0	0	0.923077	0.994595	1	1	1	1	1
SV01922	Deletion	SPIMPch01	11357022	11357032	10	SL4.0ch01	18457479	18457479	0	None	None	None	None	None	None	0.102041	0.0047619	0	0	0.897959	0.995238	1	1	0.101727	1	1
SV01923	Insertion	SPIMPch01	11364339	11364339	0	SL4.0ch01	18450154	18450178	24	None	None	None	None	None	None	NA	0.875	NA	NA	NA	0.125	NA	NA	NA	NA	NA
SV01924	Deletion	SPIMPch01	11365350	11365385	35	SL4.0ch01	18449153	18449153	0	None	None	None	None	None	None	NA	0	0	0	NA	1	1	1	NA	NA	NA
SV01925	Deletion	SPIMPch01	11373153	11373403	250	SL4.0ch01	18441165	18441396	231	None	None	None	None	None	None	0.566667	0.0492228	0.044335	0.0340909	0.433333	0.950777	0.955665	0.965909	1.19079e-16	1	1
SV01926	Insertion	SPIMPch01	11376417	11376417	0	SL4.0ch01	18438129	18438151	22	None	None	None	None	None	None	0.789474	0.590909	NA	NA	0.210526	0.409091	NA	NA	NA	NA	NA
SV01927	Insertion	SPIMPch01	11381541	11381541	0	SL4.0ch01	18432997	18433007	10	None	None	None	None	None	None	0.125	0.0110497	0.00763359	0	0.875	0.98895	0.992366	1	0.66986	1	1
SV01928	Deletion	SPIMPch01	11383420	11383431	11	SL4.0ch01	18431120	18431120	0	None	None	None	None	None	None	NA	NA	NA	NA	NA	NA	NA	NA	NA	NA	NA
SV01929	Deletion	SPIMPch01	11391137	11391170	33	SL4.0ch01	18423425	18423425	0	None	None	None	None	None	None	0.9375	0.040404	0.0101523	0	0.0625	0.959596	0.989848	1	4.94876e-60	1	1
SV01930	Deletion	SPIMPch01	11393090	11393100	10	SL4.0ch01	18421506	18421506	0	None	None	None	None	None	None	0.6625	0.0198864	0.00793651	0	0.3375	0.980114	0.992063	1	4.81869e-35	1	NA
SV01931	Deletion	SPIMPch01	11396151	11396170	19	SL4.0ch01	18418465	18418465	0	None	None	None	None	None	None	0.88	0.00980392	0.0217391	NA	0.12	0.990196	0.978261	NA	NA	NA	NA
SV01932	Insertion	SPIMPch01	11402213	11402213	0	SL4.0ch01	18412381	18412420	39	None	None	None	None	None	None	1	0.5	0.15	NA	0	0.5	0.85	NA	NA	NA	NA
SV01933	Deletion	SPIMPch01	11406623	11406639	16	SL4.0ch01	18407981	18407981	0	None	None	None	None	None	None	0.973684	0.0321782	0.00537634	0	0.0263158	0.967822	0.994624	1	7.23956e-66	1	1
SV01934	Deletion	SPIMPch01	11408446	11409087	641	SL4.0ch01	18406173	18407858	-1685	None	None	None	None	None	None	NA	NA	0.473684	NA	NA	NA	0.526316	NA	NA	NA	NA
SV01935	Deletion	SPIMPch01	11422059	11422104	45	SL4.0ch01	18394884	18394884	0	None	None	None	None	None	Solyc01g015280	0.142857	0.00571429	0	0	0.857143	0.994286	1	1	0.00496904	1	1
SV01936	Deletion	SPIMPch01	11426786	11426818	32	SL4.0ch01	18390205	18390205	0	None	None	None	None	None	None	NA	0.0243902	0	NA	NA	0.97561	1	NA	NA	NA	NA
SV01937	Deletion	SPIMPch01	11428693	11428729	36	SL4.0ch01	18388324	18388324	0	None	None	None	None	None	None	0.238095	0.00847458	0	0	0.761905	0.991525	1	1	NA	NA	NA
SV01938	Deletion	SPIMPch01	11434643	11434656	13	SL4.0ch01	18382413	18382413	0	None	None	None	None	None	None	0.125	0.00564972	0	0	0.875	0.99435	1	1	0.0726196	1	1
SV01939	Insertion	SPIMPch01	11437449	11437449	0	SL4.0ch01	18379594	18379620	26	None	None	None	None	None	None	0.129032	0.0159236	0.0234375	0	0.870968	0.984076	0.976562	1	1	1	1
SV01940	Insertion	SPIMPch01	11440253	11440253	0	SL4.0ch01	18376786	18376806	20	None	None	None	None	None	None	0.122449	0.00980392	0	0.0243902	0.877551	0.990196	1	0.97561	0.0774041	1	1
SV01941	Deletion	SPIMPch01	11444079	11444090	11	SL4.0ch01	18372961	18372961	0	None	None	None	None	None	None	0.122449	0.00970874	0	0	0.877551	0.990291	1	1	0.0707867	1	1
SV01942	Deletion	SPIMPch01	11446195	11446207	12	SL4.0ch01	18370854	18370854	0	None	None	None	None	None	None	NA	NA	NA	NA	NA	NA	NA	NA	NA	NA	NA
SV01943	Insertion	SPIMPch01	11446674	11446674	0	SL4.0ch01	18370377	18370387	10	None	None	None	None	None	None	NA	NA	NA	NA	NA	NA	NA	NA	NA	NA	NA
SV01944	Deletion	SPIMPch01	11447679	11447689	10	SL4.0ch01	18369371	18369371	0	None	None	None	None	None	None	1	0.780928	0.230159	0.12766	0	0.219072	0.769841	0.87234	0.000318975	3.50303e-50	1
SV01945	Deletion	SPIMPch01	11460576	11460612	36	SL4.0ch01	18356498	18356498	0	None	None	None	None	None	None	0.75	0.0304569	0.0112994	0	0.25	0.969543	0.988701	1	5.60409e-43	1	1
SV01946	Deletion	SPIMPch01	11466029	11466045	16	SL4.0ch01	18351081	18351081	0	None	None	None	None	None	None	0.307692	0.0545455	0	NA	0.692308	0.945455	1	NA	NA	NA	NA
SV01947	Deletion	SPIMPch01	11484948	11484985	37	SL4.0ch01	18332219	18332219	0	None	None	None	None	None	None	0.777778	0.0190217	0.00552486	0	0.222222	0.980978	0.994475	1	NA	1	1
SV01948	Deletion	SPIMPch01	11488995	11489034	39	SL4.0ch01	18328207	18328207	0	None	None	None	None	None	None	0.0851064	0.0047619	0	0	0.914894	0.995238	1	1	1	1	1
SV01949	Insertion	SPIMPch01	11489036	11489036	0	SL4.0ch01	18328195	18328205	10	None	None	None	None	None	None	0.139535	0.0104712	0	0.030303	0.860465	0.989529	1	0.969697	0.0395644	1	1
SV01950	Insertion	SPIMPch01	11496646	11496646	0	SL4.0ch01	18320540	18320586	46	None	None	None	None	None	None	0.12766	0.00956938	0.00985222	0.0111111	0.87234	0.990431	0.990148	0.988889	0.0412196	1	1
SV01951	Deletion	SPIMPch01	11501135	11501147	12	SL4.0ch01	18316047	18316047	0	None	None	None	None	None	None	0.148148	0.00675676	0	0	0.851852	0.993243	1	1	0.383514	NA	NA
SV01952	Insertion	SPIMPch01	11504982	11504982	0	SL4.0ch01	18312176	18312211	35	None	None	None	None	None	None	0.166667	0	0.0343137	0.0416667	0.833333	1	0.965686	0.958333	0.00274444	NA	NA
SV01953	Insertion	SPIMPch01	11512106	11512106	0	SL4.0ch01	18304828	18305050	222	None	None	None	None	None	None	NA	0.894737	0.857143	NA	NA	0.105263	0.142857	NA	NA	NA	NA
SV01954	Insertion	SPIMPch01	11512257	11512257	0	SL4.0ch01	18304553	18304667	114	None	None	None	None	None	None	0.333333	0.382979	0.0943396	0.105263	0.666667	0.617021	0.90566	0.894737	NA	NA	NA
SV01955	Deletion	SPIMPch01	11520167	11520186	19	SL4.0ch01	18296646	18296646	0	None	None	None	None	None	None	0.15	0.0106952	0	0	0.85	0.989305	1	1	0.0233792	1	1
SV01956	Insertion	SPIMPch01	11527861	11527861	0	SL4.0ch01	18288876	18288965	89	None	None	None	None	None	None	0.139535	0.0153846	0.00903614	0	0.860465	0.984615	0.990964	1	0.241479	1	1
SV01957	Insertion	SPIMPch01	11530717	11530717	0	SL4.0ch01	18285960	18286014	54	None	None	None	None	None	None	0.428571	0.0324324	0.0405405	0.0571429	0.571429	0.967568	0.959459	0.942857	NA	1	1
SV01958	Deletion	SPIMPch01	11549244	11549306	62	SL4.0ch01	18267389	18267446	57	None	None	None	None	None	None	0.12	0.0133929	0.0045045	0	0.88	0.986607	0.995495	1	0.291577	1	1
SV01959	Insertion	SPIMPch01	11559524	11559524	0	SL4.0ch01	18257147	18257173	26	None	None	SPIMP01g0011390	None	None	None	NA	0.68	0.85	NA	NA	0.32	0.15	NA	NA	NA	NA
SV01960	Insertion	SPIMPch01	11560201	11560201	0	SL4.0ch01	18256428	18256470	42	None	None	SPIMP01g0011390	None	None	None	0.1	NA	0.9	NA	0.9	NA	0.1	NA	NA	NA	NA
SV01961	Deletion	SPIMPch01	11568848	11569530	682	SL4.0ch01	18247781	18247781	0	None	None	None	None	None	None	0.17	0.0201794	0.00222222	0.0392157	0.83	0.979821	0.997778	0.960784	0.0035606	1	1
SV01962	Insertion	SPIMPch01	11578020	11578026	6	SL4.0ch01	18196493	18239284	42791	None	None	None	Solyc01g160980|Solyc01g162990	None	Solyc01g160980|Solyc01g162990	0.12766	0.0100503	0	0	0.87234	0.98995	1	1	0.0648762	1	1
SV01963	Insertion	SPIMPch01	11594504	11594504	0	SL4.0ch01	18179991	18180017	26	None	None	None	None	None	None	NA	NA	0.0666667	NA	NA	NA	0.933333	NA	NA	NA	NA
SV01964	Deletion	SPIMPch01	11598567	11598702	135	SL4.0ch01	18175892	18175892	0	None	None	None	None	None	None	NA	0	0	NA	NA	1	1	NA	NA	NA	NA
SV01965	Deletion	SPIMPch01	11598867	11598894	27	SL4.0ch01	18175727	18175727	0	None	None	None	None	None	None	NA	NA	NA	NA	NA	NA	NA	NA	NA	NA	NA
SV01966	Deletion	SPIMPch01	11599614	11599652	38	SL4.0ch01	18175009	18175009	0	None	None	None	None	None	None	NA	0	0	NA	NA	1	1	NA	NA	NA	NA
SV01967	Deletion	SPIMPch01	11603794	11603815	21	SL4.0ch01	18170867	18170867	0	None	None	None	None	None	None	NA	NA	NA	NA	NA	NA	NA	NA	NA	NA	NA
SV01968	Deletion	SPIMPch01	11606751	11606770	19	SL4.0ch01	18167931	18167931	0	None	None	None	None	None	None	NA	NA	NA	NA	NA	NA	NA	NA	NA	NA	NA
SV01969	Deletion	SPIMPch01	11607042	11607167	125	SL4.0ch01	18167657	18167657	0	None	None	None	None	None	None	0.921053	0.0187793	0.00952381	0	0.0789474	0.981221	0.990476	1	4.16519e-64	1	1
SV01970	Insertion	SPIMPch01	11617252	11617252	0	SL4.0ch01	17961519	17961574	55	None	None	None	None	None	None	NA	NA	NA	NA	NA	NA	NA	NA	NA	NA	NA
SV01971	Deletion	SPIMPch01	11636447	11636575	128	SL4.0ch01	18726979	18726979	0	None	None	None	None	None	None	NA	0	0	NA	NA	1	1	NA	NA	NA	NA
SV01972	Deletion	SPIMPch01	11636830	11636944	114	SL4.0ch01	18727235	18727235	0	None	None	None	None	None	None	0	0	0	0	1	1	1	1	NA	NA	NA
SV01973	Deletion	SPIMPch01	11655045	11655083	38	SL4.0ch01	18150808	18150808	0	None	None	None	None	None	None	NA	NA	NA	NA	NA	NA	NA	NA	NA	NA	NA
SV01974	Insertion	SPIMPch01	11662249	11662249	0	SL4.0ch01	18143658	18143677	19	None	None	None	None	None	None	0.238095	0.0212766	0.025641	0	0.761905	0.978723	0.974359	1	NA	NA	NA
SV01975	Deletion	SPIMPch01	11663638	11663666	28	SL4.0ch01	18142269	18142269	0	None	None	None	None	None	None	NA	0.0322581	0	NA	NA	0.967742	1	NA	NA	NA	NA
SV01976	Deletion	SPIMPch01	11674127	11674151	24	SL4.0ch01	18131813	18131813	0	None	None	None	None	None	None	0.106383	0	0	0	0.893617	1	1	1	0.00124803	1	1
SV01977	Insertion	SPIMPch01	11675898	11675898	0	SL4.0ch01	18130027	18130065	38	None	None	None	None	None	None	0.280488	0.0229008	0.00990099	0	0.719512	0.977099	0.990099	1	2.66061e-06	NA	NA
SV01978	Insertion	SPIMPch01	11676419	11676419	0	SL4.0ch01	18129492	18129506	14	None	None	None	None	None	None	0.142857	0.0119048	0	0.0357143	0.857143	0.988095	1	0.964286	1	1	1
SV01979	Insertion	SPIMPch01	11678866	11678877	11	SL4.0ch01	18127036	18127049	13	None	None	None	None	None	None	0.130435	0.0165289	0	0	0.869565	0.983471	1	1	NA	NA	NA
SV01980	Insertion	SPIMPch01	11690251	11690251	0	SL4.0ch01	18113919	18115667	1748	None	None	None	None	None	None	0.24	0.106061	0.025	0	0.76	0.893939	0.975	1	NA	NA	NA
SV01981	Deletion	SPIMPch01	11693364	11693388	24	SL4.0ch01	18110807	18110807	0	None	None	None	None	None	None	NA	0.0769231	NA	NA	NA	0.923077	NA	NA	NA	NA	NA
SV01982	Deletion	SPIMPch01	11694904	11694916	12	SL4.0ch01	18109293	18109293	0	None	None	None	None	None	None	NA	NA	NA	NA	NA	NA	NA	NA	NA	NA	NA
SV01983	Insertion	SPIMPch01	11695191	11695191	0	SL4.0ch01	18109007	18109018	11	None	None	None	None	None	None	0.3125	0.132075	0.0333333	NA	0.6875	0.867925	0.966667	NA	NA	NA	NA
SV01984	Deletion	SPIMPch01	11700381	11700415	34	SL4.0ch01	18103829	18103829	0	None	None	None	None	None	None	0.655172	0.0104712	0.00531915	0	0.344828	0.989529	0.994681	1	8.84416e-31	1	1
SV01985	Deletion	SPIMPch01	11711675	11711694	19	SL4.0ch01	18092584	18092584	0	None	None	None	None	None	None	0.104167	0	0	0	0.895833	1	1	1	0.00155705	1	1
SV01986	Insertion	SPIMPch01	11716666	11716666	0	SL4.0ch01	18087584	18087610	26	None	None	None	None	None	None	1	0.0880682	0.0119048	0	0	0.911932	0.988095	1	2.16922e-43	0.131873	1
SV01987	Deletion	SPIMPch01	11720037	11720058	21	SL4.0ch01	18084220	18084220	0	None	None	None	None	None	None	0.758621	0.016	0.0147059	0	0.241379	0.984	0.985294	1	1.8543e-31	NA	NA
SV01988	Insertion	SPIMPch01	11722345	11722345	0	SL4.0ch01	18081919	18081933	14	None	None	None	None	None	None	0.206897	0.0165289	0	0	0.793103	0.983471	1	1	0.0524772	NA	NA
SV01989	Insertion	SPIMPch01	11726775	11726813	38	SL4.0ch01	18048018	18077491	29473	None	None	None	None	None	None	0.3	0.15	0	NA	0.7	0.85	1	NA	NA	NA	NA
SV01990	Insertion	SPIMPch01	11727780	11727780	0	SL4.0ch01	18047005	18047051	46	None	None	None	None	None	None	0.2	0.0234375	0.00970874	0	0.8	0.976562	0.990291	1	0.326482	NA	NA
SV01991	Deletion	SPIMPch01	11729886	11729904	18	SL4.0ch01	18044896	18044896	0	None	None	None	None	None	None	0.119048	0	0	0	0.880952	1	1	1	0.00185358	1	1
SV01992	Deletion	SPIMPch01	11739720	11757515	17795	SL4.0ch01	18035081	18035081	0	None	None	None	None	None	None	0.333333	0	0	0	0.666667	1	1	1	NA	1	1
SV01993	Deletion	SPIMPch01	11772966	11773081	115	SL4.0ch01	18019634	18019634	0	None	None	None	None	None	None	0.106383	0.00242718	0	0	0.893617	0.997573	1	1	0.0165257	1	1
[truncated: 90,530 more rows]
