# Supplementary material for: Genome of Solanum pimpinellifolium provides insights into structural variants during tomato breeding
Source: Nat Commun. 2020 Nov 16;11:5817. doi: 10.1038/s41467-020-19682-0 (PMC7670462; doi:10.1038/s41467-020-19682-0)
Supplement: Supplementary file 9 — Supplementary Data 5 [file 41467_2020_19682_MOESM9_ESM.xlsx]

## Sheet: Data S5
Supplementary Data 5. Selected SVs in genes known to control horticultural traits
*The SV type indicates the variation detected in "Heinz 1706" genome relative to LA2093 genome.
$For each SV in each group, if the number of accessions with determined genotypes was <10, the allele frequency in this group was not calculated and assigned as "NA".
&Difference of allele frequencies between two compared groups was tested using two-tailed Fisher's exact test. The resulted p value was adjusted by Bonferroni correction (Adjusted p = p value × number of tests) with maximum set as 1.
If in at least one compared groups, the SV genotype has been determined in <50% accessions, the test was not run and the adjusted p value was assigned as "NA".
#Two-tailed Student t-test was used to determine the significance of the difference of FPKM values between the groups with 'Heinz 1706' and LA2093 genotypes. If the number of accession in at least one group <3 or FPKM=0 in all accessions, the test was performed and the p value was assigned as "NA".
Gene name	Annotation	Function	Citation	Heinz 1706 gene ID	LA2093 gene ID	SV ID	SV Type*	Heinz 1706 size	LA2093 size	Overlapped in Heinz 1706	Overlapped in LA2093	Coding change	LA2093 allele frequency $				Heinz 1706 allele frequency $				Frequency difference (Adjusted p) &			Heinz 1706 genotype			LA2093 genotype			t-test of FPKM (p value)#
													SP	SLC	Heirloom	Modern	SP	SLC	Heirloom	Modern	SP to SLC	SLC to Heirloom	Heirloom to Morden	No. accession	Average FPKM	Std	No. accession	Average FPKM	Std
CSR	Cell Size Regulator	fw11.3	https://dx.doi.org/10.1371/journal.pgen.1006930	Solyc11g071940	SPIMP11g0336780	SV86179	Deletion	20	134	Promoter	Promoter	None	0.847826	0.338164	0	0.0204082	0.152174	0.661836	1	0.979592	9.39132e-15	8.41935e-45	1	221	0.0106189	0.0308981	29	0.00433817	0.0173329	0.286369
CSR	Cell Size Regulator	fw11.3	https://dx.doi.org/10.1371/journal.pgen.1006930	Solyc11g071940	SPIMP11g0336780	SV86182	Deletion	22	1465	CDS	CDS	Truncation	0.99	0.884793	0.0977778	0.0588235	0.01	0.115207	0.902222	0.941176	1	8.48693e-133	1	190	0.0135199	0.0339575	88	0.00326797	0.0160782	0.00767175
CSR	Cell Size Regulator	fw11.3	https://dx.doi.org/10.1371/journal.pgen.1006930	Solyc11g071940	SPIMP11g0336780	SV86181	Insertion	257	0	CDS|Promoter	Promoter	New start	0.613636	0.221393	0.0167598	0.0232558	0.386364	0.778607	0.98324	0.976744	2.36438e-07	2.82032e-15	1	187	0.0105402	0.0297376	29	0.00433817	0.0173329	0.277127
CNR	Cell number regulator 1	fw2.2	https://doi.org/10.1126/science.289.5476.85	Solyc02g090730	SPIMP02g0080740	SV20065	Insertion	10	0	Promoter	Promoter	None	0.173913	0	0	0	0.826087	1	1	1	1.44075e-07	1	1	149	0.0532478	0.164879	2	0	0	NA
KLUH/CYP78A5	Cytochrome P450	fw3.2	https://dx.doi.org/10.1073/pnas.1307313110	Solyc03g114940	SPIMP03g0111070	SV28504	Insertion	14	0	Promoter	Promoter	None	0.423077	0.0687831	0	0	0.576923	0.931217	1	1	6.48486e-09	0.000388349	1	219	0.000309639	0.00327208	5	0	0	0.83335
ENO	Ethylene-responsive transcription factor	EXCESSIVE NUMBER OF FLORAL ORGANS	https://doi.org/10.1073/pnas.1913688117	Solyc03g117230	SPIMP03g0113600	SV28852	Deletion	0	85	Promoter	Promoter	None	0.453488	0.0925	0.0604396	0.0319149	0.546512	0.9075	0.93956	0.968085	4.21808e-09	1	1	195	0.00293235	0.0279968	19	0.00878332	0.025761	0.384493
ENO	Ethylene-responsive transcription factor	EXCESSIVE NUMBER OF FLORAL ORGANS	https://doi.org/10.1073/pnas.1913688117	Solyc03g117230	SPIMP03g0113600	SV28853	Deletion	0	57	Promoter	Promoter	None	0.780488	0.165025	0.0769231	0.0540541	0.219512	0.834975	0.923077	0.945946	2.17395e-22	1	1	166	0.0028101	0.0292596	24	0.00695346	0.0231969	0.509612
YABBY	YABBY-like transcription factor	FASCIATED, carpel number	https://doi.org/10.1038/ng.144	Solyc11g071810	SPIMP11g0336630	SV86158	Deletion	0	14	NonCDS	NonCDS	None	0.931034	0.284024	0	0.0357143	0.0689655	0.715976	1	0.964286	8.53297e-17	2.7386e-20	1	110	10.6708	8.94318	12	4.95609	5.2227	0.0331097
YABBY	YABBY-like transcription factor	FASCIATED, carpel number	https://doi.org/10.1038/ng.144	Solyc11g071810	SPIMP11g0336630	SV86160	Insertion	17	0	Promoter	Promoter	None	0.736842	0.375723	0.0420168	0.0714286	0.263158	0.624277	0.957983	0.928571	0.000546954	9.37834e-19	1	106	10.523	8.29834	26	4.49763	3.68778	0.000470065
CLE9	CLAVATA3/ESR (CLE)-related protein 9	fas|stem cell proliferation, meristem size	https://doi.org/10.1038/s41588-019-0389-8	Solyc06g074060	SPIMP06g0200900	SV49788	Deletion	0	14	Promoter	Promoter	None	0.340426	0.0152284	0	0	0.659574	0.984772	1	1	5.84692e-15	1	1	206	0	0	1	0	0	NA
CLE9	CLAVATA3/ESR (CLE)-related protein 9	fas|stem cell proliferation, meristem size	https://doi.org/10.1038/s41588-019-0389-8	Solyc06g074060	SPIMP06g0200900	SV49789	Insertion	12	0	CDS	CDS	Inframe	0.683673	0.0519802	0	0	0.316327	0.94802	1	1	1.47779e-35	0.0446251	1	219	0	0	10	0	0	NA
CLV3	CLAVATA 3	fas|stem cell proliferation, meristem size	https://doi.org/10.1038/ng.3309	Solyc11g071380	SPIMP11g0336250	SV86094	Insertion	10	0	Promoter	NonCDS	None	0.155556	0.00243902	0	0.0243902	0.844444	0.997561	1	0.97561	1.08215e-05	1	1	225	0.0134356	0.039457	2	0	0	NA
RRA3a	Reduced Residual Arabinose 3a	CLV-WUS pathway (FIN, RRA3a and FAB2 all in)	https://doi.org/10.1038/ng.3309	Solyc04g080080	SPIMP04g0147720	SV37331	Insertion	23	0	NonCDS	NonCDS	None	0.710526	0.142487	0.0184049	0.0465116	0.289474	0.857513	0.981595	0.953488	5.87726e-18	2.96876e-05	1	193	14.5118	3.47204	9	14.8743	3.87062	0.762231
FUL1/TDR4	FRUITFULL-like MADS-box 1	fruit ripening	https://doi.org/10.1105/tpc.112.103283	Solyc06g069430	SPIMP06g0196540	SV49274	Deletion	0	15	CDS	CDS	Inframe	0.989796	0.24537	0.00995025	0.0204082	0.0102041	0.75463	0.99005	0.979592	1.50009e-42	1.46038e-23	1	238	497.586	129.057	17	388.283	212.3	0.00163363
FUL2	FRUITFULL-like MADS-box 2	fruit ripening	https://doi.org/10.1105/tpc.112.103283	Solyc03g114830	SPIMP03g0110960	SV28464	Deletion	0	87	Promoter	Promoter	None	0.537037	0.132743	0.016129	0.0909091	0.462963	0.867257	0.983871	0.909091	9.23374e-05	NA	NA	47	123.952	46.8026	4	204.967	85.9684	0.00434197
FUL2	FRUITFULL-like MADS-box 2	fruit ripening	https://doi.org/10.1105/tpc.112.103283	Solyc03g114830	SPIMP03g0110960	SV28465	Deletion	0	22	Promoter	Promoter	None	0.756757	0.110526	0.00591716	0.0731707	0.243243	0.889474	0.994083	0.926829	1.9553e-24	1.19287e-05	1	189	125.484	37.585	13	173.546	68.1829	5.06129e-05
FUL2	FRUITFULL-like MADS-box 2	fruit ripening	https://doi.org/10.1105/tpc.112.103283	Solyc03g114830	SPIMP03g0110960	SV28466	Insertion	15	0	Promoter	Promoter	None	0.857143	0.149123	0.0377358	0.190476	0.142857	0.850877	0.962264	0.809524	4.25816e-19	NA	NA	37	121.713	36.3767	11	180.537	64.6585	0.000463821
TAGL1	Tomato AGAMOUS-like 1	fruit ripening	https://doi.org/10.1105/tpc.109.066936	Solyc07g055920	SPIMP07g0227900	SV58448	Deletion	0	38	NonCDS	NonCDS	None	0.988636	0.445813	0.148148	0.113636	0.0113636	0.554187	0.851852	0.886364	1.02104e-20	2.44159e-15	1	175	165.704	33.8718	56	158.414	34.9295	0.167344
TAGL1	Tomato AGAMOUS-like 1	fruit ripening	https://doi.org/10.1105/tpc.109.066936	Solyc07g055920	SPIMP07g0227900	SV58449	Insertion	28	0	NonCDS	NonCDS	None	0.677083	0.370283	0.159204	0.108696	0.322917	0.629717	0.840796	0.891304	0.00284646	2.78538e-07	1	191	165.094	32.369	58	154.353	34.3561	0.0307575
LHP1a	heterochromatin protein 1-like protein	SlLHP1b reipening-associated; SlLHP1a unknown (https://doi.org/10.1111/nph.16550)	https://doi.org/10.1111/nph.16550	Solyc01g081500	SPIMP01g0027520	SV09468	Insertion	12	0	CDS	CDS	Inframe	0.233333	0	0	0	0.766667	1	1	1	1.60053e-07	1	NA	109	45.5131	9.23738	1	30.0726	0	NA
LHP1a	heterochromatin protein 1-like protein	SlLHP1b reipening-associated; SlLHP1a unknown	https://doi.org/10.1111/nph.16550	Solyc01g081500	SPIMP01g0027520	SV09469	Deletion	0	15	NonCDS	NonCDS	None	1	0.202765	0.00947867	0.0638298	0	0.797235	0.990521	0.93617	1.85752e-49	1.30332e-18	1	233	45.9677	8.41642	28	43.253	10.6999	0.12097
HB-1	homeodomain leucine zipper homeobox protein	floral organogenesis and ripening; interacting with RIN	https://doi.org/10.1111/j.1365-313X.2008.03505.x	Solyc02g086930	SPIMP02g0076810	SV19533	Insertion	11	0	NonCDS	NonCDS	None	0.520833	0.0357143	0.00304878	0	0.479167	0.964286	0.996951	1	5.11689e-24	1	1	187	82.5152	30.5488	6	72.7854	42.2941	0.452205
Nr/ETR3	ethylene receptor	Never ripe	https://doi.org/10.1126/science.270.5243.1807	Solyc09g075440	SPIMP09g0280360	SV72081	Insertion	10	0	Promoter	Promoter>3k	None	1	0.2	0.00769231	0	0	0.8	0.992308	1	NA	3.26006e-11	1	124	366.125	109.555	7	424.568	164.612	0.189495
CTR1	ethylene-inducible CTR1-like (CONSTITUTIVE TRIPLE RESPONSE1) protein kinase	fruit ripening; biotic and abiotic stresses	https://doi.org/10.3389/fpls.2018.01626	Solyc10g083610	SPIMP10g0310960	SV80050	Insertion	13	0	NonCDS	NonCDS	None	0.683673	0.0519802	0.015873	0.134146	0.316327	0.94802	0.984127	0.865854	1.47779e-35	1	0.818398	211	32.3085	7.21198	15	36.0406	15.2342	0.0834841
GRRL2	green ripe-like 2	fruit ripening	https://doi.org/10.1073/pnas.0602319103	Solyc02g062420	SPIMP02g0058490	SV16358	Insertion	37	0	Promoter	Promoter	None	0.723404	0.177184	0.0358974	0.0238095	0.276596	0.822816	0.964103	0.97619	2.99839e-19	2.36764e-06	1	214	6.83303	1.22452	17	7.93668	1.95383	0.000868482
TomLoxC	lipoxygenase C	fruit flavor	https://doi.org/10.1038/s41588-019-0410-2	Solyc01g006540	SPIMP01g0006390	SV00219	Insertion	5049	4416	NonCDS|Promoter	Promoter	None	0.724138	0.0753425	0.0130719	0.0540541	0.275862	0.924658	0.986928	0.945946	2.74662e-20	1	1	168	173.655	117.046	12	505.689	322.024	3.27174e-13
LIN5	Brix9-2-5| Beta-fructofuranosidase| cell-wall invertase	Fruit flavor; sugar yield; This isertion is close to the causal SNPs, same as LA1589 in Fig 3a	https://doi.org/10.1126/science.1101666	Solyc09g010080	SPIMP09g0263020	SV67476	Insertion	15	0	CDS	CDS	Inframe	0.663043	0.0909091	0.010989	0	0.336957	0.909091	0.989011	1	1.31877e-24	0.0151018	1	204	1.36187	1.54013	18	2.08325	1.48701	0.0585357
sucr	Sucrose accumulator	Fruit flavor; Acid beta-fructofuranosidase	https://doi.org/10.1007/BF00220896	Solyc03g083910	SPIMP03g0101590	SV26359	Insertion	13	0	NonCDS	NonCDS	None	0.866667	0.135417	0.0060241	0	0.133333	0.864583	0.993976	1	3.52808e-36	3.51152e-08	1	186	2531.89	1862.36	11	6094.34	2496.48	9.38381e-09
AgpL1	ADP-glucose pyrophosphorylase large subunit 1	Fruit flavor	https://doi.org/10.1007/s00425-006-0316-y	Solyc01g109790	SPIMP01g0048140	SV12806	Deletion	0	18	NonCDS	NonCDS	None	0.625	0.147887	0.0377358	0.02	0.375	0.852113	0.962264	0.98	2.40273e-14	0.00123549	1	241	0.330578	0.338931	22	0.354233	0.363682	0.756644
AgpL1	ADP-glucose pyrophosphorylase large subunit 1	Fruit flavor	https://doi.org/10.1007/s00425-006-0316-y	Solyc01g109790	SPIMP01g0048140	SV12807	Deletion	0	33	Promoter	Promoter	None	0.673469	0.148148	0.0373832	0.02	0.326531	0.851852	0.962617	0.98	1.55194e-19	0.000752067	1	242	0.340692	0.343325	28	0.485143	0.731897	0.073673
AlMT9	Malic acid; Aluminum-activated malate transporter	Metabolite traits	https://doi.org/10.1105/tpc.17.00211	Solyc06g072910	SPIMP06g0199510	SV49651	Deletion	0	10	NonCDS	NonCDS	None	0.94	0.227488	0.00487805	0	0.06	0.772512	0.995122	1	3.61552e-37	1.0156e-23	1	240	0.000185117	0.00202127	15	0	0	0.72415
AlMT9	Malic acid; Aluminum-activated malate transporter	Metabolite traits	https://doi.org/10.1105/tpc.17.00211	Solyc06g072920	SPIMP06g0199510	SV49652	Insertion	3193	0	Promoter	NonCDS	None	0.63	0.0659091	0.00943396	0	0.37	0.934091	0.990566	1	7.60637e-29	0.45404	1	250	0.000177712	0.00198077	19	0	0	0.697129
AlMT9	Malic acid; Aluminum-activated malate transporter	Metabolite traits	https://doi.org/10.1105/tpc.17.00211	Solyc06g072920	SPIMP06g0199510	SV49653	Deletion	0	10	None	NonCDS	None	0.17	0.0156951	0	0	0.83	0.984305	1	1	0.000545278	1	1	280	0.000158671	0.00187246	1	0	0	NA
SEP4/EJ2	MADS-box protein EJ2	meristem maturation and inflorescence architecture	https://doi.org/10.1016/j.cell.2017.04.032	Solyc03g114840	SPIMP03g0110970	SV28469	Deletion	0	128	Promoter	Promoter	None	0.774194	0.121875	0.020202	0.0555556	0.225806	0.878125	0.979798	0.944444	7.24964e-20	NA	NA	106	40.7719	24.188	9	47.3366	25.7857	0.442452
DOG1	Delay of germination.1	dormancy	https://doi.org/10.1111/tpj.13118	None	SPIMP02g0066700	SV17996	Deletion	618	8700	NaN	Whole gene	LA2093 specific	0.848485	0.0915493	0.00456621	0.0208333	0.151515	0.908451	0.995434	0.979167	1.05826e-32	6.15926e-06	1	259	0.00192447	0.0250556	7	0.012228	0.0299524	0.288499
OVATE	OVATE	fruit shape	https://doi.org/10.1073/pnas.162485999	Solyc02g085500	SPIMP02g0075140	SV19313	Insertion	13	0	NonCDS	Promoter	None	0.628205	0.0985401	0.0126582	0	0.371795	0.90146	0.987342	1	6.78469e-16	NA	NA	64	13.2144	7.7712	7	17.9626	7.27507	0.132504
SUN	SUN-like protein 1	fruit shape	https://doi.org/10.1126/science.1153040	Solyc10g079240	SPIMP10g0307810	SV79507	Insertion	4871	0	Promoter	Promoter	None	1	0.97561	0.822034	0.612903	0	0.0243902	0.177966	0.387097	1	6.5954e-09	1	41	4.81764	9.66495	164	1.26232	4.33762	0.000595316
SUN	SUN-like protein 1	fruit shape	https://doi.org/10.1126/science.1153040	Solyc10g079240	SPIMP10g0307810	SV79509	Insertion	10	0	None	NonCDS	None	0.313953	0.0321782	0	0.027027	0.686047	0.967822	1	0.972973	9.79304e-09	1	1	191	2.05204	6.0058	3	0.485531	0.549879	0.653641
SUN8	SUN8	fruit-shape	https://doi.org/10.1007/s00438-013-0733-0	Solyc03g026110	SPIMP03g0088740	SV21450	Deletion	0	10	Promoter	CDS	Frameshift	0.8	0.285714	0.0967742	NA	0.2	0.714286	0.903226	NA	1.0678e-06	NA	NA	14	6.43872	1.66516	0	NA	NA	NA
OFP13	ovate family protein	ovate family protein	https://doi.org/10.1007/s00438-013-0733-0	Solyc06g082450	SPIMP06g0203880	SV50276	Deletion	0	176	Promoter	Promoter	None	0.88	0.197727	0.0384615	0.0204082	0.12	0.802273	0.961538	0.979592	1.50929e-33	2.02421e-09	1	254	0.0259181	0.108365	23	0.0145827	0.0603782	0.622427
OFP13	ovate family protein	ovate family protein	https://doi.org/10.1007/s00438-013-0733-0	Solyc06g082450	SPIMP06g0203880	SV50278	Deletion	0	10	Promoter	Promoter	None	0.933333	0.206019	0.0393519	0.0204082	0.0666667	0.793981	0.960648	0.979592	1.19252e-35	1.06664e-09	1	242	0.0262125	0.110529	19	0.0155347	0.0659081	0.679403
OFP14	ovate family protein 14	ovate family protein	https://doi.org/10.1007/s00438-013-0733-0	Solyc06g082460	SPIMP06g0203890	SV50276	Deletion	0	176	Promoter	Promoter>3k	None	0.88	0.197727	0.0384615	0.0204082	0.12	0.802273	0.961538	0.979592	1.50929e-33	2.02421e-09	1	254	0.0717401	0.137948	23	0.0548114	0.0735719	0.563064
OFP14	ovate family protein 14	ovate family protein	https://doi.org/10.1007/s00438-013-0733-0	Solyc06g082460	SPIMP06g0203890	SV50278	Deletion	0	10	Promoter	Promoter	None	0.933333	0.206019	0.0393519	0.0204082	0.0666667	0.793981	0.960648	0.979592	1.19252e-35	1.06664e-09	1	242	0.0752128	0.141735	19	0.0496173	0.0699376	0.438013
OFP2	ovate family protein 2	ovate family protein	https://doi.org/10.1007/s00438-013-0733-0	Solyc01g007800	SPIMP01g0007300	SV00428	Deletion	0	18	Promoter	Promoter	None	1	0.209302	0.028169	0.0555556	0	0.790698	0.971831	0.944444	7.55122e-35	4.13924e-08	1	142	0.00954578	0.0355417	13	0.0710441	0.100097	5.33486e-06
OFP29	ovate family protein 29	ovate family protein	https://doi.org/10.1007/s00438-013-0733-0	Solyc11g006670	SPIMP11g0315570	SV80737	Insertion	30	0	CDS	CDS	Inframe	0.933333	0.274336	0.0506329	0.125	0.0666667	0.725664	0.949367	0.875	1.01957e-16	NA	NA	52	1.14792	0.62788	15	1.50232	1.38307	0.16927
OFP7	ovate family protein 7	ovate family protein	https://doi.org/10.1007/s00438-013-0733-0	Solyc03g120190	SPIMP03g0116830	SV29267	Deletion	0	29	Promoter	Promoter	None	0.978261	0.16055	0.00947867	0.0392157	0.0217391	0.83945	0.990521	0.960784	1.83712e-49	7.87227e-13	1	249	0.0107587	0.0345324	21	0.0545212	0.102363	1.66825e-05
SUN16	SUN-like protein 16	SUN-like protein	https://doi.org/10.1007/s00438-013-0733-0	Solyc06g052010	SPIMP06g0187920	SV47553	Deletion	0	33	NonCDS	NonCDS	None	0.810811	0.0948905	0.0588235	0.0769231	0.189189	0.905109	0.941176	0.923077	2.79816e-28	NA	NA	78	0.3834	0.310044	9	0.71949	0.387683	0.00400198
SUN25	SUN-like protein 25	SUN-like protein	https://doi.org/10.1007/s00438-013-0733-0	Solyc09g007410	SPIMP09g0260180	SV66961	Deletion	0	14	Promoter	Promoter	None	1	0.659864	0.542169	0.409091	0	0.340136	0.457831	0.590909	8.11271e-06	NA	NA	48	8.97426	2.79978	26	8.98551	2.26785	0.9862
SUN3	SUN domain protein3	SUN-like protein	https://doi.org/10.1007/s00438-013-0733-0	Solyc01g088250	SPIMP01g0029950	SV09906	Deletion	0	30	NonCDS	NonCDS	None	0.83	0.420455	0.0368664	0.0208333	0.17	0.579545	0.963134	0.979167	2.1307e-09	1.58184e-41	1	240	8.19641	3.79597	33	6.12061	3.63602	0.00346252
SUN5	SUN-like protein5	SUN-like protein	https://doi.org/10.1007/s00438-013-0733-0	Solyc02g077260	SPIMP02g0067300	SV18133	Deletion	0	29	Promoter	NonCDS	None	0.979167	0.31106	0.122727	0.364583	0.0208333	0.68894	0.877273	0.635417	8.05821e-33	5.15273e-07	0.00528866	222	0.28894	0.494931	48	0.169908	0.297509	0.111046
TPL1	TOPLESS 3	flower development; Repress WUS/SlWUS	http://www.plantcell.org/content/30/1/83	Solyc01g100050	SPIMP01g0038720	SV11409	Deletion	0	138	Promoter	Promoter	None	0.56	0.0585106	0.00581395	0.0238095	0.44	0.941489	0.994186	0.97619	2.23425e-12	1	1	196	61.9546	11.5698	8	62.6976	9.54923	0.858688
HDA1	Histone deacetylase	flower development; Repress WUS/SlWUS	http://www.plantcell.org/content/30/1/83	Solyc09g091440	SPIMP09g0284450	SV72843	Deletion	0	11	Promoter	Promoter	None	0.703704	0.229508	0.0581395	0	0.296296	0.770492	0.94186	1	4.04776e-06	NA	NA	72	90.0843	11.7055	12	85.755	12.3887	0.248592
LIN	long inflorescence (lin)	functions with J2 and EJ2 in meristem maturation	https://doi.org/10.1016/j.cell.2017.04.032	Solyc04g005320	SPIMP04g0119920	SV29684	Deletion	0	110	NonCDS	NonCDS	None	0.65	0.0730594	0	0	0.35	0.926941	1	1	3.16202e-29	5.99194e-06	1	266	0.00530194	0.0206404	13	0.00548254	0.0189921	0.975448
LIN	long inflorescence (lin)	functions with J2 and EJ2 in meristem maturation	https://doi.org/10.1016/j.cell.2017.04.032	Solyc04g005320	SPIMP04g0119920	SV29685	Deletion	0	12	NonCDS	NonCDS	None	0.638298	0.0774648	0	0	0.361702	0.922535	1	1	9.18086e-26	2.59261e-06	1	254	0.00525846	0.0206395	13	0.00548254	0.0189921	0.969574
LIN	long inflorescence (lin)	functions with J2 and EJ2 in meristem maturation	https://doi.org/10.1016/j.cell.2017.04.032	Solyc04g005320	SPIMP04g0119920	SV29686	Insertion	27	0	NonCDS	NonCDS	None	0.341463	0.0670391	0.0387597	0.151515	0.658537	0.932961	0.96124	0.848485	3.93674e-05	1	1	134	0.00398339	0.0184826	13	0.00477615	0.0165451	0.882586
LIN	long inflorescence (lin)	functions with J2 and EJ2 in meristem maturation	https://doi.org/10.1016/j.cell.2017.04.032	Solyc04g005320	SPIMP04g0119920	SV29688	Deletion	0	11	Promoter	Promoter	None	0.776596	0.0924171	0.00938967	0.0816327	0.223404	0.907583	0.99061	0.918367	7.09997e-36	0.000375749	1	244	0.00514911	0.0204918	19	0.00375121	0.015915	0.772429
ARF7	Auxin Response Factor 7	Parthenocarpy; fruit set and development	https://doi.org/10.1111/j.1365-313X.2008.03671.x	Solyc07g042260	SPIMP07g0220200	SV56698	Deletion	0	11	NonCDS	NonCDS	None	0.979167	0.218182	0.0135747	0.0208333	0.0208333	0.781818	0.986425	0.979167	2.51318e-43	7.53447e-20	1	256	1.54858	0.4088	18	2.24941	0.932252	2.07346e-09
ETR1	ethylene receptor	fruit set	https://doi.org/10.1111/tpj.12882	Solyc12g011330	SPIMP12g0343620	SV87319	Deletion	0	13	Promoter	Promoter	None	0.885714	0.11	0.0196078	0.0638298	0.114286	0.89	0.980392	0.93617	1.29217e-34	0.00427034	1	231	13.2508	2.09346	13	11.3542	2.31062	0.00185634
ETR1	ethylene receptor	fruit set	https://doi.org/10.1111/tpj.12882	Solyc12g011330	SPIMP12g0343620	SV87320	Deletion	0	58	Promoter	Promoter	None	0.74	0.0493274	0.0271493	0.0784314	0.26	0.950673	0.972851	0.921569	4.78386e-44	1	1	259	13.3023	2.08574	23	11.4336	2.17357	5.66967e-05
GA20ox	gibberellin 20-oxidase	fruit set and development	https://doi.org/10.1093/jxb/ers229	Solyc10g046820	SPIMP10g0297360	SV76617	Deletion	0	15	Promoter	Promoter	None	0.728571	0.0558511	0.00591716	0	0.271429	0.944149	0.994083	1	2.18903e-29	1	1	182	0	0	9	0	0	NA
Exp1	Expansin	Fruit firmness	https://doi.org/10.1105/tpc.11.11.2203	Solyc06g051800	SPIMP06g0187710	SV47497	Deletion	0	56	NonCDS	NonCDS	None	0.204545	0.00480769	0	0.0208333	0.795455	0.995192	1	0.979167	3.68796e-08	1	1	247	1248.58	538.611	3	332.258	123.517	0.00366053
PG-2a	Polygalacturonase	Fruit firmness	https://link.springer.com/article/10.1007/BF00017465	Solyc10g080210	SPIMP10g0308690	SV79655	Deletion	0	10	NonCDS	NonCDS	None	1	0.123077	0.0119048	0.046875	0	0.876923	0.988095	0.953125	2.74223e-53	5.10273e-05	1	177	4823.31	3777.45	13	7371.89	4767.6	0.0231591
SFT	Single flower truss	Plant architecture	https://www.pnas.org/content/103/16/6398	Solyc03g063100	SPIMP03g0096460	SV24169	Deletion	0	12	NonCDS	NonCDS	None	0.970588	0.187831	0	0	0.0294118	0.812169	1	1	1.07194e-32	5.03681e-15	1	167	1.44594	1.90215	9	4.204	4.64994	0.000230435
SPGB	self-pruning G-box protein	Plant architecture	https://doi.org/10.1038/ng.3131	Solyc02g083520	SPIMP02g0073240	SV19049	Deletion	0	10	Promoter	Promoter	None	0.65625	0.166667	0.0209302	0.04	0.34375	0.833333	0.97907	0.96	5.85904e-16	6.84741e-10	1	245	0.0144544	0.0364754	32	0.00236659	0.0131766	0.065075
SPGB	self-pruning G-box protein	Plant architecture	https://doi.org/10.1038/ng.3131	Solyc02g083520	SPIMP02g0073240	SV19050	Insertion	30	0	NonCDS	NonCDS	None	0.604167	0.12201	0.0363128	0.0681818	0.395833	0.87799	0.963687	0.931818	6.62207e-17	0.584084	1	200	0.016098	0.0389361	30	0	0	0.0251037
FA	FLORICAULA/LEAFY-like protein	Inflorescence	https://doi.org/10.1046/j.1365-313x.1999.00641.x	Solyc03g118160	SPIMP03g0114630	SV29001	Deletion	0	14	Promoter	Promoter	None	0.377778	0.0169903	0.0100503	0.0212766	0.622222	0.98301	0.98995	0.978723	5.04051e-17	1	1	239	0.257543	0.195119	3	0.184643	0.0591597	0.520147
FA	FLORICAULA/LEAFY-like protein	Inflorescence	https://doi.org/10.1046/j.1365-313x.1999.00641.x	Solyc03g118160	SPIMP03g0114630	SV29002	Insertion	14	0	NonCDS	NonCDS	None	0.431818	0.828283	0.3125	0.166667	0.568182	0.171717	0.6875	0.833333	1.24526e-08	1.56277e-43	1	126	0.248933	0.160827	92	0.240773	0.228111	0.758141
S	Compound inflorescence	Inflorescence	https://doi.org/10.1371/journal.pbio.0060288	Solyc02g077390	SPIMP02g0067410	SV18147	Deletion	0	11	Promoter	Promoter	None	0.809524	0.196172	0.0833333	0.271429	0.190476	0.803828	0.916667	0.728571	3.8027e-22	0.231379	1	200	0.00074481	0.00529555	27	0.00375789	0.0135708	0.0331867
TMF	Terminating flower	Inflorescence	https://doi.org/10.1038/ng.2465	Solyc09g090180	SPIMP09g0283090	SV72635	Deletion	0	984	Promoter	Promoter	None	0.184783	0.0158371	0	0	0.815217	0.984163	1	1	0.000185816	1	1	281	0.359382	1.3106	2	0	0	NA
J	Jointless	Inflorescence	https://doi.org/10.1038/35022611	Solyc11g010570	SPIMP11g0318460	SV81190	Insertion	11	0	NonCDS	NonCDS	None	0.27381	0.857895	0.95679	0.357143	0.72619	0.142105	0.0432099	0.642857	8.36584e-21	0.48575	4.65976e-20	32	0.0604194	0.120491	145	0.0656259	0.136821	0.84344
Bl	Blind	Shoot branching	https://doi.org/10.1073/pnas.022516199	Solyc11g069030	SPIMP11g0334680	SV85814	Insertion	10	0	Promoter	Promoter	None	0.384615	0.0909091	0.012987	0.0147059	0.615385	0.909091	0.987013	0.985294	7.74597e-05	0.286238	1	165	0.00380139	0.0279378	18	0	0	0.566602
MADS-MC	Macrocalyx	Flower development	https://doi.org/10.1126/science.1068181	Solyc05g056620	SPIMP05g0157010	SV38886	Deletion	0	11	NonCDS	NonCDS	None	0.897436	0.182927	0.0163043	0.0227273	0.102564	0.817073	0.983696	0.977273	1.01044e-29	2.2642e-11	1	200	24.269	19.5869	18	37.3194	28.8546	0.0107325
Stamenless/Deficiens	Stamenless/Deficiens	Flower development	https://doi.org/10.1093/jxb/eru089	Solyc04g081000	SPIMP04g0148690	SV37516	Deletion	0	17	Promoter	Promoter	None	0.95	0.043956	0.0142857	0.0454545	0.05	0.956044	0.985714	0.954545	2.46795e-59	1	1	142	3.41182	3.76555	10	34.6184	19.8532	5.19163e-32
Stamenless/Deficiens	Stamenless/Deficiens	Flower development	https://doi.org/10.1093/jxb/eru089	Solyc04g081000	SPIMP04g0148690	SV37517	Deletion	0	80	Promoter	Promoter	None	0.93617	0.0531401	0.0154639	0.0444444	0.0638298	0.94686	0.984536	0.955556	1.04725e-64	1	1	222	3.67676	4.00338	17	25.9151	19.692	3.35808e-31
PS-2	Positional sterility-2	Flower development; Pectin lyase-like superfamily protein	https://doi.org/10.1007/s00122-009-0974-9	Solyc04g015530	SPIMP04g0126390	SV30906	Deletion	0	14	NonCDS	NonCDS	None	0.130435	0.150485	0.00502513	0	0.869565	0.849515	0.994975	1	1	1.90088e-12	1	241	2.12151	2.55246	2	3.7909	2.54454	NA
C/Bli2	Potato leaf (C)	Leaf development	https://doi.org/10.1105/tpc.111.087981	Solyc06g074910	SPIMP06g0201750	SV49923	Insertion	10	0	Promoter	Promoter	None	0.5	0.0402685	0	0	0.5	0.959732	1	1	7.37326e-15	NA	NA	92	0.000477261	0.00455278	2	0	0	NA
C/Bli2	Potato leaf (C)	Leaf development	https://doi.org/10.1105/tpc.111.087981	Solyc06g074910	SPIMP06g0201750	SV49924	Deletion	0	13	Promoter	Promoter	None	1	0.064433	0.00552486	0.0243902	0	0.935567	0.994475	0.97561	2.37257e-62	0.286575	1	204	0.000215235	0.00306663	8	0	0	0.843566
C/Bli2	Potato leaf (C)	Leaf development	https://doi.org/10.1105/tpc.111.087981	Solyc06g074910	SPIMP06g0201750	SV49925	Insertion	22	0	NonCDS	NonCDS	None	0.404762	0.0444444	0.0198675	0	0.595238	0.955556	0.980132	1	1.33467e-11	1	1	173	0	0	6	0	0	NA
T6	class 1 knotted-like homeodomain protein	Leaf development/Mouse ear/Curl	https://doi.org/10.1105/tpc.9.12.2143	Solyc02g081120	SPIMP02g0070770	SV18728	Insertion	4869	0	Promoter	Promoter	None	1	0.989796	0.788571	0.767442	0	0.0102041	0.211429	0.232558	1	9.03381e-17	1	26	0.0650743	0.138436	180	0.214259	0.404725	0.0650696
T6	class 1 knotted-like homeodomain protein	Leaf development/Mouse ear/Curl	https://doi.org/10.1105/tpc.9.12.2143	Solyc02g081120	SPIMP02g0070770	SV18729	Deletion	0	1040	NonCDS	NonCDS	None	1	0.93018	0.628378	0.676471	0	0.0698198	0.371622	0.323529	1	3.43529e-24	1	48	0.139199	0.291398	186	0.249498	0.44789	0.108092
GOB	Goblet (NAC domain-containing protein)	Leaf development	https://dev.biologists.org/content/136/5/823	Solyc07g062840	SPIMP07g0229650	SV58793	Deletion	0	12	Promoter	Promoter	None	0.6	0.123762	0.0114286	0.216216	0.4	0.876238	0.988571	0.783784	5.22548e-12	7.8394e-06	2.45472e-05	192	0.315183	0.183782	19	0.253103	0.146069	0.156624
LA	Lanceolate	Leaf development	https://doi.org/10.1038/ng2036	Solyc07g062680	SPIMP07g0229520	SV58770	Deletion	0	58	Promoter	Promoter	None	0.727273	0.193989	0.0136986	0.0857143	0.272727	0.806011	0.986301	0.914286	2.90992e-12	1.71227e-10	1	150	2.55699	0.980627	14	2.15505	0.935102	0.145286
Tf	Trifoliate (MYB)	Leaf development	https://doi.org/10.1073/pnas.1214300110	Solyc05g007870	SPIMP05g0153400	SV38276	Insertion	86	0	Promoter	Promoter	None	0.652174	0.074359	0.0545977	0.0416667	0.347826	0.925641	0.945402	0.958333	2.71019e-26	1	1	176	0.000528528	0.00409098	23	0.00281678	0.0132119	0.0840795
CLAU	Clausa	Leaf development	https://doi.org/10.1105/tpc.16.00211	Solyc04g008480	SPIMP04g0122280	SV30102	Deletion	0	108	NonCDS	NonCDS	None	0.648936	0.117225	0	0.0434783	0.351064	0.882775	1	0.956522	1.63958e-20	5.83511e-10	1	203	0.0019258	0.00919526	24	0	0	0.308123
CLAU	Clausa	Leaf development	https://doi.org/10.1105/tpc.16.00211	Solyc04g008480	SPIMP04g0122280	SV30103	Deletion	0	12	NonCDS	NonCDS	None	0.604651	0.113861	0	0.0340909	0.395349	0.886139	1	0.965909	4.31956e-16	8.59472e-10	1	210	0.00165194	0.00890224	22	0	0	0.387057
CLAU	Clausa	Leaf development	https://doi.org/10.1105/tpc.16.00211	Solyc04g008480	SPIMP04g0122280	SV30104	Deletion	0	45	NonCDS	NonCDS	None	0.958333	0.125581	0.00241546	0.0204082	0.0416667	0.874419	0.997585	0.979592	1.20374e-53	4.70657e-11	1	233	0.00194046	0.00927802	26	0	0	0.289091
CLAU	Clausa	Leaf development	https://doi.org/10.1105/tpc.16.00211	Solyc04g008480	SPIMP04g0122280	SV30105	Deletion	0	14	NonCDS	NonCDS	None	0.695652	0.0949074	0	0.03	0.304348	0.905093	1	0.97	2.02597e-27	5.56537e-09	1	254	0.00149485	0.0080634	15	0.0032632	0.0122098	0.427818
CLAU	Clausa	Leaf development	https://doi.org/10.1105/tpc.16.00211	Solyc04g008480	SPIMP04g0122280	SV30106	Insertion	21	0	NonCDS	NonCDS	None	0.952381	0.119186	0.00628931	0	0.047619	0.880814	0.993711	1	1.25786e-45	1.42534e-05	1	158	0.00209388	0.00990294	18	0.00175	0.00721543	0.887049
CLAU	Clausa	Leaf development	https://doi.org/10.1105/tpc.16.00211	Solyc04g008480	SPIMP04g0122280	SV30107	Deletion	0	11	Promoter	Promoter	None	0.952381	0.0934343	0	0.0111111	0.047619	0.906566	1	0.988889	7.02464e-52	3.35155e-07	1	213	0.0013818	0.00811927	17	0	0	0.485486
Sw4.1	seed weight 4.1 (ABC transporter D family member 1)	Seed size	https://doi.org/10.1371/journal.pgen.1000347	Solyc04g055120	SPIMP04g0138090	SV35416	Deletion	0	12	NonCDS	NonCDS	None	0.62766	0.146119	0.0315534	0.0108696	0.37234	0.853881	0.968447	0.98913	9.21517e-16	0.000160404	1	228	31.8869	6.86448	27	28.4524	7.49345	0.0160439
Ui6.1	Ui6.1	Self-incompatibility	https://doi.org/10.1126/science.1197908	Solyc06g084520	SPIMP06g0205840	SV50533	Deletion	0	15	Promoter	Promoter	None	1	0.422414	0.0428571	0.0588235	0	0.577586	0.957143	0.941176	5.52809e-18	1.645e-26	1	133	45.5169	6.47901	19	46.7157	8.71297	0.476212
AU	phytochrome-deficiency; AUREA phytochromobilin synthase	aurea mutant	https://doi.org/10.1093/pcp/pci062	Solyc01g008930	SPIMP01g0008460	SV00638	Insertion	33	0	Promoter	Promoter	None	0.4	0.031746	0.04	0	0.6	0.968254	0.96	1	1.55865e-08	NA	NA	79	6.24675	2.92816	7	6.39854	2.36563	0.895466
AU	phytochrome-deficiency; AUREA phytochromobilin synthase	aurea mutant	https://doi.org/10.1093/pcp/pci062	Solyc01g008930	SPIMP01g0008460	SV00640	Insertion	10	0	Promoter	None	None	0.288889	0.0541237	0	0	0.711111	0.945876	1	1	0.000149301	0.189647	1	184	6.20374	2.87097	7	5.2403	1.94219	0.382354
CD1	cutin deficiency; cutin synthase 1	phenotyped mutation	https://doi.org/10.1038/nchembio.960	Solyc11g006250	SPIMP11g0315180	SV80682	Deletion	121	126	Promoter	Promoter	None	0.659574	0.156863	0.0222772	0.0104167	0.340426	0.843137	0.977723	0.989583	1.44514e-16	1.76935e-07	1	233	0.10883	0.426793	10	0.0176278	0.0271446	0.50165
CD2	cutin deficiency; cutin deficient 2	phenotyped mutation	https://doi.org/10.1111/j.1365-313X.2009.03969.x	Solyc01g091630	SPIMP01g0032710	SV10394	Insertion	10	0	Promoter	Promoter	None	1	0.217877	0.0246479	0.0277778	0	0.782123	0.975352	0.972222	1.31034e-45	6.54199e-10	1	149	21.9744	10.7329	15	35.7116	22.7925	6.89279e-05
CD2	cutin deficiency; cutin deficient 2	phenotyped mutation	https://doi.org/10.1111/j.1365-313X.2009.03969.x	Solyc01g091630	SPIMP01g0032710	SV10395	Insertion	122	0	None	Promoter	None	1	0.300459	0.0665025	0.0204082	0	0.699541	0.933498	0.979592	1.45224e-38	1.43284e-14	1	227	21.6546	11.3721	28	37.6016	24.112	1.00004e-08
PYP 1	pale yellow petals; phytil ester synthase	phenotyped mutation	https://doi.org/10.1111/tpj.12570	Solyc01g098110	SPIMP01g0037020	SV11067	Insertion	10	0	Promoter	Promoter	None	0.642857	0.162371	0.00887574	0.0131579	0.357143	0.837629	0.991124	0.986842	3.36614e-15	3.02265e-10	1	180	79.1516	60.3606	15	208.555	151.328	2.33083e-10
PYP 1	pale yellow petals; phytil ester synthase	phenotyped mutation	https://doi.org/10.1111/tpj.12570	Solyc01g098110	SPIMP01g0037020	SV11068	Deletion	0	16	Promoter	Promoter	None	0.434783	0.16	0.00769231	0.0357143	0.565217	0.84	0.992308	0.964286	0.00676876	1.20511e-07	1	139	86.085	84.3582	7	143.881	96.43	0.0833335
PYP 1	pale yellow petals; phytil ester synthase	phenotyped mutation	https://doi.org/10.1111/tpj.12570	Solyc01g098110	SPIMP01g0037020	SV11070	Insertion	19	0	NonCDS	NonCDS	None	0.135135	0.733333	0.797872	0.833333	0.864865	0.266667	0.202128	0.166667	1.02359e-16	NA	NA	24	180.599	106.129	71	67.3933	49.1975	4.86448e-10
D	dwarf plant; dwarf	phenotyped mutation	https://doi.org/10.1105/tpc.8.6.959	Solyc02g089160	SPIMP02g0079200	SV19850	Insertion	14	0	Promoter	Promoter	None	0.45122	0.0858896	0.0606061	0.0625	0.54878	0.91411	0.939394	0.9375	1.50984e-08	1	1	125	63.5028	34.1248	25	81.539	35.083	0.0183454
DIV	Small squarrose plant with intercostally yellowish leaves and ventrally purple; divaricata	phenotyped mutation	https://doi.org/10.1007/BF02172517	Solyc03g119060	SPIMP03g0115650	SV29109	Deletion	0	38	Promoter	Promoter	None	1	0.227642	0.0153846	0.1	0	0.772358	0.984615	0.9	9.2116e-27	NA	NA	75	12.6449	10.5158	13	18.2997	10.2711	0.0793485
Cwp1	microfissure/dehydration of fruits; cuticular water permeability 1	phenotyped mutation	https://doi.org/10.1111/j.1365-313X.2007.03265.x	Solyc04g082520	SPIMP04g0150170	SV37719	Deletion	0	24	Promoter	Promoter	None	1	0.415842	0.0648649	0.15	0	0.584158	0.935135	0.85	8.43734e-26	2.45302e-27	1	176	0.0252198	0.0533397	47	0.0278643	0.0481571	0.75941
GWD	starch excess and reduced pollen germination; Alpha-Glucan Water Dikinase	phenotyped mutation	https://doi.org/10.1111/j.1365-313X.2008.03664.x	Solyc05g005020	SPIMP05g0150780	SV37772	Insertion	26	0	Promoter	Promoter	None	0.757143	0.0357143	0.0224359	0.0285714	0.242857	0.964286	0.977564	0.971429	7.9839e-35	1	1	162	21.3025	4.51098	17	24.6915	4.16311	0.00359478
PHYB2	red light reception; apophytochrome B2	phenotyped mutation	https://doi.org/10.1046/j.1365-313x.2001.00978.x	Solyc05g053410	SPIMP05g0174120	SV43469	Deletion	0	16	Promoter	Promoter	None	0.8	0.131579	0.0118343	0.0285714	0.2	0.868421	0.988166	0.971429	2.31295e-23	1.23832e-05	1	175	8.40759	2.61316	7	10.2567	5.0856	0.0844352
SES	sexual sterility; SES	phenotyped mutation	https://doi.org/10.1093/pcp/pcw214	Solyc07g063670	SPIMP07g0230460	SV58896	Insertion	13	0	Promoter	Promoter	None	0.638889	0.0640244	0.0347826	0	0.361111	0.935976	0.965217	1	6.37163e-21	1	1	113	0.00627665	0.0192904	8	0.0134575	0.0356052	0.350543
FLACCA	Wilty; flacca	phenotyped mutation	https://doi.org/10.1046/j.1365-313X.2002.01363.x	Solyc07g066480	SPIMP07g0233290	SV59254	Deletion	0	69	NonCDS	NonCDS	None	0.785714	0.107143	0.00896861	0.0196078	0.214286	0.892857	0.991031	0.980392	5.1069e-36	2.28516e-06	1	264	7.86005	1.98368	22	8.35189	1.9188	0.265285
LAX1	curly leaf phenotype; LAX1	phenotyped mutation	https://doi.org/10.1093/pcp/pcy052	Solyc09g014380	SPIMP09g0265570	SV67997	Insertion	10	0	NonCDS	NonCDS	None	0.54878	0.0526316	0.0230769	0.02	0.45122	0.947368	0.976923	0.98	5.06389e-19	1	NA	129	1.63299	0.800692	11	1.28671	0.749791	0.171783
PTOX	PTOX, white seedlings; plastid terminal oxidase	phenotyped mutation	https://doi.org/10.1104/pp.123.4.1427	Solyc11g011990	SPIMP11g0319830	SV81430	Insertion	25	5	NonCDS	NonCDS	None	0.714286	0.100962	0.0445545	0.478261	0.285714	0.899038	0.955446	0.521739	2.74295e-29	1	2.32613e-18	202	55.835	15.712	46	47.9649	13.6991	0.00199858
Yg2	phytochrome-deficiency; heme oxygenase 1	phenotyped mutation	https://doi.org/10.1074/jbc.271.35.21681	Solyc12g009470	SPIMP12g0341850	SV87007	Deletion	0	2552	Promoter	Promoter	None	0.285714	0.015544	0.0107527	0	0.714286	0.984456	0.989247	1	1.25699e-06	1	1	211	41.9745	7.73882	4	51.199	6.43673	0.0193085
Yg2	phytochrome-deficiency; heme oxygenase 1	phenotyped mutation	https://doi.org/10.1074/jbc.271.35.21681	Solyc12g009470	SPIMP12g0341850	SV87008	Insertion	1091	0	Promoter	None	None	0.630435	0.0896739	0.105263	0.0625	0.369565	0.910326	0.894737	0.9375	1.18759e-21	1	1	133	41.6814	7.57219	29	41.0603	7.67845	0.69209
FAD2-6/CEV19	Fatty acid desaturase	induced by viroid infection; Stress Response	https://doi.org/10.1104/pp.19.00487	Solyc12g044950	SPIMP12g0357230	SV91179	Deletion	0	41	NonCDS	CDS	Frameshift	0.928571	0.15625	0.0180995	0	0.0714286	0.84375	0.9819	1	3.48881e-45	9.99994e-10	1	256	6.73133	18.1712	25	8.09697	20.3767	0.724084
FAD2-6/CEV19	Fatty acid desaturase	induced by viroid infection; Stress Response	https://doi.org/10.1104/pp.19.00487	Solyc12g044950	SPIMP12g0357230	SV91180	Insertion	31	0	Promoter	Promoter	None	0.684211	0.0849057	0.106796	0.09375	0.315789	0.915094	0.893204	0.90625	8.32763e-22	NA	NA	90	6.15865	16.2412	28	8.7328	19.5937	0.491643
FAD2-7	Fatty acid desaturase	aphid Response	https://doi.org/10.1104/pp.19.00487	Solyc12g049030	SPIMP12g0357310	SV91216	Insertion	29	0	Promoter	Promoter	None	0.807692	0.112121	0.0634921	0	0.192308	0.887879	0.936508	1	6.65524e-20	1	1	123	10.6398	21.3114	13	11.8935	19.7429	0.840547
FAD2-9	Fatty acid desaturase	fungal elicitors	https://doi.org/10.1104/pp.19.00487	Solyc12g100250	SPIMP12g0364770	SV92506	Deletion	0	16	Promoter	Promoter	None	0.653846	0.05	0	0	0.346154	0.95	1	1	4.61395e-28	0.0419951	1	237	28.8274	51.8444	4	2.89482	2.6404	0.320152
FAD2-9	Fatty acid desaturase	fungal elicitors	https://doi.org/10.1104/pp.19.00487	Solyc12g100250	SPIMP12g0364770	SV92507	Insertion	61	0	Promoter	Promoter	None	0.633333	0.0555556	0.0336788	0.05	0.366667	0.944444	0.966321	0.95	2.65031e-28	1	1	213	33.5469	62.2162	10	20.5833	51.1275	0.519089
SAHH2	S-adenosyl-l-homocysteine hydrolase	fruit ripening; tolerance	https://doi.org/10.3389/fpls.2017.01312; https://doi.org/10.3389/fpls.2015.00717	Solyc09g092380	SPIMP09g0285550	SV73004	Deletion	0	17	Promoter	Promoter	None	1	0.671233	0.481707	0.840909	0	0.328767	0.518293	0.159091	0.000114712	NA	NA	26	5392.55	2289.29	48	4698.5	1918.07	0.17577
Pin2	Pin‐II proteinase inhibitor	negative regulator of thermotolerance	https://doi.org/10.1111/pbi.13371	Solyc03g020030	SPIMP03g0106410	SV27734	Insertion	2993	0	Promoter	Promoter	None	0.317073	0.0469484	0	0	0.682927	0.953052	1	1	1.55015e-06	0.0828271	1	257	0.0806759	0.808315	6	0	0	0.807774
NAC2	NAC domain-containing protein	abiotic stress tolerance with alteration in glutathione metabolism	https://doi.org/10.1007/s00709-019-01368-0	Solyc02g088180	SPIMP02g0078130	SV19706	Deletion	0	20	Promoter	Promoter	None	0.955556	0.42439	0.0412371	0.0408163	0.0444444	0.57561	0.958763	0.959184	2.1055e-18	1.53653e-36	1	203	0.783274	0.930331	38	1.0391	0.756851	0.112636
NAC3/SNAC4	NAC domain-containing protein	stimuli response; upstream of the ethylene biosynthesis genes to regulate fruit ripening	https://doi.org/10.1007/s11033-011-0911-2, https://doi.org/10.1007/s00438-016-1177-0	Solyc07g063420	SPIMP07g0230200	SV58880	Deletion	0	10	Promoter	Promoter	None	0.476744	0.0382653	0.0159574	0.0238095	0.523256	0.961735	0.984043	0.97619	2.90062e-18	1	1	212	62.327	18.3745	8	51.412	16.9538	0.101146
I-2	I-2	Fusarium wilt resistance	https://doi.org/10.1105/tpc.9.4.521	Solyc11g071430	SPIMP11g0336230	SV86109	Indel	174	174	CDS	CDS	CDS substitution	0.583333	0.0824742	0.0046729	0.0285714	0.416667	0.917526	0.995327	0.971429	NA	0.000227052	1	225	0.500215	0.218382	14	0.854871	0.26974	2.30731e-08
I-2	I-2	Fusarium wilt resistance	https://doi.org/10.1105/tpc.9.4.521	Solyc11g071430	SPIMP11g0336230	SV86108	Deletion	0	18	Promoter	NonCDS	None	1	0.310127	0	0.0322581	0	0.689873	1	0.967742	9.19409e-20	1.61039e-31	1	168	0.486182	0.201489	13	0.858486	0.341476	1.10928e-08
Prf	Pseudomonas resistance	resistance to Pseudomonas syringae pv. Tomato	https://doi.org/10.1016/s0092-8674(00)80083-5	Solyc05g013280	SPIMP05g0158260	SV39105	Insertion	31	0	NonCDS (long 5UTR)	None	None	0.75	0.196172	0.0135135	0.0333333	0.25	0.803828	0.986486	0.966667	7.52357e-20	3.8009e-14	1	206	1.91609	0.893506	18	1.61154	0.895191	0.168867
Asc	Alternaria stem canker	Resistance to SAM-induced apoptosis	https://doi.org/10.1073/pnas.97.9.4961	Solyc03g114600	SPIMP03g0110650	SV28445	Deletion	0	232	Promoter	Promoter	None	1	0.745283	0.533505	0.825581	0	0.254717	0.466495	0.174419	2.7485e-06	1.95941e-05	0.0142342	90	4.04859	4.27825	143	6.13944	6.11038	0.00513221
Ty-1/Ty-3	TYLCV resistance 1/3	Resistance to Tomato yellow leaf curl disease	https://doi.org/10.1371/journal.pgen.1003399	Solyc06g051190	SPIMP06g0187160	SV47291	Deletion	0	17	NonCDS	NonCDS	None	0.92	0.155405	0.0269058	0.04	0.08	0.844595	0.973094	0.96	8.92961e-45	2.68798e-07	1	261	0.848141	0.464608	19	1.05916	0.787779	0.073927
Ty-1/Ty-3	TYLCV resistance 1/3	Resistance to Tomato yellow leaf curl disease	https://doi.org/10.1371/journal.pgen.1003399	Solyc06g051190	SPIMP06g0187160	SV47295	Deletion	0	242	NonCDS	NonCDS	None	0.63	0.121076	0.00888889	0.0196078	0.37	0.878924	0.991111	0.980392	5.36644e-20	1.70563e-08	1	270	0.842117	0.466737	10	1.02236	1.03709	0.264176
Ty-1/Ty-3	TYLCV resistance 1/3	Resistance to Tomato yellow leaf curl disease	https://doi.org/10.1371/journal.pgen.1003399	Solyc06g051190	SPIMP06g0187160	SV47296	Insertion	14	0	NonCDS	NonCDS	None	0.684783	0.258065	0.028481	0.0540541	0.315217	0.741935	0.971519	0.945946	3.09111e-09	2.33777e-14	1	169	0.852846	0.503459	16	0.972424	0.5646	0.372908
Ty-1/Ty-3	TYLCV resistance 1/3	Resistance to Tomato yellow leaf curl disease	https://doi.org/10.1371/journal.pgen.1003399	Solyc06g051190	SPIMP06g0187160	SV47297	Insertion	32	0	Promoter	Promoter	None	0.72093	0.0714286	0.0216216	0.0212766	0.27907	0.928571	0.978378	0.978723	2.84992e-31	1	1	211	0.868387	0.499299	13	0.741784	0.430616	0.374443
Ty-1/Ty-3	TYLCV resistance 1/3	Resistance to Tomato yellow leaf curl disease	https://doi.org/10.1371/journal.pgen.1003399	Solyc06g051190	SPIMP06g0187160	SV47298	Insertion	22	0	Promoter	Promoter	None	0.666667	0.05625	0.0412371	0	0.333333	0.94375	0.958763	1	6.66954e-24	NA	NA	90	0.883504	0.477967	8	0.626668	0.416892	0.148696
Ty-5	TYLCV resistance 5	Resistance to Tomato yellow leaf curl disease	https://doi.org/10.1371/journal.pgen.1005538	Solyc04g009810	SPIMP04g0123430	SV30279	Deletion	0	10	Promoter	Promoter	None	0.944444	0.223958	0.00564972	0.0243902	0.0555556	0.776042	0.99435	0.97561	7.93836e-28	2.1316e-19	1	189	8.92549	4.10376	18	6.30724	2.37928	0.00863639
Sw-5	Spotted wilt resistance-5	Resistance to Tomato spotted wilt virus	https://doi.org/10.1094/MPMI.2000.13.10.1130	Solyc09g098130	UnAnnotated (SPIMPch09:70825779-70829516)	SV73108	Deletion	0	41	Promoter	UnAnnotated	None	0.866667	0.119617	0.0287081	0.0212766	0.133333	0.880383	0.971292	0.978723	1.9231e-39	0.0259737	1	231	2.33293	0.782671	0	1.55	0.87211	4.71853e-06
Cf-9 homolog	Cf-9 homolog	Resistance to Cladosporium fulvum	https://doi.org/10.1126/science.7973631	Solyc08g067797	SPIMP08g0248490	SV64985	Deletion	0	128	Promoter >3k	Promoter	None	0.864865	0.278846	0.0121212	0	0.135135	0.721154	0.987879	1	5.03783e-16	9.31951e-21	1	178	0.218491	0.138899	13	0.250031	0.135006	0.431857
Cf-9 homolog	Cf-9 homolog	Resistance to Cladosporium fulvum	https://doi.org/10.1126/science.7973631	Solyc08g067797	SPIMP08g0248490	SV64987	Deletion	0	10	Promoter >3k	Promoter	None	0.638298	0.0471698	0.00487805	0	0.361702	0.95283	0.995122	1	7.28431e-32	1	1	246	0.210019	0.137205	7	0.254902	0.0959576	0.392746
Cf-9 homolog	Cf-9 homolog	Resistance to Cladosporium fulvum	https://doi.org/10.1126/science.7973631	Solyc08g067797	SPIMP08g0248490	SV64988	Insertion	167	0	Promoter	CDS	frameshift	0.98	0.226244	0.0044843	0	0.02	0.773756	0.995516	1	4.63707e-44	8.18589e-26	1	263	0.211305	0.133455	18	0.259994	0.167545	0.143956
Cf-9 homolog	Cf-9 homolog	Resistance to Cladosporium fulvum	https://doi.org/10.1126/science.7973631	Solyc08g067797	SPIMP08g0248490	SV64989	Deletion	0	53	Promoter	CDS	frameshift	1	0.294118	0.0202703	0	0	0.705882	0.97973	1	4.4598e-40	1.53679e-28	1	260	0.209574	0.133488	21	0.250545	0.158066	0.185164
Tm-1	TMV resistance; Tobacco mosaic virus resistance-1	Disease resistance	https://doi.org/10.1073/pnas.0703203104	Solyc02g062560	SPIMP02g0058620	SV16431	Deletion	0	20	NonCDS	NonCDS	None	0.9375	0.452607	0.364103	0.12766	0.0625	0.547393	0.635897	0.87234	1.06291e-15	1	0.204847	169	1.12974	2.11096	75	1.10708	2.0863	0.938418
pot-1/eIF4E1	potyvirus immunity; eukaryotic translation initiation factor 4E (eIF4E)	Disease resistance	https://doi.org/10.1371/journal.pone.0011313	Solyc03g005870	SPIMP03g0085460	SV20810	Insertion	21	0	Promoter	Promoter	None	0.93	0.227749	0.0520231	0.1	0.07	0.772251	0.947977	0.9	5.71758e-35	1.96226e-07	1	172	63.7021	12.7712	31	64.9939	13.0092	0.607569
Fen	Confers sensitivity to the insecticide Fenthion; fenthion	Disease resistance	https://doi.org/10.1105/tpc.6.11.1543	Solyc05g013290	SPIMP05g0158270	SV39108	Insertion	1896	546	Promoter	Promoter	None	0.877551	0.261905	0.25	0.208333	0.122449	0.738095	0.75	0.791667	2.71461e-25	1	1	138	4.07023	1.52083	51	4.93426	2.73764	0.00709336
Fen	Confers sensitivity to the insecticide Fenthion; fenthion	Disease resistance	https://doi.org/10.1105/tpc.6.11.1543	Solyc05g013290	SPIMP05g0158270	SV39110	Deletion	6758	13946	Promoter	Promoter	None	0.91	0.246073	0.0325444	0.0657895	0.09	0.753927	0.967456	0.934211	2.03338e-30	7.14693e-13	1	169	4.05315	1.67211	30	6.37574	2.93644	5.9658e-09
Fen	Confers sensitivity to the insecticide Fenthion; fenthion	Disease resistance	https://doi.org/10.1105/tpc.6.11.1543	Solyc05g013290	SPIMP05g0158270	SV39109	Insertion	54	0	Promoter	Promoter	None	0.897959	0.228261	0.0151515	0.0689655	0.102041	0.771739	0.984848	0.931034	3.94324e-30	2.30463e-12	1	131	3.99807	1.51307	26	6.86192	2.96999	2.20333e-11
Pto-2	resistance to bacterial speck disease; Pseudomonas syringae pv tomato resistance	Disease resistance	https://doi.org/10.1126/science.7902614	Solyc05g013300	SPIMP05g0158270	SV39114	Insertion	29	0	Promoter	None	None	0.88	0.206731	0.02	0.111111	0.12	0.793269	0.98	0.888889	5.22667e-32	3.93926e-14	1	225	4.04356	1.57764	26	6.73107	3.07086	6.48152e-12
Pto	resistance to bacterial speck disease; Pseudomonas syringae pv tomato resistance	Disease resistance	https://doi.org/10.1126/science.7902614	None	SPIMP05g0158275	SV39115	Deletion	0	7496	None	CDS|Promoter	frameshift	NA	NA	NA	NA	NA	NA	NA	NA	NA	NA	NA	NA	NA	NA	0	NA	NA	NA
Bs4	mediates HR against Xanthomonas campestris pv. vesicatoria; bacterial spot disease resistance protein 4	Disease resistance	https://doi.org/10.1046/j.1365-313X.2003.01937.x	Solyc05g007850	SPIMP05g0153390	SV38271	Deletion	0	24	Promoter	NonCDS	None	1	0.158257	0.00913242	0.0204082	0	0.841743	0.990868	0.979592	3.17289e-58	4.40509e-13	1	256	2.72347	0.829016	21	2.75324	0.863688	0.875263
Cf-2	Cladosporium fulvum resistance; cladosporium fulvum resistance 2.1	Disease resistance	https://doi.org/10.1016/s0092-8674(00)81290-8	Solyc06g008300	SPIMP06g0179630	SV44447	Insertion	7230	5565	Promoter	Promoter	None	0.920455	0.283217	0.0504587	0.220588	0.0795455	0.716783	0.949541	0.779412	3.52606e-23	NA	NA	88	1.1334	0.771362	22	0.773666	0.724333	0.0523374
IPMS3	Trichome acylsugars ; isopropylmalate synthase	Disease resistance	https://doi.org/10.1104/pp.15.00474	Solyc08g014230	SPIMP08g0237930	SV60184	Insertion	16	0	NonCDS	Promoter	None	0.358696	0.11	0.00546448	0.0128205	0.641304	0.89	0.994536	0.987179	0.00427037	2.32826e-06	1	212	0.00305761	0.0142672	6	0	0	0.601832
Ph-3	Late blight resistance; Phytophtora infestans	Disease resistance	https://doi.org/10.1007/s00122-014-2303-1	Solyc09g092300	SPIMP09g0285490	SV72982	Insertion	583	568	CDS	CDS	CDS substitution	0.458333	0.0431472	0.0292683	0.0543478	0.541667	0.956853	0.970732	0.945652	9.24869e-14	1	1	236	0.701757	0.755357	2	0.0737985	0.0032755	NA
EID1	Circadian clock	Flower, ovary and fruit development and yield traits	https://doi.org/10.1073/pnas.1801862115	Solyc09g075080	SPIMP09g0280070	SV72019	Deletion	0	13	Promoter	Promoter	None	0.827586	0.184343	0	0.0222222	0.172414	0.815657	1	0.977778	2.75568e-17	9.96618e-20	1	220	8.70973	2.04233	13	7.80178	3.59276	0.143608
LNK2	Circadian clock	Flower, ovary and fruit development and yield traits	https://doi.org/10.1073/pnas.1801862115	Solyc01g068560	SPIMP01g0024840	SV08889	Deletion	0	7098	NonCDS	CDS	Truncation	0.98	0.560268	0.135556	0	0.02	0.439732	0.864444	1	1.13932e-14	8.7935e-38	0.121332	241	1.65636	1.69792	44	8.18514	8.58561	1.40203e-22
SP5G	Flowering repressor	Flower, ovary and fruit development and yield traits	https://doi.org/10.1038/ng.3733	Solyc05g053850	SPIMP05g0174600	SV43544	Deletion	0	52	NonCDS	NonCDS	None	0.957447	0.207729	0.0309278	0.0425532	0.0425532	0.792271	0.969072	0.957447	7.12397e-40	6.40705e-11	1	219	0.00442378	0.0228553	21	0.0204588	0.04408	0.00644085
NCED1	9-cis-epoxycarotenoid dioxygenase	notabilis, limiting step in ABA biosynthesis	https://doi.org/10.1104/pp.111.186866	Solyc07g056570	SPIMP07g0228560	SV58561	Insertion	12	0	Promoter	Promoter	None	0.595238	0.113014	0	0.037037	0.404762	0.886986	1	0.962963	1.13251e-13	NA	NA	95	122.074	63.2122	8	126.819	67.256	0.841196
HP1/DDB1	DNA damage-binding protein 1	Fruit color; High pigment 1; Flavonol quercetin levels in tomato fruit pericarp	https://doi.org/10.1007/s00122-004-1584-1	Solyc02g021650	SPIMP02g0053600	SV15137	Deletion	0	182	NonCDS	NonCDS	None	1	0.243304	0.0133929	0	0	0.756696	0.986607	1	3.84925e-46	9.02947e-24	1	259	26.4316	4.00681	26	27.4718	6.07318	0.235363
HP3/ZEP	zeaxanthin epoxidase	Fruit color; High pigment 3; carotenoids	https://doi.org/10.1111/j.1365-313X.2007.03362.x	Solyc02g090890	SPIMP02g0080920	SV20092	Insertion	31	0	Promoter	Promoter	None	0.12	0	0.0044843	0	0.88	1	0.995516	1	5.04032e-05	1	1	279	11.2053	6.39521	2	10.349	1.29125	NA
DXS	1‐deoxy‐D‐xylulose 5‐phosphate synthase	DXS; limit for carotenoid synthesis during the first stages of ripening	https://doi.org/10.1046/j.1365-313x.2000.00764.x	Solyc01g067890	SPIMP01g0024060	SV08694	Deletion	0	14	Promoter	Promoter	None	0.866667	0.144886	0.00617284	0	0.133333	0.855114	0.993827	1	8.11288e-24	1.40875e-08	1	162	140.821	59.0274	11	198.476	106.711	0.00404972
DXR	1-deoxy-D-xylulose-5-phosphate reductoisomerase	DXR; May be not important	https://doi.org/10.1046/j.1365-313x.2000.00764.x	Solyc03g114340	SPIMP03g0110380	SV28400	Deletion	0	16	Promoter	Promoter	None	0.828947	0.127604	0.0105263	0.136364	0.171053	0.872396	0.989474	0.863636	7.38023e-29	9.66687e-07	0.0502446	210	31.9726	9.32525	20	44.7846	16.3435	1.83621e-07
DXR	1-deoxy-D-xylulose-5-phosphate reductoisomerase	DXR; May be not important	https://doi.org/10.1046/j.1365-313x.2000.00764.x	Solyc03g114340	SPIMP03g0110380	SV28401	Deletion	0	18	Promoter	Promoter	None	0.52	0.0382166	0.0169492	0.0606061	0.48	0.961783	0.983051	0.939394	1.96092e-12	1	1	131	32.3792	9.83069	4	49.3734	17.018	0.0013052
DXR	1-deoxy-D-xylulose-5-phosphate reductoisomerase	DXR; May be not important	https://doi.org/10.1046/j.1365-313x.2000.00764.x	Solyc03g114340	SPIMP03g0110380	SV28402	Deletion	0	15	Promoter	Promoter	None	0.589286	0.0584416	0.015873	0.114286	0.410714	0.941558	0.984127	0.885714	1.56378e-14	1	1	129	31.7121	9.83035	10	49.1183	17.5876	1.9167e-06
GGPPS2/GGPS2	geranylgeranyl pyrophosphate synthase 2(DQ267903)	GGPPS; exp in flowers and/or fruits	https://doi.org/10.1007/s00425-006-0301-5	Solyc04g079960	SPIMP04g0147600	SV37303	Deletion	0	14	Promoter	Promoter	None	0.833333	0.12766	0.02	0.0571429	0.166667	0.87234	0.98	0.942857	1.16094e-25	0.00474565	1	164	122.503	69.8894	9	305.356	288.88	8.15836e-08
ZDS	zeta-carotene desaturase	ripening‐associated carotenogenesis	https://doi.org/10.1111/pbi.13377	Solyc01g097810	SPIMP01g0036710	SV11026	Insertion	15	0	NonCDS	NonCDS	None	1	0.181818	0.0128205	0	0	0.818182	0.987179	1	2.25017e-40	2.44384e-10	1	155	84.4053	19.8274	9	152.342	77.8244	6.15977e-12
ZISO	ζ-carotene isomerase	zeta-carotene isomerase	https://doi.org/10.1104/pp.113.224733	Solyc12g098710	SPIMP12g0363360	SV92350	Insertion	126	0	Promoter	NonCDS	None	0.693878	0.0748792	0.0243902	0.0104167	0.306122	0.925121	0.97561	0.989583	6.014e-32	1	1	230	395.624	136.358	11	287.44	134.057	0.0110262
LCY-B/B/OG	Beta/old-gold	Fruit color; lycopene β-cyclase	https://doi.org/10.1073/pnas.190177497	Solyc06g074240	SPIMP06g0201120	SV49817	Deletion	0	12	Promoter	Promoter	None	0.897727	0.0776256	0.0047619	0	0.102273	0.922374	0.995238	1	6.11189e-51	0.000709651	1	244	1.4486	0.784158	18	0.728926	0.752965	0.000215269
PIF1a	phytochrome interacting factor 1a	APA-binding domain; During green stages of fruit development, as a consequence of self-shading, Chl reduces R/FR ratio stabilizing PIF1a, which, in turn, represses the expression of the fruit-specific PSY1. After the onset of ripening, degreening allows the activation of Pfr and the consequent PIF1a degradation releases PSY1 transcription, enhancing carotenogenesis	https://doi.org/10.1371/journal.pone.0165929	Solyc09g063010	SPIMP09g0275560	SV70919	Insertion	28	0	NonCDS	NonCDS	None	1	0.20354	0	0	0	0.79646	1	1	NA	8.98929e-12	NA	119	7.90103	2.96959	5	8.0117	2.05273	0.934909
PIF1b	phytochrome interacting factor 1b	APA-binding domain	https://doi.org/10.1371/journal.pone.0165929	Solyc06g008030	SPIMP06g0179290	SV44389	Deletion	0	27	NonCDS	NonCDS	None	0.791667	0.0844749	0.0119048	0.244681	0.208333	0.915525	0.988095	0.755319	4.84789e-40	0.0161489	2.2849e-09	242	9.65273	3.92706	25	6.89743	5.61816	0.0016736
PIF3	phytochrome interacting factor 3	APA-binding domain	https://doi.org/10.1371/journal.pone.0165929	Solyc01g102300	SPIMP01g0039890	SV11613	Deletion	0	14	Promoter > 3k	Promoter	None	0.925	0.232323	0.0107527	0	0.075	0.767677	0.989247	1	7.26296e-28	3.42558e-19	1	202	10.2241	3.30494	13	12.7815	3.9422	0.00845778
PIF3	phytochrome interacting factor 3	APA-binding domain	https://doi.org/10.1371/journal.pone.0165929	Solyc01g102300	SPIMP01g0039890	SV11614	Deletion	0	53	Promoter > 3k	Promoter	None	0.967742	0.792453	0.047619	NA	0.0322581	0.207547	0.952381	NA	NA	NA	NA	32	10.7586	3.68381	7	12.2861	2.13605	0.309093
BCAT1	Amino acid catabolism ; Branched-chain amino acid aminotransferase	Metabolite traits	https://doi.org/10.1104/pp.110.154922	Solyc12g088220	SPIMP12g0360060	SV91892	Deletion	0	13	NonCDS	NonCDS	None	0.844828	0.0668605	0.00714286	0.0588235	0.155172	0.93314	0.992857	0.941176	3.93335e-31	1	1	143	334.885	252.715	9	217.876	238.146	0.18135
BCAT1	Amino acid catabolism ; Branched-chain amino acid aminotransferase	Metabolite traits	https://doi.org/10.1104/pp.110.154922	Solyc12g088220	SPIMP12g0360060	SV91889	Deletion	0	12	Promoter	Promoter	None	0.4	0.015625	0	0.0434783	0.6	0.984375	1	0.956522	1.58207e-09	NA	NA	83	336.828	257.451	1	149.546	0	NA
MDHAR	Ascorbate; Monodehydroascorbate reductase	Metabolite traits	https://doi.org/10.1104/pp.106.091413	Solyc09g009390	SPIMP09g0262200	SV67338	Deletion	0	38	Promoter	Promoter	None	0.941176	0.167513	0.00502513	0.0212766	0.0588235	0.832487	0.994975	0.978723	7.27959e-32	1.93481e-14	1	225	168.696	32.4654	7	192.194	31.568	0.0614717
ODO1	Benzaldehyde; MYB transcription factor	Metabolite traits	http://www.plantphysiol.org/content/150/3/1122	Solyc08g079270	SPIMP08g0255060	SV66257	Insertion	18	0	None	NonCDS	None	0.65	0.0521472	0.0408163	0	0.35	0.947853	0.959184	1	1.29094e-25	NA	NA	86	0.0339083	0.108779	13	0.0114013	0.0208512	0.46327
AgpL3	Glucose; ADP-glucose pyrophosphorylase	Metabolite traits	https://doi.org/10.1016/S0168-9452(99)00224-1	Solyc01g079790	SPIMP01g0025830	SV09063	Deletion	0	40	Promoter	Promoter	None	0.709677	0.0842697	0	0	0.290323	0.91573	1	1	1.35672e-20	0.00528571	1	139	1.15167	0.950982	6	1.32749	0.881245	0.659422
NSGT1	Guaiacol; Glycosyltransferase	Metabolite traits	https://doi.org/10.1105/tpc.113.114231	Solyc09g089580	SPIMP09g0282610	SV72533	Deletion	0	10	Promoter	Promoter	None	0.72093	0.0956284	0.0101523	0	0.27907	0.904372	0.989848	1	1.23456e-26	0.00148768	1	227	5786.71	2348.96	5	5105.26	1817.29	0.521723
NSGT1	Guaiacol; Glycosyltransferase	Metabolite traits	https://doi.org/10.1105/tpc.113.114231	Solyc09g089580	SPIMP09g0282610	SV72534	Deletion	0	14	NonCDS	NonCDS	None	1	0.201613	0.0257732	0	0	0.798387	0.974227	1	5.94032e-40	5.833e-11	1	222	5721.39	2360.04	14	5909.02	2531.64	0.775122
NSGT2	Guaiacol; Glycosyltransferase	Metabolite traits	https://doi.org/10.1105/tpc.113.114231	Solyc09g089585	SPIMP09g0282600	SV72536	Deletion	0	38	CDS	None	frameshift	1	NA	NA	NA	0	NA	NA	NA	NA	NA	NA	3	NA	NA	5	NA	NA	NA
CTOMT1	Guaiacol; Catechol-O-methyltransferase	Metabolite traits	https://doi.org/10.1111/j.1365-313X.2011.04854.x	Solyc10g005060	SPIMP10g0286840	SV73176	Deletion	0	16	NonCDS	NonCDS	None	0.7	0.027027	0.00224215	0	0.3	0.972973	0.997758	1	2.42495e-46	1	1	276	2.10297	4.92045	8	2.94383	1.75248	0.631057
SAMT	Methyl salicylate; Methyl transferase	Metabolite traits	https://doi.org/10.1111/j.1365-313X.2010.04128.x	Solyc09g091550	SPIMP09g0284570	SV72862	Insertion	15	0	NonCDS	NonCDS	None	0.47619	0.035	0.0151515	0.0540541	0.52381	0.965	0.984848	0.945946	1.10052e-18	1	1	185	0.0116023	0.0769133	7	0	0	0.691794
SAMT	Methyl salicylate; Methyl transferase	Metabolite traits	https://doi.org/10.1111/j.1365-313X.2010.04128.x	Solyc09g091550	SPIMP09g0284570	SV72856	Deletion	0	25	None	Promoter	None	0.95	0.189119	0.0238095	0	0.05	0.810881	0.97619	1	3.34488e-35	5.37174e-09	1	174	0.0066761	0.0438863	13	0.0814972	0.231367	0.000612782
GT	Phenylacetaldehyde; Glycosyltransferase	Metabolite traits	https://doi.org/10.1111/nph.14615	Solyc04g064490	SPIMP04g0139790	SV35801	Deletion	0	14	Promoter	Promoter	None	0.556818	0.0995261	0	0	0.443182	0.900474	1	1	4.01987e-15	1.70329e-08	1	238	7.13489	1.17635	4	6.54586	1.00365	0.32256
AADC2	Phenylacetaldehyde; Phenethylalcohol; Amino acid decarboxylases	Metabolite traits	https://doi.org/10.1073/pnas.0602469103	Solyc08g068600	SPIMP08g0249080	SV65129	Insertion	403	0	Promoter	None	None	0.97561	0.380597	0.0375723	0.0487805	0.0243902	0.619403	0.962428	0.95122	6.68308e-22	1.02245e-28	1	177	11.5226	17.3361	28	15.3727	23.6491	0.30523
AADC2	Phenylacetaldehyde; Phenethylalcohol; Amino acid decarboxylases	Metabolite traits	https://doi.org/10.1073/pnas.0602469103	Solyc08g068600	SPIMP08g0249080	SV65130	Deletion	0	13	Promoter	None	None	0.965517	0.356354	0.0171429	0	0.0344828	0.643646	0.982857	1	1.84507e-15	3.01149e-31	1	183	12.2124	19.1216	14	15.3014	20.6371	0.565124
WRI3	WRINKLED 3	Metabolite traits	https://doi.org/10.1105/tpc.112.106120	Solyc03g117720	SPIMP03g0114120	SV28923	Deletion	0	77	Promoter	Promoter	None	0.978723	0.27381	0.523196	0.559524	0.0212766	0.72619	0.476804	0.440476	1.14944e-35	2.27875e-08	1	116	1.7011	0.95923	124	1.02598	0.905949	6.3955e-08
WRI3	WRINKLED 3	Metabolite traits	https://doi.org/10.1105/tpc.112.106120	Solyc03g117720	SPIMP03g0114120	SV28924	Insertion	11	0	NonCDS	NonCDS	None	0.959459	0.214286	0.511278	0.628571	0.0405405	0.785714	0.488722	0.371429	6.76882e-31	5.04711e-10	1	81	1.71887	0.946866	90	1.08928	1.04511	6.72613e-05
