# Supplementary material for: Genome of Solanum pimpinellifolium provides insights into structural variants during tomato breeding
Source: Nat Commun. 2020 Nov 16;11:5817. doi: 10.1038/s41467-020-19682-0 (PMC7670462; doi:10.1038/s41467-020-19682-0)
Supplement: Supplementary file 10 — Supplementary Data 6 [file 41467_2020_19682_MOESM10_ESM.xlsx]

## Sheet: Data S6
Supplementary Data 6. List of tomato accessions used for tomato SV genotyping
Taxon	Accession	SRA acc#/SGN link	Classification	Country	Province	Excluded based on phylogenetic analysis
S. lycopersicum L.	Heinz 1706	None	Modern	-	-	--
S. pimpinellifolium	LA2093	None	SP	Ecuador	El Oro	--
S. lycopersicum var cerasiforme	BGV004584	SRR7279492	SLC	Colombia	Cauca	--
S. lycopersicum var cerasiforme	BGV005895	SRR7279491	SLC	Ecuador	Zamora Chinchipe	--
S. lycopersicum var cerasiforme	BGV005912	SRR7279481, SRR7279484	SLC	Ecuador	Zamora Chinchipe	--
S. lycopersicum var cerasiforme	BGV006148	SRR7279483	SLC	Ecuador	Loja	YES
S. lycopersicum var cerasiforme	BGV006175	SRR7279509	SLC	Ecuador	El Oro	--
S. pimpinellifolium	BGV006208	SRR7279490	SP	Ecuador	Azuay	--
S. lycopersicum var cerasiforme	BGV006225	SRR7279508	SLC	Ecuador	Morona Santiago	--
S. lycopersicum var cerasiforme	BGV006229	SRR7279489	SLC	Ecuador	Morona Santiago	--
S. lycopersicum var cerasiforme	BGV006230	SRR7279511	SLC	Ecuador	Morona Santiago	--
S. lycopersicum var cerasiforme	BGV006231	SRR7279510	SLC	Ecuador	Morona Santiago	--
S. lycopersicum var cerasiforme	BGV006232	SRR7279485	SLC	Ecuador	Morona Santiago	--
S. lycopersicum var cerasiforme	BGV006234	SRR7279486	SLC	Ecuador	Zamora Chinchipe	--
S. lycopersicum var cerasiforme	BGV006235	SRR7279668	SLC	Ecuador	Morona Santiago	--
S. pimpinellifolium	BGV006327	SRR7279507, SRR7279623	SP	Peru	Piura	--
S. pimpinellifolium	BGV006347	SRR7279516, SRR7279535	SP	Peru	Piura	--
S. pimpinellifolium	BGV006353	SRR7279624, SRR7279666	SP	Peru	Lambayeque	--
S. pimpinellifolium	BGV006363	SRR7279504, SRR7279580	SP	Peru	Lambayeque	--
S. pimpinellifolium	BGV006370	SRR7279583	SP	Peru	Piura	--
S. pimpinellifolium	BGV006454	SRR7279665	SP	Peru	Piura	--
S. pimpinellifolium	BGV006457	SRR7279665	SP	Peru	Piura	--
S. pimpinellifolium	BGV006478	SRR7279505	SP	Peru	Lambayeque	--
S. lycopersicum var cerasiforme	BGV006753	SRR7279513	SLC	Ecuador	Napo	--
S. lycopersicum var cerasiforme	BGV006767	SRR7279512	SLC	Ecuador	Napo	--
S. lycopersicum var cerasiforme	BGV006768	SRR7279652	SLC	Ecuador	Napo	--
S. lycopersicum var cerasiforme	BGV006775	SRR7279600, SRR7279710	SLC	Ecuador	Napo	--
S. lycopersicum var cerasiforme	BGV006777	SRR7279594, SRR7279707	SLC	Ecuador	Napo	--
S. lycopersicum var cerasiforme	BGV006779	SRR7279544, SRR7279554	SLC	Ecuador	Napo	--
S. lycopersicum var cerasiforme	BGV006792	SRR7279706	SLC	Ecuador	Napo	--
S. lycopersicum var cerasiforme	BGV006806	SRR7279644, SRR7279705	SLC	Ecuador	Napo	--
S. lycopersicum var cerasiforme	BGV006825	SRR7279585	SLC	Ecuador	Pastaza	--
S. lycopersicum var cerasiforme	BGV006828	SRR7279646	SLC	Ecuador	Pastaza	--
S. lycopersicum var cerasiforme	BGV006852	SRR7279611	SLC	Ecuador	Pastaza	--
S. lycopersicum var cerasiforme	BGV006859	SRR7279568	SLC	Ecuador	Pastaza	--
S. lycopersicum var cerasiforme	BGV006865	SRR7279628, SRR7279640	SLC	Ecuador	Pastaza	--
S. lycopersicum var cerasiforme	BGV006867	SRR7279647	SLC	Ecuador	Pastaza	--
S. lycopersicum var cerasiforme	BGV006881	SRR7279597, SRR7279708	SLC	Ecuador	Morona Santiago	--
S. lycopersicum var cerasiforme	BGV006896	SRR7279661	SLC	Ecuador	Morona Santiago	--
S. lycopersicum var cerasiforme	BGV006899	SRR7279642	SLC	Ecuador	Morona Santiago	--
S. lycopersicum var cerasiforme	BGV006901	SRR7279645	SLC	Ecuador	Morona Santiago	--
S. lycopersicum var cerasiforme	BGV006904	SRR7279482, SRR7279662	SLC	Ecuador	Morona Santiago	--
S. lycopersicum var cerasiforme	BGV006906	SRR7279567	SLC	Ecuador	Morona Santiago	--
S. lycopersicum var cerasiforme	BGV006907	SRR7279625, SRR7279643	SLC	Ecuador	Morona Santiago	--
S. lycopersicum var cerasiforme	BGV006910	SRR7279648	SLC	Ecuador	Morona Santiago	--
S. lycopersicum var cerasiforme	BGV006927	SRR7279587	SLC	Ecuador	Zamora Chinchipe	--
S. lycopersicum var cerasiforme	BGV006931	SRR7279651	SLC	Ecuador	Zamora Chinchipe	--
S. lycopersicum var cerasiforme	BGV006934	SRR7279709	SLC	Ecuador	Zamora Chinchipe	--
S. lycopersicum var cerasiforme	BGV007015	SRR7279649	SLC	Ecuador	Tungurahua	--
S. lycopersicum var cerasiforme	BGV007017	SRR7279541, SRR7279636	SLC	Ecuador	Tungurahua	--
S. lycopersicum var cerasiforme	BGV007023	SRR7279682	SLC	Ecuador	Morona Santiago	--
S. pimpinellifolium	BGV007109	SRR7279683	SP	Ecuador	Esmeraldas	--
S. pimpinellifolium	BGV007111	SRR7279599, SRR7279677	SP	Ecuador	Esmeraldas	--
S. pimpinellifolium	BGV007149	SRR7279720	SP	Ecuador	Manabí	--
S. pimpinellifolium	BGV007151	SRR7279693	SP	Ecuador	Manabí	--
S. pimpinellifolium	BGV007152	SRR7279692	SP	Ecuador	Manabí	--
S. pimpinellifolium	BGV007158	SRR7279719	SP	Ecuador	Manabí	--
S. pimpinellifolium	BGV007161	SRR7279687	SP	Ecuador	Manabí	--
S. pimpinellifolium	BGV007169	SRR7279672	SP	Ecuador	Manabí	--
S. pimpinellifolium	BGV007181	SRR7279686	SP	Ecuador	Manabí	--
S. pimpinellifolium	BGV007194	SRR7279694, SRR7279702	SP	Ecuador	Manabí	--
S. pimpinellifolium	BGV007198	SRR7279638, SRR7279659	SP	Ecuador	Manabí	--
S. pimpinellifolium	BGV007339	SRR7279701, SRR7279721	SP	Ecuador	El Oro	--
S. pimpinellifolium	BGV007366	SRR7279685, SRR7279700	SP	Ecuador	El Oro	--
S. lycopersicum L.	BGV007854	SRR7279639, SRR7279654	Heirloom	Mexico	Yucatán	--
S. lycopersicum L.	BGV007857	SRR7279635, SRR7279660	Heirloom	Mexico	-	--
S. lycopersicum L.	BGV007860	SRR7279653, SRR7279684	Heirloom	Mexico	Yucatán	--
S. lycopersicum L.	BGV007862	SRR7279689, SRR7279699	Heirloom	Mexico	Yucatán	--
S. lycopersicum L.	BGV007863	SRR7279656, SRR7279678	Heirloom	Mexico	Yucatán	--
S. lycopersicum L.	BGV007864	SRR7279655, SRR7279679	Heirloom	Mexico	Yucatán	--
S. lycopersicum L.	BGV007865	SRR7279704, SRR7279725	Heirloom	Mexico	Yucatán	--
S. lycopersicum L.	BGV007867	SRR7279703, SRR7279712	Heirloom	Mexico	Yucatán	--
S. lycopersicum L.	BGV007870	SRR7279688	Heirloom	Mexico	Yucatán	--
S. lycopersicum L.	BGV007871	SRR7279711	Heirloom	Mexico	Yucatán	--
S. lycopersicum L.	BGV007872	SRR7279581, SRR7279723	Heirloom	Mexico	Yucatán	--
S. lycopersicum L.	BGV007875	SRR7279724	Heirloom	Mexico	Yucatán	--
S. lycopersicum L.	BGV007876	SRR7279637	Heirloom	Mexico	Yucatán	--
S. lycopersicum L.	BGV007878	SRR7279722	Heirloom	Mexico	Yucatán	--
S. lycopersicum var cerasiforme	BGV007894	SRR7279691	SLC	Mexico	Puebla	--
S. lycopersicum L.	BGV007895	SRR7279690	Heirloom	Mexico	Puebla	--
S. lycopersicum var cerasiforme	BGV007899	SRR7279681	SLC	Mexico	Puebla	--
S. lycopersicum var cerasiforme	BGV007900	SRR7279671	SLC	Mexico	Puebla	--
S. lycopersicum var cerasiforme	BGV007901	SRR7279680	SLC	Mexico	Puebla	--
S. lycopersicum var cerasiforme	BGV007902	SRR7279726	SLC	Mexico	Puebla	--
S. lycopersicum var cerasiforme	BGV007908	SRR7279575	SLC	Mexico	San Luis de Potosí	--
S. lycopersicum var cerasiforme	BGV007909	SRR7279606	SLC	Mexico	Hidalgo	--
S. lycopersicum var cerasiforme	BGV007910	SRR7279538, SRR7279553	SLC	Mexico	San Luis de Potosí	--
S. lycopersicum var cerasiforme	BGV007911	SRR7279632, SRR7279714	SLC	Mexico	San Luis de Potosí	--
S. lycopersicum var cerasiforme	BGV007918	SRR7279522, SRR7279539	SLC	Mexico	Querétaro	--
S. lycopersicum var cerasiforme	BGV007920	SRR7279604	SLC	Mexico	San Luis Potosí	--
S. lycopersicum var cerasiforme	BGV007921	SRR7279579	SLC	Mexico	Querétaro	--
S. lycopersicum var cerasiforme	BGV007927	SRR7279608	SLC	Mexico	Sinaloa	--
S. lycopersicum var cerasiforme	BGV007931	SRR7279550	SLC	Mexico	Sinaloa	--
S. lycopersicum var cerasiforme	BGV007933	SRR7279556	SLC	Mexico	Nayarit	--
S. lycopersicum var cerasiforme	BGV007934	SRR7279572	SLC	Mexico	Nayarit	--
S. lycopersicum var cerasiforme	BGV007935	SRR7279578	SLC	Mexico	Nayarit	--
S. lycopersicum L.	BGV007936	SRR7279565, SRR7279577, SRR7279591	Heirloom	Mexico	Yucatán	--
S. lycopersicum var cerasiforme	BGV007981	SRR7279532, SRR7279588, SRR7279593	SLC	Peru	Ucayali	--
S. lycopersicum var cerasiforme	BGV007989	SRR7279487, SRR7279582, SRR7279618	SLC	Peru	Apurímac	--
S. lycopersicum var cerasiforme	BGV007990	SRR7279564, SRR7279586, SRR7279617	SLC	Peru	Apurímac	--
S. lycopersicum var cerasiforme	BGV007992	SRR7279561, SRR7279584, SRR7279596	SLC	Peru	Cuzco	--
S. lycopersicum var cerasiforme	BGV008036	SRR7279558, SRR7279592, SRR7279595	SLC	Peru	Junín	--
S. lycopersicum var cerasiforme	BGV008037	SRR7279530, SRR7279612	SLC	Peru	Ayacucho	--
S. lycopersicum var cerasiforme	BGV008041	SRR7279616, SRR7279621	SLC	Peru	Cuzco	--
S. lycopersicum var cerasiforme	BGV008042	SRR7279615, SRR7279619	SLC	Peru	Cuzco	--
S. lycopersicum var cerasiforme	BGV008051	SRR7279528, SRR7279622	SLC	Mexico	Nuevo León	--
S. lycopersicum var cerasiforme	BGV008058	SRR7279514, SRR7279529, SRR7279613	SLC	Mexico	Campeche	--
S. lycopersicum var cerasiforme	BGV008061	SRR7279527, SRR7279620	SLC	Mexico	Vera Cruz	--
S. lycopersicum var cerasiforme	BGV008065	SRR7279531, SRR7279716	SLC	Peru	San Martín	--
S. lycopersicum var cerasiforme	BGV008067	SRR7279563, SRR7279641	SLC	Mexico	Guerrero	--
S. lycopersicum var cerasiforme	BGV008070	SRR7279560, SRR7279629	SLC	Mexico	Tamaulipas	--
S. lycopersicum var cerasiforme	BGV008077	SRR7279562, SRR7279627	SLC	Peru	Arequipa	--
S. lycopersicum var cerasiforme	BGV008095	SRR7279488, SRR7279542	SLC	Peru	San Martín	--
S. lycopersicum var cerasiforme	BGV008096	SRR7279493, SRR7279557	SLC	Peru	San Martín	--
S. lycopersicum var cerasiforme	BGV008098	SRR7279566, SRR7279598	SLC	Peru	San Martín	--
S. lycopersicum var cerasiforme	BGV008100	SRR7279559, SRR7279590	SLC	Peru	Amazonas	--
S. lycopersicum var cerasiforme	BGV008106	SRR7279534, SRR7279674	SLC	Peru	Puno	--
S. lycopersicum var cerasiforme	BGV008108	SRR7279536, SRR7279650	SLC	Peru	Madre de Dios	--
S. lycopersicum var cerasiforme	BGV008189	SRR7279537, SRR7279717	SLC	Peru	Huanuco	--
S. lycopersicum var cerasiforme	BGV008218	SRR7279533, SRR7279614	SLC	Costa Rica	Heredia	--
S. lycopersicum var cerasiforme	BGV008219	SRR7279609	SLC	Costa Rica	Guacanaste	--
S. lycopersicum var cerasiforme	BGV008221	SRR7279601, SRR7279715	SLC	El Salvador	-	--
S. lycopersicum var cerasiforme	BGV008223	SRR7279574	SLC	Honduras	Yoro	--
S. lycopersicum var cerasiforme	BGV008224	SRR7279547	SLC	Nicaragua	-	--
S. lycopersicum var cerasiforme	BGV008225	SRR7279607	SLC	Nicaragua	Chontales	--
S. lycopersicum var cerasiforme	BGV008345	SRR7279571	SLC	El Salvador	-	--
S. lycopersicum var cerasiforme	BGV008348	SRR7279633	SLC	Costa Rica	San José	--
S. lycopersicum var cerasiforme	BGV008354	SRR7279576	SLC	Costa Rica	San José	--
S. lycopersicum var cerasiforme	BGV012613	SRR7279540, SRR7279546	SLC	Peru	Ayacucho	YES
S. lycopersicum var cerasiforme	BGV012614	SRR7279543, SRR7279548	SLC	Mexico	Veracruz	--
S. lycopersicum var cerasiforme	BGV012615	SRR7279552	SLC	Colombia	Antioquia	--
S. lycopersicum var cerasiforme	BGV012625	SRR7279630	SLC	Peru	Cuzco	--
S. lycopersicum var cerasiforme	BGV012626	SRR7279551	SLC	Colombia	Cauca	--
S. lycopersicum var cerasiforme	BGV012627	SRR7279610	SLC	Colombia	-	--
S. lycopersicum var cerasiforme	BGV012639	SRR7279555	SLC	Ecuador	Guayas	--
S. lycopersicum var cerasiforme	BGV012640	SRR7279605	SLC	Peru	Apurímac	--
S. lycopersicum var cerasiforme	BGV013134	SRR7279570, SRR7279589	SLC	Costa Rica	Cartago	--
S. lycopersicum var cerasiforme	BGV013161	SRR7279549	SLC	Peru	San Martín	--
S. lycopersicum var cerasiforme	BGV013175	SRR7279603	SLC	Colombia	Cauca	--
S. lycopersicum var cerasiforme	BGV013945	SRR7279634	SLC	Peru	Cuzco	--
S. lycopersicum var cerasiforme	BGV014508	SRR7279631, SRR7279713	SLC	Peru	San Martín	--
S. lycopersicum var cerasiforme	BGV014514	SRR7279573	SLC	Peru	San Martín	--
S. lycopersicum var cerasiforme	BGV014515	SRR7279569	SLC	Peru	San Martín	--
S. lycopersicum var cerasiforme	BGV014516	SRR7279602, SRR7279718	SLC	Peru	San Martín	--
S. lycopersicum var cerasiforme	BGV014518	SRR7279525	SLC	Peru	San Martín	--
S. lycopersicum var cerasiforme	BGV014519	SRR7279496	SLC	Peru	San Martín	--
S. lycopersicum var cerasiforme	BGV014522	SRR7279519	SLC	Peru	San Martín	--
S. pimpinellifolium	BGV015380	SRR7279696	SP	Peru	Cajamarca	--
S. pimpinellifolium	BGV015382	SRR7279698	SP	Peru	Amazonas	--
S. lycopersicum var cerasiforme	BGV015726	SRR7279498, SRR7279626	SLC	Peru	San Martín	--
S. lycopersicum var cerasiforme	BGV015727	SRR7279495	SLC	Peru	San Martín	--
S. lycopersicum var cerasiforme	BGV015730	SRR7279497	SLC	Peru	San Martín	--
S. lycopersicum var cerasiforme	BGV015734	SRR7279524	SLC	Peru	San Martín	--
S. lycopersicum var cerasiforme	CATIE-11106-1	SRR7279521	SLC	Honduras	Salvador	--
S. lycopersicum L.	LA0147/Tegucigalpa	SRR1572558, ftp://ftp.solgenomics.net/projects/causse_tomato_snp8lines/INRA_GAFL/Tomato_Reseq_2013/, SRR7279494, SRR7279675	Heirloom	Honduras	Tegucigalpa mercado	--
S. lycopersicum L.	LA0767	SRR7279502	Heirloom	Guatemala	Quetzaltenango	--
S. lycopersicum var cerasiforme	LA1712	SRR7279517	SLC	Costa Rica	San Jose	--
S. lycopersicum var cerasiforme	LA2309	SRR7279523, SRR7279663	SLC	Peru	San Martín	--
S. lycopersicum var cerasiforme	LA2697	SRR7279697	SLC	Colombia	Valle	--
S. pimpinellifolium	PAS014479	SRR7279503	SP	Peru	Cajamarca	--
S. lycopersicum var cerasiforme	PI129026	SRR7279518, SRR7279664	SLC	Ecuador	Guayaquil	--
S. lycopersicum var cerasiforme	PI129033	SRR7279500, SRR7279545	SLC	Ecuador	Guayaquil	--
S. lycopersicum var cerasiforme	PI129088	SRR1572320, SRR1572321, SRR7279499, SRR7279670	SLC	Colombia	-	--
S. lycopersicum var cerasiforme	PI378994	SRR7279695	SLC	Peru	Lima	YES
S. lycopersicum var cerasiforme	PI406890	SRR7279520, SRR7279657	SLC	Honduras	El Paraiso	--
S. lycopersicum var cerasiforme	PI487625	SRR7279526, SRR7279658	SLC	Costa Rica	Los Diamantes	--
S. lycopersicum L.	Voyage	SRR7279501, SRR7279515, SRR7279727	Heirloom	-	-	--
S. lycopersicum L.	Abraham_Lincoln_Original	SRR5080001	Heirloom	United States	-	--
S. lycopersicum L.	Amana_Orange	SRR5080136	Heirloom	United States	-	--
S. lycopersicum L.	Amish_Salad	SRR5080033	Heirloom	United States	-	--
S. lycopersicum L.	Andrew_Rahart's_Jumbo_Red	SRR5079875	Heirloom	United States	-	--
S. lycopersicum L.	Anna_Russian	SRR5080096	Heirloom	United States	-	--
S. lycopersicum L.	Arkansas_Traveler	SRR5080097	Modern	United States	-	--
S. lycopersicum L.	Aunt_Rubys_German_Green	SRR5080127	Heirloom	United States	-	--
S. lycopersicum L.	Azoychka_Russian	SRR5079892	Heirloom	United States	-	--
S. lycopersicum L.	Bear_Creek	SRR5080081	Heirloom	-	-	--
S. lycopersicum L.	Beefsteak	SRR5080041	Modern	United States	-	--
S. lycopersicum L.	Better_Boy_Hybrid	SRR5079902	Modern	-	-	--
S. lycopersicum L.	Better_Bush_VFN_Hybrid	SRR5080073	Modern	-	-	--
S. lycopersicum L.	BHN_589_VFFT_Hybrid	SRR5080110	Modern	-	-	--
S. lycopersicum L.	Black	SRR5079896	Heirloom	United States	-	--
S. lycopersicum L.	Black_Brandywine	SRR5079886	Modern	United States	-	--
S. lycopersicum L.	Black_Krim	SRR5080040	Heirloom	United States	-	--
S. lycopersicum L.	Black_Prince	SRR5080083	Heirloom	United States	-	--
S. lycopersicum L.	Black_Sea_Man	SRR5080026	Heirloom	United States	-	--
S. lycopersicum L.	Bloody_Butcher	SRR5079887	Heirloom	United States	-	--
S. lycopersicum L.	Box_Car_Willie	SRR5079880	Heirloom	United States	-	--
S. lycopersicum L.	Brandywine	SRR5080000	Heirloom	-	-	--
S. lycopersicum var cerasiforme	Brown_Berry	SRR5080094	SLC	United States	-	--
S. lycopersicum L.	Burbank	SRR5080133	Heirloom	United States	-	--
S. lycopersicum L.	Bush_Early_Girl_VFFNT_Hybrid	SRR5080123	Modern	-	-	--
S. lycopersicum L.	Caro_Rich	SRR5080027	Heirloom	United States	-	--
S. lycopersicum L.	Celebrity_VFFNTA_Hybrid	SRR5079894	Modern	-	-	--
S. lycopersicum var cerasiforme	Cerise Gold	SRR1572322, SRR1572323	SLC	-	-	--
S. lycopersicum var cerasiforme	Cerise VFNT	SRR1572324, SRR1572325	SLC	-	-	--
S. lycopersicum var cerasiforme	Cervil	ftp://ftp.solgenomics.net/projects/causse_tomato_snp8lines/INRA_GAFL/Tomato_Reseq_2013/	SLC	-	-	--
S. lycopersicum L.	CGN15820/TR00024	ERR418088	Unknown	-	-	--
S. lycopersicum var cerasiforme	Chadwick_Cherry	SRR5079928	SLC	United States	-	--
S. lycopersicum L.	Cherokee_Purple	SRR5080091	Heirloom	United States	-	--
S. lycopersicum var cerasiforme	Cherry_Roma	SRR5080059	SLC	United States	-	--
S. lycopersicum var cerasiforme	Chocolate_Cherry	SRR5080130	SLC	United States	-	--
S. lycopersicum L.	Christmas_Grapes	SRR5079861	Unknown	United States	-	--
S. lycopersicum L.	Clear_Pink_Slicer	SRR5080063	Unknown	United States	-	--
S. lycopersicum var cerasiforme	Clémentine	SRR1572296, SRR1572297	SLC	-	-	--
S. lycopersicum L.	Costoluto_Genovese	SRR5079869	Heirloom	United States	-	--
S. lycopersicum L.	Crimson_Sprinter	SRR5080072	Heirloom	United States	-	--
S. lycopersicum var cerasiforme	Criollo	ftp://ftp.solgenomics.net/projects/causse_tomato_snp8lines/INRA_GAFL/Tomato_Reseq_2013/	SLC	-	-	--
S. lycopersicum L.	Cuore_de_Toro	SRR5080048	Heirloom	-	-	--
S. lycopersicum L.	Czech_Bush_Red	SRR5080116	Heirloom	United States	-	--
S. lycopersicum L.	Double_Rich	SRR5080074	Heirloom	United States	-	--
S. lycopersicum L.	Dr._Wyche's_Yellow	SRR5080112	Heirloom	United States	-	--
S. lycopersicum L.	Druzba	SRR5080131	Heirloom	United States	-	--
S. lycopersicum L.	EA00157	ERR418062	Heirloom	-	-	--
S. lycopersicum L.	EA00304	SRR1572566	Heirloom (Processing)	-	-	--
S. lycopersicum L.	EA00325	ERR418043	Heirloom	-	-	--
S. lycopersicum L.	EA00371	ERR418046	Heirloom	-	-	--
S. lycopersicum L.	EA00375	ERR418045	Unknown	-	-	--
S. lycopersicum L.	EA00389	SRR1572504	Modern	-	-	--
S. lycopersicum L.	EA00448	SRR1572476	Heirloom	-	-	--
S. lycopersicum L.	EA00488	ERR418044	Heirloom	-	-	--
S. lycopersicum L.	EA00512	SRR1572590	Heirloom	-	-	--
S. lycopersicum L.	EA00892/SG16	ERR418069, SRR1572617	Heirloom (Processing)	Guatemala	-	--
S. lycopersicum L.	EA00983	SRR1572625	Heirloom (Processing)	-	-	--
S. lycopersicum L.	EA00990	ERR418060	Heirloom	-	-	--
S. lycopersicum L.	EA01002	SRR1572497	Heirloom (Processing)	-	-	--
S. lycopersicum L.	EA01019	ERR418112	Heirloom	-	-	--
S. lycopersicum L.	EA01027	SRR1572571, SRR1572572	Heirloom (Processing)	-	-	--
S. lycopersicum L.	EA01037	ERR418114	Heirloom	-	-	--
S. lycopersicum L.	EA01049	ERR418055, SRR1572646, SRR1572647	Heirloom (Processing)	-	-	--
S. lycopersicum L.	EA01088	ERR418070	Heirloom	-	-	--
S. lycopersicum L.	EA01155	ERR418054, SRR1572569	Heirloom (Processing)	-	-	--
S. lycopersicum L.	EA01185	SRR1572495	Heirloom (Processing)	-	-	--
S. lycopersicum L.	EA01198	SRR1572511	Heirloom (Processing)	-	-	--
S. lycopersicum L.	EA01230	SRR1572485	Heirloom (Processing)	-	-	--
S. lycopersicum L.	EA01237	SRR1572469	Heirloom (Processing)	-	-	--
S. lycopersicum L.	EA01270	SRR1572508, SRR1572509	Heirloom (Processing)	-	-	--
S. lycopersicum var cerasiforme	EA01356	SRR1572371	SLC	-	-	--
S. lycopersicum var cerasiforme	EA01448	SRR1572361	SLC	Costa Rica	-	--
S. lycopersicum L.	EA01640	ERR418118	Heirloom	-	-	--
S. lycopersicum L.	EA01684	SRR1572491, SRR1572492	Heirloom	Italy	-	--
S. lycopersicum L.	EA01712	SRR1572631	Heirloom (Processing)	Italy	-	--
S. lycopersicum L.	EA01756	SRR1572505	Heirloom (Processing)	Italy	-	--
S. lycopersicum var cerasiforme	EA01784	SRR1572389	SLC	Italy	-	--
S. lycopersicum var cerasiforme	EA01802	SRR1572409	SLC	Italy	-	--
S. lycopersicum L.	EA01804	SRR1572493, SRR1572494	Heirloom	Italy	-	--
S. lycopersicum L.	EA01835/V710029	ERR418066	Modern	-	-	--
S. lycopersicum var cerasiforme	EA01953	SRR1572346	SLC	ZAIRE	-	--
S. lycopersicum L.	EA01960	SRR1572470	Heirloom (Processing)	Russia	-	--
S. lycopersicum L.	EA02054/CGN20815	ERR418063	Unknown	-	-	--
S. lycopersicum var cerasiforme	EA02304	SRR1572339	SLC	El Salvador	-	--
S. lycopersicum L.	EA02435	SRR1572464	Heirloom	El Salvador	-	--
S. lycopersicum L.	EA02586	SRR1572552	Heirloom (Processing)	Russia	-	--
S. lycopersicum var cerasiforme	EA02660	SRR1572364	SLC	-	-	--
S. lycopersicum L.	EA02753	SRR1572496	Heirloom	Russia	-	--
S. lycopersicum L.	EA02761	SRR1572488	Heirloom (Processing)	Russia	-	--
S. lycopersicum L.	EA02764	SRR1572574	Unknown (Processing)	Germany	-	--
S. lycopersicum L.	EA02895	SRR1572486	Modern (Processing)	Russia	-	--
S. lycopersicum L.	EA02898	SRR1572478	Unknown (Processing)	Bulgaria	-	--
S. lycopersicum var cerasiforme	EA02979	SRR1572410	SLC	-	-	--
S. lycopersicum L.	EA03002	SRR1572629	Heirloom (Processing)	Russia	-	--
S. lycopersicum L.	EA03028	SRR1572550	Unknown (Processing)	Russia	-	--
S. lycopersicum L.	EA03083	SRR1572510	Heirloom (Processing)	Russia	-	--
S. lycopersicum L.	EA03126	SRR1572624	Modern (Processing)	Czech	-	--
S. lycopersicum L.	EA03439	SRR1572658	Heirloom (Processing)	-	-	--
S. lycopersicum L.	EA03456	SRR1572499	Heirloom (Processing)	Italy	-	--
S. lycopersicum L.	EA03463	SRR1572553	Heirloom (Processing)	Azerbaijan	-	--
S. lycopersicum L.	EA03533	SRR1572551	Heirloom (Processing)	Russia	-	--
S. lycopersicum var cerasiforme	EA03539	SRR1572408	SLC	Russia	-	--
S. lycopersicum L.	EA03577	SRR1572477	Heirloom (Processing)	Russia	-	--
S. lycopersicum L.	EA03586	SRR1572567	Heirloom (Processing)	Russia	-	--
S. lycopersicum L.	EA03611	SRR1572565	Heirloom	Russia	-	--
S. lycopersicum L.	EA03613	SRR1572644, SRR1572645	Unknown (Processing)	Russia	-	--
S. lycopersicum L.	EA03673	SRR1572502, SRR1572503	Heirloom (Processing)	Russia	-	--
S. lycopersicum var cerasiforme	EA04228	SRR1572405	SLC	Mexico	-	--
S. lycopersicum L.	EA04243/PI93302	ERR418068, SRR1572507	Heirloom	CHINA	-	--
S. lycopersicum L.	EA04828/PI158760	ERR418074	Modern	CHINA	-	--
S. lycopersicum L.	EA04861/PI169588	ERR418077	Heirloom	Turkey	Bursa	--
S. lycopersicum L.	EA04939/PI203232	ERR418071	Heirloom	South Africa	-	--
S. lycopersicum L.	EA05581/PI303721	ERR418064	Heirloom	United States	-	--
S. lycopersicum L.	EA05701/PI311117	ERR418072	Heirloom	Mexico	Chiapas	--
S. lycopersicum var cerasiforme	EA06086/PI406760	ERR418041	SLC	Costa Rica	Cartango	--
S. lycopersicum L.	Early_Red_Chief	SRR5079895	Heirloom	United States	-	--
S. lycopersicum L.	Ferum	ftp://ftp.solgenomics.net/projects/causse_tomato_snp8lines/INRA_GAFL/Tomato_Reseq_2013/	Unknown	-	-	--
S. lycopersicum L.	FL8059	SRR5080095	Modern	-	-	--
S. lycopersicum L.	Florida47	SRR5080062	Modern	-	-	--
S. lycopersicum L.	Garden_Peach	SRR5079907	Heirloom	United States	-	--
S. lycopersicum var cerasiforme	Gardener's_Delight	SRR5079888	SLC	United States	-	--
S. lycopersicum L.	Georgia_Streak	SRR5080128	Heirloom	United States	-	--
S. lycopersicum L.	German_Head	SRR5080117	Heirloom	United States	-	--
S. lycopersicum L.	German_Johnson_Pink	SRR5080107	Heirloom	United States	-	--
S. lycopersicum L.	German_Queen	SRR5080068	Heirloom	United States	-	--
S. lycopersicum L.	German_Red_Strawberry	SRR5080060	Heirloom	United States	-	--
S. lycopersicum L.	Giant_Belgium	SRR5080121	Heirloom	United States	-	--
S. lycopersicum L.	Giant_Oxheart	SRR5080109	Heirloom	United States	-	--
S. lycopersicum L.	Glacier	SRR5080122	Heirloom	United States	-	--
S. lycopersicum var cerasiforme	Gold_Currant	SRR5080031	SLC	United States	-	--
S. lycopersicum L.	Golden_Jubilee	SRR5080137	Heirloom	United States	-	--
S. lycopersicum L.	Golden_Ponderosa	SRR5079873	Heirloom	United States	-	--
S. lycopersicum L.	Great_White_Beefsteak	SRR5079868	Heirloom	United States	-	--
S. lycopersicum var cerasiforme	Green_Grape	SRR5080124	SLC	United States	-	--
S. lycopersicum L.	Green_Zebra	SRR5080064	Heirloom	United States	-	--
S. lycopersicum L.	Gulf_State_Market	SRR5080042	Heirloom	United States	-	--
S. lycopersicum L.	Japanese_Black_Trifele	SRR5080061	Heirloom	United States	-	--
S. lycopersicum L.	Jaune_Flammee	SRR5079883	Heirloom	United States	-	--
S. lycopersicum var cerasiforme	Jelly_Bean_Hybrid	SRR5079864	SLC	-	-	--
S. lycopersicum L.	John_Baer	SRR5080099	Heirloom	-	-	--
S. lycopersicum L.	Kellogg's_Breakfast	SRR5080103	Heirloom	United States	-	--
S. lycopersicum L.	Kentucky_Beefsteak	SRR5080134	Heirloom	United States	-	--
S. lycopersicum var cerasiforme	L. pimpinellifolium atypique, site 10 (F300045)	SRR1572318, SRR1572319	SLC	Peru	-	--
S. lycopersicum L.	LA0012	SRR1572525	Modern (Processing)	United States	-	--
S. lycopersicum L.	LA0113/EA00526	ERR418075, SRR1572524	Heirloom	Peru	La Libertad	YES
S. lycopersicum L.	LA0134C	SRR1572623	Heirloom	Peru	Ayacucho	--
S. lycopersicum L.	LA0146	SRR1572471	Heirloom	Mexico	Mercado	--
S. lycopersicum var cerasiforme	LA0172	SRR1572310, SRR1572311	SLC	Bolivia	Santa Cruz	--
S. pimpinellifolium	LA0417/EA00565/TS-50	SRR1572243	SP	Ecuador	Guayas	--
S. galapagense	LA0436	ftp://ftp.solgenomics.net/genomes/Solanum_galapagense/LA0436/reads/paired_end/	SCG	Ecuador	Galapagos Islands	--
S. lycopersicum L.	LA0466/PI258469	SRR1572530	Heirloom	Chile	Arica and Parinacota	--
S. pimpinellifolium	LA0480	SRR1572266	SP	Peru	Ica	--
S. galapagense	LA0483/EA00581	ERR418087	SCG	Ecuador	Galapagos Islands	--
S. lycopersicum L.	LA0490	SRR1572452	Heirloom (Processing)	United States	-	--
S. lycopersicum L.	LA0502	SRR1572461	Heirloom (Fresh)	United States	-	--
S. pimpinellifolium	LA0722	SRR1572247, SRR1572267	SP	Peru	La Libertad	--
S. cheesmaniae	LA0746/EA00587	SRR1572688	SCG	Ecuador	-	--
S. lycopersicum L.	LA1021	SRR1572545	Heirloom	Brazil	Sao Paulo	--
S. cheesmaniae	LA1037	SRR1572689	SCG	Ecuador	Galapagos Islands	--
S. galapagense	LA1044/TR00029	ERR418121	SCG	Ecuador	Galapagos Islands	--
S. lycopersicum L.	LA1090/EA00465	ERR418042, SRR1572518, SRR1572519	Heirloom (Fresh)	United States	-	--
S. lycopersicum L.	LA1162	SRR1572373	Heirloom	Cuba	-	--
S. lycopersicum var cerasiforme	LA1204	SRR1572306, SRR1572307	SLC	Guatemala	Quetzaltenango	--
S. lycopersicum L.	LA1210	SRR1572593	Heirloom	El Salvador	San Salvador	--
S. lycopersicum var cerasiforme	LA1218/EA00602	SRR1572380, SRR1572401	SLC	Mexico	Vera Cruz	--
S. pimpinellifolium	LA1242	SRR1572269	SP	Ecuador	Guayas	--
S. pimpinellifolium	LA1246/PI365912	SRR1572234	SP	Ecuador	Loja	--
S. lycopersicum var cerasiforme	LA1263/PI365918	SRR1572444, SRR1572445	SLC	Ecuador	Guayas	--
S. lycopersicum var cerasiforme	LA1286/PI365920	SRR1572420, SRR1572421	SLC	Peru	Junin	--
S. lycopersicum var cerasiforme	LA1307/PI378998	SRR1572329	SLC	Peru	Ayacucho	--
S. lycopersicum var cerasiforme	LA1320/PI365923	SRR1572328	SLC	Peru	Apurimac	--
S. lycopersicum var cerasiforme	LA1323/PI365924	SRR1572376	SLC	Peru	Cusco	--
S. lycopersicum var cerasiforme	LA1324/EA05891/PI365925	ERR418073	SLC	Peru	Cusco	--
S. galapagense	LA1401/EA00652/PI365897	ERR418089	SCG	Ecuador	Galapagos Islands	--
S. lycopersicum var cerasiforme	LA1420	ftp://ftp.solgenomics.net/projects/causse_tomato_snp8lines/INRA_GAFL/Tomato_Reseq_2013/	SLC	Ecuador	Napo	--
S. lycopersicum var cerasiforme	LA1421/TR00027	ERR418120	SLC	Ecuador	Napo	--
S. lycopersicum var cerasiforme	LA1457/EA01438	SRR1572381, SRR1572382	SLC	Mexico	-	--
S. lycopersicum L.	LA1459	SRR1572482	Heirloom	Mexico	-	--
S. lycopersicum var cerasiforme	LA1461	SRR1572440, SRR1572441	SLC	Philippines	Los Banos	--
S. lycopersicum L.	LA1462	SRR1572626	Heirloom	Mexico	-	--
S. lycopersicum var cerasiforme	LA1464	SRR1572308, SRR1572309	SLC	Honduras	El Progreso, Yoro	--
S. lycopersicum var cerasiforme	LA1479/TR00028	ERR418122	SLC	Ecuador	Morona-Santiago	YES
S. lycopersicum var cerasiforme	LA1482	SRR1572336, SRR1572337	SLC	Malaysia	-	--
S. lycopersicum L.	LA1504	SRR1572554, SRR1572555	Heirloom (Fresh)	France	-	--
S. lycopersicum L.	LA1506	SRR1572579, SRR1572580, SRR1572581	Heirloom (Fresh)	United States	-	--
S. lycopersicum L.	LA1511/EA01444	SRR1572632	Heirloom	Brazil	Minas Gerais	--
S. lycopersicum var cerasiforme	LA1543	SRR1572439	SLC	Brazil	-	--
S. pimpinellifolium	LA1578/EA00674	ERR418083, SRR1572256, SRR1572289, SRR1572290	SP	Peru	La Libertad	--
S. pimpinellifolium	LA1584/EA00676/PI407541	ERR418082, SRR1572252, SRR1572253	SP	Peru	Lambayeque	--
S. pimpinellifolium	LA1589/PI407545/EA01467	SRR1572237, SRR1572262, ftp://ftp.solgenomics.net/genomes/Solanum_pimpinellifolium/LA1589/reads/	SP	Peru	La Libertad	--
S. pimpinellifolium	LA1591/PI407547	SRR1572287	SP	Peru	La Libertad	--
S. pimpinellifolium	LA1596/PI407552	SRR1572271	SP	Peru	Ancash	--
S. lycopersicum var cerasiforme	LA1620	SRR1572397	SLC	Brazil	Bahia	--
S. lycopersicum var cerasiforme	LA1623	SRR1572378	SLC	Mexico	Yucatan	--
S. lycopersicum var cerasiforme	LA1673	SRR5080132	SLC	Peru	Lima	--
S. pimpinellifolium	LA1847	SRR1572272	SP	-	-	--
S. pimpinellifolium	LA1933	SRR1572273	SP	Peru	Arequipa	--
S. lycopersicum var cerasiforme	LA2095	SRR1572326	SLC	Ecuador	Loja	--
S. lycopersicum var cerasiforme	LA2131	SRR1572435	SLC	Ecuador	Zamora-Chinchipe	--
S. lycopersicum var cerasiforme	LA2137	SRR1572312, SRR1572313	SLC	Ecuador	Morona-Santiago	--
S. pimpinellifolium	LA2147	SRR1572274	SP	Peru	Cajamarca	--
S. pimpinellifolium	LA2173	SRR1572275	SP	Peru	Cajamarca	--
S. pimpinellifolium	LA2181	SRR1572251	SP	Peru	Cajamarca	--
S. pimpinellifolium	LA2184	SRR1572276	SP	Peru	Amazonas	--
S. lycopersicum L.	LA2260/EA00744	SRR1572630	Heirloom	Peru	San Martin	--
S. lycopersicum L.	LA2283	SRR1572575	Heirloom	Peru	San Martin	--
S. lycopersicum L.	LA2285	SRR1572540, SRR1572541, SRR1572542	Heirloom	Peru	San Martin	--
S. lycopersicum var cerasiforme	LA2307	SRR1572442	SLC	Peru	San Martin	--
S. lycopersicum L.	LA2399	SRR1572544	Modern (Fresh)	United States	-	--
S. pimpinellifolium	LA2425	SRR1572278	SP	-	-	--
S. lycopersicum L.	LA2463/LYC1365/EA02617	ERR418047	Modern	United Kingdom	-	--
S. lycopersicum var cerasiforme	LA2626/EA01541	SRR1572379	SLC	Peru	Cusco	--
S. lycopersicum var cerasiforme	LA2640/EA01545	SRR1572418	SLC	Peru	Apurimac	--
S. pimpinellifolium	LA2656/PI503524	SRR1572292	SP	Peru	Tumbes	--
S. lycopersicum var cerasiforme	LA2670	SRR1572330, SRR1572331	SLC	Peru	Puno	--
S. lycopersicum var cerasiforme	LA2675/EA01557	SRR1572314, SRR1572393, SRR1572394, SRR1572395	SLC	Peru	Puno	--
S. lycopersicum L.	LA2706/EA00840/EA02936/EA05097/EA10006/PI262996/Moneymaker	ERR418039, SRR1572453, SRR1572466, SRR1572498	Heirloom (Fresh)	England	-	--
S. lycopersicum L.	LA2711	SRR1572456	Heirloom (Fresh)	Egypt	-	--
S. lycopersicum L.	LA2838A/EA01101/EA00240/EA01101/Ailsa Craig	ERR418040, SRR1572460, SRR1572588	Heirloom (Processing)	England	-	--
S. lycopersicum var cerasiforme	LA2840	SRR1572443	SLC	Peru	Amazonas	--
S. lycopersicum var cerasiforme	LA2845	SRR1572372	SLC	Peru	San Martin	--
S. lycopersicum var cerasiforme	LA3136	SRR1572404	SLC	Cuba	Holguin	--
S. lycopersicum L.	LA3214	SRR1572578	Modern (Processing)	United States	-	--
S. lycopersicum L.	LA3242	SRR1572599, SRR1572600	Modern (Fresh)	United States	-	--
S. lycopersicum L.	LA3320	SRR1572591, SRR1572592	Heirloom	Italy	-	--
S. lycopersicum L.	LA3625	SRR1572597	Modern (Fresh)	United States	-	--
S. lycopersicum L.	LA3840	SRR1572595	Modern (Fresh)	United States	-	--
S. lycopersicum L.	LA3903	SRR1572527	Heirloom (Fresh)	France	-	--
S. lycopersicum L.	LA3911	SRR1572458	Modern (Fresh)	United States	-	--
S. lycopersicum L.	LA4024	SRR1572459	Modern (Processing)	United States	-	--
S. lycopersicum var cerasiforme	LA4133/TR00026	ERR418119	SLC	USA	Hawaii	--
S. lycopersicum L.	LA4354	SRR1572598	Modern (Fresh)	United States	-	--
S. pimpinellifolium	LA4431	SRR1572294	SP	-	-	--
S. lycopersicum var cerasiforme	LA4451/EA00027	ERR418065	SLC	-	-	--
S. lycopersicum var cerasiforme	Large_Red_Cherry	SRR5080079	SLC	United States	-	--
S. lycopersicum L.	Legend	SRR5079916	Heirloom	United States	-	--
S. lycopersicum var cerasiforme	Lemon_Drop	SRR5079871	SLC	United States	-	--
S. lycopersicum L.	Levovil	ftp://ftp.solgenomics.net/projects/causse_tomato_snp8lines/INRA_GAFL/Tomato_Reseq_2013/	Modern	-	-	--
S. lycopersicum L.	Lillian's_Yellow_Heirloom	SRR5079860	Modern	United States	-	--
S. lycopersicum L.	Livingston's_Globe	SRR5080056	Heirloom	United States	-	--
S. lycopersicum L.	Livingston's_Golden_Queen	SRR5080071	Heirloom	United States	-	--
S. lycopersicum L.	Livingstons_Paragon	SRR5080078	Heirloom	-	-	--
S. lycopersicum L.	Livingston's_Stone	SRR5080108	Heirloom	United States	-	--
S. lycopersicum L.	LYC11/EA01965/CGN15464/LYC1343	ERR418052	Modern	Poland	-	--
S. lycopersicum L.	LYC1410/EA02655	ERR418076	Heirloom	-	-	--
S. lycopersicum L.	LYC1969/EA02724	ERR418048	Modern	Netherlands	-	--
S. lycopersicum var cerasiforme	LYC2740/EA02960	ERR418081	SLC	Argentina	-	--
S. pimpinellifolium	LYC2798/EA02994	ERR418080	SP	Czech	-	--
S. lycopersicum L.	LYC2910/EA03058/T115	ERR418079	Heirloom	Guatemala	-	--
S. lycopersicum L.	LYC2962/EA03107/T556	ERR418078	Modern	-	-	YES
S. lycopersicum L.	LYC3153/EA03221	ERR418056	Heirloom	Spain	-	--
S. lycopersicum L.	LYC3155/LYC2513/EA03222/T828	ERR418057	Modern	Cuba	Cueto	--
S. lycopersicum L.	LYC3340/EA03306/T1039/LYC3306	ERR418053	Heirloom	Cuba	Cueto	--
S. lycopersicum L.	LYC3476/EA03362	ERR418050	Modern	Germany	-	--
S. lycopersicum L.	LYC3897/EA03701/LYC1738	ERR418049	Modern	Russia	-	--
S. lycopersicum L.	M82/LA3475	SRR1572454, SRR1572612, SRR1572613, SRR1572614, PRJEB6302	Modern (Processing)	Israel	-	--
S. lycopersicum var cerasiforme	Maglia_Rosa_Cherry	SRR5080080	SLC	United States	-	--
S. lycopersicum L.	Marcellino_Hybrid	SRR5080049	Unknown	-	-	--
S. lycopersicum L.	Marmande_VFA	SRR5079884	Heirloom	United States	-	--
S. lycopersicum L.	Martian_Giant	SRR5080102	Heirloom	United States	-	--
S. lycopersicum L.	Marvel_Striped	SRR5080076	Heirloom	United States	-	--
S. lycopersicum L.	Matina	SRR5080029	Heirloom	United States	-	--
S. lycopersicum var cerasiforme	Matt_Wild_Cherry	SRR5079877	SLC	United States	-	--
S. lycopersicum var cerasiforme	Mexico_Midget	SRR5080113	SLC	United States	-	--
S. lycopersicum L.	Micado_Violettor	SRR5080105	Heirloom	United States	-	--
S. lycopersicum L.	Moonglow	SRR5080115	Heirloom	-	-	--
S. lycopersicum L.	Mortgage_Lifter	SRR5079867	Heirloom	-	-	--
S. lycopersicum L.	Mountain_Spring_VFF_Hybrid	SRR5080052	Modern	-	-	--
S. lycopersicum L.	Mr_Stripey	SRR5080065	Heirloom	United States	-	--
S. lycopersicum L.	Mule_Team	SRR5080086	Heirloom	United States	-	--
S. lycopersicum var cerasiforme	my	SRR5080077	SLC	-	-	--
S. lycopersicum var cerasiforme	N 347 Yablochnyi	SRR1572302, SRR1572303	SLC	Mexico	-	--
S. lycopersicum var cerasiforme	N135 Green Gage	SRR1572300, SRR1572301	SLC	Deutchland	-	--
S. lycopersicum L.	Nyagous	SRR5079879	Heirloom	United States	-	--
S. lycopersicum L.	Oaxacan_Pink	SRR5079893, SRR5080089	Heirloom	United States	-	--
S. lycopersicum L.	Old_Brooks	SRR5079872	Heirloom	United States	-	--
S. lycopersicum L.	Old_German	SRR5079863	Heirloom	United States	-	--
S. lycopersicum L.	Omar's_Lebanese	SRR5080070	Heirloom	United States	-	--
S. lycopersicum L.	Orange_Oxheart	SRR5080125	Heirloom	-	-	--
S. lycopersicum L.	Orange_Queen	SRR5079905	Heirloom	United States	-	--
S. lycopersicum L.	Orange_Strawberry	SRR5080035	Heirloom	United States	-	--
S. lycopersicum L.	Oregon_Spring_Bush	SRR5080118	Heirloom	United States	-	--
S. lycopersicum L.	Parks_Whopper	SRR5080030	Modern	-	-	--
S. lycopersicum L.	Paul_Robeson	SRR5080084, SRR5080092	Heirloom	United States	-	--
S. lycopersicum L.	PC11029	ERR418067	Heirloom	-	-	--
S. lycopersicum L.	Peron_Sprayless	SRR5080069	Heirloom	United States	-	--
S. lycopersicum L.	Persimmon_Orange	SRR5079876	Heirloom	-	-	--
S. lycopersicum L.	PI124161	SRR1572666	Heirloom	Guatemala	-	--
S. pimpinellifolium	PI126925	SRR1572281	SP	Peru	-	--
S. pimpinellifolium	PI126954	SRR1572282	SP	Peru	-	--
S. lycopersicum var cerasiforme	PI127807	SRR1572449, SRR1572450	SLC	Peru	-	--
S. lycopersicum L.	PI129097/EA04710	ERR418058	Heirloom	Colombia	Manizales	--
S. lycopersicum var cerasiforme	PI187002-1	SRR1572316, SRR1572317	SLC	Guatemala	-	--
S. pimpinellifolium	PI270449	SRR1572283, SRR1572284	SP	Mexico	-	YES
S. lycopersicum var cerasiforme	PI272654/EA05170	ERR418059	SLC	Guatemala	Atitlan	--
S. lycopersicum L.	PI280060/EA05480	SRR1572564	Heirloom (Processing)	Canada	-	--
S. lycopersicum L.	PI303718/EA05578	SRR1572468	Modern (Processing)	United States	-	--
S. lycopersicum L.	PI330336/EA05747	SRR1572610	Unknown (Processing)	Japan	-	--
S. lycopersicum L.	PI345565/EA05808	SRR1572465	Heirloom (Processing)	Russia	-	--
S. pimpinellifolium	PI370093/TS-410	SRR1572263, SRR1572264, SRR1572265	SP	Canada	-	--
S. lycopersicum L.	PI513036/EA06485	SRR1572570	Unknown (Processing)	Spain	-	--
S. lycopersicum L.	PI647249/EA04001	SRR1572627	Heirloom	Spain	-	--
S. lycopersicum L.	Pineapple	SRR5080038	Heirloom	United States	-	--
S. lycopersicum var cerasiforme	Pink_Ping_Pong	SRR5080085	SLC	United States	-	--
S. lycopersicum var cerasiforme	Plovdiv	ftp://ftp.solgenomics.net/projects/causse_tomato_snp8lines/INRA_GAFL/Tomato_Reseq_2013/	SLC	-	-	--
S. lycopersicum L.	Ponderosa_Pink	SRR5079891	Heirloom	United States	-	--
S. lycopersicum L.	Ponderosa_Red	SRR5079885	Heirloom	United States	-	--
S. lycopersicum L.	Porter/EA00940	ERR418110, SRR5080066	Heirloom	-	-	--
S. lycopersicum L.	Prize_of_the_Trials_Cherry	SRR5080046	Heirloom	United States	-	--
S. lycopersicum L.	Prudens_Purple	SRR5080111	Heirloom	United States	-	--
S. lycopersicum L.	Rainbow	SRR5080036	Heirloom	United States	-	--
S. lycopersicum L.	Red_Alert	SRR5080129	Unknown	-	-	--
S. lycopersicum L.	Red_Brandywine	SRR5080039	Heirloom	-	-	--
S. lycopersicum L.	Red_Calabash	SRR5080043	Heirloom	United States	-	--
S. lycopersicum var cerasiforme	Red_Fig_Tomato	SRR5079890	SLC	United States	-	--
S. lycopersicum L.	Red_House_Free_Standing	SRR5079882	Heirloom	United States	-	--
S. lycopersicum var cerasiforme	Red_Pear	SRR5079862	SLC	United States	-	--
S. lycopersicum L.	Red_Star	SRR5080050	Heirloom	United States	-	--
S. lycopersicum L.	Red_Zebra	SRR5080126	Modern	United States	-	--
S. lycopersicum var cerasiforme	Riesentraube	SRR5080101	SLC	United States	-	--
S. lycopersicum L.	Rose_Tomato	SRR5079924	Heirloom	United States	-	--
S. lycopersicum L.	Santiam	SRR5079889	Heirloom	United States	-	--
S. lycopersicum L.	Silvery_Fir_Tree	SRR5080106	Heirloom	United States	-	--
S. lycopersicum L.	Skorospelka_Red	SRR5079904	Heirloom	United States	-	--
S. lycopersicum L.	Snowberry	SRR5080135	Unknown	United States	-	--
S. lycopersicum L.	Solar_Fire_VFFF_Hybrid	SRR5080045	Modern	-	-	--
S. lycopersicum L.	Soldacki	SRR5080054	Heirloom	United States	-	--
S. lycopersicum L.	St._Pierre	SRR5080114	Heirloom	-	-	--
S. lycopersicum L.	Stupice	SRR5080119	Heirloom	United States	-	--
S. lycopersicum L.	Stupicke	ftp://ftp.solgenomics.net/projects/causse_tomato_snp8lines/INRA_GAFL/Tomato_Reseq_2013/	Heirloom	-	-	--
S. lycopersicum L.	Sub-Arctic_Plenty	SRR5080093	Modern	United States	-	--
S. lycopersicum L.	Sunray	SRR5080044	Heirloom	United States	-	--
S. lycopersicum L.	Super_Sioux	SRR5080057	Heirloom	United States	-	--
S. lycopersicum var cerasiforme	SuperSweet_100_Hybrid	SRR5079865	SLC	-	-	--
S. lycopersicum L.	Tasti-Lee_VFFF_Hybrid	SRR5080120	Modern	-	-	--
S. lycopersicum var cerasiforme	Thai_Pink_Cherry	SRR5080082	SLC	United States	-	--
S. lycopersicum L.	Thessaloniki	SRR5080087	Heirloom	-	-	--
S. lycopersicum L.	Three_Sisters	SRR5080100	Heirloom	United States	-	--
S. lycopersicum L.	Tigerella_Orange	SRR5080088	Heirloom	United States	-	--
S. lycopersicum var cerasiforme	tomate Richters	SRR1572315	SLC	-	-	--
S. lycopersicum var cerasiforme	Tommy_Toe	SRR5080058	SLC	United States	-	--
S. lycopersicum L.	TR00003	ERR418051	Modern	-	-	--
S. lycopersicum L.	TR00018	ERR418109	Heirloom	-	-	--
S. lycopersicum L.	TR00019	ERR418111	Heirloom	-	-	--
S. lycopersicum L.	TR00020	ERR418113	Heirloom	-	-	--
S. lycopersicum L.	TR00021	ERR418115	Heirloom	-	-	--
S. lycopersicum L.	TR00022/PI647486	ERR418116	Heirloom	Italy	-	--
S. lycopersicum L.	TR00023	ERR418117	Heirloom	-	-	--
S. lycopersicum var cerasiforme	TS-106	SRR1572362	SLC	Costa Rica	-	--
S. lycopersicum L.	TS-11	SRR1572462	Modern (Fresh)	-	-	--
S. lycopersicum L.	TS-12	SRR1572463	Modern (Fresh)	-	-	--
S. lycopersicum var cerasiforme	TS-13	SRR1572295	SLC	-	-	--
S. lycopersicum L.	TS-137	SRR1572532	Heirloom	Italy	-	--
S. lycopersicum var cerasiforme	TS-138	SRR1572375	SLC	Italy	-	--
S. lycopersicum L.	TS-139	SRR1572533	Heirloom	United States	-	--
S. lycopersicum L.	TS-140	SRR1572534	Modern	Italy	-	--
S. lycopersicum L.	TS-141	SRR1572535	Heirloom	Italy	-	--
S. lycopersicum L.	TS-142	SRR1572536	Heirloom	Italy	-	--
S. lycopersicum L.	TS-147	SRR1572538, SRR1572539	Modern	-	-	--
S. lycopersicum L.	TS-168	SRR1572559	Modern	Italy	-	--
S. lycopersicum L.	TS-169	SRR1572560	Heirloom	Italy	-	--
S. lycopersicum L.	TS-170	SRR1572561	Heirloom	Italy	-	--
S. lycopersicum var cerasiforme	TS-187	SRR1572383	SLC	-	-	--
S. lycopersicum var cerasiforme	TS-189	SRR1572384	SLC	Philippines	-	--
S. lycopersicum L.	TS-190	SRR1572582	Modern	Italy	-	--
S. lycopersicum L.	TS-191	SRR1572583	Heirloom	Italy	-	--
S. lycopersicum L.	TS-192	SRR1572584	Heirloom	Russia	-	--
S. lycopersicum L.	TS-193	SRR1572585	Heirloom	Italy	-	--
S. lycopersicum L.	TS-194	SRR1572586	Heirloom	-	-	--
S. lycopersicum L.	TS-197	SRR1572589	Heirloom	Libanon	-	--
S. lycopersicum L.	TS-203	SRR1572594	Heirloom	Italy	-	--
S. lycopersicum var cerasiforme	TS-205	SRR1572386	SLC	-	-	--
S. lycopersicum var cerasiforme	TS-209	SRR1572387, SRR1572388	SLC	Italy	-	--
S. lycopersicum L.	TS-215	SRR1572602, SRR1572603, SRR1572604	Heirloom	Bulgaria/Italy	-	--
S. lycopersicum L.	TS-218	SRR1572605, SRR1572606	Modern	Brazil	-	--
S. lycopersicum var cerasiforme	TS-231	SRR1572400	SLC	-	-	--
S. lycopersicum var cerasiforme	TS-247	SRR1572406	SLC	Peru	-	--
S. lycopersicum var cerasiforme	TS-248	SRR1572407	SLC	-	-	--
S. lycopersicum var cerasiforme	TS-258	SRR1572413	SLC	-	-	--
S. lycopersicum var cerasiforme	TS-26	SRR1572298, SRR1572299	SLC	Argentina	-	--
S. lycopersicum var cerasiforme	TS-280	SRR1572419	SLC	-	-	--
S. lycopersicum L.	TS-282	SRR1572654	Heirloom	Ukraine	-	--
S. lycopersicum var cerasiforme	TS-283	SRR1572422, SRR1572423	SLC	-	-	--
S. lycopersicum var cerasiforme	TS-29	SRR1572304, SRR1572305	SLC	India	-	--
S. lycopersicum var cerasiforme	TS-290	SRR1572428, SRR1572429	SLC	Peru	-	--
S. lycopersicum var cerasiforme	TS-294	SRR1572430	SLC	Uzbekistan	-	--
S. lycopersicum L.	TS-296	SRR1572659	Unknown	-	-	--
S. lycopersicum L.	TS-305	SRR1572667	F1 (Fresh)	-	-	--
S. lycopersicum L.	TS-306	SRR1572668	F1 (Fresh)	-	-	--
S. lycopersicum L.	TS-308	SRR1572671	F1 (Fresh)	-	-	--
S. lycopersicum L.	TS-309	SRR1572672	F1 (Fresh)	-	-	--
S. lycopersicum L.	TS-310	SRR1572673	F1 (Fresh)	-	-	--
S. lycopersicum L.	TS-311	SRR1572674	F1 (Fresh)	-	-	--
S. lycopersicum L.	TS-312	SRR1572675	F1 (Fresh)	-	-	--
S. lycopersicum L.	TS-313	SRR1572676	F1 (Fresh)	-	-	--
S. lycopersicum L.	TS-314	SRR1572677	F1 (Fresh)	-	-	--
S. lycopersicum L.	TS-315	SRR1572678	F1 (Fresh)	-	-	--
S. lycopersicum L.	TS-316	SRR1572679	F1 (Fresh)	-	-	--
S. lycopersicum L.	TS-317	SRR1572680	F1 (Processing)	-	-	--
S. lycopersicum L.	TS-318	SRR1572681	F1 (Processing)	-	-	--
S. lycopersicum L.	TS-319	SRR1572682	F1 (Processing)	-	-	--
S. lycopersicum L.	TS-320	SRR1572683	F1 (Processing)	-	-	--
S. lycopersicum L.	TS-321	SRR1572684	F1 (Processing)	-	-	--
S. lycopersicum L.	TS-400	SRR1572661, SRR1572662, SRR1572663	Modern	China	-	--
S. lycopersicum L.	TS-401	SRR1572664, SRR1572665	Modern	China	-	--
S. lycopersicum var cerasiforme	TS-436	SRR1572451	SLC	-	-	--
S. pimpinellifolium	TS-438	SRR1572291	SP	-	-	--
S. lycopersicum L.	TS-44	SRR1572467	Heirloom	Italy	-	--
S. lycopersicum var cerasiforme	TS-63	SRR1572334	SLC	-	-	--
S. lycopersicum var cerasiforme	TS-70	SRR1572340, SRR1572341, SRR1572342	SLC	-	-	--
S. lycopersicum var cerasiforme	TS-71	SRR1572343	SLC	-	-	--
S. lycopersicum var cerasiforme	TS-72	SRR1572344	SLC	Italy	-	--
S. lycopersicum L.	TS-73	SRR1572483	Heirloom	Italy	-	--
S. lycopersicum var cerasiforme	TS-75	SRR1572345	SLC	-	-	--
S. lycopersicum var cerasiforme	TS-84	SRR1572347	SLC	-	-	--
S. lycopersicum L.	TS-85	SRR1572490	Unknown	-	-	--
S. lycopersicum var cerasiforme	TS-94	SRR1572351, SRR1572352	SLC	France	-	--
S. lycopersicum var cerasiforme	TS-99	SRR1572360	SLC	-	-	--
S. lycopersicum L.	Valencia	SRR5079903	Heirloom	United States	-	--
S. lycopersicum L.	Vintage_Wine	SRR5079874	Heirloom	United States	-	--
S. lycopersicum L.	Wapsipinicon_Peach	SRR5079870	Heirloom	United States	-	--
S. lycopersicum L.	Watermelon_Beefsteak	SRR5080104	Heirloom	United States	-	--
S. lycopersicum L.	White_Wonder	SRR5079908	Unknown	United States	-	--
S. lycopersicum L.	Wins_All	SRR5079878	Heirloom	-	-	--
S. lycopersicum L.	Wisconsin_55	SRR5080055	Heirloom	United States	-	--
S. lycopersicum L.	Yellow_Brandywine	SRR5079881	Heirloom	United States	-	--
S. lycopersicum var cerasiforme	Yellow_Cherry	SRR5080037	SLC	United States	-	--
S. lycopersicum var cerasiforme	Yellow_Jelly_Bean	SRR5080051	SLC	-	-	--
S. lycopersicum L.	Yellow_Perfection	SRR5079859	Heirloom	United States	-	--
S. lycopersicum L.	YP-1	ftp://ftp.solgenomics.net/genomes/Solanum_lycopersicum/yellow_pear/reads/	Heirloom	-	-	--
S. lycopersicum L.	Zapotec	SRR5080047	Heirloom	United States	-	--
