# Supplementary material for: Genome of Solanum pimpinellifolium provides insights into structural variants during tomato breeding
Source: Nat Commun. 2020 Nov 16;11:5817. doi: 10.1038/s41467-020-19682-0 (PMC7670462; doi:10.1038/s41467-020-19682-0)
Supplement: Supplementary file 11 — Supplementary Data 7 [file 41467_2020_19682_MOESM11_ESM.xlsx]

## Sheet: Data S7
Supplementary Data 7. List of identified eQTLs
&eQTLs were identified using the linear mixed model
LA2093					Corresponding Heinz1706 ID	eQTL
Gene ID	Chromosome	Start	End	Annotation		Type	Chromosome	Region	No. SVs	Associated SVs	Lead SV	-Log10(P value)&
SPIMP01g0004940	SPIMPch01	87711	97995	Transmembrane 9 superfamily member	Solyc01g005030	trans	SPIMPch01	72389700-73878624	4	SV08317,SV08322,SV08372,SV08632	SV08317	5.765
SPIMP01g0004940	SPIMPch01	87711	97995	Transmembrane 9 superfamily member	Solyc01g005030	trans	SPIMPch01	78553478-79430765	4	SV09606,SV09713,SV09761,SV09771	SV09606	8.021
SPIMP01g0005020	SPIMPch01	135300	141082	Fe2OG dioxygenase domain-containing protein	Solyc01g005100	cis	SPIMPch01	108601-797482	9	SV00013,SV00018,SV00023,SV00027,SV00028,SV00032,SV00034,SV00035,SV00151	SV00028	6.207
SPIMP01g0005030	SPIMPch01	143230	147084	Dolichol-phosphate mannosyltransferase subunit 3	Solyc01g005110	cis	SPIMPch01	130398-326940	8	SV00024,SV00027,SV00032,SV00035,SV00064,SV00066,SV00067,SV00071	SV00024	6.156
SPIMP01g0005050	SPIMPch01	165459	169502	Zinc finger, C2H2	Solyc01g005130	trans	SPIMPch06	41924838-42272602	15	SV49047,SV49049,SV49050,SV49071,SV49076,SV49078,SV49080,SV49112,SV49119,SV49121,SV49122,SV49128,SV49129,SV49131,SV49137	SV49121	6.091
SPIMP01g0005060	SPIMPch01	170584	172992	Cytochrome b561 domain-containing protein	Solyc01g005140	cis	SPIMPch01	108601-1063786	45	SV00013,SV00014,SV00018,SV00021,SV00023,SV00024,SV00027,SV00028,SV00029,SV00030,SV00032,SV00035,SV00036,SV00038,SV00039,SV00041,SV00050,SV00055,SV00062,SV00067,SV00068,SV00069,SV00071,SV00072,SV00079,SV00088,SV00091,SV00113,SV00120,SV00122,SV00123,SV00127,SV00128,SV00147,SV00155,SV00157,SV00158,SV00161,SV00164,SV00167,SV00173,SV00182,SV00186,SV00192,SV00193	SV00036	7.92
SPIMP01g0005120	SPIMPch01	194306	198141	C2H2-type domain-containing protein	Solyc01g005210	trans	SPIMPch04	30039535-31467137	7	SV32912,SV32951,SV32963,SV32967,SV32988,SV32998,SV33022	SV32967	5.279
SPIMP01g0005120	SPIMPch01	194306	198141	C2H2-type domain-containing protein	Solyc01g005210	trans	SPIMPch04	48121158-51840662	6	SV34283,SV34468,SV34622,SV34637,SV34689,SV34772	SV34283	5.145
SPIMP01g0005140	SPIMPch01	216665	223929	MACPF domain-containing protein	Solyc01g005220	cis	SPIMPch01	108601-878337	24	SV00013,SV00018,SV00021,SV00023,SV00024,SV00027,SV00028,SV00032,SV00034,SV00035,SV00036,SV00038,SV00039,SV00044,SV00048,SV00050,SV00055,SV00064,SV00067,SV00071,SV00074,SV00079,SV00091,SV00168	SV00050	7.356
SPIMP01g0005140	SPIMPch01	216665	223929	MACPF domain-containing protein	Solyc01g005220	trans	SPIMPch05	64853881-65057419	3	SV43546,SV43558,SV43591	SV43558	5.176
SPIMP01g0005140	SPIMPch01	216665	223929	MACPF domain-containing protein	Solyc01g005220	trans	SPIMPch06	41936436-42278267	23	SV49050,SV49051,SV49053,SV49056,SV49071,SV49072,SV49076,SV49078,SV49080,SV49082,SV49098,SV49106,SV49110,SV49112,SV49114,SV49121,SV49124,SV49126,SV49128,SV49129,SV49130,SV49131,SV49138	SV49078	7.946
SPIMP01g0005170	SPIMPch01	229287	235306	Aspartokinase	Solyc01g005240	cis	SPIMPch01	159445-861763	15	SV00035,SV00048,SV00049,SV00050,SV00064,SV00066,SV00068,SV00071,SV00079,SV00091,SV00105,SV00106,SV00122,SV00123,SV00164	SV00048	7.419
SPIMP01g0005180	SPIMPch01	235536	238748	aspartate-semialdehyde dehydrogenase-like	Solyc01g005250	trans	SPIMPch01	81290847-81475637	3	SV10231,SV10259,SV10264	SV10264	5.435
SPIMP01g0005180	SPIMPch01	235536	238748	aspartate-semialdehyde dehydrogenase-like	Solyc01g005250	trans	SPIMPch01	83552988-84995020	5	SV10661,SV10680,SV10740,SV10772,SV10919	SV10919	5.506
SPIMP01g0005200	SPIMPch01	243600	252747	CRAL-TRIO domain-containing protein	Solyc01g005280	cis	SPIMPch01	157697-358440	6	SV00034,SV00048,SV00050,SV00064,SV00072,SV00079	SV00050	6.489
SPIMP01g0005290	SPIMPch01	303965	304483	Calcium-binding protein	Solyc01g005370	trans	SPIMPch12	66395195-66509227	3	SV91795,SV91796,SV91826	SV91795	6.84
SPIMP01g0005300	SPIMPch01	305165	309726	SET domain-containing protein	Solyc01g005385	cis	SPIMPch01	126660-861763	23	SV00021,SV00023,SV00027,SV00028,SV00031,SV00032,SV00034,SV00039,SV00048,SV00050,SV00055,SV00062,SV00064,SV00067,SV00068,SV00071,SV00074,SV00079,SV00091,SV00106,SV00120,SV00122,SV00164	SV00074	7.449
SPIMP01g0005350	SPIMPch01	358280	361170	F-box domain-containing protein	Solyc01g005450	cis	SPIMPch01	60556-673809	11	SV00006,SV00076,SV00077,SV00080,SV00081,SV00082,SV00125,SV00129,SV00131,SV00137,SV00140	SV00080	18.176
SPIMP01g0005370	SPIMPch01	366305	369062	protein PLANT CADMIUM RESISTANCE 2-like	Solyc01g005470	cis	SPIMPch01	348304-362717	4	SV00077,SV00080,SV00081,SV00082	SV00082	8.324
SPIMP01g0005430	SPIMPch01	394632	397640	Nuclear polyadenylated RNA-binding protein	Solyc01g005530	cis	SPIMPch01	130398-562227	22	SV00024,SV00027,SV00032,SV00034,SV00035,SV00050,SV00062,SV00064,SV00067,SV00069,SV00071,SV00079,SV00091,SV00094,SV00095,SV00096,SV00105,SV00106,SV00110,SV00120,SV00122,SV00123	SV00094	16.399
SPIMP01g0005470	SPIMPch01	435655	440529	Isocitrate dehydrogenase [NADP]	Solyc01g005560	cis	SPIMPch01	117661-1058182	16	SV00014,SV00062,SV00070,SV00071,SV00079,SV00094,SV00095,SV00098,SV00106,SV00110,SV00120,SV00122,SV00123,SV00157,SV00164,SV00192	SV00094	8.556
SPIMP01g0005470	SPIMPch01	435655	440529	Isocitrate dehydrogenase [NADP]	Solyc01g005560	trans	SPIMPch02	21449758-26641016	29	SV14954,SV15104,SV15107,SV15115,SV15124,SV15128,SV15129,SV15136,SV15139,SV15141,SV15142,SV15146,SV15154,SV15160,SV15174,SV15215,SV15227,SV15228,SV15252,SV15282,SV15362,SV15365,SV15373,SV15374,SV15394,SV15408,SV15422,SV15476,SV15491	SV15160	5.983
SPIMP01g0005470	SPIMPch01	435655	440529	Isocitrate dehydrogenase [NADP]	Solyc01g005560	trans	SPIMPch02	31058246-36386861	39	SV15960,SV15962,SV16114,SV16130,SV16145,SV16227,SV16269,SV16361,SV16362,SV16367,SV16375,SV16408,SV16410,SV16411,SV16415,SV16418,SV16419,SV16420,SV16422,SV16425,SV16442,SV16445,SV16447,SV16453,SV16463,SV16467,SV16486,SV16488,SV16489,SV16493,SV16494,SV16495,SV16497,SV16498,SV16499,SV16500,SV16501,SV16618,SV16898	SV16498	8.101
SPIMP01g0005470	SPIMPch01	435655	440529	Isocitrate dehydrogenase [NADP]	Solyc01g005560	trans	SPIMPch03	49732186-51642929	6	SV26540,SV26913,SV26914,SV26915,SV26917,SV26918	SV26917	5.99
SPIMP01g0005510	SPIMPch01	460029	466233	5'-adenylylsulfate reductase-like 5	Solyc01g005600	cis	SPIMPch01	108601-1190561	72	SV00013,SV00014,SV00018,SV00021,SV00023,SV00024,SV00027,SV00028,SV00031,SV00032,SV00034,SV00035,SV00036,SV00039,SV00044,SV00048,SV00049,SV00050,SV00055,SV00062,SV00064,SV00066,SV00067,SV00068,SV00069,SV00070,SV00071,SV00072,SV00073,SV00074,SV00079,SV00088,SV00091,SV00102,SV00105,SV00106,SV00110,SV00113,SV00117,SV00120,SV00121,SV00122,SV00123,SV00127,SV00128,SV00147,SV00150,SV00151,SV00152,SV00155…	SV00110	18.739
SPIMP01g0005510	SPIMPch01	460029	466233	5'-adenylylsulfate reductase-like 5	Solyc01g005600	trans	SPIMPch06	33351585-36641627	19	SV47161,SV47162,SV47175,SV47177,SV47178,SV47180,SV47201,SV47306,SV47308,SV47325,SV47338,SV47339,SV47354,SV47436,SV47447,SV47595,SV47677,SV47835,SV47836	SV47178	6.298
SPIMP01g0005510	SPIMPch01	460029	466233	5'-adenylylsulfate reductase-like 5	Solyc01g005600	trans	SPIMPch09	2248725-6448172	13	SV67207,SV67278,SV67568,SV67597,SV67598,SV67603,SV67609,SV67614,SV67619,SV67638,SV67760,SV67798,SV68044	SV67609	7.006
SPIMP01g0005620	SPIMPch01	545381	552437	Pentatricopeptide repeat-containing protein, putative	Solyc01g005790	cis	SPIMPch01	544759-1063786	12	SV00117,SV00120,SV00123,SV00127,SV00128,SV00151,SV00158,SV00161,SV00172,SV00186,SV00192,SV00193	SV00120	6.574
SPIMP01g0005650	SPIMPch01	575482	579957	Protein MAK16 homolog	Solyc01g005810	cis	SPIMPch01	108601-1190649	57	SV00013,SV00014,SV00018,SV00021,SV00023,SV00027,SV00032,SV00035,SV00044,SV00062,SV00068,SV00071,SV00079,SV00103,SV00106,SV00113,SV00117,SV00120,SV00122,SV00123,SV00127,SV00128,SV00147,SV00150,SV00151,SV00153,SV00155,SV00157,SV00158,SV00161,SV00163,SV00164,SV00167,SV00168,SV00171,SV00172,SV00173,SV00174,SV00175,SV00176,SV00178,SV00180,SV00182,SV00183,SV00186,SV00188,SV00189,SV00192,SV00193,SV00194…	SV00167	16.831
SPIMP01g0005660	SPIMPch01	583628	586973	Serine/arginine rich splicing factor, putative	Solyc01g005820	trans	SPIMPch10	46504734-50095983	8	SV77304,SV77329,SV77362,SV77437,SV77566,SV77653,SV77861,SV77871	SV77362	5.649
SPIMP01g0005870	SPIMPch01	711435	718034	GPI mannosyltransferase 2	Solyc01g006000	cis	SPIMPch01	103310-1102426	80	SV00011,SV00013,SV00014,SV00018,SV00021,SV00023,SV00024,SV00025,SV00027,SV00028,SV00029,SV00031,SV00032,SV00034,SV00035,SV00036,SV00038,SV00039,SV00041,SV00044,SV00048,SV00049,SV00050,SV00055,SV00062,SV00064,SV00066,SV00067,SV00068,SV00069,SV00070,SV00071,SV00074,SV00079,SV00088,SV00091,SV00094,SV00102,SV00105,SV00106,SV00110,SV00113,SV00117,SV00120,SV00121,SV00122,SV00123,SV00127,SV00128,SV00147…	SV00120	17.899
SPIMP01g0005870	SPIMPch01	711435	718034	GPI mannosyltransferase 2	Solyc01g006000	trans	SPIMPch01	74276311-74845588	16	SV08694,SV08703,SV08704,SV08712,SV08736,SV08737,SV08739,SV08766,SV08777,SV08779,SV08780,SV08787,SV08790,SV08795,SV08800,SV08802	SV08703	7.109
SPIMP01g0005870	SPIMPch01	711435	718034	GPI mannosyltransferase 2	Solyc01g006000	trans	SPIMPch06	31962434-36034197	38	SV46919,SV46934,SV46972,SV46989,SV47003,SV47042,SV47075,SV47201,SV47255,SV47308,SV47325,SV47334,SV47339,SV47354,SV47398,SV47420,SV47447,SV47470,SV47471,SV47484,SV47485,SV47495,SV47504,SV47527,SV47533,SV47595,SV47617,SV47632,SV47645,SV47646,SV47654,SV47666,SV47677,SV47680,SV47683,SV47689,SV47693,SV47701	SV47701	7.423
SPIMP01g0005870	SPIMPch01	711435	718034	GPI mannosyltransferase 2	Solyc01g006000	trans	SPIMPch07	58474311-62135386	45	SV57454,SV57480,SV57495,SV57496,SV57502,SV57506,SV57517,SV57539,SV57541,SV57572,SV57579,SV57603,SV57892,SV57912,SV57913,SV57914,SV57926,SV57929,SV57930,SV57933,SV57937,SV57938,SV57940,SV57945,SV57948,SV57956,SV57959,SV57962,SV57963,SV57966,SV57970,SV57986,SV57988,SV57989,SV57991,SV58011,SV58014,SV58020,SV58026,SV58032,SV58037,SV58038,SV58052,SV58068,SV58207	SV57930	10.821
SPIMP01g0005870	SPIMPch01	711435	718034	GPI mannosyltransferase 2	Solyc01g006000	trans	SPIMPch09	68485471-69456166	3	SV72620,SV72627,SV72818	SV72818	5.804
SPIMP01g0005990	SPIMPch01	833631	837993	protein EMBRYO SAC DEVELOPMENT ARREST 3, chloroplastic-like	NA	cis	SPIMPch01	108601-1063786	47	SV00013,SV00021,SV00024,SV00027,SV00032,SV00035,SV00036,SV00048,SV00050,SV00055,SV00062,SV00066,SV00067,SV00068,SV00069,SV00070,SV00071,SV00106,SV00110,SV00113,SV00117,SV00120,SV00121,SV00122,SV00123,SV00127,SV00128,SV00147,SV00150,SV00151,SV00157,SV00158,SV00161,SV00163,SV00164,SV00167,SV00171,SV00172,SV00174,SV00175,SV00176,SV00178,SV00180,SV00182,SV00186,SV00192,SV00193	SV00120	9.782
SPIMP01g0005990	SPIMPch01	833631	837993	protein EMBRYO SAC DEVELOPMENT ARREST 3, chloroplastic-like	NA	trans	SPIMPch06	34585292-36034197	3	SV47369,SV47533,SV47701	SV47533	5.286
SPIMP01g0006060	SPIMPch01	868347	876230	E3 ubiquitin-protein ligase SINAT2-like	Solyc01g006190	cis	SPIMPch01	117661-1066358	39	SV00014,SV00018,SV00021,SV00023,SV00027,SV00032,SV00035,SV00036,SV00039,SV00048,SV00062,SV00071,SV00079,SV00105,SV00106,SV00110,SV00113,SV00117,SV00120,SV00121,SV00122,SV00123,SV00127,SV00128,SV00151,SV00153,SV00157,SV00160,SV00161,SV00164,SV00167,SV00168,SV00173,SV00180,SV00182,SV00186,SV00192,SV00193,SV00195	SV00062	10.046
SPIMP01g0006120	SPIMPch01	911013	913584	F-box domain-containing protein	Solyc01g006250	trans	SPIMPch07	59282214-59779076	3	SV57620,SV57667,SV57685	SV57685	6.616
SPIMP01g0006280	SPIMPch01	1081567	1086813	Fatty acid desaturase	Solyc01g006430	cis	SPIMPch01	117661-1081260	25	SV00014,SV00023,SV00062,SV00113,SV00122,SV00127,SV00128,SV00147,SV00150,SV00152,SV00158,SV00161,SV00167,SV00171,SV00172,SV00174,SV00175,SV00176,SV00178,SV00186,SV00188,SV00192,SV00193,SV00195,SV00205	SV00174	9.53
SPIMP01g0006280	SPIMPch01	1081567	1086813	Fatty acid desaturase	Solyc01g006430	trans	SPIMPch05	65057312-66744111	37	SV43590,SV43648,SV43704,SV43713,SV43744,SV43745,SV43756,SV43766,SV43776,SV43796,SV43811,SV43816,SV43818,SV43823,SV43824,SV43826,SV43829,SV43839,SV43843,SV43850,SV43862,SV43864,SV43865,SV43871,SV43875,SV43884,SV43893,SV43897,SV43919,SV43930,SV43931,SV43933,SV43939,SV43940,SV43941,SV43942,SV43947	SV43826	8.405
SPIMP01g0006280	SPIMPch01	1081567	1086813	Fatty acid desaturase	Solyc01g006430	trans	SPIMPch06	31883477-35963909	20	SV46897,SV46922,SV46935,SV46982,SV47077,SV47123,SV47130,SV47182,SV47189,SV47337,SV47351,SV47428,SV47487,SV47511,SV47518,SV47541,SV47613,SV47658,SV47668,SV47677	SV47077	6.423
SPIMP01g0006300	SPIMPch01	1104264	1110800	Enoyl-[acyl-carrier-protein] reductase [NADH]	NA	trans	SPIMPch07	59147677-59783279	4	SV57587,SV57661,SV57667,SV57686	SV57661	5.329
SPIMP01g0006300	SPIMPch01	1104264	1110800	Enoyl-[acyl-carrier-protein] reductase [NADH]	NA	trans	SPIMPch08	2170259-2451013	10	SV59760,SV59769,SV59770,SV59778,SV59779,SV59780,SV59787,SV59800,SV59807,SV59818	SV59778	6.391
SPIMP01g0006320	SPIMPch01	1120167	1124525	Peptidase_S15 domain-containing protein	Solyc01g006480	cis	SPIMPch01	117661-1190561	39	SV00014,SV00018,SV00023,SV00062,SV00110,SV00113,SV00117,SV00120,SV00122,SV00123,SV00127,SV00128,SV00147,SV00150,SV00151,SV00152,SV00153,SV00155,SV00158,SV00161,SV00163,SV00164,SV00167,SV00171,SV00172,SV00173,SV00174,SV00175,SV00178,SV00182,SV00186,SV00188,SV00192,SV00193,SV00195,SV00199,SV00209,SV00221,SV00224	SV00209	11.448
SPIMP01g0006320	SPIMPch01	1120167	1124525	Peptidase_S15 domain-containing protein	Solyc01g006480	trans	SPIMPch05	261274-1767371	20	SV37791,SV37794,SV37795,SV37811,SV37826,SV37830,SV37861,SV37866,SV37872,SV37880,SV37882,SV37887,SV37891,SV37944,SV38002,SV38005,SV38028,SV38059,SV38067,SV38120	SV37872	6.751
SPIMP01g0006320	SPIMPch01	1120167	1124525	Peptidase_S15 domain-containing protein	Solyc01g006480	trans	SPIMPch06	17844172-19130583	4	SV45579,SV45663,SV45687,SV45693	SV45579	6.287
SPIMP01g0006350	SPIMPch01	1134909	1138860	Pentatricopeptide repeat-containing protein	Solyc01g006500	trans	SPIMPch06	28143166-28463519	3	SV46536,SV46555,SV46570	SV46555	5.322
SPIMP01g0006350	SPIMPch01	1134909	1138860	Pentatricopeptide repeat-containing protein	Solyc01g006500	trans	SPIMPch09	68743285-68956310	14	SV72668,SV72669,SV72670,SV72672,SV72684,SV72686,SV72687,SV72690,SV72699,SV72700,SV72703,SV72707,SV72708,SV72710	SV72684	8.972
SPIMP01g0006370	SPIMPch01	1139619	1143986	L-idonate dehydrogenase 3	Solyc01g006510	trans	SPIMPch05	66076983-66705924	13	SV43816,SV43834,SV43837,SV43839,SV43845,SV43850,SV43862,SV43879,SV43887,SV43888,SV43903,SV43930,SV43939	SV43862	6.246
SPIMP01g0006520	SPIMPch01	1362002	1365524	Subtilisin-like protease	Solyc01g006660	cis	SPIMPch01	1163617-1934225	46	SV00221,SV00228,SV00240,SV00242,SV00248,SV00249,SV00250,SV00251,SV00252,SV00255,SV00256,SV00258,SV00259,SV00260,SV00263,SV00264,SV00269,SV00270,SV00271,SV00275,SV00276,SV00282,SV00285,SV00286,SV00287,SV00288,SV00290,SV00294,SV00300,SV00303,SV00304,SV00306,SV00310,SV00312,SV00315,SV00316,SV00326,SV00339,SV00360,SV00361,SV00369,SV00372,SV00373,SV00391,SV00402,SV00410	SV00250	11.45
SPIMP01g0006520	SPIMPch01	1362002	1365524	Subtilisin-like protease	Solyc01g006660	trans	SPIMPch06	46309443-47304320	5	SV49921,SV49924,SV49927,SV49944,SV50126	SV50126	5.487
SPIMP01g0006520	SPIMPch01	1362002	1365524	Subtilisin-like protease	Solyc01g006660	trans	SPIMPch09	68683172-69176267	7	SV72656,SV72658,SV72662,SV72690,SV72731,SV72739,SV72754	SV72662	6.596
SPIMP01g0006530	SPIMPch01	1368950	1375369	JmjC domain-containing protein	Solyc01g006680	trans	SPIMPch05	59314978-59846283	4	SV42467,SV42476,SV42477,SV42535	SV42477	6.218
SPIMP01g0006560	SPIMPch01	1388069	1396071	protein downstream neighbor of Son	Solyc01g006700	trans	SPIMPch03	61831233-62007603	23	SV28941,SV28944,SV28945,SV28946,SV28947,SV28950,SV28951,SV28956,SV28959,SV28960,SV28963,SV28964,SV28970,SV28971,SV28973,SV28974,SV28975,SV28977,SV28980,SV28981,SV28983,SV28990,SV28991	SV28946	6.568
SPIMP01g0006610	SPIMPch01	1447089	1451518	Sucrose-phosphatase	Solyc01g006740	cis	SPIMPch01	1134032-2833605	58	SV00217,SV00240,SV00242,SV00248,SV00249,SV00250,SV00251,SV00252,SV00255,SV00256,SV00258,SV00259,SV00260,SV00263,SV00269,SV00271,SV00276,SV00280,SV00282,SV00285,SV00286,SV00287,SV00288,SV00290,SV00294,SV00297,SV00300,SV00303,SV00304,SV00306,SV00309,SV00310,SV00312,SV00314,SV00315,SV00316,SV00340,SV00354,SV00360,SV00361,SV00369,SV00373,SV00386,SV00388,SV00389,SV00391,SV00402,SV00404,SV00407,SV00408…	SV00276	9.039
SPIMP01g0006610	SPIMPch01	1447089	1451518	Sucrose-phosphatase	Solyc01g006740	trans	SPIMPch03	1383466-1603957	3	SV20994,SV21032,SV21046	SV21032	5.278
SPIMP01g0006610	SPIMPch01	1447089	1451518	Sucrose-phosphatase	Solyc01g006740	trans	SPIMPch07	62536008-63580643	52	SV58298,SV58300,SV58301,SV58302,SV58304,SV58305,SV58306,SV58307,SV58310,SV58319,SV58326,SV58327,SV58329,SV58331,SV58333,SV58343,SV58346,SV58350,SV58356,SV58364,SV58365,SV58366,SV58367,SV58373,SV58374,SV58376,SV58379,SV58381,SV58382,SV58384,SV58385,SV58386,SV58388,SV58389,SV58390,SV58396,SV58398,SV58402,SV58415,SV58426,SV58431,SV58433,SV58435,SV58436,SV58437,SV58440,SV58443,SV58476,SV58497,SV58505…	SV58333	7.403
SPIMP01g0006690	SPIMPch01	1510700	1515420	TPX2 domain-containing protein	Solyc01g006830	trans	SPIMPch01	69216462-73588971	5	SV07911,SV08059,SV08304,SV08401,SV08559	SV08401	6.465
SPIMP01g0006690	SPIMPch01	1510700	1515420	TPX2 domain-containing protein	Solyc01g006830	trans	SPIMPch02	44583870-44587887	3	SV18586,SV18587,SV18588	SV18587	6.029
SPIMP01g0006690	SPIMPch01	1510700	1515420	TPX2 domain-containing protein	Solyc01g006830	trans	SPIMPch06	44249412-47481586	3	SV49547,SV49779,SV50161	SV49547	5.735
SPIMP01g0006690	SPIMPch01	1510700	1515420	TPX2 domain-containing protein	Solyc01g006830	trans	SPIMPch07	1229235-1492337	3	SV50816,SV50856,SV50871	SV50856	5.572
SPIMP01g0006690	SPIMPch01	1510700	1515420	TPX2 domain-containing protein	Solyc01g006830	trans	SPIMPch07	26058342-26549018	3	SV53724,SV53757,SV53763	SV53757	5.71
SPIMP01g0006690	SPIMPch01	1510700	1515420	TPX2 domain-containing protein	Solyc01g006830	trans	SPIMPch07	34464538-36907347	4	SV54519,SV54645,SV54685,SV54720	SV54685	6.874
SPIMP01g0006690	SPIMPch01	1510700	1515420	TPX2 domain-containing protein	Solyc01g006830	trans	SPIMPch07	42926659-47524779	6	SV55400,SV55413,SV55675,SV55847,SV55919,SV55932	SV55932	6.115
SPIMP01g0006690	SPIMPch01	1510700	1515420	TPX2 domain-containing protein	Solyc01g006830	trans	SPIMPch07	50807806-55277443	20	SV56212,SV56258,SV56265,SV56335,SV56407,SV56455,SV56498,SV56506,SV56596,SV56613,SV56650,SV56671,SV56705,SV56706,SV56707,SV56713,SV56740,SV56770,SV56782,SV56829	SV56707	6.33
SPIMP01g0006690	SPIMPch01	1510700	1515420	TPX2 domain-containing protein	Solyc01g006830	trans	SPIMPch07	65194641-65648440	4	SV58855,SV58929,SV58935,SV58936	SV58855	6.443
SPIMP01g0006690	SPIMPch01	1510700	1515420	TPX2 domain-containing protein	Solyc01g006830	trans	SPIMPch08	100509-696741	3	SV59301,SV59347,SV59429	SV59301	5.529
SPIMP01g0006690	SPIMPch01	1510700	1515420	TPX2 domain-containing protein	Solyc01g006830	trans	SPIMPch11	827596-1155444	3	SV80651,SV80668,SV80705	SV80705	5.583
SPIMP01g0006720	SPIMPch01	1532654	1538658	Co-chaperone protein HscB	Solyc01g006860	cis	SPIMPch01	1417548-1495964	12	SV00276,SV00282,SV00285,SV00286,SV00287,SV00288,SV00294,SV00295,SV00297,SV00300,SV00301,SV00303	SV00288	6.811
SPIMP01g0006720	SPIMPch01	1532654	1538658	Co-chaperone protein HscB	Solyc01g006860	trans	SPIMPch09	68652987-68767744	3	SV72648,SV72652,SV72676	SV72652	5.95
SPIMP01g0006730	SPIMPch01	1541891	1550150	START domain-containing protein	Solyc01g006870	cis	SPIMPch01	1300788-3431081	62	SV00240,SV00242,SV00248,SV00249,SV00250,SV00251,SV00252,SV00255,SV00256,SV00258,SV00259,SV00260,SV00263,SV00269,SV00271,SV00275,SV00276,SV00282,SV00285,SV00286,SV00288,SV00290,SV00294,SV00297,SV00300,SV00301,SV00303,SV00304,SV00306,SV00309,SV00310,SV00311,SV00312,SV00314,SV00315,SV00316,SV00324,SV00332,SV00334,SV00338,SV00339,SV00340,SV00354,SV00355,SV00360,SV00361,SV00362,SV00369,SV00370,SV00373…	SV00355	11.178
SPIMP01g0006730	SPIMPch01	1541891	1550150	START domain-containing protein	Solyc01g006870	trans	SPIMPch01	85277216-86859500	6	SV10999,SV11309,SV11310,SV11326,SV11337,SV11345	SV11326	6.795
SPIMP01g0006810	SPIMPch01	1619554	1625852	RNA-binding protein	Solyc01g006930	cis	SPIMPch01	1306972-1997943	47	SV00242,SV00247,SV00249,SV00250,SV00251,SV00252,SV00255,SV00258,SV00259,SV00260,SV00263,SV00264,SV00269,SV00271,SV00275,SV00276,SV00282,SV00285,SV00286,SV00287,SV00288,SV00300,SV00303,SV00304,SV00310,SV00312,SV00314,SV00315,SV00316,SV00324,SV00332,SV00338,SV00340,SV00354,SV00360,SV00361,SV00369,SV00372,SV00373,SV00386,SV00388,SV00389,SV00391,SV00402,SV00407,SV00408,SV00426	SV00252	9.752
SPIMP01g0006810	SPIMPch01	1619554	1625852	RNA-binding protein	Solyc01g006930	trans	SPIMPch04	54265101-55353733	51	SV35186,SV35189,SV35194,SV35202,SV35204,SV35205,SV35207,SV35210,SV35219,SV35220,SV35221,SV35222,SV35237,SV35238,SV35242,SV35243,SV35244,SV35252,SV35255,SV35256,SV35259,SV35260,SV35263,SV35264,SV35265,SV35269,SV35272,SV35275,SV35276,SV35292,SV35293,SV35294,SV35298,SV35301,SV35302,SV35303,SV35305,SV35308,SV35313,SV35315,SV35316,SV35320,SV35327,SV35328,SV35330,SV35333,SV35337,SV35338,SV35340,SV35370…	SV35293	6.466
SPIMP01g0006840	SPIMPch01	1630581	1650174	trafficking protein particle complex subunit 8	Solyc01g006960	cis	SPIMPch01	1306972-1924381	30	SV00242,SV00255,SV00258,SV00259,SV00271,SV00276,SV00282,SV00285,SV00286,SV00287,SV00288,SV00290,SV00300,SV00303,SV00304,SV00306,SV00309,SV00312,SV00314,SV00315,SV00316,SV00324,SV00334,SV00338,SV00340,SV00354,SV00355,SV00360,SV00362,SV00407	SV00355	7.503
SPIMP01g0006870	SPIMPch01	1662357	1666351	malonyl CoA-acyl carrier protein transacylase	Solyc01g006980	cis	SPIMPch01	1370950-2755902	24	SV00269,SV00282,SV00285,SV00286,SV00300,SV00303,SV00304,SV00306,SV00309,SV00312,SV00314,SV00315,SV00316,SV00324,SV00334,SV00338,SV00340,SV00361,SV00362,SV00369,SV00425,SV00426,SV00565,SV00583	SV00334	7.533
SPIMP01g0006950	SPIMPch01	1705569	1710791	BTB/POZ domain-containing protein	Solyc01g007060	cis	SPIMPch01	1439141-3910944	20	SV00285,SV00294,SV00300,SV00303,SV00304,SV00309,SV00312,SV00314,SV00315,SV00316,SV00324,SV00326,SV00332,SV00334,SV00338,SV00339,SV00354,SV00361,SV00698,SV00803	SV00316	7.21
SPIMP01g0006960	SPIMPch01	1712487	1717812	BEL1-like homeodomain protein 1	Solyc01g007070	cis	SPIMPch01	1315100-1847582	24	SV00248,SV00258,SV00276,SV00290,SV00297,SV00300,SV00304,SV00306,SV00309,SV00310,SV00312,SV00314,SV00315,SV00316,SV00334,SV00354,SV00355,SV00360,SV00361,SV00362,SV00369,SV00373,SV00342,SV00356	SV00354	7.984
SPIMP01g0006960	SPIMPch01	1712487	1717812	BEL1-like homeodomain protein 1	Solyc01g007070	trans	SPIMPch08	3695228-4280635	14	SV60108,SV60116,SV60120,SV60122,SV60123,SV60136,SV60137,SV60187,SV60188,SV60215,SV60217,SV60225,SV60244,SV60257	SV60215	6.139
SPIMP01g0007010	SPIMPch01	1770880	1774284	LRAT domain-containing protein	Solyc01g007110	trans	SPIMPch02	53723776-54264358	5	SV20354,SV20434,SV20461,SV20465,SV20476	SV20434	5.955
SPIMP01g0007010	SPIMPch01	1770880	1774284	LRAT domain-containing protein	Solyc01g007110	trans	SPIMPch06	37770315-38704370	11	SV48093,SV48111,SV48129,SV48187,SV48221,SV48226,SV48231,SV48242,SV48263,SV48270,SV48331	SV48187	5.208
SPIMP01g0007030	SPIMPch01	1787781	1791838	Receptor-like kinase	Solyc01g007130	trans	SPIMPch03	892791-1432818	5	SV20877,SV20949,SV20950,SV20955,SV21001	SV20949	6.2
SPIMP01g0007030	SPIMPch01	1787781	1791838	Receptor-like kinase	Solyc01g007130	trans	SPIMPch06	45891997-47745560	3	SV49827,SV49947,SV50212	SV50212	6.244
SPIMP01g0007050	SPIMPch01	1818779	1828721	Coatomer subunit beta	Solyc01g007150	trans	SPIMPch01	3429003-3969296	4	SV00726,SV00747,SV00753,SV00815	SV00726	5.381
SPIMP01g0007150	SPIMPch01	1906424	1907059	LEA_2 domain-containing protein	Solyc01g007220	trans	SPIMPch01	5504877-5953969	8	SV01113,SV01125,SV01127,SV01130,SV01145,SV01191,SV01199,SV01201	SV01125	8.383
SPIMP01g0007150	SPIMPch01	1906424	1907059	LEA_2 domain-containing protein	Solyc01g007220	trans	SPIMPch07	11199072-12395097	3	SV52351,SV52419,SV52459	SV52459	5.807
SPIMP01g0007150	SPIMPch01	1906424	1907059	LEA_2 domain-containing protein	Solyc01g007220	trans	SPIMPch07	49485112-51576907	5	SV56103,SV56117,SV56170,SV56224,SV56298	SV56117	6.341
SPIMP01g0007150	SPIMPch01	1906424	1907059	LEA_2 domain-containing protein	Solyc01g007220	trans	SPIMPch07	53830345-55835411	7	SV56581,SV56714,SV56853,SV56887,SV56892,SV56895,SV56938	SV56938	9.339
SPIMP01g0007230	SPIMPch01	1956059	1960868	2-cys peroxiredoxin	NA	trans	SPIMPch01	34684752-35565546	3	SV04209,SV04230,SV04311	SV04311	8.112
SPIMP01g0007230	SPIMPch01	1956059	1960868	2-cys peroxiredoxin	NA	trans	SPIMPch01	72568227-73549636	5	SV08348,SV08380,SV08508,SV08546,SV08552	SV08348	7.5
SPIMP01g0007230	SPIMPch01	1956059	1960868	2-cys peroxiredoxin	NA	trans	SPIMPch02	42011457-44764534	4	SV18077,SV18388,SV18580,SV18619	SV18077	9.542
SPIMP01g0007230	SPIMPch01	1956059	1960868	2-cys peroxiredoxin	NA	trans	SPIMPch06	44249412-47745560	33	SV49547,SV49679,SV49758,SV49791,SV49845,SV49847,SV49880,SV49881,SV49896,SV49910,SV49928,SV49941,SV49942,SV49960,SV49970,SV49976,SV49982,SV49985,SV49986,SV49989,SV50001,SV50003,SV50010,SV50013,SV50014,SV50019,SV50068,SV50070,SV50082,SV50086,SV50090,SV50124,SV50212	SV49942	7.688
SPIMP01g0007230	SPIMPch01	1956059	1960868	2-cys peroxiredoxin	NA	trans	SPIMPch11	5492655-6036851	3	SV81563,SV81564,SV81675	SV81675	7.541
SPIMP01g0007290	SPIMPch01	1994649	2004664	Lipid droplet-associated hydrolase	Solyc01g007790	cis	SPIMPch01	1682111-3806360	106	SV00340,SV00373,SV00388,SV00391,SV00407,SV00411,SV00423,SV00424,SV00425,SV00426,SV00427,SV00428,SV00431,SV00432,SV00433,SV00434,SV00439,SV00441,SV00463,SV00464,SV00465,SV00466,SV00467,SV00468,SV00474,SV00475,SV00476,SV00479,SV00481,SV00482,SV00483,SV00484,SV00485,SV00486,SV00491,SV00500,SV00501,SV00509,SV00517,SV00519,SV00528,SV00530,SV00531,SV00532,SV00533,SV00534,SV00539,SV00541,SV00548,SV00549…	SV00441	11.661
SPIMP01g0007290	SPIMPch01	1994649	2004664	Lipid droplet-associated hydrolase	Solyc01g007790	trans	SPIMPch04	61100180-61131943	3	SV36562,SV36567,SV36576	SV36562	5.866
SPIMP01g0007370	SPIMPch01	2087254	2088513	Gb:AAF02129.1, putative	Solyc01g007870	trans	SPIMPch03	2050323-2337151	3	SV21141,SV21144,SV21222	SV21144	7.203
SPIMP01g0007370	SPIMPch01	2087254	2088513	Gb:AAF02129.1, putative	Solyc01g007870	trans	SPIMPch07	64402728-65013265	3	SV58704,SV58813,SV58818	SV58818	5.53
SPIMP01g0007370	SPIMPch01	2087254	2088513	Gb:AAF02129.1, putative	Solyc01g007870	trans	SPIMPch09	62646676-63455668	4	SV71400,SV71417,SV71449,SV71527	SV71417	5.497
SPIMP01g0007380	SPIMPch01	2095606	2109890	Protein accumulation and replication of chloroplasts 3	Solyc01g007880	cis	SPIMPch01	1527320-4088332	128	SV00309,SV00312,SV00314,SV00315,SV00316,SV00324,SV00334,SV00338,SV00340,SV00354,SV00355,SV00386,SV00388,SV00389,SV00402,SV00407,SV00408,SV00411,SV00423,SV00424,SV00425,SV00426,SV00427,SV00428,SV00430,SV00432,SV00433,SV00434,SV00439,SV00441,SV00443,SV00445,SV00449,SV00451,SV00454,SV00463,SV00464,SV00465,SV00467,SV00474,SV00479,SV00481,SV00482,SV00483,SV00484,SV00500,SV00509,SV00517,SV00519,SV00526…	SV00433	13.167
SPIMP01g0007380	SPIMPch01	2095606	2109890	Protein accumulation and replication of chloroplasts 3	Solyc01g007880	trans	SPIMPch08	61308365-61475785	4	SV65752,SV65753,SV65763,SV65788	SV65752	5.865
SPIMP01g0007400	SPIMPch01	2113801	2122630	C2H2-type domain-containing protein	Solyc01g007890	cis	SPIMPch01	1924381-3431081	68	SV00407,SV00411,SV00426,SV00427,SV00428,SV00430,SV00432,SV00433,SV00439,SV00441,SV00454,SV00463,SV00465,SV00474,SV00479,SV00481,SV00482,SV00483,SV00484,SV00500,SV00501,SV00509,SV00517,SV00519,SV00528,SV00530,SV00531,SV00532,SV00533,SV00534,SV00536,SV00537,SV00539,SV00541,SV00548,SV00549,SV00554,SV00555,SV00556,SV00557,SV00558,SV00559,SV00561,SV00562,SV00563,SV00565,SV00566,SV00569,SV00570,SV00572…	SV00534	10.129
SPIMP01g0007440	SPIMPch01	2166373	2169613	Isochorismatase domain-containing protein	Solyc01g007920	trans	SPIMPch01	2243708-2296545	5	SV00475,SV00476,SV00485,SV00486,SV00491	SV00486	6.267
SPIMP01g0007440	SPIMPch01	2166373	2169613	Isochorismatase domain-containing protein	Solyc01g007920	trans	SPIMPch08	14133719-15182662	5	SV61014,SV61016,SV61036,SV61057,SV61089	SV61016	7.493
SPIMP01g0007440	SPIMPch01	2166373	2169613	Isochorismatase domain-containing protein	Solyc01g007920	trans	SPIMPch09	68726081-68935936	5	SV72662,SV72672,SV72684,SV72686,SV72705	SV72705	5.733
SPIMP01g0007440	SPIMPch01	2166373	2169613	Isochorismatase domain-containing protein	Solyc01g007920	trans	SPIMPch11	53636093-55515135	5	SV85873,SV85876,SV86042,SV86082,SV86270	SV86082	6.214
SPIMP01g0007470	SPIMPch01	2187183	2195456	Peroxidase	Solyc01g007950	cis	SPIMPch01	1682111-3223569	86	SV00340,SV00388,SV00402,SV00407,SV00411,SV00424,SV00425,SV00426,SV00427,SV00428,SV00430,SV00432,SV00433,SV00434,SV00439,SV00441,SV00443,SV00458,SV00463,SV00464,SV00465,SV00466,SV00467,SV00468,SV00474,SV00475,SV00476,SV00479,SV00481,SV00482,SV00483,SV00484,SV00485,SV00486,SV00489,SV00491,SV00500,SV00509,SV00517,SV00519,SV00528,SV00530,SV00531,SV00532,SV00533,SV00534,SV00537,SV00539,SV00541,SV00548…	SV00479	14.368
SPIMP01g0007480	SPIMPch01	2201072	2226024	Cysteine-rich receptor-like protein kinase	Solyc01g007960	cis	SPIMPch01	1682111-4152856	141	SV00340,SV00407,SV00411,SV00423,SV00424,SV00425,SV00426,SV00427,SV00428,SV00430,SV00431,SV00432,SV00433,SV00434,SV00439,SV00441,SV00442,SV00445,SV00451,SV00454,SV00463,SV00464,SV00465,SV00466,SV00467,SV00468,SV00474,SV00475,SV00476,SV00477,SV00479,SV00481,SV00482,SV00483,SV00484,SV00485,SV00486,SV00489,SV00490,SV00491,SV00494,SV00496,SV00500,SV00505,SV00509,SV00517,SV00519,SV00520,SV00524,SV00525…	SV00517	28.519
SPIMP01g0007480	SPIMPch01	2201072	2226024	Cysteine-rich receptor-like protein kinase	Solyc01g007960	trans	SPIMPch05	59615336-60083205	5	SV42494,SV42554,SV42555,SV42559,SV42562	SV42555	9.098
SPIMP01g0007480	SPIMPch01	2201072	2226024	Cysteine-rich receptor-like protein kinase	Solyc01g007960	trans	SPIMPch12	1556429-2346996	4	SV86724,SV86895,SV86903,SV86920	SV86903	6.152
SPIMP01g0007490	SPIMPch01	2227284	2231487	ADP-ribosylation factor	Solyc01g008000	cis	SPIMPch01	1924381-4083853	119	SV00407,SV00411,SV00423,SV00424,SV00425,SV00426,SV00427,SV00428,SV00430,SV00432,SV00433,SV00434,SV00439,SV00441,SV00451,SV00454,SV00463,SV00464,SV00465,SV00466,SV00467,SV00468,SV00474,SV00475,SV00476,SV00477,SV00479,SV00481,SV00482,SV00483,SV00484,SV00485,SV00486,SV00500,SV00509,SV00517,SV00519,SV00528,SV00530,SV00531,SV00532,SV00533,SV00534,SV00537,SV00539,SV00541,SV00548,SV00549,SV00552,SV00554…	SV00465	14.126
SPIMP01g0007490	SPIMPch01	2227284	2231487	ADP-ribosylation factor	Solyc01g008000	trans	SPIMPch03	6016044-6260223	3	SV21981,SV22003,SV22028	SV21981	4.929
SPIMP01g0007490	SPIMPch01	2227284	2231487	ADP-ribosylation factor	Solyc01g008000	trans	SPIMPch12	2573357-2871379	3	SV86982,SV87001,SV87041	SV87001	5.029
SPIMP01g0007550	SPIMPch01	2264585	2271741	Alpha/Beta hydrolase fold containing protein	Solyc01g008070	cis	SPIMPch01	2005291-4263235	55	SV00427,SV00434,SV00465,SV00466,SV00467,SV00468,SV00475,SV00476,SV00479,SV00481,SV00483,SV00484,SV00491,SV00509,SV00519,SV00531,SV00541,SV00548,SV00549,SV00555,SV00556,SV00557,SV00561,SV00565,SV00566,SV00573,SV00575,SV00582,SV00585,SV00589,SV00590,SV00611,SV00618,SV00620,SV00621,SV00626,SV00642,SV00643,SV00657,SV00661,SV00662,SV00674,SV00676,SV00680,SV00751,SV00758,SV00780,SV00799,SV00800,SV00809…	SV00467	7.662
SPIMP01g0007580	SPIMPch01	2281736	2285607	Transferring glycosyl group transferase	Solyc01g008100	cis	SPIMPch01	1847582-4263235	99	SV00373,SV00391,SV00404,SV00407,SV00408,SV00411,SV00424,SV00425,SV00426,SV00427,SV00428,SV00432,SV00433,SV00434,SV00441,SV00463,SV00464,SV00465,SV00466,SV00467,SV00468,SV00474,SV00475,SV00476,SV00479,SV00481,SV00482,SV00483,SV00484,SV00485,SV00486,SV00489,SV00491,SV00500,SV00501,SV00509,SV00517,SV00519,SV00528,SV00530,SV00531,SV00533,SV00534,SV00537,SV00539,SV00541,SV00548,SV00549,SV00554,SV00555…	SV00549	13.327
SPIMP01g0007580	SPIMPch01	2281736	2285607	Transferring glycosyl group transferase	Solyc01g008100	trans	SPIMPch09	64566850-64995045	3	SV71771,SV71846,SV71871	SV71871	6.092
SPIMP01g0007630	SPIMPch01	2338661	2341702	protein kinase family protein	Solyc01g008140	cis	SPIMPch01	2017553-2727687	20	SV00433,SV00441,SV00458,SV00465,SV00479,SV00481,SV00501,SV00509,SV00517,SV00519,SV00528,SV00530,SV00531,SV00534,SV00541,SV00566,SV00575,SV00498,SV00522,SV00523	SV00498	9.465
SPIMP01g0007660	SPIMPch01	2355609	2356571	TPR_REGION domain-containing protein	Solyc01g008160	trans	SPIMPch01	41208256-44206066	5	SV04898,SV04991,SV05025,SV05103,SV05213	SV04991	5.288
SPIMP01g0007660	SPIMPch01	2355609	2356571	TPR_REGION domain-containing protein	Solyc01g008160	trans	SPIMPch01	50874435-54382841	8	SV05954,SV05958,SV05971,SV06166,SV06222,SV06271,SV06295,SV06396	SV06271	6.442
SPIMP01g0007660	SPIMPch01	2355609	2356571	TPR_REGION domain-containing protein	Solyc01g008160	trans	SPIMPch01	66401568-66812587	3	SV07610,SV07630,SV07686	SV07610	5.551
SPIMP01g0007660	SPIMPch01	2355609	2356571	TPR_REGION domain-containing protein	Solyc01g008160	trans	SPIMPch04	63123473-64652198	33	SV36941,SV36991,SV37006,SV37043,SV37050,SV37067,SV37068,SV37071,SV37072,SV37074,SV37075,SV37077,SV37078,SV37079,SV37082,SV37098,SV37129,SV37143,SV37163,SV37166,SV37173,SV37178,SV37180,SV37184,SV37190,SV37193,SV37200,SV37212,SV37220,SV37225,SV37256,SV37284,SV37290	SV37072	7.673
SPIMP01g0007700	SPIMPch01	2399241	2404249	UPF0664 stress-induced protein C29B12.11c-like	Solyc01g008220	cis	SPIMPch01	1476214-4293103	35	SV00297,SV00411,SV00428,SV00430,SV00432,SV00433,SV00439,SV00441,SV00465,SV00500,SV00509,SV00517,SV00519,SV00534,SV00541,SV00548,SV00549,SV00552,SV00554,SV00556,SV00557,SV00558,SV00559,SV00561,SV00563,SV00566,SV00569,SV00572,SV00573,SV00575,SV00576,SV00578,SV00582,SV00583,SV00894	SV00578	7.945
SPIMP01g0007700	SPIMPch01	2399241	2404249	UPF0664 stress-induced protein C29B12.11c-like	Solyc01g008220	trans	SPIMPch02	27159901-29295231	7	SV15571,SV15645,SV15690,SV15700,SV15709,SV15714,SV15815	SV15690	5.585
SPIMP01g0007760	SPIMPch01	2423759	2426553	Thioredoxin	Solyc01g008250	cis	SPIMPch01	2175645-4584860	16	SV00466,SV00467,SV00468,SV00475,SV00476,SV00486,SV00517,SV00519,SV00541,SV00549,SV00583,SV00781,SV00799,SV00882,SV00904,SV00958	SV00541	5.998
SPIMP01g0007780	SPIMPch01	2434660	2439181	Prefoldin subunit 5	Solyc01g008270	cis	SPIMPch01	2481518-2684921	3	SV00522,SV00523,SV00568	SV00522	5.629
SPIMP01g0007780	SPIMPch01	2434660	2439181	Prefoldin subunit 5	Solyc01g008270	trans	SPIMPch04	66574460-66959604	5	SV37693,SV37733,SV37734,SV37748,SV37753	SV37748	6.537
SPIMP01g0007790	SPIMPch01	2440460	2444299	Serine/threonine-protein phosphatase 2A activator	NA	cis	SPIMPch01	2008236-2788485	15	SV00428,SV00431,SV00432,SV00433,SV00439,SV00441,SV00474,SV00500,SV00517,SV00519,SV00528,SV00534,SV00558,SV00559,SV00586	SV00441	7.06
SPIMP01g0007790	SPIMPch01	2440460	2444299	Serine/threonine-protein phosphatase 2A activator	NA	trans	SPIMPch09	67274958-68069412	3	SV72348,SV72383,SV72523	SV72383	5.176
SPIMP01g0007790	SPIMPch01	2440460	2444299	Serine/threonine-protein phosphatase 2A activator	NA	trans	SPIMPch11	824325-858807	3	SV80649,SV80650,SV80658	SV80650	5.944
SPIMP01g0007800	SPIMPch01	2445415	2453727	Dihydroorotate dehydrogenase (quinone)	Solyc01g008290	cis	SPIMPch01	1835289-4152856	107	SV00372,SV00373,SV00388,SV00391,SV00407,SV00408,SV00411,SV00423,SV00424,SV00425,SV00426,SV00427,SV00428,SV00432,SV00433,SV00434,SV00439,SV00441,SV00443,SV00445,SV00458,SV00463,SV00464,SV00465,SV00466,SV00467,SV00468,SV00469,SV00474,SV00475,SV00476,SV00479,SV00481,SV00482,SV00483,SV00484,SV00485,SV00486,SV00491,SV00500,SV00501,SV00509,SV00517,SV00519,SV00528,SV00530,SV00531,SV00532,SV00533,SV00534…	SV00541	16.938
SPIMP01g0007800	SPIMPch01	2445415	2453727	Dihydroorotate dehydrogenase (quinone)	Solyc01g008290	trans	SPIMPch02	49476545-50278164	5	SV19476,SV19608,SV19616,SV19627,SV19630	SV19630	5.805
SPIMP01g0007800	SPIMPch01	2445415	2453727	Dihydroorotate dehydrogenase (quinone)	Solyc01g008290	trans	SPIMPch02	53045603-53709142	6	SV20165,SV20167,SV20179,SV20181,SV20219,SV20348	SV20219	5.983
SPIMP01g0007800	SPIMPch01	2445415	2453727	Dihydroorotate dehydrogenase (quinone)	Solyc01g008290	trans	SPIMPch11	53636093-54620772	5	SV85873,SV85875,SV86040,SV86042,SV86087	SV86087	8.193
SPIMP01g0007810	SPIMPch01	2454493	2455806	vinorine synthase-like	Solyc01g008300	cis	SPIMPch01	2119335-2543711	14	SV00451,SV00454,SV00463,SV00465,SV00481,SV00482,SV00490,SV00496,SV00517,SV00524,SV00526,SV00527,SV00536,SV00537	SV00454	8.072
SPIMP01g0007840	SPIMPch01	2471467	2496279	Unknown protein	Solyc01g008320	cis	SPIMPch01	2012053-2733057	36	SV00430,SV00432,SV00433,SV00451,SV00454,SV00463,SV00465,SV00481,SV00490,SV00496,SV00500,SV00526,SV00529,SV00530,SV00531,SV00533,SV00534,SV00549,SV00554,SV00555,SV00558,SV00561,SV00563,SV00566,SV00569,SV00572,SV00573,SV00576,SV00578,SV00498,SV00522,SV00523,SV00543,SV00544,SV00560,SV00568	SV00522	12.879
SPIMP01g0007840	SPIMPch01	2471467	2496279	Unknown protein	Solyc01g008320	trans	SPIMPch12	66924838-67066607	3	SV91927,SV91944,SV91945	SV91927	5.407
SPIMP01g0007850	SPIMPch01	2501245	2511208	Biotin carboxylase	Solyc01g008330	trans	SPIMPch03	61680394-61747513	16	SV28904,SV28905,SV28908,SV28909,SV28910,SV28911,SV28912,SV28913,SV28914,SV28915,SV28916,SV28917,SV28919,SV28922,SV28923,SV28924	SV28916	7.517
SPIMP01g0007860	SPIMPch01	2512159	2520093	50S ribosomal protein L19-like	Solyc01g008340	cis	SPIMPch01	2122680-2684921	12	SV00454,SV00524,SV00526,SV00527,SV00529,SV00543,SV00544,SV00560,SV00568,SV00498,SV00522,SV00523	SV00523	19.968
SPIMP01g0007870	SPIMPch01	2522761	2523141	J domain-containing protein	NA	trans	SPIMPch05	2357535-2426252	3	SV38248,SV38264,SV38265	SV38264	5.147
SPIMP01g0007890	SPIMPch01	2524654	2526607	RRM domain-containing protein	Solyc01g008360	cis	SPIMPch01	1672619-4596556	126	SV00335,SV00340,SV00402,SV00407,SV00411,SV00417,SV00423,SV00424,SV00425,SV00426,SV00427,SV00428,SV00430,SV00432,SV00433,SV00434,SV00439,SV00441,SV00442,SV00445,SV00451,SV00454,SV00463,SV00464,SV00465,SV00466,SV00467,SV00468,SV00474,SV00475,SV00476,SV00477,SV00479,SV00481,SV00482,SV00483,SV00484,SV00485,SV00486,SV00489,SV00490,SV00491,SV00496,SV00500,SV00505,SV00509,SV00517,SV00519,SV00520,SV00526…	SV00530	23.578
SPIMP01g0007900	SPIMPch01	2528090	2533819	26S proteasome non-ATPase regulatory subunit 7	Solyc01g008370	cis	SPIMPch01	1924381-3390835	21	SV00407,SV00430,SV00432,SV00433,SV00441,SV00445,SV00490,SV00519,SV00530,SV00533,SV00534,SV00539,SV00548,SV00556,SV00558,SV00561,SV00573,SV00575,SV00582,SV00583,SV00716	SV00583	6.888
SPIMP01g0007950	SPIMPch01	2566726	2573694	Protein DETOXIFICATION	Solyc01g008420	trans	SPIMPch04	4230431-7370448	11	SV30490,SV30600,SV30688,SV30696,SV30719,SV30779,SV30889,SV31007,SV31061,SV31094,SV31108	SV30889	5.816
SPIMP01g0008000	SPIMPch01	2609797	2616052	translocation protein sec62-like	Solyc01g008470	cis	SPIMPch01	1936811-3268057	56	SV00411,SV00423,SV00424,SV00428,SV00432,SV00433,SV00441,SV00443,SV00465,SV00474,SV00481,SV00482,SV00528,SV00530,SV00531,SV00533,SV00534,SV00554,SV00555,SV00556,SV00557,SV00558,SV00559,SV00561,SV00562,SV00563,SV00565,SV00566,SV00569,SV00570,SV00572,SV00573,SV00575,SV00576,SV00577,SV00578,SV00582,SV00586,SV00589,SV00590,SV00591,SV00598,SV00605,SV00606,SV00611,SV00618,SV00620,SV00621,SV00624,SV00675…	SV00569	9.757
SPIMP01g0008240	SPIMPch01	2832289	2835637	S2 self-incompatibility locus-linked pollen 3.2 protein	NA	trans	SPIMPch01	2251627-2733057	6	SV00479,SV00565,SV00569,SV00572,SV00576,SV00578	SV00569	5.999
SPIMP01g0008240	SPIMPch01	2832289	2835637	S2 self-incompatibility locus-linked pollen 3.2 protein	NA	trans	SPIMPch07	65648440-67306677	5	SV58936,SV58958,SV58979,SV59210,SV59253	SV58936	5.575
SPIMP01g0008260	SPIMPch01	2841863	2848032	Unknown protein	NA	cis	SPIMPch01	1936811-4596556	9	SV00411,SV00428,SV00559,SV00575,SV00577,SV00589,SV00590,SV00752,SV00961	SV00575	6.411
SPIMP01g0008260	SPIMPch01	2841863	2848032	Unknown protein	NA	trans	SPIMPch02	54629755-55564670	26	SV20532,SV20535,SV20536,SV20540,SV20548,SV20552,SV20553,SV20556,SV20557,SV20562,SV20566,SV20579,SV20584,SV20585,SV20593,SV20610,SV20611,SV20614,SV20632,SV20641,SV20655,SV20656,SV20663,SV20672,SV20673,SV20691	SV20557	6.614
SPIMP01g0008270	SPIMPch01	2842338	2847322	Holliday junction resolvase MOC1, chloroplastic	NA	cis	SPIMPch01	1847582-4886906	83	SV00373,SV00407,SV00410,SV00411,SV00423,SV00424,SV00425,SV00426,SV00427,SV00428,SV00430,SV00432,SV00433,SV00434,SV00439,SV00441,SV00443,SV00458,SV00474,SV00501,SV00517,SV00530,SV00531,SV00532,SV00533,SV00534,SV00539,SV00541,SV00548,SV00549,SV00554,SV00555,SV00556,SV00557,SV00558,SV00559,SV00561,SV00563,SV00565,SV00566,SV00569,SV00570,SV00572,SV00573,SV00575,SV00576,SV00577,SV00578,SV00582,SV00583…	SV00591	12.869
SPIMP01g0008270	SPIMPch01	2842338	2847322	Holliday junction resolvase MOC1, chloroplastic	NA	trans	SPIMPch02	54629755-55564670	18	SV20532,SV20534,SV20535,SV20536,SV20546,SV20552,SV20557,SV20562,SV20579,SV20584,SV20610,SV20623,SV20632,SV20633,SV20645,SV20655,SV20656,SV20691	SV20532	6.751
SPIMP01g0008270	SPIMPch01	2842338	2847322	Holliday junction resolvase MOC1, chloroplastic	NA	trans	SPIMPch12	62227851-63330006	3	SV90959,SV91144,SV91148	SV91148	5.444
SPIMP01g0008280	SPIMPch01	2850870	2859475	mannan endo-1,4-beta-mannosidase 4-like	Solyc01g008710	trans	SPIMPch06	38101429-38887517	4	SV48161,SV48211,SV48345,SV48381	SV48211	5.657
SPIMP01g0008280	SPIMPch01	2850870	2859475	mannan endo-1,4-beta-mannosidase 4-like	Solyc01g008710	trans	SPIMPch06	46280624-47030483	7	SV49910,SV49942,SV49975,SV49976,SV49985,SV49986,SV50082	SV49975	5.54
SPIMP01g0008280	SPIMPch01	2850870	2859475	mannan endo-1,4-beta-mannosidase 4-like	Solyc01g008710	trans	SPIMPch11	53496008-53748706	5	SV85848,SV85849,SV85852,SV85857,SV85895	SV85848	5.296
SPIMP01g0008330	SPIMPch01	2886203	2890465	mediator-associated protein 2-like	Solyc01g008760	trans	SPIMPch01	2960967-3268057	4	SV00615,SV00616,SV00642,SV00675	SV00616	5.253
SPIMP01g0008330	SPIMPch01	2886203	2890465	mediator-associated protein 2-like	Solyc01g008760	trans	SPIMPch09	67289443-69809172	5	SV72350,SV72476,SV72524,SV72873,SV72886	SV72873	5.626
SPIMP01g0008340	SPIMPch01	2893527	2912145	Rho GTPase-activating protein 7	Solyc01g008770	cis	SPIMPch01	2017553-3669637	27	SV00433,SV00483,SV00484,SV00559,SV00566,SV00598,SV00607,SV00610,SV00611,SV00626,SV00643,SV00644,SV00657,SV00660,SV00662,SV00665,SV00674,SV00675,SV00682,SV00692,SV00697,SV00710,SV00714,SV00715,SV00720,SV00730,SV00747	SV00710	7.671
SPIMP01g0008360	SPIMPch01	2922987	2927730	Non-specific phospholipase	Solyc01g008790	cis	SPIMPch01	2920250-4729099	30	SV00611,SV00618,SV00620,SV00621,SV00626,SV00642,SV00660,SV00661,SV00664,SV00665,SV00676,SV00682,SV00687,SV00692,SV00697,SV00710,SV00715,SV00716,SV00720,SV00721,SV00729,SV00737,SV00743,SV00758,SV00763,SV00764,SV00769,SV00811,SV00838,SV00993	SV00811	8.207
SPIMP01g0008450	SPIMPch01	3042521	3049045	NAD(P)-bd_dom domain-containing protein	NA	cis	SPIMPch01	2890634-4048478	9	SV00605,SV00691,SV00697,SV00707,SV00716,SV00720,SV00728,SV00751,SV00838	SV00838	5.797
SPIMP01g0008460	SPIMPch01	3049310	3056641	phytochromobilin:ferredoxin oxidoreductase, chloroplastic	Solyc01g008930	cis	SPIMPch01	2998511-3059236	4	SV00627,SV00628,SV00634,SV00639	SV00628	8.213
SPIMP01g0008480	SPIMPch01	3060922	3064072	calmodulin	NA	trans	SPIMPch01	2005291-2965222	9	SV00427,SV00434,SV00443,SV00585,SV00589,SV00590,SV00608,SV00615,SV00616	SV00615	6.019
SPIMP01g0008490	SPIMPch01	3077139	3085727	Protein argonaute like	Solyc01g008960	trans	SPIMPch01	2920250-2980082	3	SV00611,SV00620,SV00621	SV00621	4.973
SPIMP01g0008510	SPIMPch01	3094027	3100064	BZIP domain-containing protein	Solyc01g008980	cis	SPIMPch01	2882974-3957528	18	SV00602,SV00607,SV00610,SV00611,SV00665,SV00676,SV00677,SV00682,SV00691,SV00692,SV00697,SV00701,SV00707,SV00710,SV00715,SV00730,SV00751,SV00811	SV00607	8.923
SPIMP01g0008510	SPIMPch01	3094027	3100064	BZIP domain-containing protein	Solyc01g008980	trans	SPIMPch07	58666010-60948891	4	SV57491,SV57521,SV57564,SV57951	SV57521	5.173
SPIMP01g0008510	SPIMPch01	3094027	3100064	BZIP domain-containing protein	Solyc01g008980	trans	SPIMPch08	60740810-61163815	4	SV65650,SV65653,SV65722,SV65723	SV65723	5.241
SPIMP01g0008520	SPIMPch01	3101868	3108430	THO complex subunit-like protein	Solyc01g008990	trans	SPIMPch08	4765924-6795289	6	SV60333,SV60406,SV60457,SV60459,SV60550,SV60591	SV60591	8.022
SPIMP01g0008520	SPIMPch01	3101868	3108430	THO complex subunit-like protein	Solyc01g008990	trans	SPIMPch08	35882722-36789539	3	SV62614,SV62669,SV62679	SV62669	6.56
SPIMP01g0008520	SPIMPch01	3101868	3108430	THO complex subunit-like protein	Solyc01g008990	trans	SPIMPch08	39531650-41089029	3	SV62910,SV63001,SV63048	SV63048	5.839
SPIMP01g0008520	SPIMPch01	3101868	3108430	THO complex subunit-like protein	Solyc01g008990	trans	SPIMPch08	52267755-57278193	8	SV64136,SV64250,SV64474,SV64553,SV64698,SV64868,SV64926,SV64929	SV64868	7.959
SPIMP01g0008540	SPIMPch01	3114969	3121229	4-diphosphocytidyl-2-C-methyl-D-erythritol kinase	Solyc01g009010	trans	SPIMPch01	3223569-3419815	6	SV00665,SV00675,SV00682,SV00700,SV00710,SV00720	SV00665	6.399
SPIMP01g0008550	SPIMPch01	3122544	3125040	Cysteine proteinase inhibitor	Solyc01g009020	cis	SPIMPch01	2175708-3446790	48	SV00467,SV00468,SV00598,SV00605,SV00606,SV00608,SV00609,SV00610,SV00611,SV00615,SV00616,SV00618,SV00620,SV00621,SV00624,SV00626,SV00642,SV00643,SV00644,SV00657,SV00660,SV00661,SV00662,SV00664,SV00665,SV00674,SV00675,SV00676,SV00677,SV00680,SV00682,SV00687,SV00688,SV00689,SV00691,SV00692,SV00697,SV00700,SV00701,SV00707,SV00710,SV00714,SV00715,SV00716,SV00720,SV00721,SV00728,SV00730	SV00665	10.374
SPIMP01g0008550	SPIMPch01	3122544	3125040	Cysteine proteinase inhibitor	Solyc01g009020	trans	SPIMPch04	22557175-23977967	5	SV32386,SV32390,SV32425,SV32508,SV32509	SV32509	6.868
SPIMP01g0008550	SPIMPch01	3122544	3125040	Cysteine proteinase inhibitor	Solyc01g009020	trans	SPIMPch09	66015748-68022793	4	SV72086,SV72307,SV72316,SV72506	SV72506	5.302
SPIMP01g0008560	SPIMPch01	3126887	3140123	protein DGS1, mitochondrial	Solyc01g009030	cis	SPIMPch01	2920250-3268057	9	SV00611,SV00620,SV00621,SV00626,SV00642,SV00660,SV00664,SV00665,SV00675	SV00664	6.71
SPIMP01g0008600	SPIMPch01	3168282	3175683	BTB-POZ and MATH domain protein	Solyc01g009060	cis	SPIMPch01	1340777-4300233	106	SV00260,SV00290,SV00297,SV00304,SV00306,SV00310,SV00312,SV00314,SV00315,SV00316,SV00334,SV00338,SV00354,SV00355,SV00361,SV00369,SV00373,SV00386,SV00388,SV00389,SV00391,SV00399,SV00404,SV00411,SV00427,SV00433,SV00434,SV00441,SV00443,SV00445,SV00458,SV00466,SV00468,SV00475,SV00476,SV00479,SV00485,SV00486,SV00489,SV00491,SV00501,SV00548,SV00552,SV00554,SV00556,SV00558,SV00559,SV00561,SV00565,SV00566…	SV00559	8.281
SPIMP01g0008600	SPIMPch01	3168282	3175683	BTB-POZ and MATH domain protein	Solyc01g009060	trans	SPIMPch12	1681137-2424562	21	SV86746,SV86757,SV86765,SV86769,SV86771,SV86772,SV86782,SV86784,SV86800,SV86801,SV86804,SV86841,SV86845,SV86848,SV86851,SV86852,SV86863,SV86864,SV86920,SV86922,SV86932	SV86845	6.288
SPIMP01g0008610	SPIMPch01	3175851	3182944	Transcription factor gamyb	Solyc01g009070	cis	SPIMPch01	1936811-4152856	55	SV00411,SV00467,SV00468,SV00549,SV00583,SV00596,SV00598,SV00605,SV00606,SV00608,SV00609,SV00610,SV00611,SV00615,SV00618,SV00620,SV00621,SV00624,SV00626,SV00642,SV00643,SV00657,SV00660,SV00661,SV00662,SV00665,SV00674,SV00675,SV00676,SV00680,SV00682,SV00691,SV00692,SV00697,SV00700,SV00701,SV00707,SV00710,SV00715,SV00716,SV00720,SV00721,SV00728,SV00751,SV00758,SV00762,SV00800,SV00809,SV00835,SV00850…	SV00657	10.248
SPIMP01g0008670	SPIMPch01	3223685	3243718	Histone deacetylase domain-containing protein	Solyc01g009120	cis	SPIMPch01	2383968-3235363	4	SV00505,SV00564,SV00631,SV00668	SV00668	6.395
SPIMP01g0008670	SPIMPch01	3223685	3243718	Histone deacetylase domain-containing protein	Solyc01g009120	trans	SPIMPch04	63911489-63947484	3	SV37120,SV37129,SV37131	SV37129	6.211
SPIMP01g0008670	SPIMPch01	3223685	3243718	Histone deacetylase domain-containing protein	Solyc01g009120	trans	SPIMPch05	2701119-2731049	5	SV38328,SV38330,SV38331,SV38333,SV38334	SV38328	6.591
SPIMP01g0008670	SPIMPch01	3223685	3243718	Histone deacetylase domain-containing protein	Solyc01g009120	trans	SPIMPch05	66086657-66282159	3	SV43817,SV43860,SV43861	SV43817	5.627
SPIMP01g0008730	SPIMPch01	3326137	3332365	5-methyltetrahydropteroyltriglutamate--homocysteine methyltransferase	Solyc01g009180	cis	SPIMPch01	3322227-4743624	6	SV00697,SV00710,SV00715,SV00720,SV00730,SV00996	SV00715	5.287
SPIMP01g0008810	SPIMPch01	3376692	3377162	Gb|AAF02136.1	Solyc01g009250	cis	SPIMPch01	1337648-4048478	30	SV00258,SV00304,SV00306,SV00312,SV00334,SV00361,SV00605,SV00615,SV00688,SV00689,SV00691,SV00692,SV00697,SV00698,SV00700,SV00701,SV00707,SV00710,SV00714,SV00715,SV00716,SV00720,SV00721,SV00728,SV00729,SV00730,SV00751,SV00811,SV00835,SV00838	SV00720	8.468
SPIMP01g0008880	SPIMPch01	3430218	3441732	Protein CLP1 homolog	Solyc01g009290	trans	SPIMPch01	4120861-4152856	4	SV00859,SV00865,SV00867,SV00868	SV00859	6.04
SPIMP01g0008900	SPIMPch01	3443102	3450968	Kinase	Solyc01g009300	cis	SPIMPch01	3223569-4742654	17	SV00665,SV00682,SV00688,SV00697,SV00707,SV00715,SV00716,SV00720,SV00728,SV00737,SV00745,SV00811,SV00858,SV00867,SV00980,SV00993,SV00994	SV00688	6.587
SPIMP01g0009180	SPIMPch01	4038410	4042796	protein phosphatase inhibitor 2-like	Solyc01g009610	trans	SPIMPch04	63780447-63797383	3	SV37097,SV37100,SV37101	SV37101	5.697
SPIMP01g0009300	SPIMPch01	4365656	4370105	Unknown protein	Solyc01g009750	cis	SPIMPch01	4266789-4365715	3	SV00890,SV00892,SV00910	SV00890	8.451
SPIMP01g0009330	SPIMPch01	4396132	4397855	WW domain-containing protein	Solyc01g009770	cis	SPIMPch01	3542859-4742654	20	SV00737,SV00848,SV00850,SV00851,SV00858,SV00859,SV00865,SV00867,SV00868,SV00882,SV00885,SV00896,SV00912,SV00913,SV00914,SV00915,SV00923,SV00925,SV00934,SV00994	SV00923	9.275
SPIMP01g0009330	SPIMPch01	4396132	4397855	WW domain-containing protein	Solyc01g009770	trans	SPIMPch01	13324533-14845511	4	SV02234,SV02235,SV02395,SV02415	SV02235	6.606
SPIMP01g0009380	SPIMPch01	4510831	4517637	BAR domain-containing protein	Solyc01g009820	trans	SPIMPch04	2576153-4307982	3	SV30176,SV30509,SV30514	SV30509	5.187
SPIMP01g0009430	SPIMPch01	4620535	4623279	NAC domain-containing protein	Solyc01g009860	trans	SPIMPch03	62016975-62190387	13	SV28994,SV28997,SV28998,SV29002,SV29003,SV29004,SV29006,SV29009,SV29012,SV29013,SV29014,SV29015,SV29020	SV29013	6.371
SPIMP01g0009430	SPIMPch01	4620535	4623279	NAC domain-containing protein	Solyc01g009860	trans	SPIMPch05	966081-1417909	9	SV37942,SV37946,SV37954,SV37958,SV38019,SV38020,SV38025,SV38033,SV38038	SV38038	6.214
SPIMP01g0009550	SPIMPch01	4809253	4813133	Amidohydro-rel domain-containing protein	Solyc01g009970	trans	SPIMPch03	5582278-7240130	3	SV21886,SV22049,SV22085	SV22049	5.713
SPIMP01g0009550	SPIMPch01	4809253	4813133	Amidohydro-rel domain-containing protein	Solyc01g009970	trans	SPIMPch03	55252279-59803422	20	SV27535,SV27550,SV27551,SV27576,SV27610,SV27611,SV27619,SV27620,SV27698,SV27728,SV27775,SV27776,SV27804,SV27921,SV27931,SV27955,SV27999,SV28022,SV28086,SV28514	SV27775	6.929
SPIMP01g0009600	SPIMPch01	4898140	4910175	protein kinase family protein	Solyc01g010030	cis	SPIMPch01	4623705-4919108	6	SV00967,SV00969,SV00980,SV00989,SV01008,SV01017	SV00967	6.001
SPIMP01g0009620	SPIMPch01	4923753	4927946	S-adenosylmethionine decarboxylase proenzyme	Solyc01g010050	cis	SPIMPch01	3299340-4919108	6	SV00688,SV00757,SV00891,SV00967,SV00968,SV01017	SV00968	5.632
SPIMP01g0009620	SPIMPch01	4923753	4927946	S-adenosylmethionine decarboxylase proenzyme	Solyc01g010050	trans	SPIMPch02	54233722-54276117	3	SV20463,SV20467,SV20479	SV20479	6.86
SPIMP01g0009630	SPIMPch01	4927561	4927983	uncharacterized protein LOC101261845	Solyc01g010060	cis	SPIMPch01	4218632-4922048	10	SV00884,SV00891,SV00967,SV00981,SV00996,SV01007,SV01008,SV01013,SV01017,SV01019	SV00981	7.156
SPIMP01g0009750	SPIMPch01	5226049	5230022	Act domain-containing protein acr4	Solyc01g010150	cis	SPIMPch01	5225515-5245947	4	SV01052,SV01054,SV01055,SV01056	SV01055	20.299
SPIMP01g0009810	SPIMPch01	5358028	5361128	Protein SPIRAL1	Solyc01g010270	trans	SPIMPch01	59057797-62116385	19	SV06895,SV06900,SV06903,SV06911,SV06925,SV06926,SV06931,SV06945,SV06971,SV06978,SV07001,SV07006,SV07010,SV07034,SV07051,SV07075,SV07093,SV07130,SV07148	SV07001	5.938
SPIMP01g0009820	SPIMPch01	5373741	5387042	Ureide permease	Solyc01g010280	cis	SPIMPch01	5327415-5435724	5	SV01080,SV01082,SV01083,SV01084,SV01097	SV01083	6.94
SPIMP01g0009820	SPIMPch01	5373741	5387042	Ureide permease	Solyc01g010280	trans	SPIMPch03	47152298-47320915	5	SV26075,SV26082,SV26099,SV26100,SV26102	SV26102	5.672
SPIMP01g0009840	SPIMPch01	5431937	5435747	PLASMODESMATA CALLOSE-BINDING PROTEIN 3-like	Solyc01g010310	cis	SPIMPch01	5058668-5448151	9	SV01029,SV01080,SV01082,SV01083,SV01084,SV01086,SV01088,SV01097,SV01100	SV01084	13.76
SPIMP01g0009840	SPIMPch01	5431937	5435747	PLASMODESMATA CALLOSE-BINDING PROTEIN 3-like	Solyc01g010310	trans	SPIMPch01	75078019-76129594	10	SV08850,SV08882,SV08913,SV08928,SV08977,SV08985,SV08986,SV08995,SV08996,SV09049	SV08995	6.361
SPIMP01g0010080	SPIMPch01	5902940	5908097	Mucin-like protein	Solyc01g010570	trans	SPIMPch01	84451943-88374574	10	SV10838,SV10911,SV11022,SV11269,SV11270,SV11271,SV11294,SV11295,SV11574,SV11670	SV11294	6.168
SPIMP01g0010240	SPIMPch01	6141073	6144637	Hypersensitive-induced response protein	Solyc01g010770	trans	SPIMPch02	34697915-35433338	5	SV16560,SV16564,SV16611,SV16618,SV16684	SV16611	6.067
SPIMP01g0010240	SPIMPch01	6141073	6144637	Hypersensitive-induced response protein	Solyc01g010770	trans	SPIMPch03	44790191-47515733	5	SV25812,SV25968,SV26020,SV26075,SV26128	SV25812	6.721
SPIMP01g0010240	SPIMPch01	6141073	6144637	Hypersensitive-induced response protein	Solyc01g010770	trans	SPIMPch07	62467245-62970996	5	SV58290,SV58326,SV58346,SV58389,SV58390	SV58346	5.215
SPIMP01g0010330	SPIMPch01	6776302	6783534	S-adenosyl-L-methionine-dependent methyltransferases superfamily protein	Solyc01g010870	trans	SPIMPch06	42338511-43873933	26	SV49154,SV49162,SV49163,SV49171,SV49195,SV49214,SV49250,SV49258,SV49269,SV49273,SV49274,SV49275,SV49279,SV49283,SV49284,SV49294,SV49303,SV49306,SV49310,SV49315,SV49316,SV49317,SV49318,SV49321,SV49335,SV49450	SV49283	6.918
SPIMP01g0010340	SPIMPch01	6785588	6790858	RING-CH-type domain-containing protein	Solyc01g010880	trans	SPIMPch08	19683484-22376388	3	SV61470,SV61615,SV61692	SV61470	6.444
SPIMP01g0010390	SPIMPch01	6953398	6959178	GOLD domain-containing protein	Solyc01g010940	trans	SPIMPch04	56167498-56217704	7	SV35529,SV35530,SV35532,SV35533,SV35536,SV35539,SV35542	SV35532	6.168
SPIMP01g0010390	SPIMPch01	6953398	6959178	GOLD domain-containing protein	Solyc01g010940	trans	SPIMPch06	44549761-45195121	3	SV49595,SV49655,SV49696	SV49696	5.312
SPIMP01g0010440	SPIMPch01	7069365	7073420	Argonaute family protein	Solyc01g010970	trans	SPIMPch02	39522953-40345009	3	SV17564,SV17744,SV17745	SV17564	5.662
SPIMP01g0010480	SPIMPch01	7330247	7332834	AIG1-type G domain-containing protein	NA	trans	SPIMPch07	247441-401461	3	SV50560,SV50604,SV50605	SV50605	5.44
SPIMP01g0010490	SPIMPch01	7457006	7457809	RING-type domain-containing protein	Solyc01g011030	trans	SPIMPch02	37859420-37932214	7	SV17236,SV17240,SV17243,SV17248,SV17252,SV17255,SV17256	SV17256	5.419
SPIMP01g0010490	SPIMPch01	7457006	7457809	RING-type domain-containing protein	Solyc01g011030	trans	SPIMPch11	398543-1246894	4	SV80583,SV80661,SV80680,SV80727	SV80661	7.094
SPIMP01g0010880	SPIMPch01	9273839	9284784	Protein of unknown function (DUF3755)	Solyc01g011350	trans	SPIMPch11	3568473-4044657	19	SV81172,SV81173,SV81174,SV81177,SV81189,SV81190,SV81194,SV81200,SV81204,SV81206,SV81211,SV81212,SV81213,SV81215,SV81239,SV81241,SV81243,SV81247,SV81262	SV81212	6.625
SPIMP01g0011170	SPIMPch01	10291016	10294080	Unknown protein	Solyc01g016460	trans	SPIMPch01	64800048-65489394	3	SV07414,SV07469,SV07497	SV07414	6.294
SPIMP01g0011680	SPIMPch01	12958153	12960500	ULP_PROTEASE domain-containing protein	NA	trans	SPIMPch01	324456-888138	3	SV00070,SV00172,SV00175	SV00070	5.502
SPIMP01g0011680	SPIMPch01	12958153	12960500	ULP_PROTEASE domain-containing protein	NA	trans	SPIMPch02	6314479-7715297	4	SV13713,SV13716,SV13808,SV13832	SV13713,SV13716	5.063
SPIMP01g0011680	SPIMPch01	12958153	12960500	ULP_PROTEASE domain-containing protein	NA	trans	SPIMPch02	32075839-33438491	3	SV16079,SV16263,SV16264	SV16263	5.254
SPIMP01g0011760	SPIMPch01	13162713	13169020	Nitrogen regulatory protein P-II-like protein	Solyc01g015000	trans	SPIMPch08	6443202-7728602	5	SV60552,SV60564,SV60590,SV60715,SV60716	SV60552	5.614
SPIMP01g0011760	SPIMPch01	13162713	13169020	Nitrogen regulatory protein P-II-like protein	Solyc01g015000	trans	SPIMPch08	14678201-18202442	4	SV61048,SV61191,SV61294,SV61330	SV61191	4.906
SPIMP01g0011760	SPIMPch01	13162713	13169020	Nitrogen regulatory protein P-II-like protein	Solyc01g015000	trans	SPIMPch08	23759854-26844933	9	SV61787,SV61818,SV61935,SV61936,SV61977,SV61978,SV61979,SV62007,SV62010	SV61818	5.71
SPIMP01g0011760	SPIMPch01	13162713	13169020	Nitrogen regulatory protein P-II-like protein	Solyc01g015000	trans	SPIMPch08	32494025-34227261	3	SV62384,SV62454,SV62501	SV62454	5.145
SPIMP01g0011760	SPIMPch01	13162713	13169020	Nitrogen regulatory protein P-II-like protein	Solyc01g015000	trans	SPIMPch08	50537120-54082841	6	SV63958,SV64053,SV64199,SV64222,SV64255,SV64421	SV64222	5.877
SPIMP01g0011910	SPIMPch01	14207908	14218802	zinc finger CCCH domain-containing protein 14-like	Solyc01g014850	trans	SPIMPch01	14314352-14849023	4	SV02366,SV02387,SV02403,SV02418	SV02366	5.068
SPIMP01g0011910	SPIMPch01	14207908	14218802	zinc finger CCCH domain-containing protein 14-like	Solyc01g014850	trans	SPIMPch02	34375319-36425710	7	SV16491,SV16820,SV16838,SV16851,SV16861,SV16906,SV16910	SV16906	6.066
SPIMP01g0012170	SPIMPch01	15521627	15531792	protein kinase family protein	Solyc01g014520	trans	SPIMPch01	8264147-9999302	4	SV01483,SV01627,SV01648,SV01700	SV01483	6.396
SPIMP01g0012170	SPIMPch01	15521627	15531792	protein kinase family protein	Solyc01g014520	trans	SPIMPch01	25563015-25631443	3	SV03410,SV03411,SV03415	SV03410	5.312
SPIMP01g0012170	SPIMPch01	15521627	15531792	protein kinase family protein	Solyc01g014520	trans	SPIMPch01	32552620-33735527	6	SV03957,SV03961,SV03980,SV04037,SV04062,SV04090	SV04037	6.613
SPIMP01g0012170	SPIMPch01	15521627	15531792	protein kinase family protein	Solyc01g014520	trans	SPIMPch01	55539204-58086499	6	SV06530,SV06548,SV06570,SV06649,SV06704,SV06791	SV06649	6.631
SPIMP01g0012170	SPIMPch01	15521627	15531792	protein kinase family protein	Solyc01g014520	trans	SPIMPch01	60419175-60450394	3	SV07017,SV07019,SV07021	SV07017	6.089
SPIMP01g0012170	SPIMPch01	15521627	15531792	protein kinase family protein	Solyc01g014520	trans	SPIMPch08	58774138-58871868	5	SV65238,SV65255,SV65256,SV65257,SV65262	SV65256	6.542
SPIMP01g0012180	SPIMPch01	15522237	15523212	G-type lectin S-receptor-like serine/threonine-protein kinase	Solyc01g014560	trans	SPIMPch01	6777912-9999302	4	SV01291,SV01483,SV01627,SV01700	SV01627	6.736
SPIMP01g0012180	SPIMPch01	15522237	15523212	G-type lectin S-receptor-like serine/threonine-protein kinase	Solyc01g014560	trans	SPIMPch01	32552620-33735527	5	SV03957,SV03980,SV04037,SV04062,SV04090	SV03957	7.113
SPIMP01g0012180	SPIMPch01	15522237	15523212	G-type lectin S-receptor-like serine/threonine-protein kinase	Solyc01g014560	trans	SPIMPch01	55539204-58446765	7	SV06530,SV06548,SV06570,SV06649,SV06704,SV06791,SV06834	SV06649	7.284
SPIMP01g0012180	SPIMPch01	15522237	15523212	G-type lectin S-receptor-like serine/threonine-protein kinase	Solyc01g014560	trans	SPIMPch01	60419175-60450394	3	SV07017,SV07019,SV07021	SV07017	6.613
SPIMP01g0012180	SPIMPch01	15522237	15523212	G-type lectin S-receptor-like serine/threonine-protein kinase	Solyc01g014560	trans	SPIMPch08	58774138-58899062	7	SV65238,SV65245,SV65255,SV65256,SV65257,SV65262,SV65268	SV65238	6.652
SPIMP01g0012350	SPIMPch01	17757232	17760099	IRK-interacting protein-like	Solyc01g014373	trans	SPIMPch02	37517287-37891146	3	SV17137,SV17199,SV17243	SV17137	5.953
SPIMP01g0012350	SPIMPch01	17757232	17760099	IRK-interacting protein-like	Solyc01g014373	trans	SPIMPch11	146864-1261590	6	SV80532,SV80568,SV80703,SV80707,SV80710,SV80730	SV80532	7.206
SPIMP01g0013370	SPIMPch01	23556464	23569855	Aldehyde dehydrogenase	Solyc01g011510	trans	SPIMPch01	69397451-72024275	8	SV07952,SV07954,SV07957,SV07966,SV08031,SV08202,SV08241,SV08247	SV08031	5.948
SPIMP01g0014010	SPIMPch01	26612649	26613035	hypothetical protein EJD97_003455	Solyc01g016970	trans	SPIMPch01	90039760-91385878	3	SV11983,SV12154,SV12261	SV12154	5.197
SPIMP01g0014010	SPIMPch01	26612649	26613035	hypothetical protein EJD97_003455	Solyc01g016970	trans	SPIMPch04	19530762-20307439	6	SV31980,SV31998,SV32044,SV32103,SV32123,SV32137	SV32137	5.257
SPIMP01g0014010	SPIMPch01	26612649	26613035	hypothetical protein EJD97_003455	Solyc01g016970	trans	SPIMPch04	50916337-52606169	6	SV34628,SV34649,SV34693,SV34765,SV34833,SV34914	SV34914	6.557
SPIMP01g0014010	SPIMPch01	26612649	26613035	hypothetical protein EJD97_003455	Solyc01g016970	trans	SPIMPch11	51706448-52876894	3	SV85456,SV85466,SV85692	SV85692	5.147
SPIMP01g0014820	SPIMPch01	31313159	31319005	Glycosyltransferases	Solyc01g020130	trans	SPIMPch09	29907576-30932601	3	SV69411,SV69437,SV69449	SV69449	5.049
SPIMP01g0014860	SPIMPch01	31364126	31364560	RING-CH-type domain-containing protein	Solyc01g020190	trans	SPIMPch08	58655630-58662520	4	SV65202,SV65203,SV65208,SV65209	SV65208	6.283
SPIMP01g0014960	SPIMPch01	32856139	32870536	Pentatricopeptide repeat-containing protein	Solyc01g020340	trans	SPIMPch03	61356270-61596848	17	SV28843,SV28844,SV28847,SV28849,SV28851,SV28853,SV28860,SV28861,SV28864,SV28869,SV28871,SV28876,SV28888,SV28889,SV28890,SV28891,SV28892	SV28847	7.268
SPIMP01g0015450	SPIMPch01	36181698	36194978	WD_REPEATS_REGION domain-containing protein	NA	trans	SPIMPch06	9379004-10884608	3	SV45049,SV45131,SV45149	SV45149	6.032
SPIMP01g0015700	SPIMPch01	36820124	36823457	Inositol-1,4,5-trisphosphate 5-phosphatase	Solyc01g033990	trans	SPIMPch12	63802965-64849440	3	SV91246,SV91434,SV91435	SV91435	5.508
SPIMP01g0015810	SPIMPch01	37471167	37473913	Unknown protein	NA	trans	SPIMPch02	36008229-36080965	4	SV16806,SV16816,SV16828,SV16830	SV16806	8.676
SPIMP01g0016030	SPIMPch01	40722768	40734013	TATA-box-binding protein	Solyc01g028930	trans	SPIMPch06	38727207-40209818	12	SV48345,SV48346,SV48361,SV48435,SV48654,SV48657,SV48661,SV48663,SV48672,SV48675,SV48677,SV48679	SV48346	5.516
SPIMP01g0016310	SPIMPch01	43766080	43768653	RBR-type E3 ubiquitin transferase	Solyc01g044350	trans	SPIMPch01	74880894-75647018	3	SV08810,SV08868,SV08964	SV08810	6.028
SPIMP01g0016310	SPIMPch01	43766080	43768653	RBR-type E3 ubiquitin transferase	Solyc01g044350	trans	SPIMPch11	1012058-1663318	6	SV80680,SV80701,SV80707,SV80710,SV80730,SV80802	SV80730	7.853
SPIMP01g0017130	SPIMPch01	48362690	48364385	Unknown protein	Solyc01g150131	trans	SPIMPch04	7794557-11994659	32	SV31175,SV31226,SV31230,SV31231,SV31235,SV31239,SV31247,SV31248,SV31263,SV31268,SV31283,SV31288,SV31301,SV31319,SV31321,SV31328,SV31331,SV31339,SV31348,SV31357,SV31398,SV31399,SV31401,SV31402,SV31448,SV31450,SV31459,SV31463,SV31468,SV31469,SV31470,SV31477	SV31339	6.141
SPIMP01g0017210	SPIMPch01	48872888	48875303	Unknown protein	Solyc01g050045	trans	SPIMPch03	873599-1153471	3	SV20870,SV20895,SV20951	SV20870	5.543
SPIMP01g0017700	SPIMPch01	53566962	53582236	Protein kinase, putative	Solyc01g056690	trans	SPIMPch01	32552620-33735527	4	SV03957,SV03961,SV03980,SV04090	SV03980	6.396
SPIMP01g0017700	SPIMPch01	53566962	53582236	Protein kinase, putative	Solyc01g056690	trans	SPIMPch01	55979025-57376361	3	SV06570,SV06649,SV06704	SV06704	5.793
SPIMP01g0018130	SPIMPch01	55386837	55399959	SAM domain-containing protein	Solyc01g056990	trans	SPIMPch06	34613127-34937760	3	SV47380,SV47382,SV47436	SV47382	5.272
SPIMP01g0018750	SPIMPch01	58515584	58517786	Mediator of rna polymerase ii transcription subunit 15a	Solyc01g057445	trans	SPIMPch02	35509227-35643704	6	SV16709,SV16711,SV16712,SV16713,SV16725,SV16726	SV16725	6.768
SPIMP01g0019070	SPIMPch01	60483992	60486240	uncharacterized protein LOC104646718	Solyc01g057600	trans	SPIMPch01	55979025-58446765	4	SV06570,SV06649,SV06704,SV06834	SV06649	5.923
SPIMP01g0019510	SPIMPch01	62912341	62918174	Alkaline/neutral invertase	Solyc01g058010	trans	SPIMPch01	8264147-11447679	7	SV01483,SV01542,SV01627,SV01700,SV01728,SV01896,SV01944	SV01700	10.857
SPIMP01g0019510	SPIMPch01	62912341	62918174	Alkaline/neutral invertase	Solyc01g058010	trans	SPIMPch01	23800254-25631443	4	SV03174,SV03410,SV03411,SV03415	SV03410	13.016
SPIMP01g0019510	SPIMPch01	62912341	62918174	Alkaline/neutral invertase	Solyc01g058010	trans	SPIMPch01	28320489-30088070	7	SV03586,SV03596,SV03654,SV03713,SV03715,SV03718,SV03734	SV03713	14.796
SPIMP01g0019510	SPIMPch01	62912341	62918174	Alkaline/neutral invertase	Solyc01g058010	trans	SPIMPch01	55539204-58458970	11	SV06530,SV06548,SV06556,SV06570,SV06649,SV06704,SV06713,SV06715,SV06791,SV06834,SV06835	SV06649	14.794
SPIMP01g0019510	SPIMPch01	62912341	62918174	Alkaline/neutral invertase	Solyc01g058010	trans	SPIMPch01	60419175-60450394	3	SV07017,SV07019,SV07021	SV07017	13.59
SPIMP01g0019510	SPIMPch01	62912341	62918174	Alkaline/neutral invertase	Solyc01g058010	trans	SPIMPch01	64128520-66834958	8	SV07339,SV07414,SV07418,SV07469,SV07490,SV07497,SV07609,SV07690	SV07418	10.673
SPIMP01g0019630	SPIMPch01	63383692	63405542	Beta-glucosidase-like SFR2, chloroplastic	Solyc01g058140	trans	SPIMPch11	51186907-51504107	3	SV85348,SV85350,SV85409	SV85348	5.615
SPIMP01g0019770	SPIMPch01	64021193	64023660	Aldedh domain-containing protein	Solyc01g058320	trans	SPIMPch02	50441835-50836296	3	SV19669,SV19688,SV19747	SV19669	5.256
SPIMP01g0019980	SPIMPch01	64785215	64798145	WRKY transcription factor	Solyc01g058540	trans	SPIMPch07	1420329-1439898	3	SV50852,SV50853,SV50857	SV50852,SV50853,SV50857	5.214
SPIMP01g0020240	SPIMPch01	65923064	65932362	Transmembrane protein	Solyc01g058730	trans	SPIMPch06	38077404-38302233	6	SV48154,SV48178,SV48179,SV48181,SV48199,SV48207	SV48154	7.058
SPIMP01g0020410	SPIMPch01	66517095	66520990	Enoyl-CoA hydratase	Solyc01g059830	trans	SPIMPch11	3613466-4311507	4	SV81180,SV81189,SV81215,SV81305	SV81189	5.572
SPIMP01g0020660	SPIMPch01	67268927	67271704	Glucan endo-1,3-beta-glucosidase	Solyc01g059965	trans	SPIMPch01	71936835-73354576	3	SV08231,SV08305,SV08502	SV08305	7.15
SPIMP01g0020750	SPIMPch01	67412220	67415249	Outer envelope pore protein 16-2, chloroplastic	Solyc01g060070	trans	SPIMPch01	75068001-76311954	8	SV08848,SV08851,SV08868,SV08934,SV08943,SV08964,SV09012,SV09089	SV08848	6.364
SPIMP01g0020750	SPIMPch01	67412220	67415249	Outer envelope pore protein 16-2, chloroplastic	Solyc01g060070	trans	SPIMPch02	11390958-13394066	6	SV14108,SV14110,SV14111,SV14209,SV14221,SV14236	SV14108,SV14111	5.978
SPIMP01g0020750	SPIMPch01	67412220	67415249	Outer envelope pore protein 16-2, chloroplastic	Solyc01g060070	trans	SPIMPch02	34876700-38234359	17	SV16604,SV16973,SV16994,SV16995,SV17193,SV17199,SV17201,SV17205,SV17220,SV17221,SV17222,SV17241,SV17243,SV17250,SV17256,SV17290,SV17319	SV17199	5.658
SPIMP01g0020750	SPIMPch01	67412220	67415249	Outer envelope pore protein 16-2, chloroplastic	Solyc01g060070	trans	SPIMPch11	594628-1663318	11	SV80613,SV80615,SV80633,SV80640,SV80680,SV80693,SV80707,SV80710,SV80730,SV80756,SV80802	SV80707	8.033
SPIMP01g0021320	SPIMPch01	68959014	68964602	SNF2 domain-containing protein CLASSY 4-like	Solyc01g060460	trans	SPIMPch03	58388000-58416867	3	SV28196,SV28204,SV28206	SV28206	5.978
SPIMP01g0021430	SPIMPch01	69260804	69264242	Aldo_ket_red domain-containing protein	Solyc01g065490	trans	SPIMPch07	2613393-3069416	3	SV51118,SV51125,SV51214	SV51125	5.645
SPIMP01g0021480	SPIMPch01	69334852	69339565	Two-component response regulator	Solyc01g065540	trans	SPIMPch01	18810715-19657263	3	SV02736,SV02747,SV02835	SV02736	9.262
SPIMP01g0021900	SPIMPch01	70190325	70204331	uncharacterized protein LOC104647591 isoform X1	Solyc01g065930	trans	SPIMPch02	49379764-50324593	29	SV19456,SV19528,SV19531,SV19535,SV19550,SV19551,SV19560,SV19561,SV19570,SV19574,SV19575,SV19578,SV19582,SV19586,SV19600,SV19601,SV19608,SV19610,SV19617,SV19622,SV19626,SV19627,SV19630,SV19631,SV19632,SV19635,SV19638,SV19643,SV19646	SV19586	7.976
SPIMP01g0021960	SPIMPch01	70309793	70312373	Ethylene-responsive transcription factor	NA	trans	SPIMPch04	65035999-66660683	3	SV37402,SV37526,SV37719	SV37402	5.528
SPIMP01g0022090	SPIMPch01	70525057	70529568	Multiple organellar rna editing factor 3, mitochondrial	Solyc01g066060	trans	SPIMPch01	8264147-11190736	5	SV01483,SV01627,SV01648,SV01700,SV01896	SV01483	8.278
SPIMP01g0022090	SPIMPch01	70525057	70529568	Multiple organellar rna editing factor 3, mitochondrial	Solyc01g066060	trans	SPIMPch01	18810715-19884697	3	SV02736,SV02747,SV02842	SV02747	6.286
SPIMP01g0022090	SPIMPch01	70525057	70529568	Multiple organellar rna editing factor 3, mitochondrial	Solyc01g066060	trans	SPIMPch01	23800254-26506115	5	SV03174,SV03410,SV03411,SV03415,SV03476	SV03410	8.472
SPIMP01g0022090	SPIMPch01	70525057	70529568	Multiple organellar rna editing factor 3, mitochondrial	Solyc01g066060	trans	SPIMPch01	28320489-30088070	7	SV03586,SV03596,SV03654,SV03713,SV03715,SV03718,SV03734	SV03713	8.584
SPIMP01g0022090	SPIMPch01	70525057	70529568	Multiple organellar rna editing factor 3, mitochondrial	Solyc01g066060	trans	SPIMPch01	55539204-58446765	7	SV06530,SV06548,SV06570,SV06649,SV06704,SV06791,SV06834	SV06704	9.239
SPIMP01g0022090	SPIMPch01	70525057	70529568	Multiple organellar rna editing factor 3, mitochondrial	Solyc01g066060	trans	SPIMPch01	60419175-60450394	3	SV07017,SV07019,SV07021	SV07017	8.502
SPIMP01g0022090	SPIMPch01	70525057	70529568	Multiple organellar rna editing factor 3, mitochondrial	Solyc01g066060	trans	SPIMPch01	64611587-65489394	4	SV07395,SV07414,SV07418,SV07497	SV07418	6.897
SPIMP01g0022220	SPIMPch01	70728779	70729096	hypothetical protein EJD97_014959	Solyc01g066160	trans	SPIMPch03	1133964-2190428	3	SV20942,SV21153,SV21173	SV21153	5.802
SPIMP01g0022220	SPIMPch01	70728779	70729096	hypothetical protein EJD97_014959	Solyc01g066160	trans	SPIMPch07	4607857-5128600	3	SV51558,SV51667,SV51668	SV51667	5.603
SPIMP01g0022530	SPIMPch01	71634404	71634901	Unknown protein	NA	trans	SPIMPch01	85925725-86991248	3	SV11141,SV11142,SV11385	SV11141	6.976
SPIMP01g0022530	SPIMPch01	71634404	71634901	Unknown protein	NA	trans	SPIMPch07	57966851-58156648	3	SV57387,SV57391,SV57392	SV57391	6.603
SPIMP01g0022700	SPIMPch01	71986170	71992665	Dihydrolipoamide acetyltransferase component of pyruvate dehydrogenase complex	Solyc01g066520	trans	SPIMPch01	8264147-9999302	3	SV01483,SV01627,SV01700	SV01700	5.85
SPIMP01g0022700	SPIMPch01	71986170	71992665	Dihydrolipoamide acetyltransferase component of pyruvate dehydrogenase complex	Solyc01g066520	trans	SPIMPch01	25563015-25631443	3	SV03410,SV03411,SV03415	SV03411	6.772
SPIMP01g0022700	SPIMPch01	71986170	71992665	Dihydrolipoamide acetyltransferase component of pyruvate dehydrogenase complex	Solyc01g066520	trans	SPIMPch01	29935738-29969280	3	SV03713,SV03715,SV03718	SV03718	7.925
SPIMP01g0022700	SPIMPch01	71986170	71992665	Dihydrolipoamide acetyltransferase component of pyruvate dehydrogenase complex	Solyc01g066520	trans	SPIMPch01	32552620-35803717	8	SV03957,SV03961,SV03980,SV04037,SV04062,SV04090,SV04290,SV04335	SV03980	8.874
SPIMP01g0022700	SPIMPch01	71986170	71992665	Dihydrolipoamide acetyltransferase component of pyruvate dehydrogenase complex	Solyc01g066520	trans	SPIMPch01	42152791-43060159	3	SV04992,SV05096,SV05097	SV05096	7.508
SPIMP01g0022700	SPIMPch01	71986170	71992665	Dihydrolipoamide acetyltransferase component of pyruvate dehydrogenase complex	Solyc01g066520	trans	SPIMPch01	46013637-49126039	5	SV05420,SV05486,SV05512,SV05547,SV05712	SV05486	7.488
SPIMP01g0022700	SPIMPch01	71986170	71992665	Dihydrolipoamide acetyltransferase component of pyruvate dehydrogenase complex	Solyc01g066520	trans	SPIMPch01	55539204-58446765	7	SV06530,SV06548,SV06570,SV06649,SV06704,SV06791,SV06834	SV06704	8.208
SPIMP01g0022700	SPIMPch01	71986170	71992665	Dihydrolipoamide acetyltransferase component of pyruvate dehydrogenase complex	Solyc01g066520	trans	SPIMPch01	60419175-60450394	3	SV07017,SV07019,SV07021	SV07017	8.442
SPIMP01g0022700	SPIMPch01	71986170	71992665	Dihydrolipoamide acetyltransferase component of pyruvate dehydrogenase complex	Solyc01g066520	trans	SPIMPch01	64800048-65193174	3	SV07414,SV07418,SV07469	SV07469	7.669
SPIMP01g0022700	SPIMPch01	71986170	71992665	Dihydrolipoamide acetyltransferase component of pyruvate dehydrogenase complex	Solyc01g066520	trans	SPIMPch09	70297743-71075879	13	SV72996,SV73067,SV73071,SV73073,SV73083,SV73101,SV73102,SV73108,SV73109,SV73110,SV73131,SV73143,SV73146	SV73083	7.153
SPIMP01g0022920	SPIMPch01	72454971	72463947	Kinesin-like protein	Solyc01g066820	trans	SPIMPch03	58719887-58758756	3	SV28269,SV28272,SV28273	SV28273	5.101
SPIMP01g0023080	SPIMPch01	72725236	72733254	Flowering-promoting factor 1	Solyc01g066970	trans	SPIMPch05	62352955-64161925	12	SV42952,SV42955,SV42956,SV42962,SV42965,SV42966,SV42991,SV42995,SV42998,SV42999,SV43002,SV43390	SV42956	5.92
SPIMP01g0023090	SPIMPch01	72752416	72755485	LOW QUALITY PROTEIN: uncharacterized protein LOC107874048	Solyc01g066990	trans	SPIMPch02	38244428-38263963	3	SV17323,SV17324,SV17328	SV17323,SV17328	5.777
SPIMP01g0023090	SPIMPch01	72752416	72755485	LOW QUALITY PROTEIN: uncharacterized protein LOC107874048	Solyc01g066990	trans	SPIMPch02	47276550-49110287	4	SV19129,SV19354,SV19393,SV19406	SV19406	5.502
SPIMP01g0023090	SPIMPch01	72752416	72755485	LOW QUALITY PROTEIN: uncharacterized protein LOC107874048	Solyc01g066990	trans	SPIMPch04	2853584-7484675	64	SV30223,SV30293,SV30343,SV30356,SV30381,SV30627,SV30643,SV30647,SV30658,SV30664,SV30666,SV30718,SV30731,SV30742,SV30748,SV30776,SV30780,SV30794,SV30804,SV30807,SV30815,SV30817,SV30820,SV30830,SV30836,SV30859,SV30866,SV30868,SV30869,SV30871,SV30890,SV30900,SV30902,SV30908,SV30909,SV30910,SV30920,SV30924,SV30945,SV30950,SV30953,SV30978,SV30982,SV30993,SV30996,SV31002,SV31007,SV31008,SV31009,SV31010…	SV31023	7.704
SPIMP01g0023090	SPIMPch01	72752416	72755485	LOW QUALITY PROTEIN: uncharacterized protein LOC107874048	Solyc01g066990	trans	SPIMPch04	58191242-59642973	47	SV35931,SV35932,SV35935,SV35948,SV35953,SV35956,SV35959,SV35962,SV35963,SV35966,SV35967,SV35971,SV35972,SV35976,SV35977,SV36000,SV36004,SV36013,SV36016,SV36017,SV36020,SV36021,SV36022,SV36023,SV36025,SV36028,SV36031,SV36036,SV36062,SV36070,SV36072,SV36073,SV36074,SV36075,SV36076,SV36078,SV36086,SV36087,SV36092,SV36100,SV36168,SV36181,SV36200,SV36203,SV36219,SV36261,SV36277	SV36016	7.405
SPIMP01g0023090	SPIMPch01	72752416	72755485	LOW QUALITY PROTEIN: uncharacterized protein LOC107874048	Solyc01g066990	trans	SPIMPch05	8270768-8425717	3	SV39389,SV39420,SV39421	SV39420	5.689
SPIMP01g0023230	SPIMPch01	72950022	72950438	Nuclear transcription factor Y subunit B	Solyc01g067130	trans	SPIMPch04	529569-1476519	4	SV29754,SV29956,SV29960,SV29989	SV29960	5.842
SPIMP01g0023290	SPIMPch01	73054121	73074570	Cullin-1	Solyc01g067210	trans	SPIMPch08	3246699-4157540	12	SV60016,SV60108,SV60110,SV60113,SV60116,SV60122,SV60187,SV60188,SV60202,SV60215,SV60217,SV60225	SV60215	6.168
SPIMP01g0023350	SPIMPch01	73147770	73149032	NAD(P)-bd_dom domain-containing protein	Solyc01g067290	trans	SPIMPch01	9276572-11447679	3	SV01627,SV01700,SV01944	SV01700	8.252
SPIMP01g0023350	SPIMPch01	73147770	73149032	NAD(P)-bd_dom domain-containing protein	Solyc01g067290	trans	SPIMPch01	28320489-29935738	4	SV03586,SV03596,SV03654,SV03713	SV03713	8.065
SPIMP01g0023350	SPIMPch01	73147770	73149032	NAD(P)-bd_dom domain-containing protein	Solyc01g067290	trans	SPIMPch01	32552620-35446025	7	SV03957,SV03961,SV03980,SV04037,SV04062,SV04090,SV04290	SV04062	8.319
SPIMP01g0023350	SPIMPch01	73147770	73149032	NAD(P)-bd_dom domain-containing protein	Solyc01g067290	trans	SPIMPch01	55539204-58446765	7	SV06530,SV06548,SV06570,SV06649,SV06704,SV06791,SV06834	SV06704	8.268
SPIMP01g0023350	SPIMPch01	73147770	73149032	NAD(P)-bd_dom domain-containing protein	Solyc01g067290	trans	SPIMPch01	64800048-65380126	4	SV07414,SV07418,SV07469,SV07490	SV07418	7.395
SPIMP01g0023350	SPIMPch01	73147770	73149032	NAD(P)-bd_dom domain-containing protein	Solyc01g067290	trans	SPIMPch02	49186750-51555051	17	SV19419,SV19423,SV19446,SV19450,SV19455,SV19458,SV19468,SV19475,SV19492,SV19512,SV19545,SV19564,SV19569,SV19584,SV19622,SV19630,SV19886	SV19450	7.001
SPIMP01g0023390	SPIMPch01	73236889	73239121	CASP-like protein	Solyc01g067330	trans	SPIMPch03	14913594-17505456	3	SV22877,SV23007,SV23091	SV22877	6.165
SPIMP01g0023560	SPIMPch01	73543231	73543539	Glutaredoxin	Solyc01g067460	trans	SPIMPch02	39074434-40194319	11	SV17478,SV17605,SV17611,SV17648,SV17651,SV17652,SV17654,SV17655,SV17656,SV17662,SV17709	SV17654	5.506
SPIMP01g0023750	SPIMPch01	73758925	73763003	uncharacterized protein LOC101268026 isoform X1	Solyc01g067570	trans	SPIMPch01	6007917-6820204	4	SV01213,SV01240,SV01301,SV01303	SV01213	6.451
SPIMP01g0023750	SPIMPch01	73758925	73763003	uncharacterized protein LOC101268026 isoform X1	Solyc01g067570	trans	SPIMPch01	71131394-73476602	4	SV08142,SV08242,SV08331,SV08542	SV08331	7.004
SPIMP01g0023750	SPIMPch01	73758925	73763003	uncharacterized protein LOC101268026 isoform X1	Solyc01g067570	trans	SPIMPch01	84006733-85251067	3	SV10746,SV10788,SV10985	SV10746	6.377
SPIMP01g0023750	SPIMPch01	73758925	73763003	uncharacterized protein LOC101268026 isoform X1	Solyc01g067570	trans	SPIMPch01	90039760-91825192	6	SV11983,SV12154,SV12213,SV12261,SV12371,SV12372	SV11983	7.015
SPIMP01g0023750	SPIMPch01	73758925	73763003	uncharacterized protein LOC101268026 isoform X1	Solyc01g067570	trans	SPIMPch02	24724159-26261067	4	SV15298,SV15311,SV15416,SV15437	SV15437	6.064
SPIMP01g0023750	SPIMPch01	73758925	73763003	uncharacterized protein LOC101268026 isoform X1	Solyc01g067570	trans	SPIMPch03	48657479-51015299	10	SV26335,SV26383,SV26481,SV26521,SV26722,SV26748,SV26760,SV26795,SV26797,SV26818	SV26481	7.302
SPIMP01g0023750	SPIMPch01	73758925	73763003	uncharacterized protein LOC101268026 isoform X1	Solyc01g067570	trans	SPIMPch06	45485172-49276006	12	SV49757,SV49783,SV49785,SV49789,SV50179,SV50274,SV50303,SV50307,SV50311,SV50314,SV50325,SV50490	SV50307	7.839
SPIMP01g0023750	SPIMPch01	73758925	73763003	uncharacterized protein LOC101268026 isoform X1	Solyc01g067570	trans	SPIMPch07	55762432-56179961	3	SV56928,SV56930,SV57009	SV56930	6.136
SPIMP01g0023750	SPIMPch01	73758925	73763003	uncharacterized protein LOC101268026 isoform X1	Solyc01g067570	trans	SPIMPch07	60793564-61198948	3	SV57927,SV57936,SV57998	SV57998	7.081
SPIMP01g0023750	SPIMPch01	73758925	73763003	uncharacterized protein LOC101268026 isoform X1	Solyc01g067570	trans	SPIMPch09	68438128-68779762	4	SV72608,SV72627,SV72680,SV72681	SV72680	7.523
SPIMP01g0023750	SPIMPch01	73758925	73763003	uncharacterized protein LOC101268026 isoform X1	Solyc01g067570	trans	SPIMPch10	213379-1055829	9	SV73201,SV73280,SV73311,SV73312,SV73316,SV73318,SV73335,SV73357,SV73359	SV73201	6.53
SPIMP01g0023750	SPIMPch01	73758925	73763003	uncharacterized protein LOC101268026 isoform X1	Solyc01g067570	trans	SPIMPch11	51706448-53126788	6	SV85456,SV85466,SV85516,SV85571,SV85692,SV85758	SV85571	7.249
SPIMP01g0023820	SPIMPch01	73893362	73899191	protein kinase family protein	Solyc01g067640	trans	SPIMPch07	59795726-60003422	5	SV57688,SV57690,SV57691,SV57734,SV57747	SV57688	6.588
SPIMP01g0023910	SPIMPch01	74039493	74044761	MSP domain-containing protein	Solyc01g067720	trans	SPIMPch03	60262299-61155194	7	SV28588,SV28661,SV28673,SV28745,SV28747,SV28749,SV28786	SV28747	6.876
SPIMP01g0023920	SPIMPch01	74056070	74058266	Acyl carrier protein	Solyc01g067730	trans	SPIMPch03	61680394-61747513	16	SV28904,SV28905,SV28908,SV28909,SV28910,SV28911,SV28912,SV28913,SV28914,SV28915,SV28916,SV28917,SV28919,SV28922,SV28923,SV28924	SV28910	9.212
SPIMP01g0023940	SPIMPch01	74063868	74068925	Superoxide dismutase [Cu-Zn]	Solyc01g067740	trans	SPIMPch03	63053046-64152963	7	SV29166,SV29196,SV29234,SV29252,SV29314,SV29315,SV29367	SV29234	7.377
SPIMP01g0023990	SPIMPch01	74142524	74148690	BRCT domain-containing protein	Solyc01g067790	trans	SPIMPch08	14308601-16758948	3	SV61023,SV61058,SV61229	SV61058	5.763
SPIMP01g0024000	SPIMPch01	74150683	74158599	RING-CH-type domain-containing protein	Solyc01g067800	trans	SPIMPch03	48676500-48685931	4	SV26343,SV26346,SV26347,SV26348	SV26343	6.038
SPIMP01g0024070	SPIMPch01	74294816	74295107	hypothetical protein EJD97_012681	NA	trans	SPIMPch01	595525-1066358	5	SV00128,SV00155,SV00161,SV00167,SV00195	SV00167	6.209
SPIMP01g0024070	SPIMPch01	74294816	74295107	hypothetical protein EJD97_012681	NA	trans	SPIMPch01	74663697-74827318	4	SV08754,SV08773,SV08790,SV08801	SV08773	6.309
SPIMP01g0024070	SPIMPch01	74294816	74295107	hypothetical protein EJD97_012681	NA	trans	SPIMPch06	31580999-35834024	23	SV46849,SV46986,SV47031,SV47195,SV47201,SV47257,SV47309,SV47314,SV47333,SV47334,SV47367,SV47376,SV47396,SV47422,SV47428,SV47449,SV47450,SV47492,SV47553,SV47576,SV47579,SV47640,SV47648	SV47376	7.404
SPIMP01g0024080	SPIMPch01	74311948	74312239	hypothetical protein EJD97_012681	NA	trans	SPIMPch06	33834826-35940022	10	SV47257,SV47347,SV47405,SV47422,SV47433,SV47459,SV47492,SV47555,SV47570,SV47674	SV47433	5.981
SPIMP01g0024090	SPIMPch01	74324872	74325409	Unknown protein	NA	cis	SPIMPch01	74276311-74824361	20	SV08694,SV08695,SV08703,SV08704,SV08706,SV08712,SV08721,SV08734,SV08737,SV08739,SV08741,SV08742,SV08750,SV08756,SV08777,SV08779,SV08780,SV08787,SV08790,SV08800	SV08742	8.883
SPIMP01g0024220	SPIMPch01	74469778	74474861	PPM-type phosphatase domain-containing protein	Solyc01g068000	trans	SPIMPch03	65110328-65589440	5	SV29535,SV29569,SV29576,SV29583,SV29628	SV29576	6.16
SPIMP01g0024270	SPIMPch01	74501181	74507352	Autophagy-related protein	Solyc01g068060	cis	SPIMPch01	74276311-76067820	36	SV08694,SV08695,SV08698,SV08703,SV08704,SV08706,SV08712,SV08721,SV08734,SV08736,SV08737,SV08739,SV08741,SV08742,SV08747,SV08750,SV08754,SV08756,SV08766,SV08767,SV08768,SV08773,SV08777,SV08779,SV08780,SV08786,SV08787,SV08790,SV08794,SV08795,SV08800,SV08801,SV08802,SV08837,SV09015,SV09038	SV08704	11.779
SPIMP01g0024270	SPIMPch01	74501181	74507352	Autophagy-related protein	Solyc01g068060	trans	SPIMPch05	65321035-66678340	3	SV43648,SV43865,SV43931	SV43931	5.354
SPIMP01g0024270	SPIMPch01	74501181	74507352	Autophagy-related protein	Solyc01g068060	trans	SPIMPch07	61099122-62313413	4	SV57985,SV58048,SV58049,SV58244	SV58049	5.49
SPIMP01g0024270	SPIMPch01	74501181	74507352	Autophagy-related protein	Solyc01g068060	trans	SPIMPch08	478883-1320282	4	SV59367,SV59371,SV59547,SV59561	SV59561	5.67
SPIMP01g0024360	SPIMPch01	74691803	74695382	Serine/threonine protein kinase	Solyc01g068130	trans	SPIMPch07	62359648-63579302	4	SV58260,SV58434,SV58443,SV58512	SV58512	5.975
SPIMP01g0024370	SPIMPch01	74704092	74706434	3'-N-debenzoyl-2'-deoxytaxol N-benzoyltransferase	Solyc01g068140	cis	SPIMPch01	74573082-74824361	6	SV08747,SV08787,SV08790,SV08794,SV08795,SV08800	SV08795	6.932
SPIMP01g0024390	SPIMPch01	74717605	74722524	Aminotran_5 domain-containing protein	Solyc01g068160	cis	SPIMPch01	74021502-75865045	21	SV08648,SV08694,SV08695,SV08703,SV08704,SV08734,SV08736,SV08737,SV08739,SV08742,SV08766,SV08777,SV08779,SV08780,SV08787,SV08790,SV08800,SV08977,SV08990,SV08992,SV08995	SV08992	8.822
SPIMP01g0024410	SPIMPch01	74738353	74742831	Pentatricopeptide repeat-containing protein	Solyc01g068180	trans	SPIMPch01	74323270-74512429	6	SV08703,SV08704,SV08729,SV08737,SV08739,SV08741	SV08739	6.361
SPIMP01g0024450	SPIMPch01	74759624	74773242	NADP-specific glutamate dehydrogenase	Solyc01g068210	trans	SPIMPch01	74493238-74518769	3	SV08736,SV08739,SV08742	SV08739	5.574
SPIMP01g0024450	SPIMPch01	74759624	74773242	NADP-specific glutamate dehydrogenase	Solyc01g068210	trans	SPIMPch07	61665902-62211905	5	SV58113,SV58171,SV58187,SV58207,SV58222	SV58207	5.935
SPIMP01g0024450	SPIMPch01	74759624	74773242	NADP-specific glutamate dehydrogenase	Solyc01g068210	trans	SPIMPch08	93165-2308211	12	SV59295,SV59381,SV59412,SV59419,SV59449,SV59452,SV59458,SV59462,SV59463,SV59464,SV59507,SV59787	SV59381	5.656
SPIMP01g0024530	SPIMPch01	74868150	74882196	Protein CHROMATIN REMODELING 24	Solyc01g068280	trans	SPIMPch02	37190695-37931362	21	SV17050,SV17051,SV17054,SV17056,SV17066,SV17078,SV17080,SV17085,SV17101,SV17104,SV17105,SV17127,SV17158,SV17169,SV17181,SV17199,SV17206,SV17234,SV17238,SV17242,SV17255	SV17181	6.886
SPIMP01g0024650	SPIMPch01	75076159	75084619	Tubulin-specific chaperone A	Solyc01g068400	trans	SPIMPch06	883347-1608505	10	SV44158,SV44169,SV44175,SV44189,SV44283,SV44299,SV44302,SV44318,SV44319,SV44322	SV44283	5.421
SPIMP01g0024700	SPIMPch01	75163903	75166748	CaM_binding domain-containing protein	Solyc01g068460	trans	SPIMPch02	37206274-38345157	4	SV17053,SV17241,SV17259,SV17342	SV17053	6.049
SPIMP01g0024700	SPIMPch01	75163903	75166748	CaM_binding domain-containing protein	Solyc01g068460	trans	SPIMPch07	977761-5016562	9	SV50756,SV50763,SV50785,SV50813,SV50844,SV51212,SV51260,SV51261,SV51632	SV50756	7.278
SPIMP01g0024700	SPIMPch01	75163903	75166748	CaM_binding domain-containing protein	Solyc01g068460	trans	SPIMPch07	40793190-42911023	3	SV55029,SV55083,SV55393	SV55029	7.315
SPIMP01g0024700	SPIMPch01	75163903	75166748	CaM_binding domain-containing protein	Solyc01g068460	trans	SPIMPch10	47107960-50013267	4	SV77410,SV77605,SV77608,SV77850	SV77410	5.448
SPIMP01g0024700	SPIMPch01	75163903	75166748	CaM_binding domain-containing protein	Solyc01g068460	trans	SPIMPch11	221159-1778734	25	SV80545,SV80552,SV80566,SV80568,SV80569,SV80608,SV80613,SV80615,SV80633,SV80640,SV80655,SV80656,SV80659,SV80660,SV80680,SV80691,SV80696,SV80700,SV80710,SV80727,SV80730,SV80756,SV80774,SV80816,SV80828	SV80633	10.398
SPIMP01g0024750	SPIMPch01	75200774	75203778	U-box domain-containing protein 44-like	Solyc01g068490	trans	SPIMPch07	1085993-1439898	5	SV50783,SV50852,SV50853,SV50855,SV50857	SV50855	5.159
SPIMP01g0024770	SPIMPch01	75204794	75208037	Csc1-like protein	Solyc01g068500	trans	SPIMPch01	87119600-87922293	3	SV11414,SV11583,SV11585	SV11414	5.49
SPIMP01g0024800	SPIMPch01	75219373	75219938	40S ribosomal protein S16	Solyc01g068530	trans	SPIMPch07	51640976-54312951	3	SV56305,SV56407,SV56650	SV56305	5.012
SPIMP01g0024840	SPIMPch01	75235180	75248981	Protein lnk2	Solyc01g068560	cis	SPIMPch01	74298261-75238590	4	SV08699,SV08841,SV08866,SV08889	SV08889	17.258
SPIMP01g0024900	SPIMPch01	75300855	75304174	Polyketide_cyc domain-containing protein	Solyc01g068620	cis	SPIMPch01	73837551-76163343	59	SV08617,SV08644,SV08669,SV08673,SV08683,SV08805,SV08806,SV08809,SV08818,SV08837,SV08839,SV08845,SV08846,SV08848,SV08851,SV08852,SV08856,SV08868,SV08871,SV08879,SV08882,SV08883,SV08893,SV08895,SV08908,SV08912,SV08913,SV08924,SV08928,SV08932,SV08934,SV08938,SV08941,SV08944,SV08945,SV08947,SV08948,SV08959,SV08961,SV08963,SV08964,SV08965,SV08966,SV08975,SV08977,SV08984,SV08985,SV08986,SV08995,SV08996…	SV08883	10.181
SPIMP01g0024900	SPIMPch01	75300855	75304174	Polyketide_cyc domain-containing protein	Solyc01g068620	trans	SPIMPch07	3410511-4186825	7	SV51301,SV51318,SV51323,SV51375,SV51412,SV51417,SV51466	SV51412	7.661
SPIMP01g0024920	SPIMPch01	75313708	75324802	ABC1 domain-containing protein	Solyc01g068640	trans	SPIMPch01	5327415-5358241	4	SV01080,SV01082,SV01083,SV01084	SV01083	5.763
SPIMP01g0024920	SPIMPch01	75313708	75324802	ABC1 domain-containing protein	Solyc01g068640	cis	SPIMPch01	72722830-76241740	38	SV08380,SV08667,SV08837,SV08839,SV08846,SV08848,SV08868,SV08878,SV08879,SV08882,SV08883,SV08895,SV08908,SV08924,SV08930,SV08932,SV08938,SV08943,SV08944,SV08945,SV08947,SV08948,SV08950,SV08959,SV08960,SV08961,SV08964,SV08965,SV08975,SV08984,SV08985,SV08996,SV09011,SV09026,SV09031,SV09032,SV09043,SV09075	SV08959	8.72
SPIMP01g0024920	SPIMPch01	75313708	75324802	ABC1 domain-containing protein	Solyc01g068640	trans	SPIMPch01	86761418-87731784	7	SV11332,SV11387,SV11389,SV11393,SV11414,SV11493,SV11555	SV11414	6.685
SPIMP01g0025220	SPIMPch01	75617640	75623440	ATP-dependent RNA helicase, putative	Solyc01g079250	trans	SPIMPch03	55377396-55401203	3	SV27559,SV27564,SV27565	SV27559	5.818
SPIMP01g0025260	SPIMPch01	75648971	75649825	UBIQUITIN_CONJUGAT_2 domain-containing protein	Solyc01g079290	cis	SPIMPch01	75055118-76145573	4	SV08846,SV08942,SV09048,SV09054	SV09048	5.535
SPIMP01g0025350	SPIMPch01	75724041	75725722	WRKY domain-containing protein	Solyc01g079360	cis	SPIMPch01	74104429-76129594	16	SV08669,SV08683,SV08685,SV08878,SV08942,SV08944,SV08945,SV08977,SV08980,SV08985,SV08986,SV08992,SV08995,SV08996,SV09048,SV09049	SV08985	9.207
SPIMP01g0025440	SPIMPch01	75773834	75787512	Peptidase_S9 domain-containing protein	Solyc01g079430	trans	SPIMPch07	61661096-62446896	6	SV58109,SV58128,SV58203,SV58206,SV58243,SV58280	SV58243	6.004
SPIMP01g0025550	SPIMPch01	75866159	75868797	RING-CH-type domain-containing protein	NA	cis	SPIMPch01	75483990-75870498	3	SV08920,SV08976,SV08998	SV08998	9.427
SPIMP01g0025730	SPIMPch01	76066648	76073389	Long cell-linked locus protein	Solyc01g079660	trans	SPIMPch07	62318060-62333072	4	SV58246,SV58249,SV58251,SV58252	SV58251	6.393
SPIMP01g0025740	SPIMPch01	76077359	76080494	Ran GTPase activating protein 2	Solyc01g079680	trans	SPIMPch01	22745639-24481709	3	SV02951,SV03141,SV03277	SV03277	6.301
SPIMP01g0025790	SPIMPch01	76169740	76177286	protein kinase family protein	Solyc01g079750	cis	SPIMPch01	75923477-76207518	4	SV09016,SV09062,SV09065,SV09066	SV09062	13.978
SPIMP01g0025800	SPIMPch01	76179560	76187730	Peroxisomal adenine nucleotide carrier 1	Solyc01g079760	trans	SPIMPch11	855324-2028818	8	SV80656,SV80680,SV80691,SV80696,SV80700,SV80711,SV80837,SV80858	SV80691	6.485
SPIMP01g0025810	SPIMPch01	76188862	76189443	TLC domain-containing protein	Solyc01g079770	cis	SPIMPch01	74862966-76194281	9	SV08808,SV08837,SV08839,SV08941,SV08945,SV09048,SV09051,SV09057,SV09063	SV09063	6.697
SPIMP01g0025840	SPIMPch01	76200130	76207143	ATP-dependent RNA helicase	Solyc01g079800	trans	SPIMPch02	13185856-18049460	7	SV14218,SV14285,SV14395,SV14496,SV14520,SV14601,SV14662	SV14601	5.609
SPIMP01g0025840	SPIMPch01	76200130	76207143	ATP-dependent RNA helicase	Solyc01g079800	trans	SPIMPch02	21449758-23468815	3	SV14954,SV14994,SV15160	SV14954	5.37
SPIMP01g0025910	SPIMPch01	76249122	76252788	Protein trichome birefringence-like	Solyc01g079850	trans	SPIMPch05	5486447-7287477	3	SV38869,SV38903,SV39223	SV39223	5.609
SPIMP01g0026000	SPIMPch01	76368744	76370530	Peptidase A1 domain-containing protein	Solyc01g079950	trans	SPIMPch03	10449605-10856186	3	SV22467,SV22476,SV22517	SV22476	5.271
SPIMP01g0026000	SPIMPch01	76368744	76370530	Peptidase A1 domain-containing protein	Solyc01g079950	trans	SPIMPch03	44987266-46240171	3	SV25837,SV25930,SV25962	SV25930	6.464
SPIMP01g0026000	SPIMPch01	76368744	76370530	Peptidase A1 domain-containing protein	Solyc01g079950	trans	SPIMPch03	57754486-61240551	3	SV28042,SV28432,SV28817	SV28817	5.605
SPIMP01g0026070	SPIMPch01	76431538	76439138	Dual specificity phosphatase	Solyc01g080040	cis	SPIMPch01	75955832-77467510	38	SV09026,SV09060,SV09084,SV09097,SV09099,SV09104,SV09106,SV09107,SV09108,SV09109,SV09110,SV09116,SV09121,SV09132,SV09134,SV09141,SV09142,SV09146,SV09153,SV09155,SV09171,SV09179,SV09182,SV09189,SV09190,SV09192,SV09196,SV09221,SV09234,SV09272,SV09278,SV09291,SV09308,SV09328,SV09329,SV09333,SV09340,SV09357	SV09134	8.336
SPIMP01g0026070	SPIMPch01	76431538	76439138	Dual specificity phosphatase	Solyc01g080040	trans	SPIMPch04	58618556-60114665	21	SV36016,SV36028,SV36031,SV36216,SV36219,SV36231,SV36233,SV36239,SV36247,SV36249,SV36263,SV36275,SV36276,SV36277,SV36295,SV36298,SV36323,SV36336,SV36342,SV36363,SV36365	SV36336	6.492
SPIMP01g0026070	SPIMPch01	76431538	76439138	Dual specificity phosphatase	Solyc01g080040	trans	SPIMPch07	3132910-4018262	6	SV51233,SV51301,SV51368,SV51370,SV51372,SV51412	SV51372	6.629
SPIMP01g0026090	SPIMPch01	76494837	76497566	Heavy metal-associated domain, HMA	Solyc01g080070	cis	SPIMPch01	76145573-77450166	39	SV09054,SV09091,SV09099,SV09104,SV09105,SV09107,SV09108,SV09109,SV09110,SV09116,SV09121,SV09124,SV09125,SV09128,SV09141,SV09142,SV09146,SV09150,SV09153,SV09155,SV09169,SV09171,SV09179,SV09196,SV09209,SV09221,SV09225,SV09234,SV09236,SV09248,SV09249,SV09260,SV09272,SV09291,SV09302,SV09308,SV09328,SV09333,SV09353	SV09150	8.289
SPIMP01g0026130	SPIMPch01	76533441	76533893	RING zinc finger protein	Solyc01g080100	trans	SPIMPch07	3673361-3697386	3	SV51341,SV51345,SV51348	SV51345	5.297
SPIMP01g0026220	SPIMPch01	76653678	76663309	Hydroxymethylglutaryl-CoA lyase, mitochondrial	Solyc01g080170	cis	SPIMPch01	76516576-77245610	3	SV09146,SV09220,SV09305	SV09146	5.609
SPIMP01g0026220	SPIMPch01	76653678	76663309	Hydroxymethylglutaryl-CoA lyase, mitochondrial	Solyc01g080170	trans	SPIMPch04	55481458-55840275	4	SV35410,SV35429,SV35480,SV35482	SV35410	5.058
SPIMP01g0026220	SPIMPch01	76653678	76663309	Hydroxymethylglutaryl-CoA lyase, mitochondrial	Solyc01g080170	trans	SPIMPch04	65319212-65657472	7	SV37463,SV37486,SV37487,SV37488,SV37500,SV37514,SV37536	SV37514	6.653
SPIMP01g0026220	SPIMPch01	76653678	76663309	Hydroxymethylglutaryl-CoA lyase, mitochondrial	Solyc01g080170	trans	SPIMPch06	38665051-38998250	4	SV48315,SV48317,SV48336,SV48397	SV48397	6.12
SPIMP01g0026220	SPIMPch01	76653678	76663309	Hydroxymethylglutaryl-CoA lyase, mitochondrial	Solyc01g080170	trans	SPIMPch07	4186825-4483739	3	SV51466,SV51506,SV51532	SV51506	5.223
SPIMP01g0026390	SPIMPch01	76823865	76826431	BI1-like protein	Solyc01g080330	trans	SPIMPch03	55136600-56965834	5	SV27515,SV27535,SV27696,SV27701,SV27886	SV27701	5.811
SPIMP01g0026390	SPIMPch01	76823865	76826431	BI1-like protein	Solyc01g080330	trans	SPIMPch03	63439998-63450846	3	SV29238,SV29240,SV29245	SV29240	6.945
SPIMP01g0026390	SPIMPch01	76823865	76826431	BI1-like protein	Solyc01g080330	trans	SPIMPch06	31645386-31674460	4	SV46860,SV46862,SV46864,SV46867	SV46860	6.008
SPIMP01g0026390	SPIMPch01	76823865	76826431	BI1-like protein	Solyc01g080330	trans	SPIMPch07	490862-925311	4	SV50620,SV50666,SV50690,SV50742	SV50690	6.269
SPIMP01g0026390	SPIMPch01	76823865	76826431	BI1-like protein	Solyc01g080330	trans	SPIMPch12	2017219-2140009	8	SV86830,SV86832,SV86833,SV86842,SV86845,SV86848,SV86854,SV86859	SV86830	5.976
SPIMP01g0026410	SPIMPch01	76830826	76838496	calcium-binding protein 39	Solyc01g080350	cis	SPIMPch01	76319383-77465622	3	SV09091,SV09254,SV09356	SV09254	5.771
SPIMP01g0026440	SPIMPch01	76857734	76875576	MHD domain-containing protein	Solyc01g080360	cis	SPIMPch01	76319383-80788984	53	SV09091,SV09124,SV09142,SV09187,SV09209,SV09214,SV09225,SV09247,SV09248,SV09249,SV09254,SV09260,SV09272,SV09277,SV09279,SV09282,SV09283,SV09288,SV09297,SV09302,SV09304,SV09350,SV09356,SV09444,SV09455,SV09466,SV09483,SV09503,SV09772,SV09796,SV09965,SV09971,SV09972,SV09973,SV09978,SV09985,SV09987,SV09994,SV09997,SV10013,SV10017,SV10023,SV10024,SV10027,SV10030,SV10031,SV10036,SV10067,SV10071,SV10084…	SV09277	7.437
SPIMP01g0026490	SPIMPch01	76911948	76918039	PPM-type phosphatase domain-containing protein	Solyc01g080400	cis	SPIMPch01	76443651-77121360	3	SV09124,SV09248,SV09272	SV09248	5.773
SPIMP01g0026500	SPIMPch01	76919706	76922167	Peptide-methionine (R)-S-oxide reductase	Solyc01g080410	trans	SPIMPch01	4147183-5806365	4	SV00867,SV01130,SV01131,SV01175	SV01131	6.018
SPIMP01g0026500	SPIMPch01	76919706	76922167	Peptide-methionine (R)-S-oxide reductase	Solyc01g080410	cis	SPIMPch01	74780335-77047538	8	SV08788,SV09089,SV09107,SV09116,SV09125,SV09127,SV09233,SV09250	SV09250	6.492
SPIMP01g0026500	SPIMPch01	76919706	76922167	Peptide-methionine (R)-S-oxide reductase	Solyc01g080410	trans	SPIMPch01	79500891-80699441	3	SV09785,SV09800,SV10106	SV09800	5.525
SPIMP01g0026500	SPIMPch01	76919706	76922167	Peptide-methionine (R)-S-oxide reductase	Solyc01g080410	trans	SPIMPch01	84567035-85259439	3	SV10853,SV10868,SV10988	SV10868	5.574
SPIMP01g0026500	SPIMPch01	76919706	76922167	Peptide-methionine (R)-S-oxide reductase	Solyc01g080410	trans	SPIMPch02	36735143-37848782	3	SV16989,SV17121,SV17234	SV16989	5.343
SPIMP01g0026500	SPIMPch01	76919706	76922167	Peptide-methionine (R)-S-oxide reductase	Solyc01g080410	trans	SPIMPch06	45722178-46578521	6	SV49791,SV49910,SV49970,SV49976,SV49986,SV49988	SV49988	5.786
SPIMP01g0026500	SPIMPch01	76919706	76922167	Peptide-methionine (R)-S-oxide reductase	Solyc01g080410	trans	SPIMPch07	675806-1492337	18	SV50681,SV50708,SV50712,SV50721,SV50724,SV50744,SV50757,SV50764,SV50765,SV50767,SV50816,SV50846,SV50852,SV50853,SV50855,SV50856,SV50857,SV50871	SV50856	6.755
SPIMP01g0026500	SPIMPch01	76919706	76922167	Peptide-methionine (R)-S-oxide reductase	Solyc01g080410	trans	SPIMPch07	40825532-41108755	3	SV55031,SV55100,SV55116	SV55100	6.933
SPIMP01g0026540	SPIMPch01	76958614	76967105	Pyruvate, phosphate dikinase	Solyc01g080460	cis	SPIMPch01	76443651-77465622	12	SV09124,SV09142,SV09187,SV09209,SV09225,SV09249,SV09279,SV09288,SV09302,SV09304,SV09353,SV09356	SV09209	6.115
SPIMP01g0026610	SPIMPch01	77031906	77040323	Prolyl 4-hydroxylase subunit alpha-2	Solyc01g080530	trans	SPIMPch03	58124544-58267722	4	SV28145,SV28148,SV28154,SV28172	SV28154	6.082
SPIMP01g0026650	SPIMPch01	77078578	77083430	Inosine-uridine preferring nucleoside hydrolase, putative	Solyc01g080580	cis	SPIMPch01	76968089-77858155	4	SV09230,SV09449,SV09455,SV09458	SV09449	7.378
SPIMP01g0026660	SPIMPch01	77093907	77095814	Low-density receptor-like protein	Solyc01g080590	cis	SPIMPch01	76724481-77465622	18	SV09179,SV09182,SV09192,SV09196,SV09221,SV09230,SV09237,SV09249,SV09250,SV09252,SV09261,SV09267,SV09278,SV09292,SV09298,SV09333,SV09353,SV09356	SV09261	6.04
SPIMP01g0026690	SPIMPch01	77106438	77113622	Inosine/uridine-preferring nucleoside hydrolase domain-containing protein	Solyc01g080700	cis	SPIMPch01	76443651-80834362	86	SV09124,SV09127,SV09142,SV09150,SV09179,SV09182,SV09187,SV09192,SV09196,SV09209,SV09213,SV09214,SV09219,SV09221,SV09225,SV09234,SV09247,SV09248,SV09252,SV09256,SV09260,SV09261,SV09267,SV09272,SV09277,SV09278,SV09279,SV09283,SV09285,SV09288,SV09291,SV09292,SV09294,SV09297,SV09298,SV09302,SV09304,SV09306,SV09309,SV09310,SV09313,SV09315,SV09316,SV09317,SV09320,SV09326,SV09328,SV09331,SV09332,SV09333…	SV09225,SV09302	7.439
SPIMP01g0026700	SPIMPch01	77123750	77131006	WD_REPEATS_REGION domain-containing protein	Solyc01g080690	trans	SPIMPch01	70733332-72447731	4	SV08089,SV08147,SV08322,SV08324	SV08324	6.294
SPIMP01g0026700	SPIMPch01	77123750	77131006	WD_REPEATS_REGION domain-containing protein	Solyc01g080690	cis	SPIMPch01	76460920-77518616	13	SV09131,SV09149,SV09177,SV09179,SV09188,SV09196,SV09243,SV09291,SV09314,SV09315,SV09333,SV09352,SV09384	SV09177	7.449
SPIMP01g0026710	SPIMPch01	77131620	77135696	MFS transporter	Solyc01g080680	trans	SPIMPch06	33089625-33095143	3	SV47109,SV47110,SV47113	SV47113	6.022
SPIMP01g0026770	SPIMPch01	77199354	77209351	BTB domain-containing protein	Solyc01g080620	trans	SPIMPch01	77282299-77405183	4	SV09318,SV09322,SV09325,SV09342	SV09318	7.436
SPIMP01g0026830	SPIMPch01	77267964	77271998	AIG1-type G domain-containing protein	Solyc01g080780	cis	SPIMPch01	77282299-77330930	3	SV09318,SV09322,SV09325	SV09318	12.273
SPIMP01g0026890	SPIMPch01	77343448	77368351	Isoleucine--tRNA ligase	Solyc01g080810	trans	SPIMPch03	46891724-46955185	3	SV26029,SV26035,SV26042	SV26042	6.077
SPIMP01g0026960	SPIMPch01	77453067	77460444	Protein kinase domain-containing protein	Solyc01g080880	trans	SPIMPch01	66961580-67298117	3	SV07702,SV07707,SV07732	SV07732	5.1
SPIMP01g0026970	SPIMPch01	77471903	77474993	EG5651	Solyc01g080890	trans	SPIMPch05	23416269-24782142	3	SV40338,SV40340,SV40415	SV40338	4.972
SPIMP01g0026980	SPIMPch01	77500110	77504567	Cytochrome P450 family ent-kaurenoic acid oxidase	Solyc01g080900	trans	SPIMPch05	25060753-26498242	5	SV40423,SV40439,SV40440,SV40470,SV40506	SV40440	6.124
SPIMP01g0026980	SPIMPch01	77500110	77504567	Cytochrome P450 family ent-kaurenoic acid oxidase	Solyc01g080900	trans	SPIMPch05	49049515-50200480	3	SV41606,SV41623,SV41693	SV41606	5.197
SPIMP01g0027100	SPIMPch01	77604080	77605992	Unknown protein	Solyc01g081037	cis	SPIMPch01	77552967-78481980	26	SV09396,SV09397,SV09400,SV09402,SV09404,SV09407,SV09408,SV09411,SV09412,SV09414,SV09419,SV09422,SV09432,SV09434,SV09435,SV09436,SV09437,SV09443,SV09451,SV09462,SV09469,SV09472,SV09488,SV09555,SV09563,SV09592	SV09412	6.482
SPIMP01g0027130	SPIMPch01	77646219	77649495	Xyloglucan endotransglucosylase/hydrolase	NA	trans	SPIMPch01	77789358-78445203	5	SV09444,SV09451,SV09455,SV09582,SV09584	SV09584	5.843
SPIMP01g0027240	SPIMPch01	77739457	77741117	Unknown protein	NA	cis	SPIMPch01	76443651-78360990	39	SV09124,SV09142,SV09179,SV09196,SV09209,SV09219,SV09221,SV09234,SV09248,SV09272,SV09278,SV09282,SV09283,SV09291,SV09298,SV09306,SV09308,SV09309,SV09313,SV09315,SV09317,SV09320,SV09328,SV09334,SV09340,SV09347,SV09357,SV09360,SV09366,SV09412,SV09432,SV09435,SV09436,SV09443,SV09458,SV09469,SV09511,SV09555,SV09563	SV09124	7.562
SPIMP01g0027270	SPIMPch01	77757565	77759359	F-box/kelch-repeat protein SKIP25-like	Solyc01g081210	cis	SPIMPch01	77734024-78445552	44	SV09432,SV09434,SV09435,SV09436,SV09437,SV09441,SV09442,SV09443,SV09451,SV09453,SV09455,SV09458,SV09461,SV09462,SV09466,SV09469,SV09471,SV09472,SV09497,SV09503,SV09507,SV09508,SV09511,SV09515,SV09522,SV09523,SV09524,SV09527,SV09532,SV09542,SV09546,SV09549,SV09555,SV09560,SV09563,SV09570,SV09572,SV09576,SV09577,SV09580,SV09581,SV09582,SV09584,SV09585	SV09436	8.635
SPIMP01g0027270	SPIMPch01	77757565	77759359	F-box/kelch-repeat protein SKIP25-like	Solyc01g081210	trans	SPIMPch02	39515974-39851102	8	SV17562,SV17565,SV17574,SV17591,SV17596,SV17608,SV17609,SV17646	SV17574	6.443
SPIMP01g0027310	SPIMPch01	77778366	77789643	Pentatricopeptide repeat-containing protein	Solyc01g081290	trans	SPIMPch01	31463391-33280235	4	SV03850,SV03989,SV04022,SV04025	SV03989,SV04022	5.187
SPIMP01g0027310	SPIMPch01	77778366	77789643	Pentatricopeptide repeat-containing protein	Solyc01g081290	cis	SPIMPch01	76759381-81326099	74	SV09190,SV09425,SV09432,SV09434,SV09435,SV09436,SV09437,SV09441,SV09442,SV09443,SV09444,SV09449,SV09451,SV09453,SV09455,SV09458,SV09461,SV09462,SV09466,SV09469,SV09471,SV09472,SV09483,SV09485,SV09487,SV09488,SV09489,SV09497,SV09502,SV09503,SV09507,SV09508,SV09509,SV09511,SV09515,SV09517,SV09522,SV09523,SV09524,SV09527,SV09530,SV09532,SV09542,SV09546,SV09549,SV09555,SV09560,SV09563,SV09570,SV09572…	SV09555	13.136
SPIMP01g0027310	SPIMPch01	77778366	77789643	Pentatricopeptide repeat-containing protein	Solyc01g081290	trans	SPIMPch02	39544858-40222488	3	SV17569,SV17591,SV17712	SV17591	5.528
SPIMP01g0027310	SPIMPch01	77778366	77789643	Pentatricopeptide repeat-containing protein	Solyc01g081290	trans	SPIMPch06	38711810-40205413	18	SV48337,SV48467,SV48473,SV48478,SV48517,SV48525,SV48546,SV48559,SV48622,SV48623,SV48636,SV48640,SV48646,SV48660,SV48664,SV48671,SV48676,SV48677	SV48623	5.784
SPIMP01g0027310	SPIMPch01	77778366	77789643	Pentatricopeptide repeat-containing protein	Solyc01g081290	trans	SPIMPch09	66933140-67298315	4	SV72268,SV72314,SV72315,SV72352	SV72268	6.537
SPIMP01g0027330	SPIMPch01	77793020	77799901	Phosphoribosylaminoimidazole-succinocarboxamide synthase	Solyc01g081300	cis	SPIMPch01	77740183-77958895	4	SV09435,SV09436,SV09451,SV09469	SV09469	8.319
SPIMP01g0027340	SPIMPch01	77800429	77827542	Pentatricopeptide repeat-containing protein	Solyc01g081320	cis	SPIMPch01	77734024-78445552	48	SV09432,SV09434,SV09435,SV09436,SV09441,SV09442,SV09443,SV09451,SV09452,SV09453,SV09455,SV09458,SV09461,SV09462,SV09466,SV09469,SV09471,SV09472,SV09497,SV09501,SV09502,SV09503,SV09507,SV09508,SV09511,SV09515,SV09522,SV09523,SV09524,SV09527,SV09530,SV09532,SV09542,SV09546,SV09549,SV09555,SV09560,SV09563,SV09570,SV09572,SV09575,SV09576,SV09577,SV09580,SV09581,SV09582,SV09584,SV09585	SV09461	10.091
SPIMP01g0027340	SPIMPch01	77800429	77827542	Pentatricopeptide repeat-containing protein	Solyc01g081320	trans	SPIMPch09	2581209-4169466	8	SV67272,SV67275,SV67343,SV67439,SV67440,SV67473,SV67476,SV67600	SV67272	6.398
SPIMP01g0027350	SPIMPch01	77800703	77802070	Glutathione S-transferase	Solyc01g081310	cis	SPIMPch01	77734024-80788984	80	SV09432,SV09434,SV09435,SV09436,SV09437,SV09441,SV09442,SV09443,SV09444,SV09449,SV09451,SV09452,SV09453,SV09455,SV09458,SV09460,SV09461,SV09462,SV09466,SV09469,SV09471,SV09472,SV09487,SV09497,SV09501,SV09502,SV09503,SV09507,SV09508,SV09511,SV09515,SV09522,SV09523,SV09524,SV09527,SV09530,SV09532,SV09542,SV09546,SV09549,SV09555,SV09560,SV09563,SV09570,SV09572,SV09575,SV09576,SV09577,SV09580,SV09581…	SV09555	12.476
SPIMP01g0027350	SPIMPch01	77800703	77802070	Glutathione S-transferase	Solyc01g081310	trans	SPIMPch01	83216568-85481711	3	SV10599,SV10912,SV11035	SV11035	5.716
SPIMP01g0027350	SPIMPch01	77800703	77802070	Glutathione S-transferase	Solyc01g081310	trans	SPIMPch09	2581209-3556759	7	SV67272,SV67275,SV67343,SV67359,SV67440,SV67452,SV67473	SV67473	5.934
SPIMP01g0027420	SPIMPch01	77859554	77860822	Triose phosphate/phosphate translocator TPT, chloroplastic	NA	trans	SPIMPch11	586153-2003419	9	SV80609,SV80677,SV80703,SV80781,SV80804,SV80821,SV80846,SV80853,SV80855	SV80781	5.867
SPIMP01g0027450	SPIMPch01	77873637	77903662	XRCC1_N domain-containing protein	Solyc01g081420	cis	SPIMPch01	76561487-79980892	36	SV09151,SV09260,SV09356,SV09436,SV09444,SV09451,SV09453,SV09455,SV09462,SV09497,SV09507,SV09508,SV09511,SV09515,SV09517,SV09522,SV09527,SV09546,SV09555,SV09560,SV09563,SV09570,SV09572,SV09576,SV09577,SV09581,SV09582,SV09584,SV09585,SV09648,SV09663,SV09675,SV09703,SV09705,SV09744,SV09907	SV09444	9.033
SPIMP01g0027470	SPIMPch01	77915786	77919111	glycine-rich protein A3-like	Solyc01g081450	cis	SPIMPch01	76398303-80965546	125	SV09115,SV09249,SV09261,SV09279,SV09356,SV09432,SV09434,SV09435,SV09436,SV09441,SV09442,SV09443,SV09444,SV09449,SV09451,SV09452,SV09453,SV09455,SV09458,SV09461,SV09462,SV09466,SV09469,SV09471,SV09472,SV09483,SV09487,SV09488,SV09497,SV09501,SV09502,SV09503,SV09507,SV09508,SV09509,SV09511,SV09515,SV09522,SV09523,SV09524,SV09527,SV09530,SV09532,SV09542,SV09546,SV09549,SV09555,SV09560,SV09563,SV09570…	SV09555	16.044
SPIMP01g0027470	SPIMPch01	77915786	77919111	glycine-rich protein A3-like	Solyc01g081450	trans	SPIMPch02	39469239-39851102	20	SV17551,SV17552,SV17558,SV17562,SV17565,SV17567,SV17569,SV17571,SV17572,SV17573,SV17575,SV17581,SV17589,SV17591,SV17596,SV17599,SV17605,SV17608,SV17609,SV17646	SV17591	7.719
SPIMP01g0027470	SPIMPch01	77915786	77919111	glycine-rich protein A3-like	Solyc01g081450	trans	SPIMPch03	59678617-59743833	3	SV28467,SV28497,SV28501	SV28467	5.517
SPIMP01g0027470	SPIMPch01	77915786	77919111	glycine-rich protein A3-like	Solyc01g081450	trans	SPIMPch04	61285957-62331701	5	SV36607,SV36612,SV36634,SV36778,SV36779	SV36634	5.829
SPIMP01g0027560	SPIMPch01	77986292	77998638	Myosin	Solyc01g081540	trans	SPIMPch01	78126776-78360990	3	SV09511,SV09555,SV09563	SV09555	6.283
SPIMP01g0027590	SPIMPch01	78022590	78025500	Protein of Unknown Function (DUF239)	Solyc01g081570	cis	SPIMPch01	78031763-80871322	18	SV09483,SV09487,SV09497,SV09623,SV09642,SV09768,SV09770,SV09967,SV09985,SV09986,SV09988,SV10009,SV10027,SV10031,SV10083,SV10126,SV10132,SV10142	SV09623	6.611
SPIMP01g0027590	SPIMPch01	78022590	78025500	Protein of Unknown Function (DUF239)	Solyc01g081570	trans	SPIMPch01	83216591-84460083	3	SV10600,SV10755,SV10842	SV10600	5.042
SPIMP01g0027640	SPIMPch01	78042632	78045638	Beta-hexosaminidase	Solyc01g081610	cis	SPIMPch01	78050367-78445203	3	SV09497,SV09582,SV09584	SV09584	5.531
SPIMP01g0027690	SPIMPch01	78096458	78104395	Serine/threonine-protein phosphatase	Solyc01g073650	cis	SPIMPch01	78068633-80470819	19	SV09503,SV09515,SV09522,SV09527,SV09555,SV09563,SV09570,SV09572,SV09576,SV09585,SV09674,SV09711,SV09717,SV09721,SV09796,SV09899,SV09976,SV10009,SV10026	SV09555	6.107
SPIMP01g0027770	SPIMPch01	78132617	78137381	V-type proton ATPase subunit D	Solyc01g073690	cis	SPIMPch01	77734024-78445552	37	SV09432,SV09434,SV09435,SV09436,SV09441,SV09442,SV09443,SV09451,SV09453,SV09458,SV09461,SV09462,SV09465,SV09466,SV09497,SV09503,SV09507,SV09508,SV09511,SV09515,SV09522,SV09524,SV09532,SV09546,SV09549,SV09555,SV09560,SV09563,SV09570,SV09572,SV09576,SV09577,SV09580,SV09581,SV09582,SV09584,SV09585	SV09555	11.371
SPIMP01g0027790	SPIMPch01	78153785	78154204	Calcium-binding EF hand family protein	Solyc01g073710	cis	SPIMPch01	77734024-78445552	12	SV09432,SV09451,SV09458,SV09497,SV09511,SV09527,SV09546,SV09549,SV09563,SV09572,SV09576,SV09585	SV09458	6.036
SPIMP01g0027870	SPIMPch01	78230063	78230890	PRLI-interacting factor A	Solyc01g073770	cis	SPIMPch01	76361224-78525860	79	SV09099,SV09104,SV09107,SV09108,SV09109,SV09115,SV09116,SV09124,SV09134,SV09142,SV09146,SV09171,SV09179,SV09182,SV09187,SV09192,SV09196,SV09209,SV09221,SV09225,SV09233,SV09252,SV09261,SV09271,SV09272,SV09274,SV09278,SV09279,SV09283,SV09285,SV09291,SV09298,SV09302,SV09304,SV09305,SV09306,SV09309,SV09310,SV09313,SV09316,SV09320,SV09332,SV09338,SV09353,SV09396,SV09402,SV09411,SV09435,SV09436,SV09441…	SV09549	8.207
SPIMP01g0027870	SPIMPch01	78230063	78230890	PRLI-interacting factor A	Solyc01g073770	trans	SPIMPch08	57181859-58149717	3	SV64897,SV65063,SV65078	SV65063	5.35
SPIMP01g0027950	SPIMPch01	78298255	78298836	Cysteine/Histidine-rich C1 domain family protein	NA	trans	SPIMPch03	51618196-52016454	7	SV26913,SV26914,SV26915,SV26916,SV26917,SV26918,SV26979	SV26917	5.61
SPIMP01g0028010	SPIMPch01	78341476	78351741	Proline-rich family protein	Solyc01g073920	trans	SPIMPch06	38077404-39277867	32	SV48154,SV48155,SV48186,SV48188,SV48189,SV48190,SV48197,SV48199,SV48201,SV48204,SV48207,SV48210,SV48219,SV48223,SV48226,SV48231,SV48242,SV48244,SV48263,SV48266,SV48270,SV48281,SV48295,SV48296,SV48349,SV48353,SV48388,SV48397,SV48418,SV48425,SV48459,SV48482	SV48281	6.424
SPIMP01g0028030	SPIMPch01	78353235	78359635	protein N-terminal asparagine amidohydrolase	Solyc01g073930	cis	SPIMPch01	77603951-79769428	58	SV09411,SV09432,SV09434,SV09435,SV09436,SV09441,SV09442,SV09443,SV09444,SV09449,SV09451,SV09453,SV09455,SV09458,SV09461,SV09462,SV09466,SV09469,SV09471,SV09472,SV09483,SV09487,SV09488,SV09489,SV09490,SV09497,SV09502,SV09503,SV09507,SV09508,SV09511,SV09515,SV09517,SV09522,SV09523,SV09524,SV09527,SV09530,SV09532,SV09542,SV09546,SV09549,SV09555,SV09560,SV09563,SV09570,SV09572,SV09575,SV09576,SV09577…	SV09572	12.416
SPIMP01g0028090	SPIMPch01	78399767	78400177	Histone H3	Solyc01g073970	cis	SPIMPch01	77734024-79692394	52	SV09432,SV09434,SV09436,SV09441,SV09442,SV09443,SV09444,SV09449,SV09451,SV09452,SV09453,SV09455,SV09458,SV09461,SV09462,SV09466,SV09469,SV09471,SV09472,SV09497,SV09503,SV09507,SV09508,SV09511,SV09515,SV09522,SV09523,SV09524,SV09527,SV09532,SV09542,SV09546,SV09549,SV09555,SV09560,SV09563,SV09570,SV09572,SV09575,SV09576,SV09577,SV09580,SV09581,SV09582,SV09584,SV09585,SV09600,SV09777,SV09794,SV09806…	SV09563	12.539
SPIMP01g0028110	SPIMPch01	78407906	78410813	Disease resistance protein	Solyc01g073985	cis	SPIMPch01	76398303-80788984	78	SV09115,SV09214,SV09225,SV09302,SV09396,SV09400,SV09402,SV09408,SV09411,SV09414,SV09419,SV09422,SV09423,SV09424,SV09428,SV09432,SV09434,SV09435,SV09436,SV09441,SV09442,SV09443,SV09451,SV09455,SV09458,SV09461,SV09462,SV09466,SV09469,SV09471,SV09472,SV09483,SV09487,SV09488,SV09489,SV09502,SV09503,SV09508,SV09511,SV09522,SV09523,SV09530,SV09532,SV09542,SV09549,SV09555,SV09563,SV09570,SV09572,SV09575…	SV09549	9.629
SPIMP01g0028140	SPIMPch01	78414775	78421437	Protein kinase domain-containing protein	Solyc01g074010	trans	SPIMPch02	33963738-34171053	6	SV16389,SV16426,SV16429,SV16430,SV16434,SV16436	SV16389	6.41
SPIMP01g0028150	SPIMPch01	78422990	78429399	HIT-type domain-containing protein	Solyc01g074020	trans	SPIMPch07	54630730-57195088	5	SV56720,SV56823,SV56896,SV57161,SV57191	SV56896	9.625
SPIMP01g0028150	SPIMPch01	78422990	78429399	HIT-type domain-containing protein	Solyc01g074020	trans	SPIMPch10	1839014-2403964	3	SV73528,SV73633,SV73661	SV73528	5.147
SPIMP01g0028150	SPIMPch01	78422990	78429399	HIT-type domain-containing protein	Solyc01g074020	trans	SPIMPch10	62428601-64807354	8	SV79353,SV79354,SV79360,SV79363,SV79366,SV79380,SV79513,SV79833	SV79833	8.2
SPIMP01g0028230	SPIMPch01	78553082	78554587	Glutathione S-transferase	NA	trans	SPIMPch03	63030666-63404646	3	SV29162,SV29224,SV29231	SV29231	5.631
SPIMP01g0028340	SPIMPch01	78648978	78651452	hypothetical protein F511_19698, partial	NA	cis	SPIMPch01	76784764-78982769	62	SV09195,SV09388,SV09400,SV09402,SV09408,SV09411,SV09414,SV09419,SV09423,SV09424,SV09428,SV09432,SV09434,SV09435,SV09436,SV09441,SV09442,SV09443,SV09451,SV09453,SV09455,SV09458,SV09460,SV09461,SV09462,SV09466,SV09469,SV09471,SV09472,SV09483,SV09487,SV09497,SV09503,SV09507,SV09508,SV09509,SV09511,SV09515,SV09522,SV09523,SV09524,SV09527,SV09532,SV09542,SV09546,SV09549,SV09555,SV09560,SV09563,SV09570…	SV09563	13.15
SPIMP01g0028350	SPIMPch01	78653084	78658247	Unknown protein	Solyc01g086810	trans	SPIMPch01	82123524-82870282	17	SV10394,SV10443,SV10447,SV10448,SV10452,SV10453,SV10455,SV10469,SV10479,SV10482,SV10484,SV10487,SV10488,SV10489,SV10516,SV10528,SV10536	SV10484	7.451
SPIMP01g0028380	SPIMPch01	78686438	78691232	Ras-related protein	Solyc01g086850	trans	SPIMPch06	44630957-46867226	16	SV49622,SV49640,SV49647,SV49667,SV49674,SV49696,SV49705,SV49711,SV49717,SV49728,SV49730,SV49735,SV49739,SV49787,SV49798,SV50039	SV49696	6.923
SPIMP01g0028390	SPIMPch01	78691927	78703174	DUF3128 family protein	Solyc01g086860	trans	SPIMPch04	5334718-6568851	4	SV30731,SV30771,SV30830,SV30993	SV30731	5.475
SPIMP01g0028400	SPIMPch01	78694302	78694973	Unknown protein	NA	cis	SPIMPch01	76449345-80871322	44	SV09125,SV09152,SV09209,SV09213,SV09261,SV09292,SV09333,SV09354,SV09623,SV09647,SV09693,SV09705,SV09768,SV09770,SV09844,SV09845,SV09933,SV09968,SV09972,SV09973,SV09979,SV09980,SV09987,SV09997,SV10009,SV10017,SV10024,SV10026,SV10027,SV10065,SV10067,SV10071,SV10081,SV10082,SV10083,SV10084,SV10090,SV10094,SV10123,SV10124,SV10126,SV10130,SV10132,SV10142	SV09623	6.43
SPIMP01g0028450	SPIMPch01	78733405	78740584	SpoU_methylase domain-containing protein	Solyc01g086900	trans	SPIMPch06	31645386-31698972	3	SV46860,SV46866,SV46870	SV46866	5.364
SPIMP01g0028490	SPIMPch01	78764548	78783708	Plus3 domain-containing protein	Solyc01g086940	trans	SPIMPch01	10864921-11381541	3	SV01839,SV01853,SV01927	SV01927	5.631
SPIMP01g0028570	SPIMPch01	78844447	78859205	SASA domain-containing protein	Solyc01g087010	trans	SPIMPch01	79878859-80252986	4	SV09874,SV09881,SV09893,SV09980	SV09874	5.222
SPIMP01g0028570	SPIMPch01	78844447	78859205	SASA domain-containing protein	Solyc01g087010	trans	SPIMPch10	61162456-61693768	3	SV79072,SV79075,SV79159	SV79075	5.369
SPIMP01g0028580	SPIMPch01	78864862	78872823	E3 ubiquitin-protein ligase makorin	Solyc01g087030	cis	SPIMPch01	76449345-80502698	16	SV09125,SV09209,SV09230,SV09254,SV09277,SV09282,SV09487,SV09592,SV09642,SV09643,SV09772,SV09775,SV09971,SV09980,SV10026,SV10031	SV09643	7.962
SPIMP01g0028650	SPIMPch01	78924842	78927786	Adp,atp carrier protein, mitochondrial	Solyc01g087070	cis	SPIMPch01	78034416-78881661	12	SV09487,SV09611,SV09612,SV09615,SV09634,SV09642,SV09643,SV09645,SV09648,SV09663,SV09668,SV09669	SV09643	6.763
SPIMP01g0028650	SPIMPch01	78924842	78927786	Adp,atp carrier protein, mitochondrial	Solyc01g087070	trans	SPIMPch01	81550027-86991248	9	SV10276,SV10586,SV10629,SV10643,SV10678,SV10690,SV10798,SV11141,SV11385	SV10678	6.156
SPIMP01g0028650	SPIMPch01	78924842	78927786	Adp,atp carrier protein, mitochondrial	Solyc01g087070	trans	SPIMPch05	5731184-6283330	3	SV38923,SV39025,SV39033	SV39033	5.983
SPIMP01g0028740	SPIMPch01	79031590	79033358	Tr-type G domain-containing protein	Solyc01g087180	trans	SPIMPch01	80965546-81432285	4	SV10158,SV10210,SV10213,SV10258	SV10258	5.073
SPIMP01g0028740	SPIMPch01	79031590	79033358	Tr-type G domain-containing protein	Solyc01g087180	trans	SPIMPch06	45339890-45753170	4	SV49733,SV49754,SV49778,SV49800	SV49800	5.692
SPIMP01g0028750	SPIMPch01	79034031	79038571	Chaperonin-like RbcX	Solyc01g087190	cis	SPIMPch01	76851412-80871322	28	SV09213,SV09487,SV09606,SV09612,SV09615,SV09628,SV09629,SV09705,SV09708,SV09709,SV09711,SV09756,SV09758,SV09770,SV09788,SV09819,SV09821,SV09822,SV09824,SV09826,SV09953,SV09967,SV09979,SV10026,SV10065,SV10081,SV10124,SV10142	SV09606	8.538
SPIMP01g0028800	SPIMPch01	79086936	79093749	Nuclear transcription factor Y subunit A	Solyc01g087240	trans	SPIMPch01	92322647-92598869	3	SV12494,SV12499,SV12561	SV12561	5.367
SPIMP01g0028800	SPIMPch01	79086936	79093749	Nuclear transcription factor Y subunit A	Solyc01g087240	trans	SPIMPch05	63059731-63263717	7	SV43115,SV43116,SV43134,SV43140,SV43148,SV43152,SV43170	SV43115	5.778
SPIMP01g0028800	SPIMPch01	79086936	79093749	Nuclear transcription factor Y subunit A	Solyc01g087240	trans	SPIMPch06	44982826-45897097	3	SV49670,SV49674,SV49828	SV49670	5.212
SPIMP01g0028870	SPIMPch01	79131707	79139602	Unknown protein	NA	cis	SPIMPch01	78920251-81083313	3	SV09674,SV10009,SV10184	SV09674	5.623
SPIMP01g0028950	SPIMPch01	79231657	79261593	tRNA-dihydrouridine synthase	NA	cis	SPIMPch01	76561683-80965546	68	SV09152,SV09261,SV09428,SV09483,SV09487,SV09488,SV09489,SV09623,SV09634,SV09641,SV09674,SV09677,SV09683,SV09691,SV09693,SV09705,SV09709,SV09717,SV09721,SV09723,SV09724,SV09730,SV09738,SV09748,SV09756,SV09760,SV09768,SV09770,SV09777,SV09783,SV09788,SV09794,SV09806,SV09818,SV09829,SV09863,SV09918,SV09933,SV09935,SV09965,SV09967,SV09972,SV09973,SV09984,SV09985,SV09987,SV09988,SV09992,SV09993,SV09994…	SV09723	9.266
SPIMP01g0028950	SPIMPch01	79231657	79261593	tRNA-dihydrouridine synthase	NA	trans	SPIMPch07	65716719-66905774	3	SV58959,SV58981,SV59182	SV58959	5.496
SPIMP01g0028960	SPIMPch01	79232733	79245736	Unknown protein	NA	trans	SPIMPch02	37175291-38263963	7	SV17046,SV17056,SV17066,SV17284,SV17285,SV17323,SV17328	SV17284	6.901
SPIMP01g0028970	SPIMPch01	79246208	79249772	Unknown protein	NA	trans	SPIMPch01	76561487-77465622	3	SV09151,SV09298,SV09356	SV09151	5.351
SPIMP01g0028970	SPIMPch01	79246208	79249772	Unknown protein	NA	trans	SPIMPch01	83552988-83598705	3	SV10661,SV10665,SV10675	SV10675	5.469
SPIMP01g0028980	SPIMPch01	79265641	79322252	Histone-lysine N-methyltransferase	Solyc01g087400	cis	SPIMPch01	77047538-79340024	5	SV09250,SV09349,SV09723,SV09724,SV09760	SV09250	5.475
SPIMP01g0029030	SPIMPch01	79326716	79346097	protein EFR3 homolog B-like	Solyc01g087450	trans	SPIMPch08	59091671-59696944	4	SV65302,SV65375,SV65409,SV65412	SV65412	5.559
SPIMP01g0029130	SPIMPch01	79385814	79395884	Zinc transporter	Solyc01g087530	cis	SPIMPch01	77692251-80319708	7	SV09423,SV09705,SV09734,SV09949,SV09984,SV09992,SV09995	SV09984	6.055
SPIMP01g0029150	SPIMPch01	79399782	79402178	Protein of unknown function, DUF642	Solyc01g087540	trans	SPIMPch04	58763498-60157412	69	SV36069,SV36113,SV36121,SV36133,SV36134,SV36135,SV36147,SV36151,SV36183,SV36199,SV36200,SV36202,SV36208,SV36210,SV36211,SV36212,SV36214,SV36217,SV36219,SV36220,SV36221,SV36223,SV36228,SV36229,SV36231,SV36232,SV36235,SV36239,SV36240,SV36241,SV36244,SV36246,SV36249,SV36256,SV36258,SV36260,SV36261,SV36263,SV36265,SV36266,SV36267,SV36270,SV36275,SV36277,SV36278,SV36282,SV36284,SV36286,SV36287,SV36290…	SV36228	8.828
SPIMP01g0029160	SPIMPch01	79402598	79409587	Cytochrome b5 heme-binding domain-containing protein	Solyc01g087550	cis	SPIMPch01	78031763-79644509	7	SV09483,SV09624,SV09783,SV09773,SV09774,SV09787,SV09810	SV09787	7.423
SPIMP01g0029200	SPIMPch01	79470125	79475506	Protein of unknown function (DUF288)	Solyc01g087600	cis	SPIMPch01	78920251-81213631	14	SV09674,SV09777,SV09794,SV09803,SV09806,SV09818,SV09829,SV09862,SV09864,SV10127,SV10129,SV10156,SV10201,SV10213	SV09818	6.18
SPIMP01g0029210	SPIMPch01	79475778	79492784	Alpha-n-acetylglucosaminidase	Solyc01g087610	cis	SPIMPch01	79116866-79974876	3	SV09729,SV09863,SV09905	SV09905	5.847
SPIMP01g0029230	SPIMPch01	79495758	79499399	Ubiquitin-like domain-containing protein	Solyc01g087620	trans	SPIMPch02	20038288-22850348	3	SV14822,SV14909,SV15095	SV14909	6.215
SPIMP01g0029230	SPIMPch01	79495758	79499399	Ubiquitin-like domain-containing protein	Solyc01g087620	trans	SPIMPch02	37361154-37885655	6	SV17098,SV17099,SV17105,SV17234,SV17241,SV17242	SV17241	5.878
SPIMP01g0029230	SPIMPch01	79495758	79499399	Ubiquitin-like domain-containing protein	Solyc01g087620	trans	SPIMPch03	55078425-56416361	3	SV27502,SV27569,SV27770	SV27770	5.867
SPIMP01g0029230	SPIMPch01	79495758	79499399	Ubiquitin-like domain-containing protein	Solyc01g087620	trans	SPIMPch06	43862022-44478654	10	SV49448,SV49473,SV49479,SV49484,SV49505,SV49544,SV49549,SV49570,SV49571,SV49577	SV49549	6.431
SPIMP01g0029240	SPIMPch01	79499870	79506447	Epimerase domain-containing protein	Solyc01g087640	trans	SPIMPch01	77405781-78273511	3	SV09343,SV09488,SV09538	SV09538	5.493
SPIMP01g0029270	SPIMPch01	79516757	79517044	hypothetical protein EJD97_007129	Solyc01g087660	cis	SPIMPch01	79434728-79644509	4	SV09773,SV09774,SV09787,SV09810	SV09787	12.645
SPIMP01g0029290	SPIMPch01	79520760	79541916	Structural constituent of ribosome protein	Solyc01g087680	trans	SPIMPch09	66597727-66613243	3	SV72217,SV72218,SV72220	SV72218	5.943
SPIMP01g0029330	SPIMPch01	79576047	79581084	50S ribosomal protein L1	NA	trans	SPIMPch01	79709801-79891083	3	SV09829,SV09863,SV09879	SV09829	5.179
SPIMP01g0029560	SPIMPch01	79670357	79673227	2,3-bisphosphoglycerate-dependent phosphoglycerate mutase	Solyc01g087880	trans	SPIMPch01	33476932-36205171	4	SV04045,SV04053,SV04276,SV04376	SV04276	5.244
SPIMP01g0029560	SPIMPch01	79670357	79673227	2,3-bisphosphoglycerate-dependent phosphoglycerate mutase	Solyc01g087880	trans	SPIMPch01	41093949-44626990	7	SV04882,SV05004,SV05010,SV05103,SV05125,SV05213,SV05283	SV05283	5.269
SPIMP01g0029560	SPIMPch01	79670357	79673227	2,3-bisphosphoglycerate-dependent phosphoglycerate mutase	Solyc01g087880	trans	SPIMPch01	48779105-53021069	9	SV05672,SV05725,SV05817,SV05828,SV05866,SV05946,SV06100,SV06220,SV06229	SV05672	5.352
SPIMP01g0029560	SPIMPch01	79670357	79673227	2,3-bisphosphoglycerate-dependent phosphoglycerate mutase	Solyc01g087880	trans	SPIMPch01	55845374-58549697	3	SV06552,SV06674,SV06847	SV06847	5.28
SPIMP01g0029570	SPIMPch01	79676407	79680125	Choline transporter-like protein	Solyc01g087890	trans	SPIMPch01	33620483-36963252	4	SV04068,SV04234,SV04387,SV04470	SV04387	7.093
SPIMP01g0029570	SPIMPch01	79676407	79680125	Choline transporter-like protein	Solyc01g087890	trans	SPIMPch01	40545038-41524184	3	SV04828,SV04842,SV04924	SV04828	5.93
SPIMP01g0029570	SPIMPch01	79676407	79680125	Choline transporter-like protein	Solyc01g087890	cis	SPIMPch01	76493645-80965546	202	SV09141,SV09151,SV09152,SV09179,SV09182,SV09187,SV09192,SV09195,SV09196,SV09209,SV09213,SV09221,SV09224,SV09225,SV09233,SV09234,SV09235,SV09247,SV09249,SV09250,SV09252,SV09256,SV09261,SV09267,SV09271,SV09278,SV09279,SV09283,SV09285,SV09291,SV09292,SV09296,SV09298,SV09301,SV09302,SV09304,SV09305,SV09306,SV09309,SV09310,SV09313,SV09315,SV09316,SV09320,SV09326,SV09328,SV09332,SV09333,SV09334,SV09340…	SV09483	9.494
SPIMP01g0029570	SPIMPch01	79676407	79680125	Choline transporter-like protein	Solyc01g087890	trans	SPIMPch02	15356315-17547033	3	SV14381,SV14561,SV14612	SV14561	8.08
SPIMP01g0029680	SPIMPch01	79763067	79770560	Methyltransf_11 domain-containing protein	Solyc01g088000	trans	SPIMPch01	7261567-9785828	8	SV01360,SV01477,SV01490,SV01492,SV01564,SV01594,SV01608,SV01675	SV01675	6.294
SPIMP01g0029680	SPIMPch01	79763067	79770560	Methyltransf_11 domain-containing protein	Solyc01g088000	trans	SPIMPch01	13188505-17623020	8	SV02206,SV02207,SV02360,SV02384,SV02505,SV02529,SV02621,SV02646	SV02360	6.045
SPIMP01g0029680	SPIMPch01	79763067	79770560	Methyltransf_11 domain-containing protein	Solyc01g088000	trans	SPIMPch01	63171774-66954586	14	SV07249,SV07267,SV07287,SV07306,SV07353,SV07390,SV07442,SV07446,SV07461,SV07475,SV07644,SV07672,SV07691,SV07700	SV07691	5.882
SPIMP01g0029830	SPIMPch01	79850707	79854187	AB hydrolase-1 domain-containing protein	Solyc01g088090	trans	SPIMPch01	299678-1068281	5	SV00062,SV00110,SV00117,SV00168,SV00199	SV00117	6.531
SPIMP01g0029830	SPIMPch01	79850707	79854187	AB hydrolase-1 domain-containing protein	Solyc01g088090	trans	SPIMPch03	65158635-65691475	15	SV29551,SV29575,SV29576,SV29578,SV29579,SV29581,SV29583,SV29584,SV29589,SV29602,SV29605,SV29606,SV29610,SV29641,SV29642	SV29576	6.615
SPIMP01g0029830	SPIMPch01	79850707	79854187	AB hydrolase-1 domain-containing protein	Solyc01g088090	trans	SPIMPch06	40559624-41935866	3	SV48761,SV48767,SV49049	SV49049	5.834
SPIMP01g0029890	SPIMPch01	79948021	79967697	Aldehyde oxidase	Solyc01g088170	cis	SPIMPch01	76319383-80965546	247	SV09091,SV09099,SV09104,SV09107,SV09108,SV09109,SV09110,SV09116,SV09121,SV09122,SV09124,SV09125,SV09131,SV09134,SV09141,SV09142,SV09146,SV09150,SV09151,SV09152,SV09153,SV09155,SV09169,SV09171,SV09179,SV09182,SV09183,SV09187,SV09188,SV09196,SV09198,SV09209,SV09211,SV09214,SV09219,SV09221,SV09225,SV09230,SV09234,SV09235,SV09236,SV09247,SV09248,SV09249,SV09252,SV09254,SV09256,SV09259,SV09260,SV09261…	SV09917	14.235
SPIMP01g0029980	SPIMPch01	80028245	80036209	MHD1 domain-containing protein	NA	cis	SPIMPch01	76099965-81471532	71	SV09044,SV09121,SV09122,SV09153,SV09214,SV09247,SV09249,SV09279,SV09623,SV09624,SV09717,SV09721,SV09770,SV09829,SV09836,SV09844,SV09863,SV09874,SV09878,SV09879,SV09882,SV09885,SV09893,SV09904,SV09905,SV09908,SV09909,SV09910,SV09914,SV09916,SV09917,SV09918,SV09926,SV09930,SV09932,SV09933,SV09937,SV09949,SV09954,SV09962,SV09963,SV09965,SV09967,SV09971,SV09972,SV09973,SV09976,SV09987,SV09988,SV09992…	SV09932	8.596
SPIMP01g0030070	SPIMPch01	80095573	80117272	protein ECERIFERUM 1-like	Solyc01g088400	cis	SPIMPch01	76395100-80895602	66	SV09108,SV09109,SV09110,SV09125,SV09141,SV09153,SV09187,SV09213,SV09214,SV09221,SV09233,SV09235,SV09247,SV09249,SV09250,SV09252,SV09254,SV09261,SV09271,SV09279,SV09282,SV09353,SV09356,SV09642,SV09659,SV09669,SV09674,SV09675,SV09683,SV09686,SV09691,SV09705,SV09757,SV09770,SV09818,SV09829,SV09874,SV09881,SV09882,SV09899,SV09904,SV09932,SV09967,SV09972,SV09973,SV09980,SV09985,SV09987,SV09994,SV09997…	SV09691	7.195
SPIMP01g0030070	SPIMPch01	80095573	80117272	protein ECERIFERUM 1-like	Solyc01g088400	trans	SPIMPch03	63775326-64040684	3	SV29306,SV29317,SV29335	SV29317	5.439
SPIMP01g0030080	SPIMPch01	80096458	80099233	Unknown protein	NA	cis	SPIMPch01	77046767-80466700	5	SV09249,SV09674,SV10009,SV10013,SV10023	SV10013,SV10023	5.633
SPIMP01g0030080	SPIMPch01	80096458	80099233	Unknown protein	NA	trans	SPIMPch07	151350-399913	5	SV50552,SV50553,SV50585,SV50595,SV50604	SV50553	5.423
SPIMP01g0030110	SPIMPch01	80139140	80139574	RING-type domain-containing protein	Solyc01g088440	trans	SPIMPch01	76319383-76849512	10	SV09091,SV09106,SV09107,SV09109,SV09115,SV09124,SV09125,SV09169,SV09171,SV09209	SV09106	6.159
SPIMP01g0030150	SPIMPch01	80163702	80172942	UMP-CMP kinase	Solyc01g088480	trans	SPIMPch02	53000431-54085359	10	SV20155,SV20159,SV20176,SV20259,SV20282,SV20304,SV20308,SV20315,SV20418,SV20438	SV20438	5.986
SPIMP01g0030260	SPIMPch01	80228683	80231894	Purine permease	Solyc01g088550	cis	SPIMPch01	79430765-80780773	17	SV09771,SV09960,SV09968,SV09972,SV09973,SV09987,SV09997,SV10017,SV10024,SV10036,SV10065,SV10067,SV10071,SV10084,SV10090,SV10123,SV10124	SV09960	6.628
SPIMP01g0030260	SPIMPch01	80228683	80231894	Purine permease	Solyc01g088550	trans	SPIMPch10	61618533-61858329	7	SV79139,SV79144,SV79147,SV79148,SV79156,SV79198,SV79209	SV79198	5.324
SPIMP01g0030280	SPIMPch01	80233233	80238873	Ras-related protein Rab-6A	Solyc01g088560	trans	SPIMPch07	19112394-21046835	4	SV53030,SV53049,SV53060,SV53221	SV53060	6.154
SPIMP01g0030280	SPIMPch01	80233233	80238873	Ras-related protein Rab-6A	Solyc01g088560	trans	SPIMPch07	27161960-31358458	6	SV53825,SV53953,SV54019,SV54032,SV54114,SV54272	SV54019	6.045
SPIMP01g0030330	SPIMPch01	80255525	80256085	PMEI domain-containing protein	Solyc01g088590	cis	SPIMPch01	76561487-80965546	87	SV09151,SV09209,SV09225,SV09249,SV09250,SV09261,SV09279,SV09292,SV09302,SV09333,SV09354,SV09356,SV09623,SV09674,SV09693,SV09708,SV09709,SV09744,SV09756,SV09758,SV09768,SV09770,SV09796,SV09827,SV09828,SV09844,SV09845,SV09862,SV09864,SV09879,SV09881,SV09899,SV09904,SV09910,SV09911,SV09917,SV09918,SV09932,SV09933,SV09935,SV09953,SV09962,SV09965,SV09968,SV09972,SV09973,SV09976,SV09979,SV09980,SV09984…	SV09693	9.205
SPIMP01g0030330	SPIMPch01	80255525	80256085	PMEI domain-containing protein	Solyc01g088590	trans	SPIMPch01	84322931-84990779	3	SV10801,SV10840,SV10916	SV10916	5.658
SPIMP01g0030330	SPIMPch01	80255525	80256085	PMEI domain-containing protein	Solyc01g088590	trans	SPIMPch04	3846202-4055365	7	SV30407,SV30426,SV30430,SV30436,SV30446,SV30448,SV30449	SV30430	5.649
SPIMP01g0030420	SPIMPch01	80323649	80324759	FLZ-type domain-containing protein	Solyc01g088660	trans	SPIMPch06	2965619-2979565	3	SV44571,SV44574,SV44575	SV44575	6.75
SPIMP01g0030440	SPIMPch01	80336514	80340130	Protein kinase	Solyc01g088690	cis	SPIMPch01	79737458-80807897	6	SV09838,SV09845,SV09863,SV09904,SV09917,SV10130	SV09838	5.761
SPIMP01g0030470	SPIMPch01	80367989	80374441	zf-LSD1 domain-containing protein	Solyc01g088710	trans	SPIMPch07	57082234-57228553	3	SV57170,SV57178,SV57204	SV57204	5.156
SPIMP01g0030480	SPIMPch01	80378853	80397797	Transcription factor IIIB subunit	Solyc01g088720	cis	SPIMPch01	78665323-80987803	30	SV09623,SV09648,SV09656,SV09675,SV09693,SV09723,SV09738,SV09760,SV09844,SV09863,SV09904,SV09933,SV09972,SV09973,SV09987,SV09997,SV10017,SV10024,SV10067,SV10069,SV10071,SV10084,SV10090,SV10094,SV10123,SV10126,SV10130,SV10145,SV10158,SV10168	SV10168	6.21
SPIMP01g0030580	SPIMPch01	80430893	80433457	Nucleotide-diphospho-sugar transferase protein	Solyc01g088790	trans	SPIMPch01	77808803-80173619	6	SV09451,SV09511,SV09555,SV09623,SV09705,SV09954	SV09705	5.163
SPIMP01g0030590	SPIMPch01	80435639	80445063	Heterogeneous nuclear ribonucleoprotein like	Solyc01g088800	trans	SPIMPch01	63435503-67417204	7	SV07267,SV07353,SV07442,SV07446,SV07461,SV07644,SV07741	SV07741	5.737
SPIMP01g0030660	SPIMPch01	80486420	80490479	Pentatricopeptide repeat-containing protein	Solyc01g089870	cis	SPIMPch01	80338050-80505619	3	SV10000,SV10014,SV10032	SV10032	5.743
SPIMP01g0030770	SPIMPch01	80544662	80547630	F-box domain-containing protein	Solyc01g089950	cis	SPIMPch01	80523060-80558644	9	SV10037,SV10038,SV10040,SV10041,SV10044,SV10045,SV10046,SV10047,SV10061	SV10038	8.571
SPIMP01g0030790	SPIMPch01	80580558	80582157	Nucleoside diphosphate kinase	Solyc01g089970	cis	SPIMPch01	76784764-81432285	59	SV09195,SV09279,SV09674,SV09677,SV09683,SV09693,SV09709,SV09711,SV09717,SV09721,SV09723,SV09760,SV09777,SV09794,SV09796,SV09806,SV09818,SV09824,SV09829,SV09862,SV09864,SV09899,SV09918,SV09930,SV09933,SV09935,SV09953,SV09963,SV09965,SV09968,SV09972,SV09973,SV09985,SV09987,SV09995,SV09997,SV10017,SV10024,SV10026,SV10027,SV10036,SV10065,SV10067,SV10068,SV10071,SV10084,SV10090,SV10094,SV10123,SV10124…	SV09677	7.493
SPIMP01g0030790	SPIMPch01	80580558	80582157	Nucleoside diphosphate kinase	Solyc01g089970	trans	SPIMPch01	90104435-90506073	6	SV11994,SV11998,SV12002,SV12023,SV12036,SV12062	SV12023	6.349
SPIMP01g0030980	SPIMPch01	80724338	80756460	Glycine-tRNA ligase, alpha subunit	Solyc01g090200	trans	SPIMPch01	69883102-72235650	7	SV08004,SV08032,SV08267,SV08268,SV08269,SV08279,SV08280	SV08004	5.593
SPIMP01g0030980	SPIMPch01	80724338	80756460	Glycine-tRNA ligase, alpha subunit	Solyc01g090200	trans	SPIMPch02	34431285-36200568	10	SV16504,SV16580,SV16696,SV16718,SV16733,SV16743,SV16748,SV16759,SV16797,SV16860	SV16580	6.459
SPIMP01g0030980	SPIMPch01	80724338	80756460	Glycine-tRNA ligase, alpha subunit	Solyc01g090200	trans	SPIMPch07	3684989-5073718	3	SV51345,SV51481,SV51648	SV51345	5.548
SPIMP01g0031190	SPIMPch01	80841009	80852483	Leucine carboxyl methyltransferase 1 homolog	Solyc01g090280	trans	SPIMPch01	77552967-77740183	4	SV09396,SV09402,SV09404,SV09435	SV09396	5.592
SPIMP01g0031190	SPIMPch01	80841009	80852483	Leucine carboxyl methyltransferase 1 homolog	Solyc01g090280	trans	SPIMPch03	11717466-15682068	4	SV22622,SV22730,SV22837,SV22929	SV22837	5.819
SPIMP01g0031190	SPIMPch01	80841009	80852483	Leucine carboxyl methyltransferase 1 homolog	Solyc01g090280	trans	SPIMPch03	26088408-30286612	6	SV23808,SV23888,SV23955,SV24019,SV24054,SV24206	SV24019	5.161
SPIMP01g0031200	SPIMPch01	80841124	80852475	Unknown protein	NA	trans	SPIMPch05	65017847-66283381	3	SV43580,SV43629,SV43863	SV43580	5.664
SPIMP01g0031360	SPIMPch01	81039026	81041479	Hydroxyproline-rich glycoprotein family protein	Solyc01g090440	trans	SPIMPch08	58659242-58664030	3	SV65203,SV65209,SV65210	SV65209	5.306
SPIMP01g0031390	SPIMPch01	81064597	81072053	Protein AATF/BFR2	Solyc01g090470	cis	SPIMPch01	78722617-81599468	67	SV09641,SV09642,SV09674,SV09675,SV09677,SV09683,SV09687,SV09691,SV09709,SV09711,SV09717,SV09721,SV09796,SV09825,SV09829,SV09863,SV09899,SV09918,SV09929,SV09930,SV09933,SV09935,SV09953,SV09963,SV09965,SV09972,SV09973,SV09977,SV09985,SV09987,SV09992,SV09997,SV10013,SV10017,SV10023,SV10024,SV10067,SV10068,SV10071,SV10084,SV10090,SV10094,SV10123,SV10125,SV10126,SV10127,SV10129,SV10130,SV10139,SV10144…	SV10259	6.915
SPIMP01g0031470	SPIMPch01	81117100	81123046	Chaperone DnaJ	Solyc01g090550	trans	SPIMPch08	52738827-54937824	5	SV64194,SV64198,SV64201,SV64309,SV64506	SV64506	5.653
SPIMP01g0031570	SPIMPch01	81206689	81229596	Elongation factor G, mitochondrial	Solyc01g090670	trans	SPIMPch01	79435566-80844279	10	SV09774,SV09810,SV10041,SV10044,SV10045,SV10046,SV10049,SV10055,SV10059,SV10133	SV09810	8.987
SPIMP01g0031590	SPIMPch01	81229662	81238128	3-hydroxyisobutyryl-CoA hydrolase-like protein mitochondrial-like	Solyc01g090693	trans	SPIMPch01	80532336-80540844	6	SV10040,SV10041,SV10044,SV10045,SV10046,SV10049	SV10045	5.642
SPIMP01g0031620	SPIMPch01	81250502	81255326	p53 and DNA damage-regulated protein 1	Solyc01g090720	cis	SPIMPch01	79594926-83216591	7	SV09800,SV10127,SV10129,SV10156,SV10201,SV10260,SV10600	SV09800	7.173
SPIMP01g0031620	SPIMPch01	81250502	81255326	p53 and DNA damage-regulated protein 1	Solyc01g090720	trans	SPIMPch07	6926385-7352019	4	SV51932,SV51971,SV51972,SV52000	SV51971	5.297
SPIMP01g0031620	SPIMPch01	81250502	81255326	p53 and DNA damage-regulated protein 1	Solyc01g090720	trans	SPIMPch07	53353294-53530208	3	SV56495,SV56506,SV56528	SV56528	8.359
SPIMP01g0031690	SPIMPch01	81297769	81307368	T-complex protein 1 subunit alpha	Solyc01g090750	trans	SPIMPch06	45358807-45688036	3	SV49737,SV49755,SV49786	SV49786	5.029
SPIMP01g0031770	SPIMPch01	81363230	81368104	BHLH transcription factor	NA	trans	SPIMPch03	8179284-9999557	17	SV22274,SV22275,SV22279,SV22282,SV22284,SV22286,SV22288,SV22295,SV22304,SV22310,SV22311,SV22313,SV22325,SV22395,SV22404,SV22420,SV22429	SV22395	5.995
SPIMP01g0031850	SPIMPch01	81448102	81467527	NTP_transf_2 domain-containing protein	Solyc01g090860	trans	SPIMPch01	83732918-84380316	5	SV10706,SV10708,SV10715,SV10775,SV10820	SV10775	5.595
SPIMP01g0031990	SPIMPch01	81524086	81524340	Unknown protein	NA	cis	SPIMPch01	81290847-82475187	5	SV10231,SV10259,SV10280,SV10448,SV10453	SV10448	6.045
SPIMP01g0031990	SPIMPch01	81524086	81524340	Unknown protein	NA	trans	SPIMPch07	63398879-63433674	3	SV58473,SV58474,SV58479	SV58479	5.585
SPIMP01g0032130	SPIMPch01	81674218	81683099	Methionine aminopeptidase	Solyc01g091070	trans	SPIMPch06	38420843-39213172	3	SV48245,SV48381,SV48460	SV48460	5.276
SPIMP01g0032150	SPIMPch01	81683524	81697844	TFCD_C domain-containing protein	Solyc01g091090	trans	SPIMPch07	60013657-60302544	3	SV57749,SV57771,SV57816	SV57816	5.537
SPIMP01g0032200	SPIMPch01	81719953	81734758	Nitroreductase domain-containing protein	Solyc01g091130	cis	SPIMPch01	81671151-81733327	3	SV10296,SV10301,SV10315	SV10315	5.513
SPIMP01g0032200	SPIMPch01	81719953	81734758	Nitroreductase domain-containing protein	Solyc01g091130	trans	SPIMPch07	1881644-6577735	10	SV50945,SV50986,SV51182,SV51289,SV51476,SV51503,SV51530,SV51557,SV51861,SV51865	SV50986	7.456
SPIMP01g0032200	SPIMPch01	81719953	81734758	Nitroreductase domain-containing protein	Solyc01g091130	trans	SPIMPch07	16216267-16598184	3	SV52761,SV52792,SV52797	SV52761	5.772
SPIMP01g0032200	SPIMPch01	81719953	81734758	Nitroreductase domain-containing protein	Solyc01g091130	trans	SPIMPch07	28107390-31113716	4	SV53957,SV54058,SV54205,SV54239	SV53957	8.015
SPIMP01g0032200	SPIMPch01	81719953	81734758	Nitroreductase domain-containing protein	Solyc01g091130	trans	SPIMPch07	35991633-37067759	5	SV54648,SV54661,SV54668,SV54675,SV54739	SV54661	5.621
SPIMP01g0032200	SPIMPch01	81719953	81734758	Nitroreductase domain-containing protein	Solyc01g091130	trans	SPIMPch09	26654215-28393972	4	SV69289,SV69309,SV69347,SV69364	SV69364	5.933
SPIMP01g0032200	SPIMPch01	81719953	81734758	Nitroreductase domain-containing protein	Solyc01g091130	trans	SPIMPch09	36704678-39014313	3	SV69734,SV69788,SV69828	SV69788	5.542
SPIMP01g0032200	SPIMPch01	81719953	81734758	Nitroreductase domain-containing protein	Solyc01g091130	trans	SPIMPch09	56766883-58452407	11	SV70669,SV70679,SV70682,SV70753,SV70755,SV70756,SV70759,SV70762,SV70770,SV70771,SV70776	SV70669	7.015
SPIMP01g0032240	SPIMPch01	81761125	81767676	3-phosphoshikimate 1-carboxyvinyltransferase	Solyc01g091190	trans	SPIMPch02	35317397-36552660	10	SV16660,SV16670,SV16686,SV16690,SV16722,SV16823,SV16827,SV16918,SV16923,SV16939	SV16918	6.168
SPIMP01g0032260	SPIMPch01	81773427	81774734	UDP-glucuronate 4-epimerase	NA	trans	SPIMPch06	35425945-37067684	3	SV47556,SV47557,SV47918	SV47556	5.088
SPIMP01g0032320	SPIMPch01	81806485	81820575	S-acyltransferase	Solyc01g091260	trans	SPIMPch12	68588792-69210434	4	SV92200,SV92327,SV92328,SV92350	SV92350	5.139
SPIMP01g0032350	SPIMPch01	81835314	81844515	transducin beta-like protein 2	Solyc01g091310	trans	SPIMPch03	19128964-21089685	3	SV23259,SV23322,SV23401	SV23259	6.629
SPIMP01g0032350	SPIMPch01	81835314	81844515	transducin beta-like protein 2	Solyc01g091310	trans	SPIMPch03	36756321-39277625	3	SV24941,SV25058,SV25245	SV25245	5.533
SPIMP01g0032350	SPIMPch01	81835314	81844515	transducin beta-like protein 2	Solyc01g091310	trans	SPIMPch07	611814-1055625	5	SV50656,SV50674,SV50712,SV50724,SV50765	SV50712	5.887
SPIMP01g0032370	SPIMPch01	81860152	81866424	Glutathione S-transferase zeta class	Solyc01g091330	trans	SPIMPch01	18810715-19884697	3	SV02736,SV02747,SV02842	SV02736	6.825
SPIMP01g0032370	SPIMPch01	81860152	81866424	Glutathione S-transferase zeta class	Solyc01g091330	cis	SPIMPch01	81730744-81980973	3	SV10310,SV10314,SV10364	SV10364	5.078
SPIMP01g0032420	SPIMPch01	81896609	81902146	65-kDa microtubule-associated protein 3	Solyc01g091380	trans	SPIMPch01	91194522-92111067	5	SV12214,SV12262,SV12283,SV12298,SV12440	SV12298	5.825
SPIMP01g0032590	SPIMPch01	82028290	82035649	ANK_REP_REGION domain-containing protein	NA	trans	SPIMPch03	61680394-61723038	5	SV28904,SV28912,SV28914,SV28916,SV28917	SV28917	5.387
SPIMP01g0032600	SPIMPch01	82038455	82039201	Enoyl-CoA delta isomerase 1, peroxisomal	Solyc01g091520	trans	SPIMPch12	68049301-68223428	4	SV92112,SV92113,SV92114,SV92132	SV92113	6.133
SPIMP01g0032670	SPIMPch01	82077490	82078062	C2 domain-containing protein	Solyc01g091590	trans	SPIMPch03	33120703-35349347	3	SV24491,SV24537,SV24757	SV24491	5.106
SPIMP01g0032680	SPIMPch01	82078808	82083243	RING-type domain-containing protein	Solyc01g091600	trans	SPIMPch01	75414541-76241740	4	SV08908,SV09044,SV09054,SV09075	SV09075	6.984
SPIMP01g0032780	SPIMPch01	82162568	82167313	S-adenosyl-L-methionine-dependent methyltransferases superfamily protein	Solyc01g091690	trans	SPIMPch01	82330190-82977361	3	SV10434,SV10538,SV10551	SV10538	5.538
SPIMP01g0032780	SPIMPch01	82162568	82167313	S-adenosyl-L-methionine-dependent methyltransferases superfamily protein	Solyc01g091690	trans	SPIMPch03	63139851-64205338	13	SV29192,SV29196,SV29219,SV29224,SV29245,SV29252,SV29261,SV29267,SV29284,SV29344,SV29365,SV29377,SV29379	SV29196	6.031
SPIMP01g0032850	SPIMPch01	82215619	82220334	U-box domain-containing protein	Solyc01g091740	cis	SPIMPch01	81479105-83206788	36	SV10266,SV10273,SV10280,SV10303,SV10307,SV10310,SV10316,SV10319,SV10327,SV10332,SV10333,SV10334,SV10340,SV10382,SV10383,SV10384,SV10386,SV10387,SV10389,SV10394,SV10426,SV10485,SV10511,SV10516,SV10524,SV10528,SV10530,SV10531,SV10532,SV10534,SV10537,SV10550,SV10557,SV10587,SV10590,SV10596	SV10332	6.904
SPIMP01g0032860	SPIMPch01	82226775	82231597	Serine/arginine-rich splicing factor like	Solyc01g091750	trans	SPIMPch03	57260810-57561547	4	SV27931,SV27944,SV27966,SV28000	SV27931	6.377
SPIMP01g0032880	SPIMPch01	82239108	82248624	Protein-ribulosamine 3-kinase, chloroplastic	Solyc01g091770	trans	SPIMPch01	81911665-82030962	3	SV10352,SV10354,SV10376	SV10376	6.645
SPIMP01g0033180	SPIMPch01	82479490	82481470	Glyoxylate/hydroxypyruvate reductase	Solyc01g093990	cis	SPIMPch01	81524244-84385171	98	SV10273,SV10280,SV10303,SV10308,SV10310,SV10314,SV10334,SV10340,SV10356,SV10373,SV10382,SV10383,SV10384,SV10386,SV10387,SV10388,SV10389,SV10394,SV10399,SV10400,SV10403,SV10404,SV10412,SV10414,SV10418,SV10419,SV10425,SV10426,SV10427,SV10434,SV10441,SV10447,SV10448,SV10450,SV10452,SV10453,SV10455,SV10458,SV10463,SV10464,SV10465,SV10466,SV10468,SV10469,SV10472,SV10473,SV10474,SV10476,SV10479,SV10480…	SV10479	12.557
SPIMP01g0033210	SPIMPch01	82494920	82497024	Abhydrolase_3 domain-containing protein	Solyc01g094010	cis	SPIMPch01	82440716-82505467	4	SV10448,SV10453,SV10463,SV10464	SV10453	6.177
SPIMP01g0033340	SPIMPch01	82609780	82620004	26S proteasome AAA-ATPase subunit RPT5B	Solyc01g094150	cis	SPIMPch01	82412896-82736490	20	SV10447,SV10448,SV10452,SV10453,SV10455,SV10458,SV10463,SV10468,SV10469,SV10474,SV10476,SV10479,SV10480,SV10483,SV10484,SV10486,SV10487,SV10488,SV10489,SV10506	SV10447	8.08
SPIMP01g0033340	SPIMPch01	82609780	82620004	26S proteasome AAA-ATPase subunit RPT5B	Solyc01g094150	trans	SPIMPch06	38917944-39568542	10	SV48386,SV48405,SV48418,SV48425,SV48450,SV48456,SV48503,SV48512,SV48513,SV48528	SV48456	6.053
SPIMP01g0033390	SPIMPch01	82663384	82676985	Malic enzyme	Solyc01g094200	trans	SPIMPch03	8281207-10623207	3	SV22289,SV22447,SV22485	SV22447	5.283
SPIMP01g0033400	SPIMPch01	82663570	82676305	Unknown protein	Solyc01g094210	trans	SPIMPch10	46584701-50098159	16	SV77318,SV77334,SV77347,SV77363,SV77365,SV77421,SV77437,SV77472,SV77504,SV77569,SV77570,SV77611,SV77634,SV77866,SV77871,SV77872	SV77871	5.041
SPIMP01g0033410	SPIMPch01	82682234	82685157	(+)-neomenthol dehydrogenase	Solyc01g094220	trans	SPIMPch01	46013637-47890427	3	SV05420,SV05486,SV05547	SV05420	6.097
SPIMP01g0033410	SPIMPch01	82682234	82685157	(+)-neomenthol dehydrogenase	Solyc01g094220	trans	SPIMPch01	55979025-57376361	3	SV06570,SV06649,SV06704	SV06570	5.275
SPIMP01g0033410	SPIMPch01	82682234	82685157	(+)-neomenthol dehydrogenase	Solyc01g094220	cis	SPIMPch01	81911665-83397312	4	SV10352,SV10359,SV10376,SV10640	SV10359	6.952
SPIMP01g0033430	SPIMPch01	82690351	82700183	(+)-neomenthol dehydrogenase	NA	cis	SPIMPch01	78665323-82787119	64	SV09623,SV09693,SV09708,SV09709,SV09756,SV09766,SV09768,SV09821,SV09827,SV09844,SV09918,SV09933,SV09935,SV09953,SV09959,SV09965,SV09968,SV09972,SV09973,SV09977,SV09979,SV09984,SV09987,SV09988,SV09997,SV10017,SV10024,SV10026,SV10065,SV10067,SV10068,SV10071,SV10081,SV10084,SV10090,SV10094,SV10123,SV10124,SV10125,SV10126,SV10130,SV10132,SV10266,SV10296,SV10307,SV10312,SV10313,SV10315,SV10316,SV10334…	SV09623	7.233
SPIMP01g0033440	SPIMPch01	82697962	82699979	Unknown protein	NA	trans	SPIMPch01	72389700-73238589	3	SV08317,SV08328,SV08474	SV08328	5.355
SPIMP01g0033440	SPIMPch01	82697962	82699979	Unknown protein	NA	trans	SPIMPch03	58823861-59700421	5	SV28278,SV28279,SV28286,SV28311,SV28472	SV28279	5.889
SPIMP01g0033500	SPIMPch01	82754440	82761748	Propionyl-CoA carboxylase	Solyc01g094330	trans	SPIMPch01	78528918-79342915	3	SV09601,SV09713,SV09761	SV09713	6.626
SPIMP01g0033500	SPIMPch01	82754440	82761748	Propionyl-CoA carboxylase	Solyc01g094330	cis	SPIMPch01	81661588-83152530	9	SV10292,SV10301,SV10399,SV10441,SV10468,SV10474,SV10503,SV10540,SV10584	SV10584	8.716
SPIMP01g0033500	SPIMPch01	82754440	82761748	Propionyl-CoA carboxylase	Solyc01g094330	trans	SPIMPch03	48685931-48699498	5	SV26348,SV26350,SV26351,SV26353,SV26354	SV26354	8.57
SPIMP01g0033640	SPIMPch01	82850577	82852272	Reverse transcriptase domain, Reverse transcriptase zinc-binding domain protein	NA	cis	SPIMPch01	82659518-84264428	7	SV10482,SV10661,SV10665,SV10675,SV10697,SV10707,SV10790	SV10661	5.764
SPIMP01g0033710	SPIMPch01	82884031	82887237	Small nuclear ribonucleoprotein-associated protein	Solyc01g094540	cis	SPIMPch01	81475637-84324298	55	SV10264,SV10276,SV10310,SV10344,SV10382,SV10383,SV10387,SV10389,SV10390,SV10400,SV10414,SV10426,SV10441,SV10443,SV10447,SV10448,SV10453,SV10458,SV10461,SV10463,SV10466,SV10476,SV10479,SV10485,SV10487,SV10489,SV10503,SV10511,SV10515,SV10516,SV10518,SV10523,SV10524,SV10528,SV10529,SV10531,SV10534,SV10537,SV10542,SV10546,SV10549,SV10550,SV10558,SV10562,SV10578,SV10587,SV10590,SV10593,SV10596,SV10643…	SV10524	8.033
SPIMP01g0033710	SPIMPch01	82884031	82887237	Small nuclear ribonucleoprotein-associated protein	Solyc01g094540	trans	SPIMPch06	39234566-39883146	7	SV48470,SV48482,SV48490,SV48491,SV48496,SV48536,SV48594	SV48470	6.963
SPIMP01g0033720	SPIMPch01	82890636	82901869	Cyclic nucleotide-binding domain-containing protein	Solyc01g094550	trans	SPIMPch07	16933153-19373358	3	SV52825,SV52906,SV53049	SV53049	5.942
SPIMP01g0033730	SPIMPch01	82901831	82904500	60S ribosomal protein L36	Solyc01g094560	cis	SPIMPch01	82706408-84908603	10	SV10502,SV10564,SV10596,SV10619,SV10713,SV10760,SV10775,SV10866,SV10895,SV10908	SV10866	6.22
SPIMP01g0033800	SPIMPch01	82979793	82990687	PRONE domain-containing protein	Solyc01g094630	cis	SPIMPch01	81290847-84523337	148	SV10231,SV10264,SV10266,SV10273,SV10280,SV10292,SV10303,SV10306,SV10307,SV10310,SV10314,SV10316,SV10333,SV10334,SV10340,SV10352,SV10354,SV10356,SV10364,SV10373,SV10382,SV10383,SV10384,SV10386,SV10387,SV10389,SV10399,SV10400,SV10414,SV10418,SV10420,SV10421,SV10423,SV10426,SV10427,SV10434,SV10441,SV10443,SV10447,SV10448,SV10452,SV10453,SV10455,SV10459,SV10461,SV10463,SV10464,SV10465,SV10466,SV10468…	SV10527	12.531
SPIMP01g0033800	SPIMPch01	82979793	82990687	PRONE domain-containing protein	Solyc01g094630	trans	SPIMPch01	92114045-95249855	56	SV12441,SV12554,SV12635,SV12646,SV12768,SV12790,SV12807,SV12808,SV12828,SV12832,SV12834,SV12835,SV12837,SV12845,SV12847,SV12851,SV12852,SV12856,SV12857,SV12858,SV12865,SV12871,SV12873,SV12877,SV12883,SV12885,SV12891,SV12920,SV12923,SV12928,SV12935,SV12941,SV12953,SV12961,SV12974,SV12998,SV13000,SV13077,SV13088,SV13107,SV13112,SV13114,SV13115,SV13120,SV13124,SV13130,SV13135,SV13151,SV13153,SV13154…	SV13115	8.677
SPIMP01g0034040	SPIMPch01	83174994	83183180	Transmembrane protein 8B	Solyc01g094860	trans	SPIMPch03	2382949-2407572	4	SV21231,SV21234,SV21237,SV21240	SV21240	5.418
SPIMP01g0034100	SPIMPch01	83243569	83253667	CAAX prenyl protease	Solyc01g094930	trans	SPIMPch04	65453953-65657472	3	SV37494,SV37523,SV37536	SV37523	5.329
SPIMP01g0034120	SPIMPch01	83266362	83268923	Protein bps1, chloroplastic	Solyc01g094950	trans	SPIMPch02	49473038-51631902	23	SV19475,SV19526,SV19594,SV19610,SV19615,SV19621,SV19629,SV19631,SV19633,SV19634,SV19635,SV19636,SV19637,SV19642,SV19653,SV19817,SV19860,SV19872,SV19873,SV19874,SV19878,SV19889,SV19896	SV19872	9.078
SPIMP01g0034170	SPIMPch01	83288860	83296143	DAGKc domain-containing protein	Solyc01g095010	trans	SPIMPch04	58678234-58763498	3	SV36040,SV36041,SV36069	SV36040	6.293
SPIMP01g0034180	SPIMPch01	83298346	83312847	Chorismate synthase	Solyc01g095020	cis	SPIMPch01	83285499-84264428	3	SV10613,SV10697,SV10790	SV10697	6.145
SPIMP01g0034200	SPIMPch01	83315168	83322951	HTH myb-type domain-containing protein	Solyc01g095030	trans	SPIMPch01	79706981-81202235	7	SV09828,SV09829,SV09845,SV09863,SV09909,SV09917,SV10207	SV09828	6.283
SPIMP01g0034220	SPIMPch01	83332319	83335624	cAMP-regulated phosphoprotein 19-related protein	Solyc01g095050	trans	SPIMPch01	86524082-88481770	4	SV11259,SV11393,SV11670,SV11683	SV11393	5.658
SPIMP01g0034260	SPIMPch01	83386235	83394658	RING-type domain-containing protein	Solyc01g095090	trans	SPIMPch01	92236889-94080608	17	SV12469,SV12535,SV12608,SV12612,SV12641,SV12674,SV12680,SV12681,SV12703,SV12737,SV12773,SV12830,SV12835,SV12851,SV12852,SV12877,SV12909	SV12830	5.901
SPIMP01g0034260	SPIMPch01	83386235	83394658	RING-type domain-containing protein	Solyc01g095090	trans	SPIMPch02	44372250-47508066	20	SV18539,SV18542,SV18552,SV18556,SV18745,SV18775,SV18797,SV18814,SV18820,SV18821,SV18853,SV18957,SV18962,SV19092,SV19124,SV19127,SV19128,SV19129,SV19142,SV19165	SV18797	6.078
SPIMP01g0034260	SPIMPch01	83386235	83394658	RING-type domain-containing protein	Solyc01g095090	trans	SPIMPch04	2132517-3344732	3	SV30097,SV30113,SV30327	SV30097	5.058
SPIMP01g0034340	SPIMPch01	83446723	83447403	LEA_2 domain-containing protein	NA	cis	SPIMPch01	82161481-83569153	4	SV10399,SV10417,SV10443,SV10667	SV10443	6.629
SPIMP01g0034400	SPIMPch01	83500190	83501008	RuvB-like helicase	Solyc01g095240	trans	SPIMPch01	13339783-13472613	5	SV02236,SV02240,SV02241,SV02250,SV02254	SV02240	6.045
SPIMP01g0034400	SPIMPch01	83500190	83501008	RuvB-like helicase	Solyc01g095240	trans	SPIMPch01	36685565-38454351	3	SV04430,SV04496,SV04663	SV04496	6.361
SPIMP01g0034400	SPIMPch01	83500190	83501008	RuvB-like helicase	Solyc01g095240	trans	SPIMPch01	85218285-85231216	3	SV10973,SV10980,SV10981	SV10973	5.282
SPIMP01g0034400	SPIMPch01	83500190	83501008	RuvB-like helicase	Solyc01g095240	trans	SPIMPch07	55915864-56567377	3	SV56959,SV56961,SV57078	SV56961	5.725
SPIMP01g0034510	SPIMPch01	83565909	83569156	F-box domain-containing protein	Solyc01g095370	trans	SPIMPch01	91717934-92664632	16	SV12342,SV12398,SV12428,SV12464,SV12467,SV12469,SV12489,SV12494,SV12499,SV12504,SV12517,SV12543,SV12564,SV12570,SV12574,SV12576	SV12464	6.942
SPIMP01g0034550	SPIMPch01	83589351	83590728	eukaryotic translation initiation factor 1A	Solyc01g095410	cis	SPIMPch01	81866758-85421299	39	SV10346,SV10404,SV10410,SV10411,SV10412,SV10498,SV10508,SV10591,SV10593,SV10596,SV10613,SV10619,SV10625,SV10660,SV10661,SV10664,SV10665,SV10668,SV10674,SV10675,SV10680,SV10694,SV10701,SV10706,SV10708,SV10717,SV10727,SV10729,SV10749,SV10866,SV10907,SV10908,SV10910,SV10942,SV10943,SV10944,SV11003,SV11013,SV11024	SV10674	13.187
SPIMP01g0034550	SPIMPch01	83589351	83590728	eukaryotic translation initiation factor 1A	Solyc01g095410	trans	SPIMPch02	37673829-38263963	9	SV17183,SV17184,SV17267,SV17270,SV17307,SV17309,SV17312,SV17323,SV17328	SV17323,SV17328	5.861
SPIMP01g0034550	SPIMPch01	83589351	83590728	eukaryotic translation initiation factor 1A	Solyc01g095410	trans	SPIMPch05	66300002-66691471	3	SV43864,SV43867,SV43936	SV43867	5.954
SPIMP01g0034570	SPIMPch01	83594964	83598346	CAAD domain-containing protein	Solyc01g095430	trans	SPIMPch02	48691319-49421954	8	SV19342,SV19370,SV19392,SV19398,SV19399,SV19409,SV19454,SV19465	SV19399	5.9
SPIMP01g0034570	SPIMPch01	83594964	83598346	CAAD domain-containing protein	Solyc01g095430	trans	SPIMPch03	72318-1284748	6	SV20712,SV20782,SV20810,SV20860,SV20892,SV20977	SV20810	6.544
SPIMP01g0034570	SPIMPch01	83594964	83598346	CAAD domain-containing protein	Solyc01g095430	trans	SPIMPch07	60648928-62211905	3	SV57892,SV57913,SV58222	SV57913	5.915
SPIMP01g0034570	SPIMPch01	83594964	83598346	CAAD domain-containing protein	Solyc01g095430	trans	SPIMPch09	69755964-71063175	4	SV72873,SV73100,SV73130,SV73142	SV72873	6.252
SPIMP01g0034600	SPIMPch01	83617615	83624106	BZIP domain-containing protein	Solyc01g095460	trans	SPIMPch08	41089029-44504376	3	SV63048,SV63193,SV63378	SV63378	5.044
SPIMP01g0034610	SPIMPch01	83630560	83636547	Glucose-6-phosphate 1-epimerase	Solyc01g095470	trans	SPIMPch01	84451943-85361048	19	SV10838,SV10848,SV10867,SV10872,SV10882,SV10883,SV10884,SV10887,SV10895,SV10908,SV10914,SV10919,SV10931,SV10932,SV10934,SV10942,SV10948,SV10976,SV11012	SV10867	6.233
SPIMP01g0034610	SPIMPch01	83630560	83636547	Glucose-6-phosphate 1-epimerase	Solyc01g095470	trans	SPIMPch06	37407096-37866623	5	SV48000,SV48045,SV48067,SV48093,SV48111	SV48000	5.521
SPIMP01g0034640	SPIMPch01	83666425	83673841	Mitochondrial carrier protein MTM1	Solyc01g095510	trans	SPIMPch06	38296900-39089754	3	SV48204,SV48394,SV48425	SV48204	5.79
SPIMP01g0034670	SPIMPch01	83678876	83684651	CMP-sialic acid transporter 1	Solyc01g095540	cis	SPIMPch01	81475637-85806402	16	SV10264,SV10515,SV10542,SV10562,SV10659,SV10680,SV10685,SV10692,SV10694,SV10740,SV10783,SV10802,SV10803,SV10822,SV10867,SV11102	SV10740	7.978
SPIMP01g0034670	SPIMPch01	83678876	83684651	CMP-sialic acid transporter 1	Solyc01g095540	trans	SPIMPch01	89518149-91548577	11	SV11868,SV11882,SV11891,SV12136,SV12179,SV12183,SV12184,SV12208,SV12214,SV12226,SV12298	SV12214	7.067
SPIMP01g0034670	SPIMPch01	83678876	83684651	CMP-sialic acid transporter 1	Solyc01g095540	trans	SPIMPch02	53377762-53748644	10	SV20256,SV20257,SV20279,SV20294,SV20300,SV20318,SV20348,SV20349,SV20354,SV20358	SV20300	7.307
SPIMP01g0034820	SPIMPch01	83797608	83800131	Abscisic acid receptor like	Solyc01g095700	trans	SPIMPch01	92849558-94080410	9	SV12624,SV12714,SV12739,SV12753,SV12755,SV12797,SV12821,SV12825,SV12908	SV12753	8.236
SPIMP01g0034830	SPIMPch01	83810811	83821751	ATP-dependent RNA helicase	Solyc01g095710	trans	SPIMPch03	58102510-58473983	3	SV28141,SV28142,SV28221	SV28141	7.571
SPIMP01g0034850	SPIMPch01	83824404	83831944	Lipase_3 domain-containing protein	Solyc01g095720	cis	SPIMPch01	78609948-84544582	59	SV09612,SV09615,SV09623,SV09639,SV09644,SV09647,SV09668,SV09770,SV09836,SV09844,SV09863,SV09867,SV09870,SV09872,SV09874,SV09878,SV09881,SV09893,SV09904,SV09905,SV09908,SV09909,SV09910,SV09918,SV09926,SV09930,SV09932,SV09933,SV09963,SV09965,SV09972,SV09973,SV09976,SV09979,SV09987,SV09988,SV09992,SV09994,SV09997,SV10017,SV10024,SV10067,SV10071,SV10081,SV10084,SV10090,SV10094,SV10123,SV10126,SV10130…	SV09932	7.733
SPIMP01g0034920	SPIMPch01	83887108	83896575	F-box protein	Solyc01g095800	trans	SPIMPch02	49764024-50506340	3	SV19530,SV19597,SV19688	SV19597	6.6
SPIMP01g0034930	SPIMPch01	83887441	83896723	Unknown protein	NA	trans	SPIMPch01	81475631-81550027	3	SV10263,SV10264,SV10276	SV10263	6.073
SPIMP01g0034930	SPIMPch01	83887441	83896723	Unknown protein	NA	cis	SPIMPch01	83552988-84998199	28	SV10661,SV10664,SV10674,SV10675,SV10680,SV10685,SV10690,SV10694,SV10697,SV10706,SV10707,SV10708,SV10715,SV10717,SV10722,SV10729,SV10732,SV10749,SV10753,SV10754,SV10760,SV10761,SV10782,SV10783,SV10798,SV10846,SV10866,SV10921	SV10664	7.5
SPIMP01g0035010	SPIMPch01	83984193	83985971	S-adenosyl-L-methionine-dependent methyltransferase	Solyc01g095920	cis	SPIMPch01	83569153-84523337	21	SV10667,SV10685,SV10706,SV10707,SV10708,SV10722,SV10727,SV10740,SV10749,SV10753,SV10754,SV10761,SV10762,SV10766,SV10772,SV10775,SV10782,SV10783,SV10822,SV10835,SV10846	SV10685	6.651
SPIMP01g0035130	SPIMPch01	84099914	84104723	Auxin response factor	Solyc01g096070	trans	SPIMPch03	23917015-27881199	6	SV23602,SV23702,SV23756,SV23903,SV23934,SV23977	SV23977	6.025
SPIMP01g0035130	SPIMPch01	84099914	84104723	Auxin response factor	Solyc01g096070	trans	SPIMPch03	30843453-34422307	5	SV24250,SV24329,SV24403,SV24442,SV24646	SV24403	6.236
SPIMP01g0035130	SPIMPch01	84099914	84104723	Auxin response factor	Solyc01g096070	trans	SPIMPch03	40026446-42934133	4	SV25346,SV25445,SV25581,SV25677	SV25346	5.455
SPIMP01g0035160	SPIMPch01	84118036	84122469	Transmembrane protein	Solyc01g096100	trans	SPIMPch01	2750021-5616437	6	SV00581,SV00604,SV00849,SV00914,SV01067,SV01142	SV01067	5.941
SPIMP01g0035270	SPIMPch01	84223188	84227594	Unknown protein	Solyc01g096210	trans	SPIMPch02	35509227-35643608	4	SV16709,SV16710,SV16711,SV16725	SV16725	5.392
SPIMP01g0035460	SPIMPch01	84416129	84423136	Transglut_core2 domain-containing protein	Solyc01g096400	cis	SPIMPch01	81475631-85223033	21	SV10263,SV10527,SV10685,SV10719,SV10722,SV10732,SV10740,SV10760,SV10782,SV10783,SV10820,SV10822,SV10834,SV10835,SV10841,SV10846,SV10853,SV10860,SV10882,SV10929,SV10975	SV10783	9.138
SPIMP01g0035490	SPIMPch01	84440435	84445972	FMN_red domain-containing protein	Solyc01g096430	trans	SPIMPch06	45379524-45624976	3	SV49742,SV49756,SV49778	SV49778	7.992
SPIMP01g0035510	SPIMPch01	84463976	84468138	U-box domain-containing protein	Solyc01g096460	cis	SPIMPch01	82505467-85363492	49	SV10464,SV10625,SV10685,SV10699,SV10701,SV10706,SV10707,SV10708,SV10722,SV10732,SV10753,SV10754,SV10760,SV10761,SV10766,SV10772,SV10775,SV10782,SV10783,SV10786,SV10797,SV10798,SV10802,SV10803,SV10820,SV10822,SV10831,SV10834,SV10835,SV10846,SV10860,SV10866,SV10881,SV10882,SV10884,SV10891,SV10895,SV10896,SV10907,SV10908,SV10910,SV10911,SV10912,SV10929,SV10942,SV10989,SV11003,SV11009,SV11013	SV10786	9.763
SPIMP01g0035540	SPIMPch01	84497169	84507084	DAGKc domain-containing protein	Solyc01g096500	trans	SPIMPch07	3914510-8565409	32	SV51385,SV51391,SV51397,SV51405,SV51486,SV51493,SV51511,SV51520,SV51536,SV51537,SV51547,SV51688,SV51899,SV51940,SV51942,SV51946,SV51964,SV52027,SV52029,SV52036,SV52039,SV52064,SV52068,SV52104,SV52108,SV52109,SV52110,SV52114,SV52121,SV52122,SV52123,SV52126	SV52029	6.475
SPIMP01g0035540	SPIMPch01	84497169	84507084	DAGKc domain-containing protein	Solyc01g096500	trans	SPIMPch07	53867066-55865653	8	SV56595,SV56630,SV56780,SV56786,SV56788,SV56794,SV56797,SV56945	SV56595	8.072
SPIMP01g0035560	SPIMPch01	84515684	84524185	Peptidyl-prolyl cis-trans isomerase	Solyc01g096520	cis	SPIMPch01	83075857-85806402	9	SV10566,SV10685,SV10740,SV10758,SV10772,SV10803,SV10831,SV10844,SV11102	SV10685	6.009
SPIMP01g0035590	SPIMPch01	84546402	84552086	Protein arginine N-methyltransferase	Solyc01g096550	trans	SPIMPch09	5345247-5346144	3	SV67859,SV67860,SV67861	SV67859,SV67860	5.704
SPIMP01g0035630	SPIMPch01	84576138	84634802	THO complex subunit 1	Solyc01g096600	trans	SPIMPch07	62446896-63628621	27	SV58280,SV58290,SV58298,SV58299,SV58300,SV58301,SV58431,SV58433,SV58435,SV58436,SV58440,SV58443,SV58445,SV58452,SV58462,SV58468,SV58472,SV58475,SV58478,SV58489,SV58492,SV58494,SV58521,SV58523,SV58524,SV58526,SV58528	SV58472	6.546
SPIMP01g0035670	SPIMPch01	84616807	84619896	Cytochrome P450, putative	Solyc01g096670	trans	SPIMPch04	1892775-3010845	18	SV30057,SV30069,SV30074,SV30082,SV30097,SV30103,SV30107,SV30113,SV30119,SV30120,SV30137,SV30140,SV30159,SV30161,SV30169,SV30186,SV30203,SV30244	SV30113	6.647
SPIMP01g0035700	SPIMPch01	84650270	84674176	Protein zinc induced facilitator-like 1	Solyc01g096720	trans	SPIMPch01	13339783-13375574	3	SV02236,SV02240,SV02241	SV02241	5.705
SPIMP01g0035700	SPIMPch01	84650270	84674176	Protein zinc induced facilitator-like 1	Solyc01g096720	cis	SPIMPch01	80796721-85806402	49	SV10127,SV10148,SV10171,SV10184,SV10196,SV10231,SV10241,SV10255,SV10259,SV10263,SV10264,SV10265,SV10266,SV10277,SV10280,SV10414,SV10461,SV10510,SV10515,SV10524,SV10542,SV10546,SV10562,SV10578,SV10598,SV10740,SV10762,SV10783,SV10803,SV10853,SV10867,SV10868,SV10881,SV10882,SV10883,SV10884,SV10885,SV10887,SV10888,SV10891,SV10907,SV10908,SV10911,SV10914,SV10921,SV10948,SV10976,SV11004,SV11102	SV10867	8.436
SPIMP01g0035700	SPIMPch01	84650270	84674176	Protein zinc induced facilitator-like 1	Solyc01g096720	trans	SPIMPch01	88374574-91252791	12	SV11670,SV11882,SV11931,SV11994,SV12041,SV12062,SV12080,SV12180,SV12208,SV12214,SV12215,SV12226	SV12226	5.916
SPIMP01g0035750	SPIMPch01	84707567	84709779	B3 domain-containing protein	Solyc01g096790	trans	SPIMPch01	75093788-76006860	5	SV08856,SV08871,SV08940,SV09031,SV09032	SV09032	5.677
SPIMP01g0035750	SPIMPch01	84707567	84709779	B3 domain-containing protein	Solyc01g096790	trans	SPIMPch03	4193141-4447106	3	SV21606,SV21669,SV21670	SV21670	5.645
SPIMP01g0035900	SPIMPch01	84847844	84854256	Phospholipid-transporting ATPase	Solyc01g096930	trans	SPIMPch01	7408729-10999238	4	SV01382,SV01476,SV01714,SV01856	SV01382	5.81
SPIMP01g0035900	SPIMPch01	84847844	84854256	Phospholipid-transporting ATPase	Solyc01g096930	trans	SPIMPch01	22624460-27124779	10	SV02922,SV02959,SV03001,SV03022,SV03116,SV03254,SV03288,SV03461,SV03484,SV03528	SV03001	5.634
SPIMP01g0035900	SPIMPch01	84847844	84854256	Phospholipid-transporting ATPase	Solyc01g096930	trans	SPIMPch01	35004145-37107505	3	SV04234,SV04258,SV04481	SV04481	5.285
SPIMP01g0035900	SPIMPch01	84847844	84854256	Phospholipid-transporting ATPase	Solyc01g096930	trans	SPIMPch01	43158856-46588643	4	SV05108,SV05330,SV05424,SV05452	SV05452	5.66
SPIMP01g0035900	SPIMPch01	84847844	84854256	Phospholipid-transporting ATPase	Solyc01g096930	trans	SPIMPch01	49885604-51882036	4	SV05782,SV05849,SV06073,SV06074	SV06073	5.106
SPIMP01g0035900	SPIMPch01	84847844	84854256	Phospholipid-transporting ATPase	Solyc01g096930	trans	SPIMPch01	66793239-67207340	3	SV07680,SV07714,SV07722	SV07722	5.3
SPIMP01g0035900	SPIMPch01	84847844	84854256	Phospholipid-transporting ATPase	Solyc01g096930	trans	SPIMPch03	59779323-59899854	4	SV28505,SV28515,SV28528,SV28530	SV28515	5.743
SPIMP01g0035900	SPIMPch01	84847844	84854256	Phospholipid-transporting ATPase	Solyc01g096930	trans	SPIMPch04	52968631-54871489	3	SV34969,SV34974,SV35270	SV34969	5.321
SPIMP01g0035900	SPIMPch01	84847844	84854256	Phospholipid-transporting ATPase	Solyc01g096930	trans	SPIMPch06	37678387-38077404	3	SV48075,SV48093,SV48154	SV48075	6.041
SPIMP01g0035900	SPIMPch01	84847844	84854256	Phospholipid-transporting ATPase	Solyc01g096930	trans	SPIMPch07	2548023-4186825	10	SV51111,SV51296,SV51301,SV51370,SV51372,SV51417,SV51419,SV51422,SV51452,SV51466	SV51296	5.974
SPIMP01g0035900	SPIMPch01	84847844	84854256	Phospholipid-transporting ATPase	Solyc01g096930	trans	SPIMPch08	61302684-61340750	6	SV65747,SV65752,SV65753,SV65754,SV65760,SV65763	SV65754	5.985
SPIMP01g0035900	SPIMPch01	84847844	84854256	Phospholipid-transporting ATPase	Solyc01g096930	trans	SPIMPch09	5270158-5799683	3	SV67843,SV67898,SV67902	SV67902	6.385
SPIMP01g0035900	SPIMPch01	84847844	84854256	Phospholipid-transporting ATPase	Solyc01g096930	trans	SPIMPch09	68556316-69647861	5	SV72633,SV72827,SV72828,SV72838,SV72856	SV72838	6.265
SPIMP01g0036250	SPIMPch01	85112917	85115963	Auxin-responsive protein	Solyc01g097290	trans	SPIMPch07	54277755-56274271	4	SV56647,SV56717,SV57013,SV57030	SV57030	6.225
SPIMP01g0036260	SPIMPch01	85117411	85126169	Sec-independent protein translocase protein TatA	Solyc01g097310	trans	SPIMPch01	85387292-86807042	3	SV11017,SV11018,SV11336	SV11017	5.805
SPIMP01g0036270	SPIMPch01	85126299	85139516	Mediator of RNA polymerase II transcription subunit 14	Solyc01g097320	trans	SPIMPch01	60591068-62904408	3	SV07035,SV07082,SV07216	SV07216	5.726
SPIMP01g0036270	SPIMPch01	85126299	85139516	Mediator of RNA polymerase II transcription subunit 14	Solyc01g097320	trans	SPIMPch01	72491359-73878624	3	SV08327,SV08328,SV08632	SV08632	6.608
SPIMP01g0036270	SPIMPch01	85126299	85139516	Mediator of RNA polymerase II transcription subunit 14	Solyc01g097320	cis	SPIMPch01	85055140-85361048	9	SV10931,SV10934,SV10941,SV10951,SV10960,SV10965,SV10986,SV10991,SV11012	SV10934	6.906
SPIMP01g0036290	SPIMPch01	85154899	85158324	Epimerase domain-containing protein	Solyc01g097340	trans	SPIMPch03	50741469-51546174	3	SV26756,SV26762,SV26902	SV26762	5.644
SPIMP01g0036310	SPIMPch01	85167645	85176011	CTP-dependent diacylglycerol kinase	Solyc01g097360	trans	SPIMPch01	79340024-79642886	3	SV09760,SV09782,SV09809	SV09782	5.666
SPIMP01g0036450	SPIMPch01	85238286	85249449	Serine/threonine-protein kinase	Solyc01g097500	trans	SPIMPch01	63171774-68820645	17	SV07249,SV07267,SV07287,SV07306,SV07353,SV07390,SV07422,SV07423,SV07442,SV07443,SV07446,SV07461,SV07475,SV07534,SV07644,SV07848,SV07874	SV07874	6.2
SPIMP01g0036450	SPIMPch01	85238286	85249449	Serine/threonine-protein kinase	Solyc01g097500	trans	SPIMPch07	65194641-65747824	3	SV58855,SV58930,SV58962	SV58930	5.181
SPIMP01g0036460	SPIMPch01	85252466	85255605	Annexin	Solyc01g097510	trans	SPIMPch06	1866012-2611883	8	SV44372,SV44414,SV44424,SV44439,SV44460,SV44485,SV44497,SV44520	SV44485	5.647
SPIMP01g0036460	SPIMPch01	85252466	85255605	Annexin	Solyc01g097510	trans	SPIMPch06	5054118-5176727	3	SV44741,SV44756,SV44763	SV44756	5.307
SPIMP01g0036460	SPIMPch01	85252466	85255605	Annexin	Solyc01g097510	trans	SPIMPch06	15430349-18207230	6	SV45409,SV45522,SV45526,SV45639,SV45642,SV45645	SV45645	6.329
SPIMP01g0036460	SPIMPch01	85252466	85255605	Annexin	Solyc01g097510	trans	SPIMPch06	28464364-29275939	3	SV46571,SV46618,SV46633	SV46618	5.891
SPIMP01g0036460	SPIMPch01	85252466	85255605	Annexin	Solyc01g097510	trans	SPIMPch07	4133326-4379580	3	SV51447,SV51448,SV51505	SV51447	6.573
SPIMP01g0036470	SPIMPch01	85261098	85273703	annexin D4-like	Solyc01g097530	trans	SPIMPch02	52191126-53758811	16	SV19989,SV19998,SV20006,SV20014,SV20015,SV20017,SV20034,SV20041,SV20044,SV20049,SV20073,SV20075,SV20098,SV20131,SV20320,SV20362	SV20014	6.034
SPIMP01g0036470	SPIMPch01	85261098	85273703	annexin D4-like	Solyc01g097530	trans	SPIMPch07	56220530-58223342	3	SV57017,SV57375,SV57405	SV57375	5.453
SPIMP01g0036470	SPIMPch01	85261098	85273703	annexin D4-like	Solyc01g097530	trans	SPIMPch09	68826663-69341647	4	SV72686,SV72705,SV72786,SV72789	SV72686	5.851
SPIMP01g0036480	SPIMPch01	85265766	85268447	Annexin	Solyc01g097540	cis	SPIMPch01	84381227-88529003	137	SV10821,SV10838,SV10848,SV10866,SV10867,SV10872,SV10880,SV10881,SV10882,SV10883,SV10884,SV10885,SV10887,SV10888,SV10891,SV10892,SV10893,SV10895,SV10896,SV10907,SV10908,SV10910,SV10911,SV10914,SV10916,SV10918,SV10919,SV10920,SV10921,SV10931,SV10932,SV10933,SV10934,SV10938,SV10942,SV10943,SV10948,SV10950,SV10951,SV10952,SV10957,SV10958,SV10959,SV10960,SV10965,SV10976,SV10986,SV10989,SV10991,SV10999…	SV11015	12.456
SPIMP01g0036480	SPIMPch01	85265766	85268447	Annexin	Solyc01g097540	trans	SPIMPch04	2798143-3035978	8	SV30209,SV30211,SV30212,SV30213,SV30231,SV30233,SV30236,SV30254	SV30211	5.789
SPIMP01g0036500	SPIMPch01	85280522	85280905	keratin, type II cytoskeletal 1-like	Solyc01g097570	trans	SPIMPch01	79756889-80607033	8	SV09845,SV09976,SV09985,SV10009,SV10013,SV10023,SV10027,SV10082	SV10013,SV10023	6.385
SPIMP01g0036520	SPIMPch01	85290059	85304941	Pseudouridine synthase, TruD	Solyc01g097600	cis	SPIMPch01	84685177-85363492	7	SV10881,SV10908,SV10934,SV10942,SV10943,SV10959,SV11013	SV10942	6.123
SPIMP01g0036690	SPIMPch01	85416010	85416909	Plant protein of unknown function (DUF868)	Solyc01g097790	trans	SPIMPch09	69354433-69447781	3	SV72791,SV72801,SV72815	SV72791	5.081
SPIMP01g0036690	SPIMPch01	85416010	85416909	Plant protein of unknown function (DUF868)	Solyc01g097790	trans	SPIMPch12	68778645-68972418	4	SV92245,SV92248,SV92256,SV92296	SV92245	5.715
SPIMP01g0036700	SPIMPch01	85428218	85431201	DNA-damage-repair/toleration protein DRT102	Solyc01g097800	trans	SPIMPch01	85536072-85662907	3	SV11047,SV11065,SV11072	SV11047	6.05
SPIMP01g0036700	SPIMPch01	85428218	85431201	DNA-damage-repair/toleration protein DRT102	Solyc01g097800	trans	SPIMPch01	86742553-86841390	4	SV11329,SV11330,SV11336,SV11343	SV11343	9.467
SPIMP01g0036710	SPIMPch01	85431386	85439428	Zeta-carotene desaturase	Solyc01g097810	trans	SPIMPch01	1321204-1873761	8	SV00252,SV00297,SV00300,SV00303,SV00304,SV00306,SV00373,SV00388	SV00297	9.744
SPIMP01g0036710	SPIMPch01	85431386	85439428	Zeta-carotene desaturase	Solyc01g097810	cis	SPIMPch01	84685177-89815415	105	SV10881,SV10896,SV10911,SV10952,SV10957,SV10999,SV11010,SV11012,SV11013,SV11014,SV11015,SV11022,SV11050,SV11058,SV11060,SV11067,SV11097,SV11120,SV11121,SV11128,SV11130,SV11151,SV11154,SV11161,SV11192,SV11200,SV11227,SV11267,SV11268,SV11270,SV11274,SV11280,SV11282,SV11283,SV11294,SV11296,SV11303,SV11319,SV11326,SV11332,SV11345,SV11346,SV11348,SV11351,SV11367,SV11374,SV11380,SV11389,SV11392,SV11393…	SV10952	8.675
SPIMP01g0036710	SPIMPch01	85431386	85439428	Zeta-carotene desaturase	Solyc01g097810	trans	SPIMPch07	62958383-63579302	7	SV58388,SV58411,SV58433,SV58435,SV58436,SV58452,SV58512	SV58452	6.364
SPIMP01g0036720	SPIMPch01	85439959	85445883	Zeta-carotene desaturase	Solyc01g097820	trans	SPIMPch03	850407-1514809	13	SV20864,SV20886,SV20894,SV20895,SV20912,SV20946,SV20950,SV20951,SV20955,SV20964,SV20968,SV20990,SV21028	SV20886	8.211
SPIMP01g0036770	SPIMPch01	85471287	85478898	Myelin-associated oligodendrocyte basic protein	Solyc01g097860	cis	SPIMPch01	84685177-88529003	112	SV10881,SV10893,SV10896,SV10957,SV10976,SV10986,SV10989,SV10991,SV11010,SV11013,SV11014,SV11015,SV11022,SV11041,SV11042,SV11045,SV11046,SV11048,SV11049,SV11050,SV11056,SV11057,SV11058,SV11060,SV11062,SV11063,SV11067,SV11078,SV11082,SV11084,SV11086,SV11088,SV11089,SV11093,SV11097,SV11103,SV11108,SV11111,SV11120,SV11121,SV11123,SV11128,SV11129,SV11130,SV11133,SV11151,SV11152,SV11153,SV11154,SV11155…	SV11154	9.014
SPIMP01g0036770	SPIMPch01	85471287	85478898	Myelin-associated oligodendrocyte basic protein	Solyc01g097860	trans	SPIMPch03	58438267-59087708	10	SV28210,SV28225,SV28227,SV28233,SV28234,SV28273,SV28327,SV28332,SV28333,SV28342	SV28227	5.542
SPIMP01g0036770	SPIMPch01	85471287	85478898	Myelin-associated oligodendrocyte basic protein	Solyc01g097860	trans	SPIMPch09	4386815-7331048	20	SV67641,SV67661,SV67703,SV67762,SV67798,SV67800,SV67803,SV67805,SV67812,SV67819,SV67821,SV67827,SV67831,SV67837,SV67840,SV67843,SV67898,SV67902,SV67996,SV68161	SV67800	6.92
SPIMP01g0036770	SPIMPch01	85471287	85478898	Myelin-associated oligodendrocyte basic protein	Solyc01g097860	trans	SPIMPch09	22325719-24363502	6	SV69069,SV69080,SV69085,SV69093,SV69111,SV69157	SV69080	6.699
SPIMP01g0036770	SPIMPch01	85471287	85478898	Myelin-associated oligodendrocyte basic protein	Solyc01g097860	trans	SPIMPch09	31472618-34037660	5	SV69478,SV69535,SV69626,SV69628,SV69630	SV69626	6.23
SPIMP01g0036770	SPIMPch01	85471287	85478898	Myelin-associated oligodendrocyte basic protein	Solyc01g097860	trans	SPIMPch11	52540199-52714250	4	SV85620,SV85642,SV85644,SV85646	SV85642	5.231
SPIMP01g0036780	SPIMPch01	85482706	85485656	40S ribosomal protein S24	Solyc01g097870	trans	SPIMPch01	85536072-85708467	6	SV11047,SV11059,SV11065,SV11070,SV11072,SV11081	SV11047	21.755
SPIMP01g0036790	SPIMPch01	85487108	85492843	CMP/dCMP-type deaminase domain-containing protein	Solyc01g097880	trans	SPIMPch06	40890962-43332936	48	SV48839,SV48846,SV48847,SV48848,SV48853,SV48855,SV48859,SV48866,SV48882,SV48895,SV48897,SV48899,SV48900,SV48901,SV48907,SV48915,SV48918,SV48919,SV48920,SV48923,SV48924,SV48928,SV48932,SV48946,SV48948,SV48952,SV48954,SV49004,SV49006,SV49011,SV49013,SV49033,SV49048,SV49087,SV49107,SV49147,SV49151,SV49154,SV49157,SV49159,SV49162,SV49172,SV49173,SV49193,SV49215,SV49274,SV49327,SV49371	SV49013	6.995
SPIMP01g0036790	SPIMPch01	85487108	85492843	CMP/dCMP-type deaminase domain-containing protein	Solyc01g097880	trans	SPIMPch06	45926879-47078616	11	SV49836,SV49837,SV49845,SV49847,SV49960,SV49963,SV50035,SV50067,SV50070,SV50076,SV50092	SV49847	6.187
SPIMP01g0036790	SPIMPch01	85487108	85492843	CMP/dCMP-type deaminase domain-containing protein	Solyc01g097880	trans	SPIMPch08	60600161-61111474	9	SV65606,SV65631,SV65670,SV65676,SV65680,SV65691,SV65698,SV65707,SV65712	SV65670	5.365
SPIMP01g0036800	SPIMPch01	85487499	85493404	Unknown protein	NA	trans	SPIMPch06	40630870-41501603	11	SV48769,SV48781,SV48784,SV48888,SV48930,SV48932,SV48941,SV48946,SV48948,SV48952,SV48954	SV48952	5.903
SPIMP01g0036830	SPIMPch01	85504804	85505424	Rubredoxin-like domain-containing protein	Solyc01g097910	cis	SPIMPch01	85536072-85806069	8	SV11047,SV11059,SV11065,SV11070,SV11072,SV11081,SV11095,SV11101	SV11072	22.436
SPIMP01g0036840	SPIMPch01	85510930	85526684	Cysteine synthase	Solyc01g097920	cis	SPIMPch01	85518426-86180082	47	SV11041,SV11042,SV11045,SV11046,SV11048,SV11049,SV11050,SV11056,SV11057,SV11058,SV11060,SV11062,SV11067,SV11078,SV11082,SV11084,SV11086,SV11087,SV11088,SV11089,SV11093,SV11097,SV11102,SV11103,SV11108,SV11111,SV11116,SV11120,SV11123,SV11128,SV11129,SV11133,SV11151,SV11152,SV11154,SV11159,SV11160,SV11161,SV11165,SV11171,SV11176,SV11178,SV11179,SV11181,SV11182,SV11187,SV11191	SV11154	7.667
SPIMP01g0036890	SPIMPch01	85548762	85549482	N-acetyltransferase domain-containing protein	Solyc01g097990	trans	SPIMPch03	44780525-47738936	3	SV25810,SV25989,SV26166	SV26166	6.475
SPIMP01g0036890	SPIMPch01	85548762	85549482	N-acetyltransferase domain-containing protein	Solyc01g097990	trans	SPIMPch04	2255567-3258427	3	SV30133,SV30310,SV30312	SV30310	6.418
SPIMP01g0036890	SPIMPch01	85548762	85549482	N-acetyltransferase domain-containing protein	Solyc01g097990	trans	SPIMPch08	62881741-64105230	3	SV66069,SV66259,SV66326	SV66326	6.067
SPIMP01g0036890	SPIMPch01	85548762	85549482	N-acetyltransferase domain-containing protein	Solyc01g097990	trans	SPIMPch09	5100568-6627772	3	SV67804,SV68048,SV68074	SV68074	5.891
SPIMP01g0036890	SPIMPch01	85548762	85549482	N-acetyltransferase domain-containing protein	Solyc01g097990	trans	SPIMPch09	61560147-64062745	5	SV71216,SV71359,SV71609,SV71610,SV71674	SV71216	5.257
SPIMP01g0036900	SPIMPch01	85549348	85552808	Elongation factor 1-delta	Solyc01g098000	trans	SPIMPch01	79421930-81357550	5	SV09768,SV09770,SV10080,SV10083,SV10244	SV10083	5.364
SPIMP01g0036920	SPIMPch01	85555064	85560085	Hydroxyproline-rich glycoprotein family protein, putative isoform 1	NA	trans	SPIMPch06	48109816-49446975	20	SV50276,SV50305,SV50324,SV50327,SV50330,SV50332,SV50359,SV50393,SV50402,SV50404,SV50405,SV50406,SV50416,SV50418,SV50446,SV50464,SV50470,SV50478,SV50498,SV50531	SV50330	6.996
SPIMP01g0036930	SPIMPch01	85560294	85563013	S-adenosyl-L-methionine-dependent methyltransferase	Solyc01g098040	trans	SPIMPch09	1732059-2581209	5	SV67105,SV67178,SV67199,SV67216,SV67272	SV67105	5.794
SPIMP01g0037020	SPIMPch01	85614822	85630209	Hydrolase_4 domain-containing protein	Solyc01g098110	cis	SPIMPch01	85064553-86180082	74	SV10934,SV10958,SV10959,SV10964,SV11032,SV11041,SV11042,SV11045,SV11046,SV11047,SV11048,SV11049,SV11050,SV11052,SV11056,SV11058,SV11059,SV11060,SV11062,SV11063,SV11065,SV11067,SV11070,SV11072,SV11078,SV11081,SV11082,SV11084,SV11086,SV11087,SV11088,SV11089,SV11093,SV11097,SV11101,SV11102,SV11103,SV11108,SV11111,SV11115,SV11116,SV11118,SV11120,SV11121,SV11122,SV11123,SV11128,SV11129,SV11130,SV11132…	SV11070	15.44
SPIMP01g0037020	SPIMPch01	85614822	85630209	Hydrolase_4 domain-containing protein	Solyc01g098110	trans	SPIMPch05	144010-3125162	118	SV37766,SV37768,SV37782,SV37786,SV37787,SV37790,SV37791,SV37792,SV37794,SV37795,SV37799,SV37805,SV37808,SV37809,SV37811,SV37823,SV37824,SV37826,SV37827,SV37828,SV37830,SV37834,SV37835,SV37845,SV37848,SV37850,SV37851,SV37854,SV37855,SV37861,SV37864,SV37866,SV37872,SV37875,SV37879,SV37880,SV37882,SV37887,SV37891,SV37917,SV37924,SV37926,SV37938,SV37942,SV37944,SV37945,SV37946,SV37953,SV37954,SV37958…	SV38101	11.857
SPIMP01g0037020	SPIMPch01	85614822	85630209	Hydrolase_4 domain-containing protein	Solyc01g098110	trans	SPIMPch07	56533637-57212253	8	SV57072,SV57117,SV57118,SV57145,SV57153,SV57183,SV57185,SV57201	SV57117	6.296
SPIMP01g0037020	SPIMPch01	85614822	85630209	Hydrolase_4 domain-containing protein	Solyc01g098110	trans	SPIMPch09	5789939-6236309	4	SV67898,SV67944,SV67954,SV67992	SV67898	5.533
SPIMP01g0037040	SPIMPch01	85625614	85630081	Unknown protein	NA	cis	SPIMPch01	85463816-86180082	50	SV11032,SV11041,SV11042,SV11046,SV11048,SV11049,SV11050,SV11056,SV11058,SV11060,SV11062,SV11070,SV11078,SV11082,SV11084,SV11086,SV11088,SV11089,SV11093,SV11097,SV11101,SV11102,SV11103,SV11108,SV11111,SV11120,SV11121,SV11123,SV11128,SV11129,SV11132,SV11133,SV11146,SV11151,SV11152,SV11153,SV11154,SV11155,SV11160,SV11161,SV11165,SV11171,SV11175,SV11176,SV11178,SV11179,SV11181,SV11182,SV11187,SV11191	SV11102	9.653
SPIMP01g0037040	SPIMPch01	85625614	85630081	Unknown protein	NA	trans	SPIMPch05	723314-1749347	18	SV37879,SV37938,SV37942,SV37944,SV37946,SV37953,SV37972,SV37974,SV37975,SV37992,SV38000,SV38001,SV38002,SV38016,SV38041,SV38042,SV38105,SV38115	SV37992	6.748
SPIMP01g0037050	SPIMPch01	85631095	85633122	adhesive plaque matrix protein-like	NA	cis	SPIMPch01	85125235-86169269	51	SV10959,SV10964,SV11032,SV11041,SV11042,SV11045,SV11046,SV11048,SV11049,SV11050,SV11052,SV11056,SV11060,SV11062,SV11067,SV11078,SV11082,SV11084,SV11086,SV11087,SV11088,SV11089,SV11093,SV11097,SV11102,SV11103,SV11108,SV11111,SV11120,SV11123,SV11128,SV11129,SV11132,SV11133,SV11151,SV11152,SV11153,SV11154,SV11155,SV11160,SV11161,SV11165,SV11171,SV11175,SV11176,SV11178,SV11179,SV11180,SV11181,SV11182…	SV11102	10.246
SPIMP01g0037050	SPIMPch01	85631095	85633122	adhesive plaque matrix protein-like	NA	trans	SPIMPch04	18430353-20699842	3	SV31899,SV31931,SV32232	SV31899	5.018
SPIMP01g0037050	SPIMPch01	85631095	85633122	adhesive plaque matrix protein-like	NA	trans	SPIMPch04	42533161-45608078	3	SV33787,SV33905,SV34014	SV33905	5.131
SPIMP01g0037050	SPIMPch01	85631095	85633122	adhesive plaque matrix protein-like	NA	trans	SPIMPch04	49246231-52019518	7	SV34376,SV34491,SV34495,SV34598,SV34615,SV34799,SV34805	SV34598	5.5
SPIMP01g0037050	SPIMPch01	85631095	85633122	adhesive plaque matrix protein-like	NA	trans	SPIMPch05	1212029-1769103	20	SV38001,SV38031,SV38041,SV38042,SV38053,SV38070,SV38074,SV38084,SV38086,SV38088,SV38097,SV38098,SV38100,SV38101,SV38102,SV38104,SV38105,SV38115,SV38116,SV38121	SV38101	6.549
SPIMP01g0037050	SPIMPch01	85631095	85633122	adhesive plaque matrix protein-like	NA	trans	SPIMPch07	56533637-57212253	4	SV57072,SV57117,SV57153,SV57201	SV57117	6.171
SPIMP01g0037050	SPIMPch01	85631095	85633122	adhesive plaque matrix protein-like	NA	trans	SPIMPch08	60677518-60755588	3	SV65633,SV65649,SV65658	SV65649	6.29
SPIMP01g0037080	SPIMPch01	85641407	85650853	protein kinase family protein	Solyc01g098160	trans	SPIMPch01	72411995-75739461	5	SV08322,SV08328,SV08372,SV08632,SV08980	SV08632	7.795
SPIMP01g0037100	SPIMPch01	85668131	85682670	W2 domain-containing protein	Solyc01g098180	cis	SPIMPch01	85536072-85708467	6	SV11047,SV11059,SV11065,SV11070,SV11072,SV11081	SV11072	6.409
SPIMP01g0037100	SPIMPch01	85668131	85682670	W2 domain-containing protein	Solyc01g098180	trans	SPIMPch03	63586382-63605572	4	SV29268,SV29272,SV29273,SV29275	SV29272	6.334
SPIMP01g0037110	SPIMPch01	85692055	85698127	Sodium/hydrogen exchanger	Solyc01g098190	cis	SPIMPch01	84262197-88407652	117	SV10786,SV10908,SV10920,SV10931,SV10933,SV10934,SV10938,SV10942,SV10943,SV10948,SV10950,SV10951,SV10958,SV10959,SV10960,SV10965,SV10986,SV10989,SV10991,SV11003,SV11009,SV11013,SV11039,SV11042,SV11045,SV11046,SV11048,SV11049,SV11050,SV11056,SV11058,SV11060,SV11062,SV11063,SV11078,SV11082,SV11084,SV11086,SV11087,SV11088,SV11089,SV11093,SV11097,SV11102,SV11103,SV11108,SV11109,SV11111,SV11116,SV11118…	SV11048	9.549
SPIMP01g0037120	SPIMPch01	85698330	85705261	MSP domain-containing protein	Solyc01g098200	cis	SPIMPch01	85078789-86686951	54	SV10942,SV10943,SV10959,SV11041,SV11042,SV11046,SV11047,SV11048,SV11049,SV11050,SV11056,SV11059,SV11062,SV11065,SV11070,SV11072,SV11078,SV11081,SV11082,SV11084,SV11086,SV11088,SV11089,SV11093,SV11101,SV11102,SV11103,SV11108,SV11111,SV11120,SV11123,SV11128,SV11129,SV11132,SV11133,SV11144,SV11151,SV11152,SV11154,SV11155,SV11160,SV11161,SV11165,SV11171,SV11175,SV11176,SV11178,SV11179,SV11180,SV11181…	SV11072	22.684
SPIMP01g0037120	SPIMPch01	85698330	85705261	MSP domain-containing protein	Solyc01g098200	trans	SPIMPch01	89095222-91548577	10	SV11813,SV11853,SV11882,SV12214,SV12215,SV12226,SV12240,SV12250,SV12259,SV12298	SV12259	5.874
SPIMP01g0037120	SPIMPch01	85698330	85705261	MSP domain-containing protein	Solyc01g098200	trans	SPIMPch05	723314-1759447	32	SV37879,SV37880,SV37882,SV37938,SV37945,SV37953,SV37972,SV37974,SV37975,SV37988,SV37992,SV38000,SV38001,SV38002,SV38016,SV38025,SV38026,SV38031,SV38033,SV38037,SV38041,SV38042,SV38053,SV38064,SV38070,SV38077,SV38089,SV38097,SV38100,SV38101,SV38115,SV38116	SV38001	8.659
SPIMP01g0037120	SPIMPch01	85698330	85705261	MSP domain-containing protein	Solyc01g098200	trans	SPIMPch09	6618-467407	14	SV66821,SV66833,SV66838,SV66840,SV66841,SV66843,SV66844,SV66848,SV66853,SV66860,SV66864,SV66868,SV66869,SV66876	SV66840	6.136
SPIMP01g0037120	SPIMPch01	85698330	85705261	MSP domain-containing protein	Solyc01g098200	trans	SPIMPch09	60714509-65128977	19	SV71073,SV71078,SV71110,SV71116,SV71140,SV71469,SV71565,SV71594,SV71596,SV71605,SV71609,SV71651,SV71663,SV71697,SV71716,SV71845,SV71850,SV71853,SV71904	SV71845	6.585
SPIMP01g0037130	SPIMPch01	85708556	85713413	transmembrane protein adipocyte-associated 1-like	Solyc01g098210	cis	SPIMPch01	85536072-85944854	8	SV11047,SV11059,SV11065,SV11070,SV11072,SV11081,SV11101,SV11144	SV11072	17.043
SPIMP01g0037160	SPIMPch01	85728929	85737118	FRIGIDA-like protein	Solyc01g098240	cis	SPIMPch01	85549833-85808218	5	SV11048,SV11049,SV11062,SV11102,SV11103	SV11062	5.979
SPIMP01g0037220	SPIMPch01	85780060	85802894	J domain-containing protein	Solyc01g098270	trans	SPIMPch02	49714295-51527649	18	SV19518,SV19528,SV19531,SV19549,SV19551,SV19561,SV19573,SV19583,SV19586,SV19602,SV19615,SV19616,SV19617,SV19618,SV19621,SV19622,SV19646,SV19877	SV19616	6.931
SPIMP01g0037240	SPIMPch01	85799041	85805632	Cyclin-L1-1	Solyc01g098350	cis	SPIMPch01	85536072-85944854	9	SV11047,SV11059,SV11065,SV11070,SV11072,SV11081,SV11095,SV11101,SV11144	SV11072	14.179
SPIMP01g0037260	SPIMPch01	85813931	85819728	4-hydroxy-tetrahydrodipicolinate reductase	Solyc01g098380	trans	SPIMPch05	61584298-61637822	5	SV42789,SV42792,SV42800,SV42803,SV42806	SV42800	6.078
SPIMP01g0037290	SPIMPch01	85842543	85847688	Receptor protein kinase, putative	Solyc01g098410	trans	SPIMPch03	47830761-48339001	4	SV26182,SV26243,SV26261,SV26273	SV26243	5.847
SPIMP01g0037370	SPIMPch01	85896564	85912743	MFS transporter	Solyc01g098490	cis	SPIMPch01	85579102-85944854	4	SV11059,SV11070,SV11072,SV11144	SV11144	5.871
SPIMP01g0037400	SPIMPch01	85928481	85932741	sec-independent protein translocase protein TatB	Solyc01g098540	cis	SPIMPch01	85064553-86169269	49	SV10934,SV10959,SV10960,SV11041,SV11042,SV11046,SV11048,SV11049,SV11050,SV11056,SV11060,SV11062,SV11067,SV11078,SV11082,SV11084,SV11086,SV11088,SV11089,SV11093,SV11097,SV11102,SV11103,SV11108,SV11111,SV11116,SV11120,SV11123,SV11128,SV11129,SV11132,SV11133,SV11151,SV11152,SV11153,SV11154,SV11155,SV11160,SV11161,SV11165,SV11171,SV11175,SV11176,SV11178,SV11179,SV11180,SV11181,SV11182,SV11187	SV11175	8.813
SPIMP01g0037480	SPIMPch01	85973041	85974309	Phosphoglycerate mutase	Solyc01g098590	trans	SPIMPch07	3260060-3503575	3	SV51264,SV51284,SV51309	SV51284	6.145
SPIMP01g0037480	SPIMPch01	85973041	85974309	Phosphoglycerate mutase	Solyc01g098590	trans	SPIMPch12	1374446-1417819	3	SV86668,SV86671,SV86683	SV86671	5.646
SPIMP01g0037520	SPIMPch01	85995360	85998317	TPM_phosphatase domain-containing protein	Solyc01g098640	cis	SPIMPch01	83658878-86323237	56	SV10687,SV10690,SV10732,SV10760,SV10766,SV10802,SV10834,SV10836,SV10838,SV10846,SV10848,SV10860,SV10867,SV10872,SV10882,SV10883,SV10884,SV10888,SV10891,SV10919,SV10921,SV10931,SV10976,SV10986,SV10991,SV11009,SV11012,SV11024,SV11046,SV11048,SV11049,SV11062,SV11063,SV11067,SV11078,SV11084,SV11089,SV11093,SV11102,SV11103,SV11111,SV11123,SV11129,SV11133,SV11151,SV11160,SV11165,SV11171,SV11176,SV11178…	SV10921	6.939
SPIMP01g0037530	SPIMPch01	85995753	86005732	Kinesin-like protein	Solyc01g098670	trans	SPIMPch05	2932521-3786987	3	SV38374,SV38379,SV38522	SV38379	5.787
SPIMP01g0037540	SPIMPch01	86009517	86019239	LRRNT_2 domain-containing protein	Solyc01g098680	cis	SPIMPch01	83216568-87014311	57	SV10599,SV10732,SV10801,SV10920,SV10933,SV10934,SV10948,SV10952,SV10958,SV10960,SV10967,SV10985,SV11014,SV11024,SV11042,SV11046,SV11048,SV11049,SV11050,SV11056,SV11057,SV11058,SV11060,SV11062,SV11063,SV11067,SV11078,SV11084,SV11088,SV11093,SV11102,SV11103,SV11108,SV11111,SV11120,SV11121,SV11123,SV11128,SV11129,SV11130,SV11133,SV11151,SV11153,SV11154,SV11155,SV11160,SV11165,SV11171,SV11173,SV11176…	SV11153	7.447
SPIMP01g0037540	SPIMPch01	86009517	86019239	LRRNT_2 domain-containing protein	Solyc01g098680	trans	SPIMPch09	899519-1459173	8	SV66944,SV66960,SV66976,SV66998,SV67003,SV67011,SV67016,SV67048	SV66998	6.42
SPIMP01g0037540	SPIMPch01	86009517	86019239	LRRNT_2 domain-containing protein	Solyc01g098680	trans	SPIMPch09	5100568-5768813	3	SV67804,SV67843,SV67893	SV67843	5.584
SPIMP01g0037550	SPIMPch01	86020418	86032018	Branched-chain amino acid aminotransferase	Solyc01g098700	trans	SPIMPch01	2520120-4103637	3	SV00529,SV00536,SV00854	SV00854	5.747
SPIMP01g0037550	SPIMPch01	86020418	86032018	Branched-chain amino acid aminotransferase	Solyc01g098700	cis	SPIMPch01	85577696-91408385	35	SV11058,SV11060,SV11067,SV11088,SV11097,SV11108,SV11115,SV11120,SV11121,SV11130,SV11151,SV11153,SV11154,SV11155,SV11157,SV11161,SV11200,SV11283,SV11296,SV11414,SV11454,SV11493,SV11497,SV11516,SV11555,SV11565,SV11568,SV11576,SV11582,SV11583,SV11609,SV11919,SV11952,SV12190,SV12269	SV11058	7.654
SPIMP01g0037550	SPIMPch01	86020418	86032018	Branched-chain amino acid aminotransferase	Solyc01g098700	trans	SPIMPch03	55001926-56260688	3	SV27488,SV27540,SV27743	SV27540	6.285
SPIMP01g0037550	SPIMPch01	86020418	86032018	Branched-chain amino acid aminotransferase	Solyc01g098700	trans	SPIMPch09	63603898-63790273	3	SV71559,SV71587,SV71610	SV71587	5.453
SPIMP01g0037550	SPIMPch01	86020418	86032018	Branched-chain amino acid aminotransferase	Solyc01g098700	trans	SPIMPch11	2633309-2732159	5	SV80962,SV80971,SV80973,SV80986,SV80988	SV80962	7.456
SPIMP01g0037610	SPIMPch01	86082142	86085386	Protein kinase	Solyc01g098740	cis	SPIMPch01	85518426-86597185	46	SV11041,SV11042,SV11046,SV11048,SV11049,SV11050,SV11056,SV11058,SV11060,SV11062,SV11063,SV11067,SV11078,SV11082,SV11084,SV11088,SV11093,SV11097,SV11101,SV11102,SV11103,SV11108,SV11109,SV11111,SV11120,SV11121,SV11123,SV11128,SV11129,SV11130,SV11133,SV11151,SV11153,SV11154,SV11155,SV11160,SV11165,SV11171,SV11176,SV11178,SV11179,SV11182,SV11184,SV11187,SV11193,SV11271	SV11062	8.086
SPIMP01g0037610	SPIMPch01	86082142	86085386	Protein kinase	Solyc01g098740	trans	SPIMPch02	43688016-45268577	3	SV18429,SV18460,SV18740	SV18460	5.82
SPIMP01g0037630	SPIMPch01	86106233	86108346	HMA domain-containing protein	Solyc01g098760	trans	SPIMPch01	78665348-80466700	4	SV09624,SV10009,SV10013,SV10023	SV10013,SV10023	5.605
SPIMP01g0037630	SPIMPch01	86106233	86108346	HMA domain-containing protein	Solyc01g098760	cis	SPIMPch01	85613003-86134029	3	SV11067,SV11154,SV11179	SV11154	6.311
SPIMP01g0037650	SPIMPch01	86118509	86121236	SHSP domain-containing protein	Solyc01g098790	trans	SPIMPch07	5962478-6360468	3	SV51789,SV51831,SV51836	SV51831	6.448
SPIMP01g0037740	SPIMPch01	86164373	86170400	Serine--trna ligase	Solyc01g098880	cis	SPIMPch01	85157094-89564628	49	SV10964,SV11041,SV11042,SV11045,SV11046,SV11048,SV11049,SV11052,SV11056,SV11062,SV11063,SV11067,SV11078,SV11084,SV11088,SV11089,SV11093,SV11102,SV11103,SV11111,SV11123,SV11128,SV11129,SV11132,SV11133,SV11151,SV11152,SV11154,SV11155,SV11160,SV11165,SV11171,SV11175,SV11176,SV11178,SV11179,SV11180,SV11181,SV11182,SV11184,SV11185,SV11187,SV11205,SV11209,SV11226,SV11291,SV11626,SV11811,SV11882	SV11180	9.525
SPIMP01g0037740	SPIMPch01	86164373	86170400	Serine--trna ligase	Solyc01g098880	trans	SPIMPch05	1582650-1722324	4	SV38070,SV38077,SV38102,SV38104	SV38102	5.171
SPIMP01g0037740	SPIMPch01	86164373	86170400	Serine--trna ligase	Solyc01g098880	trans	SPIMPch07	56442984-57176851	10	SV57056,SV57062,SV57063,SV57072,SV57117,SV57136,SV57153,SV57166,SV57179,SV57186	SV57166	7.592
SPIMP01g0037740	SPIMPch01	86164373	86170400	Serine--trna ligase	Solyc01g098880	trans	SPIMPch11	6149666-7096478	8	SV81701,SV81704,SV81705,SV81708,SV81720,SV81722,SV81781,SV81821	SV81705	6.628
SPIMP01g0037900	SPIMPch01	86285169	86335542	Mannosylglycoprotein endo-beta-mannosidase	Solyc01g099090	cis	SPIMPch01	84685177-88500086	13	SV10881,SV10896,SV10999,SV11015,SV11052,SV11333,SV11337,SV11339,SV11482,SV11578,SV11593,SV11605,SV11696	SV11337	10.735
SPIMP01g0037900	SPIMPch01	86285169	86335542	Mannosylglycoprotein endo-beta-mannosidase	Solyc01g099090	trans	SPIMPch05	221912-2961490	40	SV37782,SV37791,SV37792,SV37794,SV37795,SV37799,SV37805,SV37809,SV37823,SV37824,SV37826,SV37827,SV37830,SV37833,SV37834,SV37835,SV37845,SV37848,SV37850,SV37851,SV37854,SV37861,SV37864,SV37866,SV37872,SV37875,SV37879,SV37880,SV37882,SV37887,SV37891,SV37898,SV37926,SV37938,SV37999,SV38005,SV38041,SV38042,SV38059,SV38382	SV37830	7.492
SPIMP01g0037900	SPIMPch01	86285169	86335542	Mannosylglycoprotein endo-beta-mannosidase	Solyc01g099090	trans	SPIMPch07	62302046-62696674	13	SV58242,SV58244,SV58257,SV58261,SV58277,SV58278,SV58288,SV58298,SV58300,SV58301,SV58302,SV58307,SV58340	SV58278	7.616
SPIMP01g0037910	SPIMPch01	86339799	86355620	Long-Chain Acyl-CoA Synthetase	Solyc01g099100	cis	SPIMPch01	84685177-88529003	108	SV10881,SV10934,SV10961,SV10986,SV10991,SV11012,SV11013,SV11014,SV11041,SV11046,SV11048,SV11062,SV11063,SV11067,SV11078,SV11084,SV11088,SV11093,SV11102,SV11103,SV11111,SV11123,SV11128,SV11129,SV11133,SV11151,SV11153,SV11154,SV11160,SV11165,SV11171,SV11175,SV11176,SV11178,SV11179,SV11181,SV11182,SV11187,SV11192,SV11197,SV11198,SV11205,SV11208,SV11209,SV11211,SV11226,SV11230,SV11239,SV11247,SV11254…	SV11393	8.75
SPIMP01g0037910	SPIMPch01	86339799	86355620	Long-Chain Acyl-CoA Synthetase	Solyc01g099100	trans	SPIMPch02	43641282-44098257	3	SV18424,SV18459,SV18498	SV18424	5.174
SPIMP01g0037910	SPIMPch01	86339799	86355620	Long-Chain Acyl-CoA Synthetase	Solyc01g099100	trans	SPIMPch06	37755231-38047331	11	SV48087,SV48093,SV48094,SV48111,SV48114,SV48116,SV48117,SV48128,SV48129,SV48130,SV48150	SV48087	5.625
SPIMP01g0037950	SPIMPch01	86366828	86370443	AB hydrolase-1 domain-containing protein	Solyc01g099120	cis	SPIMPch01	84630354-87946544	67	SV10867,SV10885,SV10887,SV10891,SV10931,SV10934,SV10948,SV10960,SV10986,SV10991,SV11012,SV11014,SV11041,SV11042,SV11046,SV11048,SV11049,SV11056,SV11062,SV11067,SV11078,SV11084,SV11088,SV11093,SV11102,SV11103,SV11111,SV11123,SV11129,SV11151,SV11153,SV11160,SV11165,SV11171,SV11175,SV11176,SV11178,SV11179,SV11181,SV11182,SV11187,SV11198,SV11205,SV11209,SV11226,SV11230,SV11239,SV11254,SV11256,SV11267…	SV11305	7.529
SPIMP01g0037950	SPIMPch01	86366828	86370443	AB hydrolase-1 domain-containing protein	Solyc01g099120	trans	SPIMPch01	93097427-93461899	5	SV12688,SV12726,SV12754,SV12761,SV12771	SV12726	5.641
SPIMP01g0037980	SPIMPch01	86388181	86388468	desiccation-related protein PCC13-62-like	Solyc01g099150	trans	SPIMPch11	3698586-4917631	4	SV81192,SV81364,SV81402,SV81425	SV81364	6.034
SPIMP01g0038110	SPIMPch01	86524250	86530403	CYCLIN domain-containing protein	Solyc01g099310	cis	SPIMPch01	86419950-86523270	3	SV11242,SV11252,SV11257	SV11252	31.093
SPIMP01g0038150	SPIMPch01	86550106	86563193	Acyl-CoA-binding domain-containing protein	Solyc01g099350	cis	SPIMPch01	85261017-89515557	20	SV10989,SV11009,SV11260,SV11271,SV11277,SV11281,SV11286,SV11287,SV11288,SV11297,SV11302,SV11417,SV11428,SV11437,SV11455,SV11458,SV11569,SV11601,SV11633,SV11866	SV11281	9.533
SPIMP01g0038150	SPIMPch01	86550106	86563193	Acyl-CoA-binding domain-containing protein	Solyc01g099350	trans	SPIMPch03	49016006-50577282	4	SV26418,SV26492,SV26527,SV26727	SV26418	7.264
SPIMP01g0038200	SPIMPch01	86589716	86595522	autophagy-related protein 18a	Solyc01g099400	trans	SPIMPch09	5345247-5346144	3	SV67859,SV67860,SV67861	SV67861	7.661
SPIMP01g0038220	SPIMPch01	86605675	86643481	ATP-dependent DNA helicase	Solyc01g099500	cis	SPIMPch01	85724839-88357735	86	SV11082,SV11200,SV11205,SV11209,SV11224,SV11226,SV11227,SV11239,SV11254,SV11256,SV11260,SV11264,SV11267,SV11268,SV11269,SV11270,SV11271,SV11273,SV11274,SV11275,SV11280,SV11282,SV11283,SV11291,SV11293,SV11294,SV11295,SV11298,SV11299,SV11305,SV11309,SV11310,SV11312,SV11332,SV11347,SV11350,SV11358,SV11361,SV11364,SV11367,SV11368,SV11369,SV11388,SV11392,SV11393,SV11414,SV11424,SV11429,SV11435,SV11438…	SV11275	9.655
SPIMP01g0038220	SPIMPch01	86605675	86643481	ATP-dependent DNA helicase	Solyc01g099500	trans	SPIMPch02	43641282-44543586	7	SV18424,SV18449,SV18459,SV18460,SV18491,SV18519,SV18575	SV18459	5.623
SPIMP01g0038230	SPIMPch01	86646236	86657272	ATP-dependent DNA helicase	NA	cis	SPIMPch01	86531644-87258015	11	SV11260,SV11271,SV11277,SV11281,SV11286,SV11287,SV11288,SV11297,SV11302,SV11313,SV11437	SV11287	14.181
SPIMP01g0038270	SPIMPch01	86674447	86677554	Pentatricopeptide repeat-containing protein	Solyc01g099530	trans	SPIMPch02	1302286-2359763	3	SV13319,SV13337,SV13425	SV13425	6.676
SPIMP01g0038270	SPIMPch01	86674447	86677554	Pentatricopeptide repeat-containing protein	Solyc01g099530	trans	SPIMPch02	5621144-11220173	8	SV13686,SV13741,SV13782,SV13852,SV13971,SV13974,SV14035,SV14092	SV14092	5.657
SPIMP01g0038270	SPIMPch01	86674447	86677554	Pentatricopeptide repeat-containing protein	Solyc01g099530	trans	SPIMPch02	23304884-24028334	3	SV15139,SV15146,SV15197	SV15146	5.175
SPIMP01g0038330	SPIMPch01	86699312	86704711	desiccation-related protein PCC13-62-like	Solyc01g099580	cis	SPIMPch01	84451943-88529003	191	SV10838,SV10866,SV10867,SV10872,SV10881,SV10882,SV10883,SV10884,SV10885,SV10887,SV10888,SV10889,SV10891,SV10893,SV10896,SV10908,SV10911,SV10914,SV10934,SV10948,SV10951,SV10957,SV10959,SV10976,SV10986,SV10991,SV11006,SV11009,SV11012,SV11013,SV11014,SV11015,SV11022,SV11041,SV11042,SV11048,SV11049,SV11053,SV11062,SV11078,SV11082,SV11084,SV11093,SV11102,SV11103,SV11111,SV11116,SV11120,SV11123,SV11128…	SV11295	10.64
SPIMP01g0038330	SPIMPch01	86699312	86704711	desiccation-related protein PCC13-62-like	Solyc01g099580	trans	SPIMPch04	1791863-3057365	38	SV30052,SV30057,SV30069,SV30092,SV30097,SV30102,SV30103,SV30105,SV30107,SV30113,SV30120,SV30146,SV30161,SV30169,SV30171,SV30172,SV30176,SV30178,SV30183,SV30184,SV30186,SV30187,SV30189,SV30190,SV30192,SV30195,SV30197,SV30206,SV30210,SV30220,SV30222,SV30223,SV30225,SV30226,SV30241,SV30244,SV30255,SV30258	SV30169	7.606
SPIMP01g0038330	SPIMPch01	86699312	86704711	desiccation-related protein PCC13-62-like	Solyc01g099580	trans	SPIMPch06	36606798-39449402	99	SV47823,SV47826,SV47833,SV47835,SV47836,SV47876,SV47877,SV47885,SV47889,SV47892,SV47897,SV47907,SV47908,SV47909,SV47914,SV47915,SV47925,SV47926,SV47935,SV47938,SV47940,SV47941,SV47942,SV47945,SV47951,SV47952,SV47954,SV47966,SV47967,SV47971,SV47972,SV47973,SV47974,SV47975,SV47976,SV47977,SV47980,SV47984,SV47985,SV47986,SV47987,SV47988,SV47989,SV47990,SV47999,SV48000,SV48009,SV48010,SV48011,SV48012…	SV48012	11.025
SPIMP01g0038330	SPIMPch01	86699312	86704711	desiccation-related protein PCC13-62-like	Solyc01g099580	trans	SPIMPch12	66890837-67119856	6	SV91921,SV91937,SV91941,SV91945,SV91952,SV91957	SV91945	5.901
SPIMP01g0038340	SPIMPch01	86716924	86718695	Heavy metal-associated domain, HMA	Solyc01g099600	trans	SPIMPch01	87322774-87832605	14	SV11454,SV11493,SV11496,SV11499,SV11501,SV11503,SV11521,SV11528,SV11543,SV11547,SV11555,SV11560,SV11565,SV11570	SV11560	6.366
SPIMP01g0038340	SPIMPch01	86716924	86718695	Heavy metal-associated domain, HMA	Solyc01g099600	trans	SPIMPch01	92544719-95354268	92	SV12544,SV12606,SV12608,SV12622,SV12625,SV12672,SV12673,SV12678,SV12697,SV12736,SV12790,SV12795,SV12835,SV12843,SV12852,SV12877,SV12885,SV12903,SV12905,SV12906,SV12909,SV12910,SV12911,SV12912,SV12920,SV12921,SV12922,SV12923,SV12927,SV12928,SV12930,SV12931,SV12938,SV12940,SV12941,SV12943,SV12967,SV12969,SV12974,SV12975,SV12980,SV12983,SV13016,SV13046,SV13052,SV13058,SV13063,SV13077,SV13081,SV13086…	SV13063	7.382
SPIMP01g0038370	SPIMPch01	86744367	86750901	pentatricopeptide repeat-containing protein At5g14770, mitochondrial-like	Solyc01g099645	cis	SPIMPch01	84451943-88500086	109	SV10838,SV10867,SV10872,SV10881,SV10882,SV10883,SV10885,SV10887,SV10888,SV10891,SV10892,SV10893,SV10911,SV10914,SV10931,SV10933,SV10934,SV10942,SV10948,SV10950,SV10951,SV10952,SV10958,SV10959,SV10960,SV10965,SV10976,SV10986,SV10991,SV10999,SV11012,SV11015,SV11022,SV11032,SV11041,SV11045,SV11046,SV11048,SV11049,SV11050,SV11052,SV11057,SV11062,SV11063,SV11067,SV11078,SV11082,SV11084,SV11086,SV11088…	SV11129	7.824
SPIMP01g0038370	SPIMPch01	86744367	86750901	pentatricopeptide repeat-containing protein At5g14770, mitochondrial-like	Solyc01g099645	trans	SPIMPch05	149487-1932331	70	SV37768,SV37782,SV37792,SV37799,SV37805,SV37809,SV37810,SV37830,SV37834,SV37835,SV37848,SV37850,SV37851,SV37853,SV37864,SV37879,SV37880,SV37882,SV37887,SV37917,SV37924,SV37926,SV37929,SV37938,SV37942,SV37944,SV37945,SV37946,SV37953,SV37954,SV37958,SV37965,SV37972,SV37974,SV37975,SV37984,SV37992,SV37996,SV37999,SV38000,SV38001,SV38002,SV38005,SV38016,SV38019,SV38020,SV38025,SV38026,SV38033,SV38037…	SV38042	10.09
SPIMP01g0038370	SPIMPch01	86744367	86750901	pentatricopeptide repeat-containing protein At5g14770, mitochondrial-like	Solyc01g099645	trans	SPIMPch05	23289154-25705357	5	SV40326,SV40338,SV40340,SV40421,SV40460	SV40338	5.565
SPIMP01g0038370	SPIMPch01	86744367	86750901	pentatricopeptide repeat-containing protein At5g14770, mitochondrial-like	Solyc01g099645	trans	SPIMPch07	62302046-63336190	18	SV58242,SV58244,SV58261,SV58278,SV58279,SV58280,SV58284,SV58288,SV58290,SV58307,SV58388,SV58396,SV58433,SV58435,SV58436,SV58452,SV58457,SV58462	SV58452	8.046
SPIMP01g0038370	SPIMPch01	86744367	86750901	pentatricopeptide repeat-containing protein At5g14770, mitochondrial-like	Solyc01g099645	trans	SPIMPch08	61308365-61383225	6	SV65752,SV65753,SV65754,SV65755,SV65763,SV65773	SV65754	6.216
SPIMP01g0038410	SPIMPch01	86766536	86768702	40S ribosomal protein S10-like	Solyc01g099670	cis	SPIMPch01	84451943-88475267	139	SV10838,SV10848,SV10867,SV10882,SV10883,SV10884,SV10885,SV10887,SV10888,SV10891,SV10895,SV10908,SV10914,SV10976,SV11012,SV11046,SV11048,SV11049,SV11062,SV11078,SV11084,SV11089,SV11093,SV11102,SV11103,SV11111,SV11123,SV11129,SV11154,SV11160,SV11165,SV11171,SV11175,SV11176,SV11178,SV11179,SV11181,SV11182,SV11187,SV11198,SV11205,SV11209,SV11226,SV11227,SV11230,SV11239,SV11254,SV11256,SV11260,SV11264…	SV11350	12.607
SPIMP01g0038410	SPIMPch01	86766536	86768702	40S ribosomal protein S10-like	Solyc01g099670	trans	SPIMPch02	43805978-44327537	4	SV18459,SV18498,SV18519,SV18529	SV18498	5.951
SPIMP01g0038410	SPIMPch01	86766536	86768702	40S ribosomal protein S10-like	Solyc01g099670	trans	SPIMPch09	62874394-63905087	3	SV71443,SV71532,SV71636	SV71636	5.144
SPIMP01g0038410	SPIMPch01	86766536	86768702	40S ribosomal protein S10-like	Solyc01g099670	trans	SPIMPch12	67076057-67361243	6	SV91949,SV91950,SV91951,SV91965,SV91978,SV91984	SV91951	6.832
SPIMP01g0038450	SPIMPch01	86813215	86821882	F-actin-capping protein subunit alpha	NA	trans	SPIMPch07	56243695-57063359	3	SV57023,SV57056,SV57166	SV57023	5.892
SPIMP01g0038460	SPIMPch01	86823193	86828945	GTP-binding protein like	Solyc01g099730	trans	SPIMPch09	63489148-63768322	4	SV71530,SV71565,SV71589,SV71604	SV71589	5.243
SPIMP01g0038490	SPIMPch01	86850842	86859381	translationally-controlled tumor protein homolog	Solyc01g099770	trans	SPIMPch01	92322647-92598869	4	SV12494,SV12533,SV12560,SV12561	SV12494	5.116
SPIMP01g0038500	SPIMPch01	86871244	86878618	RING-type domain-containing protein	Solyc01g099790	cis	SPIMPch01	86669399-86861824	4	SV11293,SV11326,SV11345,SV11350	SV11326	6.22
SPIMP01g0038530	SPIMPch01	86895227	86895893	HIG1 domain-containing protein	Solyc01g099820	cis	SPIMPch01	86742553-87049350	6	SV11329,SV11336,SV11343,SV11376,SV11400,SV11403	SV11376	6.195
SPIMP01g0038540	SPIMPch01	86897563	86899427	60S ribosomal protein L22, putative	Solyc01g099830	cis	SPIMPch01	86742553-86972081	6	SV11329,SV11330,SV11336,SV11343,SV11357,SV11376	SV11357	15.224
SPIMP01g0038540	SPIMPch01	86897563	86899427	60S ribosomal protein L22, putative	Solyc01g099830	trans	SPIMPch09	65428382-65438608	3	SV71962,SV71963,SV71964	SV71962	5.609
SPIMP01g0038670	SPIMPch01	87003509	87009647	Glycine-rich domain-containing protein 1	Solyc01g099980	cis	SPIMPch01	85583942-87330905	21	SV11063,SV11067,SV11093,SV11123,SV11133,SV11160,SV11165,SV11187,SV11259,SV11319,SV11348,SV11351,SV11358,SV11369,SV11374,SV11382,SV11387,SV11393,SV11414,SV11429,SV11456	SV11382	7.943
SPIMP01g0038800	SPIMPch01	87134781	87138916	PPM-type phosphatase domain-containing protein	Solyc01g100110	trans	SPIMPch04	64345164-65134552	4	SV37215,SV37223,SV37408,SV37424	SV37215	5.61
SPIMP01g0038840	SPIMPch01	87173396	87178456	t-SNARE coiled-coil homology domain-containing protein	Solyc01g100170	trans	SPIMPch04	4364771-7532762	18	SV30528,SV30546,SV30547,SV30549,SV30651,SV30804,SV30805,SV30830,SV30857,SV30882,SV31080,SV31126,SV31129,SV31130,SV31136,SV31139,SV31141,SV31143	SV31143	8.778
SPIMP01g0038840	SPIMPch01	87173396	87178456	t-SNARE coiled-coil homology domain-containing protein	Solyc01g100170	trans	SPIMPch04	52694507-53876643	18	SV34930,SV34932,SV34965,SV34981,SV34982,SV34987,SV34991,SV34996,SV34999,SV35013,SV35015,SV35036,SV35039,SV35049,SV35059,SV35062,SV35100,SV35113	SV34981	6.093
SPIMP01g0038860	SPIMPch01	87187427	87196880	protein misato homolog 1-like	Solyc01g100190	trans	SPIMPch01	1499009-2960967	9	SV00306,SV00372,SV00373,SV00388,SV00404,SV00410,SV00539,SV00570,SV00615	SV00373	5.72
SPIMP01g0038860	SPIMPch01	87187427	87196880	protein misato homolog 1-like	Solyc01g100190	cis	SPIMPch01	84954119-88525215	16	SV10911,SV10957,SV11010,SV11015,SV11283,SV11296,SV11337,SV11578,SV11593,SV11605,SV11670,SV11677,SV11682,SV11693,SV11696,SV11700	SV11696	8.098
SPIMP01g0038860	SPIMPch01	87187427	87196880	protein misato homolog 1-like	Solyc01g100190	trans	SPIMPch05	275895-1234607	10	SV37799,SV37835,SV37848,SV37850,SV37851,SV37872,SV37880,SV37882,SV37926,SV38011	SV37799	6.411
SPIMP01g0038890	SPIMPch01	87207768	87209002	GATA transcription factor	Solyc01g100220	trans	SPIMPch02	48768688-49186750	4	SV19354,SV19362,SV19370,SV19419	SV19419	6.172
SPIMP01g0038980	SPIMPch01	87300658	87301806	Protein of unknown function (DUF1645)	Solyc01g100310	cis	SPIMPch01	85782175-88000731	10	SV11097,SV11161,SV11270,SV11294,SV11303,SV11310,SV11326,SV11437,SV11443,SV11600	SV11310	6.591
SPIMP01g0038980	SPIMPch01	87300658	87301806	Protein of unknown function (DUF1645)	Solyc01g100310	trans	SPIMPch05	1068020-3125162	4	SV37965,SV38383,SV38408,SV38411	SV38408	6.54
SPIMP01g0038980	SPIMPch01	87300658	87301806	Protein of unknown function (DUF1645)	Solyc01g100310	trans	SPIMPch06	34685037-35028112	4	SV47392,SV47409,SV47422,SV47462	SV47422	5.049
SPIMP01g0039020	SPIMPch01	87333565	87336318	GTP-binding protein SAR1A	Solyc01g100350	trans	SPIMPch03	62329404-63256835	12	SV29041,SV29121,SV29151,SV29154,SV29156,SV29162,SV29173,SV29174,SV29175,SV29186,SV29188,SV29207	SV29154	8.882
SPIMP01g0039050	SPIMPch01	87346207	87347903	Usp domain-containing protein	Solyc01g100370	trans	SPIMPch08	2564068-2766165	3	SV59836,SV59864,SV59883	SV59883	5.443
SPIMP01g0039070	SPIMPch01	87355241	87360094	Pyrophosphate-energized vacuolar membrane proton pump	Solyc01g100390	cis	SPIMPch01	87025760-87832302	4	SV11399,SV11524,SV11528,SV11569	SV11569	6.36
SPIMP01g0039070	SPIMPch01	87355241	87360094	Pyrophosphate-energized vacuolar membrane proton pump	Solyc01g100390	trans	SPIMPch02	37903189-39691596	3	SV17247,SV17604,SV17606	SV17604	5.797
SPIMP01g0039070	SPIMPch01	87355241	87360094	Pyrophosphate-energized vacuolar membrane proton pump	Solyc01g100390	trans	SPIMPch02	44210412-46808170	6	SV18511,SV18543,SV18563,SV18678,SV18795,SV19026	SV18543	7.537
SPIMP01g0039070	SPIMPch01	87355241	87360094	Pyrophosphate-energized vacuolar membrane proton pump	Solyc01g100390	trans	SPIMPch03	2272758-2343834	4	SV21197,SV21198,SV21203,SV21224	SV21203	5.449
SPIMP01g0039070	SPIMPch01	87355241	87360094	Pyrophosphate-energized vacuolar membrane proton pump	Solyc01g100390	trans	SPIMPch04	62731941-62774861	3	SV36857,SV36858,SV36862	SV36862	5.827
SPIMP01g0039070	SPIMPch01	87355241	87360094	Pyrophosphate-energized vacuolar membrane proton pump	Solyc01g100390	trans	SPIMPch06	10025978-10936870	4	SV45092,SV45114,SV45120,SV45153	SV45114	5.352
SPIMP01g0039130	SPIMPch01	87396036	87400346	Pentatricopeptide repeat-containing protein	Solyc01g100450	cis	SPIMPch01	86298368-87431487	15	SV11223,SV11417,SV11422,SV11423,SV11425,SV11427,SV11428,SV11437,SV11445,SV11455,SV11458,SV11461,SV11467,SV11470,SV11480	SV11470	13.016
SPIMP01g0039140	SPIMPch01	87403879	87406067	BZIP domain-containing protein	Solyc01g100460	trans	SPIMPch07	5024294-5627115	3	SV51637,SV51725,SV51757	SV51757	5.333
SPIMP01g0039200	SPIMPch01	87447905	87453109	ATP-dependent Clp protease proteolytic subunit	Solyc01g100520	cis	SPIMPch01	86057241-87922375	10	SV11161,SV11280,SV11303,SV11310,SV11326,SV11345,SV11497,SV11576,SV11582,SV11586	SV11303	6.17
SPIMP01g0039200	SPIMPch01	87447905	87453109	ATP-dependent Clp protease proteolytic subunit	Solyc01g100520	trans	SPIMPch07	62626023-63453223	12	SV58327,SV58346,SV58356,SV58364,SV58373,SV58376,SV58388,SV58390,SV58396,SV58398,SV58411,SV58484	SV58484	7.667
SPIMP01g0039200	SPIMPch01	87447905	87453109	ATP-dependent Clp protease proteolytic subunit	Solyc01g100520	trans	SPIMPch11	2633309-2728727	3	SV80962,SV80973,SV80986	SV80962	6.971
SPIMP01g0039230	SPIMPch01	87475755	87480405	TIR domain-containing protein	Solyc01g113620	trans	SPIMPch02	43698650-44986248	3	SV18434,SV18460,SV18668	SV18460	5.118
SPIMP01g0039320	SPIMPch01	87539264	87561141	Thioredoxin domain-containing protein	NA	trans	SPIMPch01	77043200-77468990	4	SV09247,SV09288,SV09332,SV09359	SV09359	5.174
SPIMP01g0039320	SPIMPch01	87539264	87561141	Thioredoxin domain-containing protein	NA	trans	SPIMPch05	64531011-64667883	3	SV43491,SV43496,SV43518	SV43518	5.49
SPIMP01g0039360	SPIMPch01	87586192	87589539	IGR domain-containing protein	NA	trans	SPIMPch09	17560243-19005139	4	SV68836,SV68855,SV68874,SV68899	SV68836	5.077
SPIMP01g0039380	SPIMPch01	87593112	87593441	Unknown protein	NA	cis	SPIMPch01	87563673-88134800	6	SV11505,SV11549,SV11569,SV11599,SV11628,SV11633	SV11599	7.633
SPIMP01g0039420	SPIMPch01	87630399	87639344	Protein of unknown function, DUF538	Solyc01g100750	trans	SPIMPch02	43501659-45055437	5	SV18403,SV18404,SV18421,SV18442,SV18680	SV18421	6.11
SPIMP01g0039460	SPIMPch01	87666276	87672392	AP-3 complex subunit mu	Solyc01g100820	trans	SPIMPch01	88133966-88197780	4	SV11631,SV11633,SV11641,SV11646	SV11631	5.586
SPIMP01g0039460	SPIMPch01	87666276	87672392	AP-3 complex subunit mu	Solyc01g100820	trans	SPIMPch08	65078202-65083703	3	SV66507,SV66508,SV66510	SV66508	7.046
SPIMP01g0039560	SPIMPch01	87756125	87763692	Glucose-6-phosphate 1-dehydrogenase	Solyc01g100960	cis	SPIMPch01	84471085-88549864	139	SV10843,SV10893,SV10907,SV10910,SV10916,SV10921,SV10932,SV10938,SV10952,SV10957,SV10976,SV10986,SV10989,SV10991,SV10999,SV11009,SV11010,SV11013,SV11014,SV11015,SV11022,SV11050,SV11057,SV11109,SV11120,SV11128,SV11192,SV11200,SV11201,SV11205,SV11224,SV11227,SV11283,SV11300,SV11316,SV11319,SV11332,SV11342,SV11348,SV11351,SV11358,SV11368,SV11369,SV11374,SV11390,SV11398,SV11401,SV11409,SV11411,SV11414…	SV11528	10.163
SPIMP01g0039560	SPIMPch01	87756125	87763692	Glucose-6-phosphate 1-dehydrogenase	Solyc01g100960	trans	SPIMPch04	3975062-6390196	17	SV30433,SV30527,SV30529,SV30536,SV30541,SV30545,SV30546,SV30560,SV30562,SV30573,SV30582,SV30583,SV30584,SV30625,SV30632,SV30898,SV30956	SV30583	8.45
SPIMP01g0039560	SPIMPch01	87756125	87763692	Glucose-6-phosphate 1-dehydrogenase	Solyc01g100960	trans	SPIMPch07	2194571-3362593	13	SV51028,SV51035,SV51040,SV51051,SV51058,SV51060,SV51070,SV51080,SV51088,SV51098,SV51118,SV51119,SV51296	SV51296	5.743
SPIMP01g0039560	SPIMPch01	87756125	87763692	Glucose-6-phosphate 1-dehydrogenase	Solyc01g100960	trans	SPIMPch07	56442984-57068238	4	SV57056,SV57091,SV57138,SV57167	SV57056	6.256
SPIMP01g0039560	SPIMPch01	87756125	87763692	Glucose-6-phosphate 1-dehydrogenase	Solyc01g100960	trans	SPIMPch08	61236162-61475785	16	SV65737,SV65740,SV65742,SV65747,SV65750,SV65751,SV65753,SV65756,SV65757,SV65758,SV65760,SV65761,SV65762,SV65773,SV65787,SV65788	SV65761	7.507
SPIMP01g0039590	SPIMPch01	87778875	87781867	C3H1-type domain-containing protein	Solyc01g100990	trans	SPIMPch03	55086719-56092847	4	SV27510,SV27521,SV27569,SV27701	SV27701	5.534
SPIMP01g0039650	SPIMPch01	87820034	87824739	ATP-citrate synthase alpha chain protein like	Solyc01g101040	cis	SPIMPch01	86214468-87918452	34	SV11198,SV11209,SV11226,SV11230,SV11254,SV11256,SV11303,SV11309,SV11310,SV11319,SV11358,SV11367,SV11369,SV11387,SV11411,SV11429,SV11434,SV11437,SV11456,SV11459,SV11479,SV11493,SV11496,SV11499,SV11501,SV11503,SV11515,SV11521,SV11528,SV11555,SV11565,SV11576,SV11580,SV11582	SV11309	6.167
SPIMP01g0039680	SPIMPch01	87841956	87852813	Drug resistance transporter-like ABC domain protein	Solyc01g101070	cis	SPIMPch01	84958132-88559693	209	SV10914,SV10952,SV10957,SV10976,SV10986,SV10991,SV11010,SV11014,SV11015,SV11022,SV11045,SV11046,SV11048,SV11049,SV11050,SV11052,SV11056,SV11058,SV11060,SV11062,SV11063,SV11078,SV11084,SV11088,SV11093,SV11097,SV11102,SV11103,SV11108,SV11111,SV11116,SV11120,SV11121,SV11123,SV11128,SV11129,SV11130,SV11132,SV11133,SV11151,SV11152,SV11153,SV11155,SV11160,SV11161,SV11165,SV11171,SV11176,SV11178,SV11179…	SV11576,SV11582	13.223
SPIMP01g0039680	SPIMPch01	87841956	87852813	Drug resistance transporter-like ABC domain protein	Solyc01g101070	trans	SPIMPch12	66890837-67169975	14	SV91921,SV91926,SV91936,SV91937,SV91941,SV91945,SV91946,SV91949,SV91950,SV91951,SV91952,SV91957,SV91964,SV91965	SV91936	8.851
SPIMP01g0039760	SPIMPch01	87914380	87916590	Pentatricopeptide repeat-containing protein, putative	Solyc01g101150	cis	SPIMPch01	86309711-88525215	13	SV11224,SV11291,SV11309,SV11496,SV11503,SV11573,SV11580,SV11581,SV11586,SV11589,SV11593,SV11698,SV11700	SV11580	6.163
SPIMP01g0039810	SPIMPch01	87956114	87958338	Vetispiradiene synthase	Solyc01g101220	trans	SPIMPch03	63668372-63775326	3	SV29284,SV29303,SV29306	SV29306	5.529
SPIMP01g0040210	SPIMPch01	88306341	88317546	Unknown protein	Solyc01g102650	trans	SPIMPch01	92774014-94769224	27	SV12608,SV12622,SV12657,SV12672,SV12686,SV12697,SV12705,SV12725,SV12736,SV12738,SV12766,SV12768,SV12771,SV12795,SV12835,SV12851,SV12852,SV12877,SV12903,SV12909,SV12911,SV12912,SV12919,SV12920,SV12921,SV12928,SV13088	SV12919	6.936
SPIMP01g0040210	SPIMPch01	88306341	88317546	Unknown protein	Solyc01g102650	trans	SPIMPch06	37678387-39449402	9	SV48075,SV48093,SV48097,SV48111,SV48172,SV48259,SV48266,SV48387,SV48512	SV48259	7.025
SPIMP01g0040230	SPIMPch01	88320593	88328184	Glutathione S-transferase	Solyc01g102660	cis	SPIMPch01	88281496-88321992	3	SV11655,SV11660,SV11661	SV11661	9.932
SPIMP01g0040240	SPIMPch01	88324589	88328346	ENDO3c domain-containing protein	Solyc01g102670	cis	SPIMPch01	88281496-88321992	3	SV11655,SV11660,SV11661	SV11661	6.581
SPIMP01g0040280	SPIMPch01	88358456	88365722	protein kinase family protein	Solyc01g102710	trans	SPIMPch07	3912937-3977895	9	SV51383,SV51384,SV51385,SV51387,SV51391,SV51393,SV51394,SV51398,SV51404	SV51387	6.72
SPIMP01g0040370	SPIMPch01	88417169	88424146	histidine--tRNA ligase	Solyc01g102800	trans	SPIMPch09	64994691-65699290	3	SV71870,SV71977,SV72008	SV71977	6.517
SPIMP01g0040470	SPIMPch01	88470045	88481416	TIR domain-containing protein	Solyc01g102880	cis	SPIMPch01	84436868-88529003	192	SV10831,SV10867,SV10881,SV10882,SV10885,SV10887,SV10895,SV10896,SV10908,SV10911,SV10934,SV10959,SV10976,SV10986,SV10991,SV11012,SV11013,SV11014,SV11015,SV11022,SV11062,SV11078,SV11082,SV11102,SV11103,SV11111,SV11120,SV11128,SV11129,SV11151,SV11179,SV11182,SV11192,SV11198,SV11200,SV11205,SV11209,SV11211,SV11224,SV11226,SV11227,SV11230,SV11239,SV11254,SV11256,SV11260,SV11264,SV11267,SV11268,SV11269…	SV11682	11.077
SPIMP01g0040470	SPIMPch01	88470045	88481416	TIR domain-containing protein	Solyc01g102880	trans	SPIMPch05	3542576-4466283	8	SV38463,SV38466,SV38470,SV38472,SV38475,SV38476,SV38482,SV38691	SV38466	7.238
SPIMP01g0040470	SPIMPch01	88470045	88481416	TIR domain-containing protein	Solyc01g102880	trans	SPIMPch06	398875-1510437	3	SV44001,SV44133,SV44300	SV44300	5.982
SPIMP01g0040470	SPIMPch01	88470045	88481416	TIR domain-containing protein	Solyc01g102880	trans	SPIMPch06	37649985-39904089	5	SV48063,SV48076,SV48094,SV48140,SV48597	SV48597	6.266
SPIMP01g0040470	SPIMPch01	88470045	88481416	TIR domain-containing protein	Solyc01g102880	trans	SPIMPch09	63763196-64062745	4	SV71602,SV71617,SV71659,SV71674	SV71674	5.624
SPIMP01g0040520	SPIMPch01	88512648	88520198	Methionine S-methyltransferase	Solyc01g102940	cis	SPIMPch01	88103550-88529003	17	SV11623,SV11635,SV11642,SV11653,SV11654,SV11662,SV11672,SV11675,SV11677,SV11682,SV11687,SV11693,SV11695,SV11696,SV11698,SV11700,SV11702	SV11677	6.171
SPIMP01g0040520	SPIMPch01	88512648	88520198	Methionine S-methyltransferase	Solyc01g102940	trans	SPIMPch01	93097427-93467327	3	SV12688,SV12707,SV12772	SV12688	5.207
SPIMP01g0040580	SPIMPch01	88531889	88545303	squamous cell carcinoma antigen recognized by T-cells 3-like	Solyc01g102970	trans	SPIMPch08	51501161-52441324	3	SV64081,SV64116,SV64153	SV64116	9.301
SPIMP01g0040620	SPIMPch01	88574286	88585172	uncharacterized protein LOC107002627 isoform X1	NA	trans	SPIMPch01	86742553-86896583	3	SV11329,SV11343,SV11357	SV11357	5.351
SPIMP01g0040650	SPIMPch01	88590161	88606718	Cullin-associated NEDD8-dissociated protein 1	Solyc01g103010	cis	SPIMPch01	86917379-88943029	4	SV11361,SV11714,SV11720,SV11769	SV11769	6.093
SPIMP01g0040650	SPIMPch01	88590161	88606718	Cullin-associated NEDD8-dissociated protein 1	Solyc01g103010	trans	SPIMPch06	1195319-1941820	6	SV44208,SV44272,SV44293,SV44309,SV44374,SV44385	SV44385	5.498
SPIMP01g0040700	SPIMPch01	88615534	88620181	Protein NRT1/ PTR FAMILY 4.4-like	Solyc01g103030	cis	SPIMPch01	88607477-89512130	7	SV11721,SV11746,SV11747,SV11769,SV11770,SV11772,SV11863	SV11769	7.061
SPIMP01g0040780	SPIMPch01	88692212	88699449	GNAT family N-acetyltransferase	Solyc01g103110	cis	SPIMPch01	88565618-88975437	15	SV11711,SV11714,SV11716,SV11718,SV11720,SV11721,SV11729,SV11741,SV11746,SV11747,SV11748,SV11761,SV11769,SV11770,SV11778	SV11741	9.116
SPIMP01g0040780	SPIMPch01	88692212	88699449	GNAT family N-acetyltransferase	Solyc01g103110	trans	SPIMPch05	5712066-7336652	4	SV38921,SV39037,SV39103,SV39234	SV38921	5.243
SPIMP01g0040780	SPIMPch01	88692212	88699449	GNAT family N-acetyltransferase	Solyc01g103110	trans	SPIMPch09	68485471-69484429	3	SV72620,SV72794,SV72821	SV72794	5.829
SPIMP01g0040810	SPIMPch01	88714082	88720129	CB5.10G0005000	NA	trans	SPIMPch02	54085359-55042011	7	SV20438,SV20453,SV20465,SV20532,SV20596,SV20605,SV20610	SV20453	5.229
SPIMP01g0040820	SPIMPch01	88735127	88739823	Core-2/I-branching beta-1,6-N-acetylglucosaminyltransferase family protein	Solyc01g103150	trans	SPIMPch01	86720285-87922375	45	SV11319,SV11331,SV11342,SV11345,SV11347,SV11348,SV11351,SV11358,SV11367,SV11369,SV11374,SV11380,SV11387,SV11398,SV11401,SV11407,SV11409,SV11410,SV11411,SV11429,SV11430,SV11434,SV11437,SV11454,SV11456,SV11459,SV11468,SV11471,SV11472,SV11475,SV11479,SV11493,SV11494,SV11499,SV11515,SV11521,SV11542,SV11555,SV11562,SV11565,SV11568,SV11583,SV11584,SV11585,SV11586	SV11380	7.034
SPIMP01g0040830	SPIMPch01	88741162	88745229	Pentatricopeptide repeat-containing protein	Solyc01g103160	cis	SPIMPch01	88109502-89946668	45	SV11626,SV11627,SV11653,SV11662,SV11670,SV11675,SV11677,SV11682,SV11687,SV11691,SV11693,SV11696,SV11702,SV11711,SV11712,SV11714,SV11715,SV11716,SV11717,SV11718,SV11720,SV11721,SV11729,SV11741,SV11742,SV11746,SV11747,SV11748,SV11749,SV11750,SV11761,SV11763,SV11764,SV11768,SV11769,SV11774,SV11795,SV11797,SV11862,SV11868,SV11882,SV11889,SV11901,SV11931,SV11967	SV11747	9.563
SPIMP01g0040830	SPIMPch01	88741162	88745229	Pentatricopeptide repeat-containing protein	Solyc01g103160	trans	SPIMPch07	57417332-57661672	4	SV57241,SV57264,SV57272,SV57298	SV57272	5.694
SPIMP01g0040860	SPIMPch01	88766561	88772322	SWIM-type domain-containing protein	Solyc01g103180	trans	SPIMPch02	47943850-48635858	3	SV19209,SV19299,SV19321	SV19209	5.294
SPIMP01g0040890	SPIMPch01	88772596	88775945	COX assembly mitochondrial protein	Solyc01g103190	trans	SPIMPch05	8648273-9927509	7	SV39457,SV39504,SV39508,SV39524,SV39543,SV39546,SV39549	SV39457	7.155
SPIMP01g0040960	SPIMPch01	88816344	88825695	Plus3 domain-containing protein	Solyc01g103250	trans	SPIMPch06	43162395-43818024	8	SV49314,SV49335,SV49384,SV49417,SV49423,SV49438,SV49440,SV49444	SV49444	5.747
SPIMP01g0041000	SPIMPch01	88838714	88893305	Plus3 domain-containing protein	Solyc01g103310	cis	SPIMPch01	88652118-89089520	10	SV11729,SV11746,SV11747,SV11750,SV11769,SV11774,SV11778,SV11797,SV11805,SV11808	SV11797	5.584
SPIMP01g0041200	SPIMPch01	88987260	88987901	3'-5' exonuclease domain-containing protein	Solyc01g103460	trans	SPIMPch08	3952652-4529426	6	SV60176,SV60201,SV60211,SV60230,SV60241,SV60291	SV60211	5.686
SPIMP01g0041230	SPIMPch01	88992219	88999766	Coatomer subunit delta	Solyc01g103480	cis	SPIMPch01	88975437-89147100	4	SV11778,SV11795,SV11807,SV11819	SV11807	5.403
SPIMP01g0041230	SPIMPch01	88992219	88999766	Coatomer subunit delta	Solyc01g103480	trans	SPIMPch10	179420-341090	3	SV73185,SV73223,SV73237	SV73185	5.541
SPIMP01g0041240	SPIMPch01	89006433	89012888	MACPF domain-containing protein	Solyc01g103490	trans	SPIMPch07	247441-1208668	8	SV50560,SV50585,SV50586,SV50595,SV50603,SV50604,SV50794,SV50810	SV50810	6.495
SPIMP01g0041370	SPIMPch01	89093547	89102468	Tify domain-containing protein	Solyc01g103595	cis	SPIMPch01	89029399-90779641	8	SV11789,SV11795,SV11797,SV11804,SV11808,SV11809,SV12088,SV12128	SV12088	5.621
SPIMP01g0041470	SPIMPch01	89186574	89194494	Ribosome biogenesis protein BOP1 homolog	Solyc01g103720	cis	SPIMPch01	88574151-92558459	111	SV11712,SV11716,SV11718,SV11720,SV11721,SV11726,SV11729,SV11746,SV11750,SV11761,SV11763,SV11768,SV11769,SV11770,SV11774,SV11778,SV11789,SV11790,SV11791,SV11795,SV11796,SV11797,SV11803,SV11804,SV11805,SV11808,SV11809,SV11811,SV11812,SV11813,SV11816,SV11821,SV11826,SV11827,SV11831,SV11841,SV11846,SV11850,SV11852,SV11853,SV11855,SV11858,SV11860,SV11862,SV11863,SV11868,SV11869,SV11870,SV11871,SV11881…	SV11805	14.802
SPIMP01g0041470	SPIMPch01	89186574	89194494	Ribosome biogenesis protein BOP1 homolog	Solyc01g103720	trans	SPIMPch02	21910407-24388534	4	SV15017,SV15101,SV15197,SV15240	SV15017	5.961
SPIMP01g0041470	SPIMPch01	89186574	89194494	Ribosome biogenesis protein BOP1 homolog	Solyc01g103720	trans	SPIMPch02	26665131-28230402	4	SV15499,SV15597,SV15631,SV15712	SV15597	6.397
SPIMP01g0041470	SPIMPch01	89186574	89194494	Ribosome biogenesis protein BOP1 homolog	Solyc01g103720	trans	SPIMPch03	64290275-64709354	4	SV29405,SV29418,SV29430,SV29472	SV29418	6.222
SPIMP01g0041470	SPIMPch01	89186574	89194494	Ribosome biogenesis protein BOP1 homolog	Solyc01g103720	trans	SPIMPch06	39278729-41774266	143	SV48483,SV48490,SV48495,SV48496,SV48501,SV48502,SV48511,SV48513,SV48522,SV48523,SV48525,SV48527,SV48530,SV48532,SV48536,SV48542,SV48544,SV48546,SV48552,SV48553,SV48555,SV48556,SV48557,SV48558,SV48564,SV48565,SV48568,SV48569,SV48570,SV48572,SV48577,SV48579,SV48581,SV48589,SV48591,SV48594,SV48604,SV48607,SV48615,SV48620,SV48621,SV48624,SV48625,SV48627,SV48628,SV48629,SV48630,SV48634,SV48635,SV48636…	SV48928	8.95
SPIMP01g0041470	SPIMPch01	89186574	89194494	Ribosome biogenesis protein BOP1 homolog	Solyc01g103720	trans	SPIMPch07	56098929-57662058	34	SV56988,SV56989,SV57003,SV57004,SV57005,SV57007,SV57010,SV57028,SV57049,SV57055,SV57056,SV57060,SV57064,SV57072,SV57085,SV57091,SV57116,SV57117,SV57131,SV57134,SV57136,SV57144,SV57147,SV57150,SV57153,SV57166,SV57175,SV57179,SV57186,SV57190,SV57201,SV57205,SV57207,SV57299	SV57136	7.701
SPIMP01g0041470	SPIMPch01	89186574	89194494	Ribosome biogenesis protein BOP1 homolog	Solyc01g103720	trans	SPIMPch07	61469701-62075928	6	SV58069,SV58073,SV58075,SV58083,SV58088,SV58198	SV58083	5.83
SPIMP01g0041470	SPIMPch01	89186574	89194494	Ribosome biogenesis protein BOP1 homolog	Solyc01g103720	trans	SPIMPch08	59108135-60663803	7	SV65307,SV65610,SV65614,SV65617,SV65620,SV65625,SV65629	SV65307	5.725
SPIMP01g0041470	SPIMPch01	89186574	89194494	Ribosome biogenesis protein BOP1 homolog	Solyc01g103720	trans	SPIMPch08	66085101-66644430	13	SV66700,SV66712,SV66730,SV66732,SV66734,SV66735,SV66743,SV66748,SV66752,SV66759,SV66762,SV66765,SV66811	SV66811	6.576
SPIMP01g0041470	SPIMPch01	89186574	89194494	Ribosome biogenesis protein BOP1 homolog	Solyc01g103720	trans	SPIMPch09	62924024-64905737	5	SV71450,SV71598,SV71614,SV71808,SV71846	SV71846	6.975
SPIMP01g0041550	SPIMPch01	89237054	89239433	40S ribosomal protein S12	Solyc01g103800	trans	SPIMPch03	56068720-56260688	3	SV27693,SV27734,SV27743	SV27743	5.46
SPIMP01g0041550	SPIMPch01	89237054	89239433	40S ribosomal protein S12	Solyc01g103800	trans	SPIMPch08	2056126-2582187	3	SV59738,SV59839,SV59842	SV59839	5.868
SPIMP01g0041590	SPIMPch01	89291638	89298164	Ubiquitin-like domain-containing CTD phosphatase 1	Solyc01g103850	cis	SPIMPch01	88960920-89613818	20	SV11774,SV11778,SV11789,SV11790,SV11791,SV11795,SV11797,SV11805,SV11807,SV11808,SV11812,SV11813,SV11826,SV11827,SV11841,SV11850,SV11862,SV11863,SV11869,SV11901	SV11795	8.88
SPIMP01g0041670	SPIMPch01	89349125	89355961	Transmembrane 9 superfamily member	Solyc01g103930	cis	SPIMPch01	88758841-90143437	63	SV11750,SV11763,SV11774,SV11778,SV11789,SV11790,SV11791,SV11795,SV11797,SV11804,SV11805,SV11808,SV11809,SV11812,SV11813,SV11814,SV11816,SV11819,SV11820,SV11826,SV11827,SV11831,SV11839,SV11841,SV11850,SV11852,SV11853,SV11858,SV11860,SV11862,SV11863,SV11868,SV11869,SV11870,SV11871,SV11881,SV11883,SV11889,SV11891,SV11897,SV11898,SV11899,SV11900,SV11901,SV11905,SV11906,SV11907,SV11909,SV11912,SV11926…	SV11863	11.267
SPIMP01g0041670	SPIMPch01	89349125	89355961	Transmembrane 9 superfamily member	Solyc01g103930	trans	SPIMPch02	17079315-19185258	3	SV14547,SV14737,SV14778	SV14547	5.176
SPIMP01g0041670	SPIMPch01	89349125	89355961	Transmembrane 9 superfamily member	Solyc01g103930	trans	SPIMPch03	48759138-51262523	23	SV26367,SV26386,SV26388,SV26390,SV26394,SV26400,SV26401,SV26407,SV26434,SV26437,SV26458,SV26625,SV26634,SV26698,SV26717,SV26730,SV26754,SV26783,SV26784,SV26844,SV26849,SV26854,SV26857	SV26634	5.481
SPIMP01g0041670	SPIMPch01	89349125	89355961	Transmembrane 9 superfamily member	Solyc01g103930	trans	SPIMPch03	64332073-65505309	4	SV29413,SV29490,SV29546,SV29613	SV29613	7.429
SPIMP01g0041670	SPIMPch01	89349125	89355961	Transmembrane 9 superfamily member	Solyc01g103930	trans	SPIMPch06	626993-1574146	4	SV44085,SV44208,SV44280,SV44320	SV44280	5.54
SPIMP01g0041670	SPIMPch01	89349125	89355961	Transmembrane 9 superfamily member	Solyc01g103930	trans	SPIMPch08	66061938-66631910	17	SV66691,SV66695,SV66699,SV66714,SV66715,SV66732,SV66748,SV66749,SV66751,SV66762,SV66765,SV66771,SV66776,SV66777,SV66783,SV66785,SV66808	SV66714	6.408
SPIMP01g0041690	SPIMPch01	89364591	89376983	Thiamine phosphate synthase	Solyc01g103950	cis	SPIMPch01	89029399-90143437	24	SV11789,SV11804,SV11821,SV11850,SV11860,SV11862,SV11865,SV11868,SV11871,SV11883,SV11889,SV11890,SV11891,SV11901,SV11907,SV11909,SV11928,SV11931,SV11943,SV11957,SV11970,SV11974,SV11981,SV11996	SV11850	7.768
SPIMP01g0041690	SPIMPch01	89364591	89376983	Thiamine phosphate synthase	Solyc01g103950	trans	SPIMPch01	92500829-92664189	3	SV12535,SV12546,SV12575	SV12575	4.975
SPIMP01g0041710	SPIMPch01	89377598	89390247	DNA helicase, ATP-dependent	Solyc01g103960	trans	SPIMPch01	85529629-89211867	31	SV11046,SV11048,SV11049,SV11062,SV11067,SV11084,SV11088,SV11093,SV11097,SV11102,SV11103,SV11111,SV11120,SV11123,SV11132,SV11133,SV11151,SV11152,SV11160,SV11161,SV11165,SV11187,SV11190,SV11345,SV11346,SV11670,SV11683,SV11790,SV11795,SV11813,SV11826	SV11813	7.379
SPIMP01g0041710	SPIMPch01	89377598	89390247	DNA helicase, ATP-dependent	Solyc01g103960	trans	SPIMPch02	49257594-50234489	3	SV19435,SV19622,SV19626	SV19622	5.507
SPIMP01g0041760	SPIMPch01	89400660	89407846	T-complex protein 11-like protein	Solyc01g103990	trans	SPIMPch08	3112769-3697155	3	SV59979,SV60107,SV60109	SV59979	9.036
SPIMP01g0041760	SPIMPch01	89400660	89407846	T-complex protein 11-like protein	Solyc01g103990	trans	SPIMPch08	57222673-57224653	3	SV64910,SV64911,SV64912	SV64911	7.125
SPIMP01g0041800	SPIMPch01	89432111	89434785	Embryo-specific	Solyc01g104020	cis	SPIMPch01	89068509-90187936	37	SV11796,SV11812,SV11816,SV11827,SV11841,SV11850,SV11853,SV11860,SV11862,SV11863,SV11867,SV11868,SV11869,SV11871,SV11882,SV11889,SV11890,SV11891,SV11898,SV11899,SV11900,SV11901,SV11905,SV11907,SV11909,SV11912,SV11926,SV11928,SV11931,SV11938,SV11958,SV11967,SV11981,SV11984,SV12003,SV12008,SV12010	SV11890	7.849
SPIMP01g0041800	SPIMPch01	89432111	89434785	Embryo-specific	Solyc01g104020	trans	SPIMPch08	66074767-66509689	4	SV66695,SV66720,SV66759,SV66781	SV66781	5.554
SPIMP01g0041830	SPIMPch01	89444046	89468063	UDP-glucose:glycoprotein glucosyltransferase	Solyc01g104040	trans	SPIMPch03	2592539-4475283	8	SV21274,SV21393,SV21574,SV21576,SV21606,SV21631,SV21669,SV21678	SV21606	6.234
SPIMP01g0041840	SPIMPch01	89471348	89480160	Kinase-like protein	Solyc01g104050	cis	SPIMPch01	89062154-91123807	110	SV11795,SV11797,SV11805,SV11808,SV11811,SV11812,SV11813,SV11814,SV11816,SV11817,SV11819,SV11820,SV11821,SV11826,SV11827,SV11831,SV11839,SV11841,SV11846,SV11850,SV11853,SV11855,SV11860,SV11862,SV11863,SV11868,SV11869,SV11870,SV11871,SV11872,SV11878,SV11881,SV11882,SV11883,SV11884,SV11889,SV11891,SV11897,SV11898,SV11899,SV11900,SV11901,SV11905,SV11906,SV11907,SV11909,SV11912,SV11926,SV11928,SV11931…	SV11872	12.973
SPIMP01g0041840	SPIMPch01	89471348	89480160	Kinase-like protein	Solyc01g104050	trans	SPIMPch03	64355064-64467030	4	SV29418,SV29419,SV29424,SV29434	SV29424	7.792
SPIMP01g0041840	SPIMPch01	89471348	89480160	Kinase-like protein	Solyc01g104050	trans	SPIMPch06	41232360-41366427	10	SV48899,SV48907,SV48912,SV48913,SV48918,SV48920,SV48923,SV48924,SV48927,SV48928	SV48928	6.885
SPIMP01g0041840	SPIMPch01	89471348	89480160	Kinase-like protein	Solyc01g104050	trans	SPIMPch07	61469701-62268310	21	SV58069,SV58072,SV58075,SV58083,SV58088,SV58099,SV58102,SV58108,SV58118,SV58127,SV58178,SV58185,SV58186,SV58187,SV58203,SV58204,SV58205,SV58206,SV58209,SV58211,SV58231	SV58203	7.116
SPIMP01g0041840	SPIMPch01	89471348	89480160	Kinase-like protein	Solyc01g104050	trans	SPIMPch08	66317457-66644430	5	SV66751,SV66752,SV66768,SV66781,SV66811	SV66781	7.684
SPIMP01g0041850	SPIMPch01	89474919	89480036	Unknown protein	Solyc01g104060	cis	SPIMPch01	89062154-90496350	78	SV11795,SV11797,SV11804,SV11805,SV11808,SV11811,SV11812,SV11813,SV11816,SV11821,SV11826,SV11827,SV11831,SV11839,SV11841,SV11850,SV11853,SV11860,SV11862,SV11863,SV11868,SV11869,SV11870,SV11871,SV11872,SV11878,SV11881,SV11882,SV11883,SV11884,SV11889,SV11890,SV11891,SV11894,SV11897,SV11898,SV11900,SV11901,SV11905,SV11906,SV11907,SV11909,SV11912,SV11926,SV11928,SV11931,SV11933,SV11935,SV11936,SV11937…	SV11872	9.708
SPIMP01g0041850	SPIMPch01	89474919	89480036	Unknown protein	Solyc01g104060	trans	SPIMPch07	61481113-62144067	31	SV58072,SV58073,SV58075,SV58088,SV58097,SV58099,SV58102,SV58108,SV58109,SV58113,SV58118,SV58121,SV58122,SV58126,SV58127,SV58128,SV58134,SV58149,SV58152,SV58153,SV58157,SV58168,SV58177,SV58178,SV58185,SV58186,SV58187,SV58203,SV58204,SV58205,SV58209	SV58102	7.627
SPIMP01g0041850	SPIMPch01	89474919	89480036	Unknown protein	Solyc01g104060	trans	SPIMPch08	59002288-59547238	7	SV65285,SV65286,SV65289,SV65302,SV65306,SV65318,SV65371	SV65302	6.468
SPIMP01g0041890	SPIMPch01	89495294	89499817	Alkaline phytoceramidase (APHC)	Solyc01g104080	trans	SPIMPch09	1596732-2247128	8	SV67072,SV67088,SV67131,SV67132,SV67143,SV67151,SV67155,SV67205	SV67131	5.521
SPIMP01g0041920	SPIMPch01	89518069	89519692	Unknown protein	Solyc01g104110	cis	SPIMPch01	89106675-89530292	5	SV11814,SV11819,SV11820,SV11827,SV11872	SV11820	6.615
SPIMP01g0041920	SPIMPch01	89518069	89519692	Unknown protein	Solyc01g104110	trans	SPIMPch07	3919306-5112651	6	SV51387,SV51393,SV51395,SV51397,SV51398,SV51657	SV51393	5.686
SPIMP01g0041940	SPIMPch01	89545308	89548334	Fe2OG dioxygenase domain-containing protein	Solyc01g104130	cis	SPIMPch01	89518149-91394826	17	SV11868,SV11869,SV11871,SV11882,SV11883,SV11889,SV11891,SV11898,SV11900,SV11901,SV11905,SV11931,SV11938,SV11941,SV11967,SV12263,SV12264	SV11891	6.278
SPIMP01g0041940	SPIMPch01	89545308	89548334	Fe2OG dioxygenase domain-containing protein	Solyc01g104130	trans	SPIMPch03	57265875-57864602	4	SV27932,SV27959,SV28022,SV28070	SV28070	5.863
SPIMP01g0041960	SPIMPch01	89552523	89564165	Phosphatidylinositol 4-phosphate 5-kinase	Solyc01g104140	trans	SPIMPch07	56480782-56984820	3	SV57065,SV57082,SV57151	SV57151	5.201
SPIMP01g0042000	SPIMPch01	89591446	89591898	Maternal effect embryo arrest 9	Solyc01g104190	cis	SPIMPch01	89029399-90012233	13	SV11789,SV11813,SV11850,SV11853,SV11862,SV11863,SV11868,SV11871,SV11890,SV11891,SV11906,SV11909,SV11981	SV11850	6.391
SPIMP01g0042000	SPIMPch01	89591446	89591898	Maternal effect embryo arrest 9	Solyc01g104190	trans	SPIMPch03	48581096-50878457	5	SV26319,SV26627,SV26722,SV26758,SV26783	SV26758	5.463
SPIMP01g0042060	SPIMPch01	89636385	89642920	Rhomboid domain-containing protein	Solyc01g104250	trans	SPIMPch01	89746806-90012233	4	SV11928,SV11938,SV11970,SV11981	SV11970	5.14
SPIMP01g0042100	SPIMPch01	89655341	89669778	Plant protein of unknown function (DUF639)	Solyc01g104300	trans	SPIMPch12	68683170-69411863	6	SV92221,SV92231,SV92240,SV92256,SV92277,SV92392	SV92256	5.255
SPIMP01g0042150	SPIMPch01	89677623	89681652	PAP_fibrillin domain-containing protein	Solyc01g104320	trans	SPIMPch05	537625-1800900	63	SV37848,SV37872,SV37873,SV37880,SV37882,SV37887,SV37898,SV37904,SV37907,SV37908,SV37917,SV37924,SV37926,SV37938,SV37942,SV37945,SV37946,SV37953,SV37954,SV37958,SV37972,SV37974,SV37975,SV37985,SV37992,SV38000,SV38001,SV38002,SV38005,SV38016,SV38019,SV38020,SV38025,SV38026,SV38028,SV38031,SV38033,SV38037,SV38038,SV38041,SV38042,SV38050,SV38053,SV38056,SV38067,SV38070,SV38074,SV38075,SV38083,SV38084…	SV37954	8.205
SPIMP01g0042230	SPIMPch01	89710181	89711936	60S acidic ribosomal protein P1	Solyc01g104370	trans	SPIMPch07	4733048-6380109	6	SV51583,SV51659,SV51765,SV51766,SV51774,SV51839	SV51774	5.678
SPIMP01g0042360	SPIMPch01	89767201	89774854	Unknown protein	Solyc01g150156	cis	SPIMPch01	88588014-90959778	128	SV11715,SV11746,SV11786,SV11789,SV11790,SV11795,SV11803,SV11805,SV11808,SV11811,SV11812,SV11813,SV11816,SV11821,SV11826,SV11827,SV11831,SV11839,SV11841,SV11846,SV11850,SV11851,SV11852,SV11853,SV11855,SV11858,SV11860,SV11862,SV11863,SV11868,SV11869,SV11870,SV11871,SV11872,SV11881,SV11882,SV11883,SV11884,SV11889,SV11890,SV11891,SV11894,SV11897,SV11898,SV11899,SV11900,SV11901,SV11905,SV11906,SV11907…	SV11850	14.509
SPIMP01g0042360	SPIMPch01	89767201	89774854	Unknown protein	Solyc01g150156	trans	SPIMPch06	41945844-42249090	3	SV49051,SV49119,SV49122	SV49119	5.061
SPIMP01g0042360	SPIMPch01	89767201	89774854	Unknown protein	Solyc01g150156	trans	SPIMPch07	56660019-57785239	4	SV57103,SV57144,SV57299,SV57335	SV57103	5.605
SPIMP01g0042360	SPIMPch01	89767201	89774854	Unknown protein	Solyc01g150156	trans	SPIMPch09	68758582-69312154	8	SV72672,SV72684,SV72699,SV72700,SV72703,SV72707,SV72753,SV72786	SV72699	6.547
SPIMP01g0042470	SPIMPch01	89877800	89880774	Ribosome assembly factor mrt4	Solyc01g104470	trans	SPIMPch03	59334244-59656854	6	SV28406,SV28407,SV28408,SV28409,SV28459,SV28462	SV28407	6.517
SPIMP01g0042660	SPIMPch01	90003756	90008882	Pentatricopeptide repeat-containing protein	Solyc01g104630	trans	SPIMPch03	2286162-2295548	4	SV21204,SV21205,SV21207,SV21211	SV21211	6.529
SPIMP01g0042660	SPIMPch01	90003756	90008882	Pentatricopeptide repeat-containing protein	Solyc01g104630	trans	SPIMPch03	48550371-49730148	3	SV26316,SV26536,SV26539	SV26539	5.471
SPIMP01g0042660	SPIMPch01	90003756	90008882	Pentatricopeptide repeat-containing protein	Solyc01g104630	trans	SPIMPch08	65549155-65903681	3	SV66595,SV66643,SV66660	SV66595	6.612
SPIMP01g0042670	SPIMPch01	90011424	90023437	Helicase ATP-binding domain-containing protein	Solyc01g104640	cis	SPIMPch01	89128008-90715412	38	SV11817,SV11826,SV11827,SV11841,SV11850,SV11851,SV11862,SV11863,SV11869,SV11870,SV11872,SV11878,SV11882,SV11900,SV11901,SV11906,SV11909,SV11912,SV11928,SV11931,SV11933,SV11939,SV11940,SV11957,SV11958,SV11962,SV11965,SV11966,SV11969,SV11976,SV11981,SV11982,SV11985,SV12019,SV12024,SV12044,SV12089,SV12110	SV11982	7.004
SPIMP01g0042680	SPIMPch01	90015549	90023168	Unknown protein	NA	cis	SPIMPch01	89126601-90506073	43	SV11816,SV11826,SV11862,SV11868,SV11871,SV11882,SV11884,SV11889,SV11898,SV11899,SV11900,SV11901,SV11905,SV11906,SV11907,SV11928,SV11931,SV11941,SV11958,SV11965,SV11968,SV11976,SV11981,SV11985,SV11990,SV11994,SV11998,SV12008,SV12010,SV12016,SV12017,SV12020,SV12023,SV12024,SV12025,SV12026,SV12027,SV12035,SV12038,SV12041,SV12044,SV12050,SV12062	SV12038	7.73
SPIMP01g0042690	SPIMPch01	90025837	90029437	BZIP domain-containing protein	Solyc01g104650	cis	SPIMPch01	89315429-90023493	6	SV11841,SV11863,SV11866,SV11878,SV11939,SV11982	SV11982	12.18
SPIMP01g0042750	SPIMPch01	90055362	90062476	GTP-binding nuclear protein	Solyc01g104700	cis	SPIMPch01	89126601-91252791	22	SV11816,SV11827,SV11831,SV11851,SV11891,SV11897,SV11898,SV11909,SV11912,SV11928,SV11931,SV11941,SV11942,SV11943,SV11967,SV11976,SV11981,SV12214,SV12215,SV12218,SV12224,SV12226	SV11981	6.869
SPIMP01g0042760	SPIMPch01	90062851	90063731	GTP-binding nuclear protein	Solyc01g104720	cis	SPIMPch01	89029399-90817914	57	SV11789,SV11790,SV11791,SV11795,SV11796,SV11797,SV11803,SV11805,SV11808,SV11811,SV11812,SV11813,SV11816,SV11821,SV11826,SV11827,SV11831,SV11841,SV11850,SV11853,SV11860,SV11862,SV11863,SV11868,SV11869,SV11870,SV11871,SV11881,SV11882,SV11883,SV11889,SV11890,SV11891,SV11898,SV11899,SV11900,SV11901,SV11905,SV11906,SV11907,SV11909,SV11912,SV11926,SV11928,SV11931,SV11938,SV11941,SV11942,SV11943,SV11957…	SV11805	10.319
SPIMP01g0042810	SPIMPch01	90075496	90081260	Sequence-specific DNA binding transcription factor	Solyc01g104760	cis	SPIMPch01	89232538-90154076	13	SV11831,SV11863,SV11868,SV11869,SV11871,SV11909,SV11928,SV11931,SV11976,SV11981,SV11994,SV11996,SV11998	SV11981	6.779
SPIMP01g0042820	SPIMPch01	90081661	90084487	Actin	Solyc01g104770	trans	SPIMPch07	64241583-64310070	5	SV58668,SV58669,SV58679,SV58680,SV58686	SV58669	5.629
SPIMP01g0042910	SPIMPch01	90136352	90152538	Phosphatidylserine decarboxylase proenzyme 2	Solyc01g104880	trans	SPIMPch06	7747680-10564343	5	SV44949,SV44990,SV45024,SV45058,SV45133	SV45058	6.779
SPIMP01g0042910	SPIMPch01	90136352	90152538	Phosphatidylserine decarboxylase proenzyme 2	Solyc01g104880	trans	SPIMPch06	28229061-29614151	3	SV46544,SV46629,SV46647	SV46629	6.963
SPIMP01g0042910	SPIMPch01	90136352	90152538	Phosphatidylserine decarboxylase proenzyme 2	Solyc01g104880	trans	SPIMPch06	32580230-33869557	3	SV47006,SV47079,SV47266	SV47266	6.821
SPIMP01g0043100	SPIMPch01	90243267	90244694	F-box domain-containing protein	Solyc01g104980	cis	SPIMPch01	89757210-90959778	45	SV11931,SV11958,SV11966,SV11985,SV11990,SV12002,SV12015,SV12016,SV12017,SV12018,SV12019,SV12020,SV12023,SV12024,SV12025,SV12026,SV12027,SV12035,SV12036,SV12038,SV12041,SV12044,SV12045,SV12047,SV12050,SV12056,SV12057,SV12062,SV12073,SV12074,SV12075,SV12076,SV12080,SV12083,SV12087,SV12091,SV12097,SV12099,SV12106,SV12107,SV12110,SV12112,SV12128,SV12131,SV12158	SV12035	9.177
SPIMP01g0043110	SPIMPch01	90248178	90252688	WW domain-containing protein	Solyc01g104990	cis	SPIMPch01	89126601-91195028	51	SV11816,SV11831,SV11868,SV11871,SV11907,SV11909,SV11912,SV11928,SV11931,SV11957,SV11958,SV11966,SV11985,SV11990,SV11996,SV11998,SV12002,SV12008,SV12010,SV12012,SV12016,SV12018,SV12019,SV12020,SV12023,SV12024,SV12025,SV12026,SV12027,SV12035,SV12036,SV12038,SV12041,SV12044,SV12045,SV12047,SV12050,SV12056,SV12057,SV12062,SV12074,SV12075,SV12076,SV12080,SV12083,SV12087,SV12091,SV12110,SV12112,SV12136…	SV12020	8.296
SPIMP01g0043130	SPIMPch01	90256320	90258760	Non-specific lipid-transfer protein-like protein	Solyc01g105010	trans	SPIMPch02	35510020-36081043	7	SV16710,SV16711,SV16712,SV16725,SV16726,SV16806,SV16831	SV16711	5.902
SPIMP01g0043130	SPIMPch01	90256320	90258760	Non-specific lipid-transfer protein-like protein	Solyc01g105010	trans	SPIMPch06	46423491-47364663	7	SV49944,SV49958,SV50003,SV50016,SV50022,SV50027,SV50139	SV50016	6.585
SPIMP01g0043160	SPIMPch01	90270897	90278102	Chlorophyll a-b binding protein, chloroplastic	NA	trans	SPIMPch09	66336678-66915570	4	SV72161,SV72162,SV72195,SV72264	SV72162	5.755
SPIMP01g0043200	SPIMPch01	90304942	90309234	Unknown protein	NA	trans	SPIMPch12	3050813-3080705	3	SV87090,SV87093,SV87097	SV87090	6.433
SPIMP01g0043260	SPIMPch01	90322553	90332698	protein LNK1 isoform X2	Solyc01g105120	trans	SPIMPch01	5555868-6078801	4	SV01130,SV01196,SV01197,SV01219	SV01219	5.267
SPIMP01g0043280	SPIMPch01	90346309	90354242	RRM domain-containing protein	Solyc01g105140	trans	SPIMPch07	62734724-63580643	40	SV58350,SV58354,SV58371,SV58374,SV58376,SV58377,SV58379,SV58381,SV58383,SV58384,SV58385,SV58386,SV58388,SV58391,SV58400,SV58402,SV58415,SV58422,SV58426,SV58431,SV58433,SV58435,SV58436,SV58443,SV58445,SV58457,SV58462,SV58463,SV58470,SV58472,SV58475,SV58478,SV58493,SV58494,SV58497,SV58498,SV58505,SV58511,SV58512,SV58513	SV58513	7.08
SPIMP01g0043290	SPIMPch01	90363545	90373971	Potassium transporter	Solyc01g105150	trans	SPIMPch01	91548577-92540170	8	SV12298,SV12333,SV12356,SV12375,SV12382,SV12388,SV12389,SV12543	SV12356	6.141
SPIMP01g0043350	SPIMPch01	90398589	90404848	Ubiquinol oxidase	Solyc01g105220	trans	SPIMPch02	12937226-14501919	5	SV14198,SV14205,SV14208,SV14271,SV14311	SV14205	5.704
SPIMP01g0043360	SPIMPch01	90405790	90416613	Calmodulin-binding transcription activator 2	Solyc01g105230	cis	SPIMPch01	89150013-91034593	64	SV11820,SV11855,SV11862,SV11958,SV11962,SV11965,SV11966,SV11972,SV11976,SV11985,SV11987,SV11990,SV11994,SV12002,SV12009,SV12015,SV12017,SV12018,SV12019,SV12020,SV12022,SV12023,SV12024,SV12025,SV12026,SV12027,SV12035,SV12036,SV12038,SV12041,SV12044,SV12045,SV12047,SV12050,SV12056,SV12057,SV12061,SV12062,SV12072,SV12073,SV12074,SV12075,SV12076,SV12080,SV12083,SV12087,SV12091,SV12097,SV12099,SV12107…	SV12015	9.797
SPIMP01g0043360	SPIMPch01	90405790	90416613	Calmodulin-binding transcription activator 2	Solyc01g105230	trans	SPIMPch02	45735525-45968232	4	SV18826,SV18828,SV18842,SV18868	SV18842	6.378
SPIMP01g0043450	SPIMPch01	90451103	90470813	Metacaspase-1	Solyc01g105300	cis	SPIMPch01	89433203-90715412	30	SV11855,SV11860,SV11868,SV11871,SV11881,SV11882,SV11883,SV11889,SV11891,SV11901,SV11909,SV11924,SV11931,SV11935,SV11940,SV11941,SV11943,SV11957,SV11966,SV11967,SV11974,SV11987,SV12019,SV12020,SV12035,SV12038,SV12041,SV12073,SV12080,SV12110	SV12019	6.202
SPIMP01g0043500	SPIMPch01	90483663	90485886	Glycosyltransferase	Solyc01g105350	cis	SPIMPch01	89126601-91320766	64	SV11816,SV11839,SV11863,SV11868,SV11869,SV11871,SV11931,SV11941,SV11943,SV11949,SV11966,SV11985,SV11990,SV11994,SV11996,SV11997,SV11998,SV12002,SV12008,SV12010,SV12016,SV12018,SV12019,SV12020,SV12023,SV12024,SV12025,SV12026,SV12027,SV12031,SV12035,SV12036,SV12038,SV12041,SV12045,SV12047,SV12050,SV12056,SV12057,SV12061,SV12062,SV12073,SV12074,SV12075,SV12076,SV12080,SV12083,SV12087,SV12091,SV12097…	SV12041	8.291
SPIMP01g0043510	SPIMPch01	90487485	90491343	Glycosyltransferase	Solyc01g105360	cis	SPIMPch01	89029399-90779641	52	SV11789,SV11795,SV11797,SV11804,SV11805,SV11839,SV11841,SV11863,SV11869,SV11870,SV11882,SV11906,SV11909,SV11928,SV11931,SV11957,SV11958,SV11966,SV11972,SV11984,SV11990,SV11994,SV12002,SV12010,SV12012,SV12015,SV12016,SV12018,SV12019,SV12020,SV12023,SV12024,SV12025,SV12027,SV12031,SV12033,SV12035,SV12036,SV12038,SV12041,SV12045,SV12047,SV12050,SV12056,SV12057,SV12061,SV12073,SV12076,SV12088,SV12089…	SV12031	10.067
SPIMP01g0043580	SPIMPch01	90552360	90552578	Unknown protein	NA	trans	SPIMPch12	2425248-3080705	3	SV86933,SV87090,SV87097	SV87090	6.172
SPIMP01g0043630	SPIMPch01	90572556	90586080	Unknown protein	Solyc01g105475	cis	SPIMPch01	89126601-90715412	59	SV11816,SV11826,SV11827,SV11831,SV11841,SV11850,SV11855,SV11858,SV11860,SV11862,SV11868,SV11881,SV11882,SV11883,SV11884,SV11889,SV11890,SV11891,SV11898,SV11899,SV11900,SV11901,SV11905,SV11906,SV11907,SV11909,SV11912,SV11924,SV11926,SV11928,SV11931,SV11940,SV11942,SV11943,SV11944,SV11957,SV11958,SV11965,SV11966,SV11967,SV11968,SV11969,SV11970,SV11974,SV11976,SV11981,SV11984,SV11985,SV11987,SV12002…	SV11862	7.964
SPIMP01g0043630	SPIMPch01	90572556	90586080	Unknown protein	Solyc01g105475	trans	SPIMPch11	54342021-54396008	4	SV86032,SV86034,SV86036,SV86043	SV86032	7.77
SPIMP01g0043730	SPIMPch01	90638563	90643090	3,4-dihydroxy-2-butanone 4-phosphate synthase	Solyc01g105560	cis	SPIMPch01	89180180-90666692	4	SV11821,SV11878,SV12061,SV12089	SV12061	6.681
SPIMP01g0043770	SPIMPch01	90667226	90673019	RING-type domain-containing protein	Solyc01g105610	cis	SPIMPch01	90246888-92391625	18	SV12017,SV12036,SV12038,SV12044,SV12045,SV12057,SV12075,SV12076,SV12087,SV12091,SV12097,SV12099,SV12106,SV12118,SV12128,SV12249,SV12298,SV12513	SV12057	5.983
SPIMP01g0043810	SPIMPch01	90693591	90696235	Fe2OG dioxygenase domain-containing protein	Solyc01g105660	cis	SPIMPch01	89126601-91195028	39	SV11816,SV11850,SV11882,SV11899,SV11931,SV11942,SV11943,SV11966,SV11985,SV11990,SV11996,SV12010,SV12019,SV12020,SV12025,SV12026,SV12035,SV12038,SV12041,SV12045,SV12047,SV12050,SV12056,SV12057,SV12062,SV12075,SV12076,SV12080,SV12083,SV12091,SV12097,SV12106,SV12110,SV12128,SV12136,SV12158,SV12182,SV12214,SV12215	SV11990	7.655
SPIMP01g0043810	SPIMPch01	90693591	90696235	Fe2OG dioxygenase domain-containing protein	Solyc01g105660	trans	SPIMPch03	47548619-50142987	6	SV26134,SV26483,SV26492,SV26495,SV26496,SV26609	SV26609	5.947
SPIMP01g0044060	SPIMPch01	90905913	90907586	Isochorismatase domain-containing protein	Solyc01g106000	trans	SPIMPch01	93324867-95234539	8	SV12737,SV12739,SV12865,SV12908,SV12943,SV12968,SV12992,SV13187	SV12908	6.39
SPIMP01g0044060	SPIMPch01	90905913	90907586	Isochorismatase domain-containing protein	Solyc01g106000	trans	SPIMPch04	3660084-4884639	4	SV30378,SV30427,SV30439,SV30632	SV30439	5.238
SPIMP01g0044060	SPIMPch01	90905913	90907586	Isochorismatase domain-containing protein	Solyc01g106000	trans	SPIMPch06	44549761-46868374	18	SV49595,SV49667,SV49674,SV49711,SV49715,SV49717,SV49729,SV49730,SV49754,SV49780,SV49781,SV49787,SV49790,SV49795,SV49798,SV49800,SV49822,SV50040	SV49795	6.239
SPIMP01g0044070	SPIMPch01	90907876	90910078	Unknown protein	NA	cis	SPIMPch01	89814646-90959778	4	SV11948,SV11958,SV12002,SV12158	SV11948	6.301
SPIMP01g0044080	SPIMPch01	90908273	90910414	fructose-1,6-bisphosphatase class 1-like	Solyc01g106010	trans	SPIMPch01	1081260-2833605	6	SV00205,SV00427,SV00468,SV00585,SV00589,SV00590	SV00585	5.982
SPIMP01g0044080	SPIMPch01	90908273	90910414	fructose-1,6-bisphosphatase class 1-like	Solyc01g106010	cis	SPIMPch01	89126601-91139533	88	SV11816,SV11831,SV11855,SV11863,SV11871,SV11891,SV11898,SV11899,SV11900,SV11909,SV11928,SV11931,SV11942,SV11943,SV11948,SV11958,SV11965,SV11966,SV11967,SV11976,SV11985,SV11987,SV11990,SV11994,SV12002,SV12015,SV12016,SV12017,SV12018,SV12019,SV12020,SV12023,SV12024,SV12025,SV12026,SV12027,SV12035,SV12036,SV12038,SV12041,SV12044,SV12045,SV12047,SV12050,SV12051,SV12056,SV12057,SV12061,SV12062,SV12072…	SV12158	16.705
SPIMP01g0044080	SPIMPch01	90908273	90910414	fructose-1,6-bisphosphatase class 1-like	Solyc01g106010	trans	SPIMPch04	1977597-7158155	22	SV30076,SV30243,SV30244,SV30246,SV30486,SV30494,SV30625,SV30630,SV30634,SV30636,SV30650,SV30658,SV30908,SV30942,SV30946,SV30950,SV30953,SV30978,SV30993,SV30996,SV31068,SV31072	SV30942	7.434
SPIMP01g0044080	SPIMPch01	90908273	90910414	fructose-1,6-bisphosphatase class 1-like	Solyc01g106010	trans	SPIMPch04	52574747-53466207	4	SV34905,SV34935,SV35012,SV35036	SV34935	8.021
SPIMP01g0044080	SPIMPch01	90908273	90910414	fructose-1,6-bisphosphatase class 1-like	Solyc01g106010	trans	SPIMPch04	58795459-59857747	5	SV36074,SV36151,SV36189,SV36301,SV36318	SV36301	7.573
SPIMP01g0044080	SPIMPch01	90908273	90910414	fructose-1,6-bisphosphatase class 1-like	Solyc01g106010	trans	SPIMPch09	1549962-2965658	31	SV67059,SV67063,SV67065,SV67071,SV67072,SV67079,SV67086,SV67094,SV67095,SV67105,SV67122,SV67143,SV67149,SV67152,SV67155,SV67163,SV67170,SV67171,SV67178,SV67179,SV67180,SV67181,SV67194,SV67196,SV67199,SV67205,SV67209,SV67216,SV67227,SV67317,SV67354	SV67105	9.96
SPIMP01g0044080	SPIMPch01	90908273	90910414	fructose-1,6-bisphosphatase class 1-like	Solyc01g106010	trans	SPIMPch09	66015748-67298315	24	SV72086,SV72105,SV72151,SV72157,SV72163,SV72183,SV72201,SV72210,SV72227,SV72232,SV72239,SV72251,SV72254,SV72258,SV72264,SV72269,SV72273,SV72274,SV72315,SV72322,SV72345,SV72349,SV72351,SV72352	SV72210	7.205
SPIMP01g0044080	SPIMPch01	90908273	90910414	fructose-1,6-bisphosphatase class 1-like	Solyc01g106010	trans	SPIMPch09	69945317-70216364	6	SV72908,SV72914,SV72940,SV72960,SV72961,SV72971	SV72961	6.417
SPIMP01g0044080	SPIMPch01	90908273	90910414	fructose-1,6-bisphosphatase class 1-like	Solyc01g106010	trans	SPIMPch11	53139998-53227720	3	SV85760,SV85772,SV85779	SV85760	6.171
SPIMP01g0044080	SPIMPch01	90908273	90910414	fructose-1,6-bisphosphatase class 1-like	Solyc01g106010	trans	SPIMPch12	1398344-2235138	3	SV86673,SV86678,SV86884	SV86673	7.138
SPIMP01g0044090	SPIMPch01	90913659	90920325	KH domain-containing protein	Solyc01g106020	cis	SPIMPch01	89126601-91394826	64	SV11816,SV11817,SV11846,SV11868,SV11871,SV11881,SV11883,SV11884,SV11889,SV11891,SV11898,SV11899,SV11905,SV11919,SV11928,SV11931,SV11941,SV11942,SV11943,SV11949,SV11965,SV11967,SV11968,SV11974,SV11976,SV11981,SV11985,SV11990,SV11996,SV12045,SV12047,SV12050,SV12057,SV12062,SV12073,SV12075,SV12076,SV12091,SV12097,SV12099,SV12110,SV12112,SV12113,SV12120,SV12130,SV12131,SV12132,SV12136,SV12143,SV12155…	SV12158	7.515
SPIMP01g0044090	SPIMPch01	90913659	90920325	KH domain-containing protein	Solyc01g106020	trans	SPIMPch02	41160965-41206274	5	SV17896,SV17898,SV17903,SV17904,SV17912	SV17904	5.978
SPIMP01g0044090	SPIMPch01	90913659	90920325	KH domain-containing protein	Solyc01g106020	trans	SPIMPch03	2357709-4193141	10	SV21230,SV21231,SV21232,SV21235,SV21252,SV21264,SV21274,SV21333,SV21595,SV21606	SV21230	6.31
SPIMP01g0044130	SPIMPch01	90934664	90945730	Dynamin-related protein like	Solyc01g106050	trans	SPIMPch02	53450301-54833913	6	SV20278,SV20282,SV20381,SV20485,SV20495,SV20576	SV20278	7.299
SPIMP01g0044130	SPIMPch01	90934664	90945730	Dynamin-related protein like	Solyc01g106050	trans	SPIMPch06	44615728-45647544	8	SV49614,SV49621,SV49685,SV49697,SV49717,SV49754,SV49780,SV49781	SV49781	5.859
SPIMP01g0044180	SPIMPch01	90985652	90988640	PsbP domain-containing protein	Solyc01g106090	cis	SPIMPch01	90757009-92285277	5	SV12119,SV12170,SV12340,SV12355,SV12485	SV12485	5.988
SPIMP01g0044180	SPIMPch01	90985652	90988640	PsbP domain-containing protein	Solyc01g106090	trans	SPIMPch03	50673978-54082837	8	SV26739,SV26756,SV26762,SV26803,SV26944,SV26945,SV27122,SV27327	SV27327	6.758
SPIMP01g0044180	SPIMPch01	90985652	90988640	PsbP domain-containing protein	Solyc01g106090	trans	SPIMPch10	62924210-64860669	6	SV79449,SV79665,SV79666,SV79668,SV79669,SV79848	SV79669	6.541
SPIMP01g0044300	SPIMPch01	91088380	91120112	DNA polymerase V	Solyc01g106220	trans	SPIMPch01	89150013-91034593	28	SV11820,SV11933,SV11962,SV12016,SV12022,SV12031,SV12033,SV12043,SV12047,SV12061,SV12087,SV12089,SV12091,SV12098,SV12113,SV12119,SV12120,SV12130,SV12131,SV12132,SV12143,SV12155,SV12165,SV12180,SV12181,SV12182,SV12183,SV12184	SV12061	7.654
SPIMP01g0044390	SPIMPch01	91167130	91208677	Glutamyl-tRNA(Gln) amidotransferase subunit A, putative	Solyc01g106330	cis	SPIMPch01	91169370-91252791	6	SV12207,SV12208,SV12209,SV12218,SV12224,SV12226	SV12218	5.678
SPIMP01g0044390	SPIMPch01	91167130	91208677	Glutamyl-tRNA(Gln) amidotransferase subunit A, putative	Solyc01g106330	trans	SPIMPch08	2170259-2768439	11	SV59760,SV59778,SV59779,SV59780,SV59798,SV59800,SV59807,SV59850,SV59860,SV59864,SV59886	SV59886	7.002
SPIMP01g0044440	SPIMPch01	91215284	91215718	Mediator of RNA polymerase II transcription subunit like	Solyc01g106380	cis	SPIMPch01	89564628-91377052	18	SV11882,SV11938,SV12118,SV12134,SV12182,SV12183,SV12187,SV12195,SV12206,SV12207,SV12208,SV12209,SV12214,SV12215,SV12218,SV12224,SV12226,SV12259	SV12215	8.882
SPIMP01g0044500	SPIMPch01	91228325	91238278	MFS domain-containing protein	Solyc01g106420	cis	SPIMPch01	89126601-91394826	43	SV11816,SV11871,SV11898,SV11928,SV11958,SV11985,SV11990,SV12016,SV12024,SV12025,SV12026,SV12031,SV12036,SV12038,SV12045,SV12047,SV12057,SV12062,SV12075,SV12076,SV12083,SV12087,SV12091,SV12097,SV12099,SV12107,SV12110,SV12120,SV12131,SV12132,SV12136,SV12158,SV12179,SV12182,SV12207,SV12208,SV12214,SV12215,SV12218,SV12224,SV12226,SV12259,SV12264	SV12226	7.998
SPIMP01g0044520	SPIMPch01	91243784	91255558	S-acyltransferase	Solyc01g106440	trans	SPIMPch01	91897426-92500494	6	SV12388,SV12393,SV12466,SV12468,SV12489,SV12534	SV12468	5.356
SPIMP01g0044590	SPIMPch01	91297835	91301291	nucleolar protein 58 isoform X2	NA	cis	SPIMPch01	91252791-92795371	25	SV12226,SV12234,SV12257,SV12283,SV12300,SV12305,SV12342,SV12343,SV12344,SV12346,SV12362,SV12363,SV12429,SV12451,SV12452,SV12494,SV12554,SV12555,SV12560,SV12566,SV12570,SV12613,SV12615,SV12227,SV12284	SV12234	17.741
SPIMP01g0044600	SPIMPch01	91304416	91310413	DUF21 domain-containing protein	Solyc01g106570	trans	SPIMPch01	91390357-91535056	3	SV12262,SV12283,SV12292	SV12283	5.252
SPIMP01g0044660	SPIMPch01	91338512	91339051	pathogenesis-related protein 1-like	Solyc01g106620	trans	SPIMPch04	62863036-62867963	3	SV36878,SV36879,SV36880	SV36879	5.62
SPIMP01g0044710	SPIMPch01	91368874	91371949	dentin sialophosphoprotein-like	Solyc01g106680	trans	SPIMPch01	91521364-92664632	22	SV12283,SV12335,SV12348,SV12351,SV12363,SV12370,SV12404,SV12410,SV12451,SV12452,SV12463,SV12492,SV12507,SV12511,SV12513,SV12535,SV12536,SV12540,SV12541,SV12542,SV12549,SV12576	SV12335	6.471
SPIMP01g0044720	SPIMPch01	91374944	91376696	Protein of unknown function (DUF1005)	Solyc01g106690	trans	SPIMPch12	62369800-64817394	7	SV91002,SV91181,SV91213,SV91261,SV91407,SV91408,SV91420	SV91213	8.372
SPIMP01g0044730	SPIMPch01	91380567	91381208	Mads box protein, putative	Solyc01g106700	trans	SPIMPch04	63789073-63937930	3	SV37098,SV37114,SV37128	SV37114	5.38
SPIMP01g0044860	SPIMPch01	91471460	91475731	Amino acid permease 6	Solyc01g106800	cis	SPIMPch01	89870509-92598869	85	SV11957,SV12206,SV12207,SV12208,SV12209,SV12214,SV12215,SV12218,SV12224,SV12226,SV12232,SV12235,SV12240,SV12241,SV12242,SV12243,SV12244,SV12245,SV12246,SV12247,SV12249,SV12250,SV12252,SV12254,SV12259,SV12260,SV12262,SV12263,SV12264,SV12267,SV12268,SV12272,SV12283,SV12286,SV12287,SV12289,SV12292,SV12294,SV12297,SV12298,SV12316,SV12329,SV12333,SV12335,SV12342,SV12343,SV12344,SV12350,SV12354,SV12363…	SV12260	12.322
SPIMP01g0044860	SPIMPch01	91471460	91475731	Amino acid permease 6	Solyc01g106800	trans	SPIMPch09	63619005-64934281	4	SV71563,SV71605,SV71769,SV71851	SV71563	5.744
SPIMP01g0044870	SPIMPch01	91479010	91483017	protein SHORT HYPOCOTYL IN WHITE LIGHT 1	Solyc01g106810	trans	SPIMPch02	44523665-45231552	13	SV18566,SV18615,SV18626,SV18661,SV18666,SV18685,SV18690,SV18696,SV18699,SV18700,SV18701,SV18721,SV18723	SV18696	6.066
SPIMP01g0044920	SPIMPch01	91521770	91530043	Magnesium transporter	Solyc01g106900	cis	SPIMPch01	89564628-93929592	189	SV11882,SV11891,SV11942,SV11943,SV11957,SV11972,SV12110,SV12113,SV12120,SV12182,SV12187,SV12195,SV12197,SV12206,SV12207,SV12208,SV12209,SV12214,SV12215,SV12218,SV12223,SV12224,SV12226,SV12229,SV12231,SV12232,SV12235,SV12237,SV12238,SV12240,SV12241,SV12242,SV12243,SV12244,SV12245,SV12246,SV12247,SV12249,SV12250,SV12252,SV12254,SV12258,SV12259,SV12260,SV12262,SV12263,SV12264,SV12267,SV12268,SV12272…	SV12242	14.432
SPIMP01g0044920	SPIMPch01	91521770	91530043	Magnesium transporter	Solyc01g106900	trans	SPIMPch12	6010438-6142385	3	SV87666,SV87669,SV87685	SV87666	5.207
SPIMP01g0045010	SPIMPch01	91566413	91583381	Unknown protein	NA	trans	SPIMPch03	64051632-64052287	3	SV29336,SV29338,SV29339	SV29339	5.513
SPIMP01g0045010	SPIMPch01	91566413	91583381	Unknown protein	NA	trans	SPIMPch04	57102305-60170961	4	SV35735,SV36050,SV36061,SV36384	SV35735	5.773
SPIMP01g0045080	SPIMPch01	91622437	91626986	dual-specificity RNA methyltransferase RlmN	Solyc01g107040	cis	SPIMPch01	91175342-92161853	24	SV12208,SV12214,SV12215,SV12226,SV12238,SV12240,SV12272,SV12292,SV12294,SV12298,SV12300,SV12315,SV12316,SV12333,SV12342,SV12343,SV12344,SV12346,SV12356,SV12363,SV12429,SV12451,SV12452,SV12453	SV12300	7.694
SPIMP01g0045180	SPIMPch01	91661752	91668096	Vacuolar-sorting receptor-like protein	Solyc01g107130	cis	SPIMPch01	91521364-92297856	36	SV12283,SV12326,SV12329,SV12330,SV12333,SV12342,SV12343,SV12346,SV12348,SV12350,SV12354,SV12356,SV12363,SV12370,SV12374,SV12377,SV12380,SV12388,SV12389,SV12390,SV12393,SV12396,SV12398,SV12399,SV12403,SV12410,SV12431,SV12440,SV12451,SV12452,SV12453,SV12455,SV12456,SV12457,SV12464,SV12489	SV12343	7.598
SPIMP01g0045180	SPIMPch01	91661752	91668096	Vacuolar-sorting receptor-like protein	Solyc01g107130	trans	SPIMPch09	480907-488399	3	SV66878,SV66880,SV66881	SV66880	5.388
SPIMP01g0045220	SPIMPch01	91690806	91697245	WD_REPEATS_REGION domain-containing protein	Solyc01g107160	trans	SPIMPch01	91981697-92622473	5	SV12406,SV12410,SV12430,SV12504,SV12567	SV12406	5.16
SPIMP01g0045240	SPIMPch01	91704936	91705151	Unknown protein	NA	cis	SPIMPch01	91521364-94080410	84	SV12283,SV12292,SV12294,SV12297,SV12298,SV12304,SV12315,SV12316,SV12329,SV12330,SV12333,SV12342,SV12343,SV12344,SV12346,SV12350,SV12354,SV12356,SV12362,SV12363,SV12370,SV12374,SV12375,SV12377,SV12380,SV12388,SV12389,SV12390,SV12393,SV12395,SV12396,SV12398,SV12399,SV12401,SV12403,SV12404,SV12406,SV12428,SV12429,SV12430,SV12431,SV12440,SV12441,SV12451,SV12452,SV12453,SV12455,SV12456,SV12457,SV12460…	SV12440	8.11
SPIMP01g0045290	SPIMPch01	91734454	91736155	LOB domain-containing protein	Solyc01g107190	trans	SPIMPch11	54245498-54474941	3	SV86015,SV86016,SV86047	SV86047	5.751
SPIMP01g0045490	SPIMPch01	91811388	91814021	SWIB domain-containing protein	Solyc01g107330	cis	SPIMPch01	91521364-92787556	22	SV12283,SV12329,SV12333,SV12342,SV12343,SV12344,SV12363,SV12374,SV12377,SV12384,SV12389,SV12404,SV12427,SV12453,SV12456,SV12465,SV12542,SV12574,SV12576,SV12588,SV12591,SV12611	SV12363	7.043
SPIMP01g0045510	SPIMPch01	91817011	91819359	classical arabinogalactan protein 9	Solyc01g107340	trans	SPIMPch01	94139219-95117451	12	SV12922,SV12923,SV12951,SV12955,SV12959,SV12961,SV12963,SV12967,SV13009,SV13086,SV13162,SV13163	SV13009	6.333
SPIMP01g0045580	SPIMPch01	91852569	91858174	MAR-binding filament-like protein 1 isoform 1	Solyc01g107380	trans	SPIMPch04	63679997-64907835	11	SV37072,SV37077,SV37098,SV37114,SV37143,SV37151,SV37163,SV37303,SV37310,SV37311,SV37366	SV37072	6.152
SPIMP01g0045590	SPIMPch01	91862972	91865413	Auxin-responsive GH3 family protein	Solyc01g107390	trans	SPIMPch06	565848-2987859	12	SV44061,SV44215,SV44279,SV44295,SV44335,SV44384,SV44429,SV44455,SV44456,SV44468,SV44484,SV44577	SV44061	7.017
SPIMP01g0045590	SPIMPch01	91862972	91865413	Auxin-responsive GH3 family protein	Solyc01g107390	trans	SPIMPch06	24058294-26584980	7	SV46113,SV46154,SV46171,SV46174,SV46200,SV46210,SV46389	SV46200	7.451
SPIMP01g0045620	SPIMPch01	91885634	91885951	GH3 family	NA	trans	SPIMPch01	68966051-69239189	4	SV07889,SV07890,SV07909,SV07916	SV07909	5.797
SPIMP01g0045620	SPIMPch01	91885634	91885951	GH3 family	NA	trans	SPIMPch01	81619404-83494194	3	SV10285,SV10286,SV10652	SV10285,SV10286	7.406
SPIMP01g0045620	SPIMPch01	91885634	91885951	GH3 family	NA	trans	SPIMPch06	43438285-45974027	21	SV49388,SV49393,SV49423,SV49439,SV49440,SV49441,SV49591,SV49614,SV49655,SV49656,SV49659,SV49662,SV49667,SV49674,SV49685,SV49711,SV49715,SV49729,SV49824,SV49826,SV49850	SV49850	6.315
SPIMP01g0045620	SPIMPch01	91885634	91885951	GH3 family	NA	trans	SPIMPch07	53828799-56309150	4	SV56580,SV56593,SV56928,SV57037	SV57037	7.413
SPIMP01g0045620	SPIMPch01	91885634	91885951	GH3 family	NA	trans	SPIMPch07	61198948-62979361	3	SV57998,SV58084,SV58392	SV57998	5.689
SPIMP01g0045640	SPIMPch01	91906649	91916696	TIP41-like protein	Solyc01g107420	cis	SPIMPch01	91521364-92662183	94	SV12283,SV12292,SV12294,SV12315,SV12316,SV12326,SV12329,SV12330,SV12333,SV12335,SV12342,SV12343,SV12344,SV12346,SV12348,SV12350,SV12351,SV12354,SV12356,SV12362,SV12363,SV12370,SV12374,SV12375,SV12376,SV12377,SV12380,SV12381,SV12382,SV12383,SV12384,SV12388,SV12389,SV12390,SV12393,SV12395,SV12396,SV12398,SV12399,SV12401,SV12403,SV12404,SV12406,SV12410,SV12414,SV12424,SV12428,SV12429,SV12430,SV12431…	SV12329	10.528
SPIMP01g0045760	SPIMPch01	91988091	91989554	Glycosyltransferase	Solyc01g107560	cis	SPIMPch01	91394826-92540170	50	SV12264,SV12267,SV12283,SV12286,SV12294,SV12297,SV12298,SV12316,SV12326,SV12329,SV12333,SV12335,SV12342,SV12344,SV12346,SV12350,SV12354,SV12356,SV12362,SV12363,SV12374,SV12375,SV12377,SV12380,SV12382,SV12389,SV12393,SV12396,SV12398,SV12399,SV12403,SV12404,SV12420,SV12427,SV12429,SV12431,SV12440,SV12451,SV12452,SV12453,SV12455,SV12456,SV12457,SV12464,SV12489,SV12500,SV12510,SV12511,SV12521,SV12543	SV12294	7.343
SPIMP01g0045830	SPIMPch01	92027575	92030715	PRKR-interacting protein 1	Solyc01g107610	cis	SPIMPch01	92027105-92083448	8	SV12417,SV12418,SV12419,SV12420,SV12422,SV12423,SV12425,SV12427	SV12419	16.546
SPIMP01g0045870	SPIMPch01	92038814	92045062	Unknown protein	NA	trans	SPIMPch01	92975393-93253368	4	SV12657,SV12686,SV12704,SV12725	SV12704	5.858
SPIMP01g0045880	SPIMPch01	92039215	92039436	Unknown protein	NA	cis	SPIMPch01	91857841-92568165	9	SV12377,SV12471,SV12492,SV12504,SV12507,SV12508,SV12514,SV12536,SV12549	SV12471	7.382
SPIMP01g0045890	SPIMPch01	92041903	92045233	Protein TIC 21, chloroplastic	Solyc01g107640	cis	SPIMPch01	91654999-93091985	16	SV12329,SV12417,SV12418,SV12419,SV12420,SV12427,SV12492,SV12497,SV12507,SV12514,SV12536,SV12540,SV12541,SV12542,SV12611,SV12685	SV12419	7.955
SPIMP01g0046070	SPIMPch01	92153913	92177012	Glycosyltransferase	Solyc01g107860	trans	SPIMPch08	2469819-2945805	10	SV59825,SV59839,SV59841,SV59844,SV59846,SV59847,SV59851,SV59872,SV59881,SV59934	SV59825	6.036
SPIMP01g0046090	SPIMPch01	92169873	92170073	Glycosyltransferase	Solyc01g107850	trans	SPIMPch08	2181507-2945805	11	SV59763,SV59764,SV59770,SV59787,SV59825,SV59841,SV59844,SV59881,SV59918,SV59926,SV59934	SV59934	5.952
SPIMP01g0046160	SPIMPch01	92204838	92210167	O-acyltransferase WSD1-like	Solyc01g107900	cis	SPIMPch01	91350141-92666101	36	SV12252,SV12264,SV12267,SV12286,SV12297,SV12344,SV12346,SV12363,SV12374,SV12377,SV12381,SV12389,SV12451,SV12452,SV12453,SV12457,SV12467,SV12489,SV12492,SV12497,SV12504,SV12505,SV12508,SV12510,SV12512,SV12522,SV12540,SV12541,SV12542,SV12543,SV12546,SV12549,SV12550,SV12555,SV12565,SV12577	SV12489	6.348
SPIMP01g0046250	SPIMPch01	92306599	92311662	Kinase family protein	Solyc01g108000	trans	SPIMPch01	91521364-92236109	6	SV12283,SV12292,SV12297,SV12298,SV12316,SV12468	SV12298	6.856
SPIMP01g0046250	SPIMPch01	92306599	92311662	Kinase family protein	Solyc01g108000	trans	SPIMPch07	63075280-63779300	3	SV58415,SV58419,SV58558	SV58558	7.066
SPIMP01g0046410	SPIMPch01	92400551	92404856	B3 domain-containing protein	Solyc01g108120	cis	SPIMPch01	92407088-92482485	3	SV12523,SV12524,SV12530	SV12523	6.377
SPIMP01g0046450	SPIMPch01	92423401	92428785	TF-B3 domain-containing protein	Solyc01g108140	cis	SPIMPch01	91281458-92750257	75	SV12232,SV12252,SV12283,SV12294,SV12297,SV12315,SV12329,SV12333,SV12335,SV12344,SV12346,SV12348,SV12350,SV12354,SV12356,SV12363,SV12370,SV12374,SV12377,SV12382,SV12384,SV12385,SV12389,SV12393,SV12395,SV12396,SV12397,SV12399,SV12401,SV12403,SV12404,SV12406,SV12410,SV12414,SV12429,SV12430,SV12450,SV12451,SV12452,SV12453,SV12455,SV12456,SV12457,SV12463,SV12473,SV12485,SV12489,SV12492,SV12497,SV12499…	SV12335	9.043
SPIMP01g0046600	SPIMPch01	92545088	92551205	EKC/KEOPS complex subunit TPRKB	Solyc01g108260	cis	SPIMPch01	92407196-92544719	4	SV12524,SV12530,SV12532,SV12544	SV12532	8.558
SPIMP01g0046630	SPIMPch01	92566517	92571093	upstream activation factor subunit spp27-like	Solyc01g108290	cis	SPIMPch01	91281458-95219675	274	SV12232,SV12235,SV12240,SV12241,SV12243,SV12244,SV12247,SV12252,SV12264,SV12283,SV12286,SV12292,SV12294,SV12297,SV12304,SV12315,SV12316,SV12326,SV12329,SV12330,SV12333,SV12335,SV12342,SV12343,SV12344,SV12346,SV12348,SV12350,SV12351,SV12354,SV12356,SV12362,SV12363,SV12367,SV12370,SV12374,SV12375,SV12376,SV12377,SV12380,SV12381,SV12382,SV12383,SV12384,SV12385,SV12386,SV12388,SV12389,SV12390,SV12393…	SV12565	17.415
SPIMP01g0046630	SPIMPch01	92566517	92571093	upstream activation factor subunit spp27-like	Solyc01g108290	trans	SPIMPch04	15312090-20423963	11	SV31673,SV31708,SV31753,SV31813,SV31914,SV31931,SV32075,SV32109,SV32115,SV32132,SV32166	SV32115	5.84
SPIMP01g0046630	SPIMPch01	92566517	92571093	upstream activation factor subunit spp27-like	Solyc01g108290	trans	SPIMPch04	22673716-23458973	3	SV32394,SV32413,SV32454	SV32394	5.934
SPIMP01g0046630	SPIMPch01	92566517	92571093	upstream activation factor subunit spp27-like	Solyc01g108290	trans	SPIMPch04	40083110-42516989	11	SV33587,SV33610,SV33611,SV33632,SV33634,SV33645,SV33663,SV33742,SV33766,SV33784,SV33786	SV33632	5.76
SPIMP01g0046630	SPIMPch01	92566517	92571093	upstream activation factor subunit spp27-like	Solyc01g108290	trans	SPIMPch11	53496293-53879662	10	SV85849,SV85852,SV85887,SV85891,SV85895,SV85901,SV85913,SV85916,SV85926,SV85927	SV85913	7.049
SPIMP01g0046750	SPIMPch01	92648156	92654687	Protein kinase	Solyc01g108400	trans	SPIMPch03	61347547-61455889	5	SV28839,SV28840,SV28842,SV28864,SV28869	SV28839	5.312
SPIMP01g0046750	SPIMPch01	92648156	92654687	Protein kinase	Solyc01g108400	trans	SPIMPch03	61680394-61730616	8	SV28904,SV28908,SV28913,SV28914,SV28916,SV28917,SV28919,SV28922	SV28904	5.37
SPIMP01g0046770	SPIMPch01	92655696	92671835	50S ribosomal protein L16, chloroplastic	NA	cis	SPIMPch01	91718360-95244237	205	SV12343,SV12375,SV12380,SV12403,SV12433,SV12441,SV12463,SV12464,SV12465,SV12466,SV12468,SV12469,SV12473,SV12488,SV12489,SV12492,SV12494,SV12497,SV12499,SV12500,SV12504,SV12507,SV12508,SV12510,SV12511,SV12512,SV12513,SV12514,SV12517,SV12522,SV12526,SV12533,SV12534,SV12535,SV12536,SV12540,SV12541,SV12542,SV12543,SV12549,SV12550,SV12551,SV12554,SV12555,SV12556,SV12558,SV12560,SV12562,SV12564,SV12565…	SV12465	8.745
SPIMP01g0046770	SPIMPch01	92655696	92671835	50S ribosomal protein L16, chloroplastic	NA	trans	SPIMPch11	53640592-54126766	4	SV85876,SV85895,SV85952,SV85986	SV85952	5.67
SPIMP01g0046780	SPIMPch01	92658378	92670617	GATA-type domain-containing protein	Solyc01g108416	cis	SPIMPch01	91521364-93990151	120	SV12283,SV12304,SV12316,SV12326,SV12329,SV12333,SV12335,SV12342,SV12343,SV12344,SV12346,SV12348,SV12350,SV12354,SV12356,SV12362,SV12363,SV12367,SV12370,SV12375,SV12376,SV12377,SV12380,SV12382,SV12384,SV12386,SV12388,SV12389,SV12393,SV12399,SV12403,SV12404,SV12405,SV12410,SV12414,SV12429,SV12433,SV12440,SV12441,SV12451,SV12452,SV12453,SV12456,SV12457,SV12463,SV12464,SV12465,SV12466,SV12467,SV12468…	SV12513	11.273
SPIMP01g0046910	SPIMPch01	92748498	92763423	Unknown protein	Solyc01g108550	trans	SPIMPch07	57896429-58223342	8	SV57361,SV57363,SV57367,SV57369,SV57370,SV57372,SV57375,SV57405	SV57367	6.098
SPIMP01g0046930	SPIMPch01	92751714	92752652	Abhydrolase_3 domain-containing protein	Solyc01g108560	trans	SPIMPch07	57906851-57912257	3	SV57370,SV57372,SV57375	SV57375	7.355
SPIMP01g0046930	SPIMPch01	92751714	92752652	Abhydrolase_3 domain-containing protein	Solyc01g108560	trans	SPIMPch09	63746597-65245672	3	SV71596,SV71666,SV71931	SV71596	5.412
SPIMP01g0046950	SPIMPch01	92762393	92771894	Abhydrolase_3 domain-containing protein	Solyc01g108590	cis	SPIMPch01	91287158-93915686	7	SV12234,SV12566,SV12598,SV12609,SV12613,SV12615,SV12862	SV12615	13.51
SPIMP01g0046950	SPIMPch01	92762393	92771894	Abhydrolase_3 domain-containing protein	Solyc01g108590	trans	SPIMPch07	57894064-57912257	11	SV57360,SV57361,SV57363,SV57367,SV57368,SV57369,SV57370,SV57372,SV57373,SV57374,SV57375	SV57367	6.83
SPIMP01g0046950	SPIMPch01	92762393	92771894	Abhydrolase_3 domain-containing protein	Solyc01g108590	trans	SPIMPch11	53644088-53941807	4	SV85878,SV85905,SV85939,SV85940	SV85878	6.288
SPIMP01g0046960	SPIMPch01	92775210	92788444	Unknown protein	NA	cis	SPIMPch01	90095426-93542046	156	SV11990,SV12020,SV12026,SV12027,SV12035,SV12036,SV12041,SV12045,SV12050,SV12074,SV12075,SV12091,SV12131,SV12235,SV12240,SV12244,SV12252,SV12259,SV12264,SV12267,SV12283,SV12289,SV12292,SV12294,SV12297,SV12298,SV12304,SV12305,SV12316,SV12326,SV12329,SV12330,SV12333,SV12342,SV12350,SV12354,SV12356,SV12362,SV12363,SV12370,SV12374,SV12375,SV12377,SV12380,SV12381,SV12382,SV12384,SV12386,SV12388,SV12389…	SV12615	10.067
SPIMP01g0046960	SPIMPch01	92775210	92788444	Unknown protein	NA	trans	SPIMPch11	53375759-54147788	6	SV85818,SV85887,SV85913,SV85925,SV85993,SV85994	SV85913	6.863
SPIMP01g0046990	SPIMPch01	92796533	92800921	Transmembrane 53	Solyc01g108620	cis	SPIMPch01	92617038-92795371	3	SV12566,SV12613,SV12615	SV12615	10.53
SPIMP01g0047000	SPIMPch01	92802364	92805229	Ferredoxin--nitrite reductase	Solyc01g108630	cis	SPIMPch01	92500829-92795371	3	SV12535,SV12598,SV12615	SV12598	5.152
SPIMP01g0047000	SPIMPch01	92802364	92805229	Ferredoxin--nitrite reductase	Solyc01g108630	trans	SPIMPch08	57184890-57185685	3	SV64898,SV64900,SV64901	SV64898	5.128
SPIMP01g0047030	SPIMPch01	92811487	92818367	N-acetyl-gamma-glutamyl-phosphate reductase	Solyc01g108660	trans	SPIMPch08	55222077-55738202	3	SV64554,SV64621,SV64632	SV64621	5.238
SPIMP01g0047090	SPIMPch01	92882651	92892365	Os01g0934500	NA	trans	SPIMPch04	7940993-11882846	20	SV31210,SV31230,SV31247,SV31248,SV31268,SV31276,SV31283,SV31288,SV31301,SV31321,SV31331,SV31398,SV31402,SV31403,SV31442,SV31448,SV31450,SV31459,SV31462,SV31470	SV31442	5.829
SPIMP01g0047160	SPIMPch01	92939847	92948300	Fe2OG dioxygenase domain-containing protein	Solyc01g108860	cis	SPIMPch01	92091818-95354268	162	SV12433,SV12463,SV12494,SV12517,SV12533,SV12535,SV12536,SV12544,SV12556,SV12558,SV12566,SV12567,SV12592,SV12596,SV12606,SV12608,SV12609,SV12610,SV12612,SV12613,SV12614,SV12615,SV12617,SV12622,SV12623,SV12624,SV12625,SV12626,SV12629,SV12632,SV12635,SV12639,SV12640,SV12641,SV12642,SV12643,SV12644,SV12645,SV12646,SV12647,SV12649,SV12652,SV12653,SV12654,SV12655,SV12657,SV12660,SV12664,SV12666,SV12668…	SV12684	15.727
SPIMP01g0047170	SPIMPch01	92954328	92965362	BAT2 domain protein	Solyc01g108890	cis	SPIMPch01	91981416-93984703	66	SV12405,SV12494,SV12535,SV12536,SV12566,SV12606,SV12608,SV12609,SV12613,SV12624,SV12625,SV12629,SV12640,SV12641,SV12654,SV12657,SV12672,SV12674,SV12678,SV12685,SV12686,SV12692,SV12697,SV12703,SV12704,SV12718,SV12720,SV12725,SV12727,SV12730,SV12736,SV12737,SV12738,SV12740,SV12754,SV12757,SV12759,SV12761,SV12764,SV12765,SV12766,SV12774,SV12780,SV12795,SV12804,SV12806,SV12811,SV12821,SV12822,SV12824…	SV12697	8.153
SPIMP01g0047180	SPIMPch01	92955850	92959972	Unknown protein	Solyc01g108880	cis	SPIMPch01	91287158-95244237	258	SV12234,SV12257,SV12304,SV12305,SV12308,SV12329,SV12333,SV12341,SV12342,SV12343,SV12348,SV12363,SV12370,SV12376,SV12410,SV12433,SV12441,SV12463,SV12464,SV12465,SV12469,SV12489,SV12492,SV12494,SV12497,SV12499,SV12504,SV12507,SV12511,SV12513,SV12514,SV12517,SV12522,SV12533,SV12535,SV12536,SV12540,SV12541,SV12542,SV12550,SV12551,SV12554,SV12555,SV12556,SV12558,SV12559,SV12560,SV12561,SV12565,SV12566…	SV12684	15.054
SPIMP01g0047180	SPIMPch01	92955850	92959972	Unknown protein	Solyc01g108880	trans	SPIMPch09	1732059-2487481	12	SV67105,SV67107,SV67111,SV67152,SV67155,SV67163,SV67171,SV67194,SV67199,SV67216,SV67227,SV67257	SV67155	5.728
SPIMP01g0047210	SPIMPch01	92966128	92968338	Pollen-specific leucine-rich repeat extensin-like protein	Solyc01g108900	cis	SPIMPch01	91981416-95153107	188	SV12405,SV12463,SV12464,SV12469,SV12494,SV12499,SV12513,SV12533,SV12535,SV12536,SV12538,SV12539,SV12541,SV12542,SV12544,SV12549,SV12558,SV12574,SV12576,SV12579,SV12583,SV12584,SV12586,SV12587,SV12588,SV12589,SV12591,SV12592,SV12596,SV12603,SV12604,SV12606,SV12608,SV12610,SV12611,SV12612,SV12614,SV12617,SV12622,SV12623,SV12624,SV12625,SV12626,SV12629,SV12635,SV12639,SV12640,SV12641,SV12646,SV12649…	SV12684	10.788
SPIMP01g0047250	SPIMPch01	92995538	93006370	B3 domain-containing protein	Solyc01g108950	cis	SPIMPch01	92500829-94767762	83	SV12535,SV12586,SV12591,SV12606,SV12608,SV12610,SV12612,SV12614,SV12617,SV12622,SV12624,SV12629,SV12639,SV12652,SV12653,SV12660,SV12668,SV12669,SV12672,SV12673,SV12674,SV12678,SV12680,SV12685,SV12691,SV12837,SV12845,SV12856,SV12857,SV12865,SV12870,SV12871,SV12873,SV12883,SV12885,SV12888,SV12891,SV12905,SV12921,SV12947,SV12959,SV12961,SV12963,SV12965,SV12967,SV12973,SV12974,SV12975,SV12980,SV12983…	SV12610	6.657
SPIMP01g0047280	SPIMPch01	93022910	93037198	Phox-associated domain;Phox-like;Sorting nexin, C-terminal	Solyc01g108990	cis	SPIMPch01	92500829-95335947	64	SV12535,SV12558,SV12596,SV12606,SV12608,SV12610,SV12612,SV12622,SV12624,SV12629,SV12635,SV12639,SV12641,SV12643,SV12645,SV12646,SV12649,SV12652,SV12653,SV12660,SV12662,SV12664,SV12666,SV12668,SV12669,SV12672,SV12673,SV12674,SV12677,SV12678,SV12680,SV12681,SV12684,SV12685,SV12688,SV12691,SV12695,SV12703,SV12707,SV12714,SV12773,SV12779,SV12780,SV12806,SV12822,SV12827,SV12830,SV12837,SV12845,SV12847…	SV12646	12.625
SPIMP01g0047300	SPIMPch01	93029817	93030107	TF-B3 domain-containing protein	Solyc01g109000	cis	SPIMPch01	92891838-95335947	6	SV12635,SV12646,SV12649,SV12684,SV12984,SV13225	SV12646	8.329
SPIMP01g0047310	SPIMPch01	93032001	93037088	Unknown protein	Solyc01g109010	cis	SPIMPch01	92590005-95335947	20	SV12558,SV12635,SV12642,SV12643,SV12644,SV12645,SV12646,SV12647,SV12649,SV12668,SV12669,SV12673,SV12674,SV12677,SV12678,SV12681,SV12684,SV12780,SV12862,SV13225	SV12646	10.591
SPIMP01g0047330	SPIMPch01	93042763	93044949	Cytochrome b6-f complex subunit 7	Solyc01g109040	cis	SPIMPch01	92767977-93103435	24	SV12606,SV12608,SV12611,SV12612,SV12622,SV12623,SV12625,SV12629,SV12639,SV12640,SV12641,SV12652,SV12653,SV12660,SV12668,SV12669,SV12672,SV12673,SV12674,SV12678,SV12680,SV12681,SV12685,SV12691	SV12678	7.148
SPIMP01g0047400	SPIMPch01	93076773	93076997	Coiled-coil domain-containing protein	Solyc01g109090	cis	SPIMPch01	91521364-95219675	189	SV12283,SV12292,SV12298,SV12316,SV12329,SV12333,SV12335,SV12342,SV12343,SV12344,SV12346,SV12348,SV12354,SV12363,SV12370,SV12374,SV12375,SV12376,SV12377,SV12380,SV12382,SV12384,SV12386,SV12389,SV12396,SV12399,SV12403,SV12404,SV12410,SV12414,SV12424,SV12429,SV12430,SV12431,SV12433,SV12440,SV12441,SV12442,SV12451,SV12452,SV12453,SV12455,SV12456,SV12457,SV12463,SV12464,SV12465,SV12466,SV12467,SV12468…	SV12684	16.649
SPIMP01g0047410	SPIMPch01	93084002	93089322	extra-large guanine nucleotide-binding protein 1-like	Solyc01g109110	cis	SPIMPch01	92084838-94201945	24	SV12429,SV12451,SV12452,SV12460,SV12522,SV12540,SV12579,SV12710,SV12737,SV12757,SV12759,SV12774,SV12779,SV12780,SV12795,SV12845,SV12852,SV12865,SV12873,SV12877,SV12890,SV12891,SV12923,SV12943	SV12780	6.644
SPIMP01g0047500	SPIMPch01	93184537	93185802	RING-type domain-containing protein	Solyc01g109200	trans	SPIMPch03	57225717-57657751	6	SV27927,SV27937,SV27938,SV28007,SV28019,SV28021	SV28007	5.577
SPIMP01g0047500	SPIMPch01	93184537	93185802	RING-type domain-containing protein	Solyc01g109200	trans	SPIMPch08	1552677-2001681	3	SV59620,SV59679,SV59722	SV59722	5.747
SPIMP01g0047520	SPIMPch01	93196625	93198459	Phorbol-ester/DAG-type domain-containing protein	Solyc01g109230	cis	SPIMPch01	92975393-93990151	48	SV12657,SV12686,SV12697,SV12703,SV12704,SV12706,SV12718,SV12720,SV12722,SV12723,SV12725,SV12727,SV12728,SV12730,SV12736,SV12737,SV12738,SV12740,SV12745,SV12749,SV12755,SV12759,SV12765,SV12766,SV12768,SV12774,SV12779,SV12780,SV12795,SV12804,SV12806,SV12807,SV12811,SV12822,SV12824,SV12827,SV12831,SV12845,SV12847,SV12852,SV12856,SV12865,SV12870,SV12873,SV12877,SV12885,SV12889,SV12890	SV12728	7.489
SPIMP01g0047590	SPIMPch01	93239956	93242890	Methyltranfer_dom domain-containing protein	Solyc01g109290	cis	SPIMPch01	93173531-93451167	5	SV12710,SV12717,SV12718,SV12754,SV12765	SV12754	6.174
SPIMP01g0047630	SPIMPch01	93267276	93267980	RING-type domain-containing protein	Solyc01g109340	cis	SPIMPch01	91287158-95354268	337	SV12234,SV12383,SV12441,SV12463,SV12464,SV12465,SV12494,SV12504,SV12513,SV12517,SV12535,SV12536,SV12540,SV12541,SV12542,SV12554,SV12555,SV12556,SV12561,SV12565,SV12566,SV12567,SV12570,SV12575,SV12592,SV12596,SV12598,SV12606,SV12608,SV12610,SV12612,SV12613,SV12614,SV12615,SV12617,SV12622,SV12623,SV12624,SV12625,SV12626,SV12629,SV12632,SV12635,SV12639,SV12640,SV12641,SV12646,SV12652,SV12653,SV12654…	SV12712	20.64
SPIMP01g0047630	SPIMPch01	93267276	93267980	RING-type domain-containing protein	Solyc01g109340	trans	SPIMPch04	1760621-2382232	21	SV30047,SV30048,SV30053,SV30057,SV30069,SV30074,SV30082,SV30092,SV30096,SV30097,SV30103,SV30104,SV30105,SV30106,SV30107,SV30113,SV30119,SV30120,SV30137,SV30140,SV30146	SV30057	7.44
SPIMP01g0047690	SPIMPch01	93323974	93326392	NAD(P)H dehydrogenase (Quinone)	Solyc01g109400	cis	SPIMPch01	91521364-95234539	95	SV12283,SV12535,SV12697,SV12704,SV12705,SV12710,SV12714,SV12718,SV12722,SV12723,SV12725,SV12727,SV12730,SV12737,SV12738,SV12740,SV12745,SV12749,SV12753,SV12754,SV12755,SV12757,SV12759,SV12760,SV12763,SV12765,SV12766,SV12768,SV12773,SV12774,SV12779,SV12780,SV12786,SV12787,SV12795,SV12797,SV12801,SV12804,SV12806,SV12807,SV12811,SV12821,SV12822,SV12824,SV12827,SV12828,SV12831,SV12832,SV12834,SV12837…	SV12854	10.488
SPIMP01g0047760	SPIMPch01	93361848	93365024	MFS transporter	Solyc01g109460	cis	SPIMPch01	93141725-93984060	37	SV12697,SV12704,SV12717,SV12720,SV12722,SV12723,SV12725,SV12727,SV12730,SV12732,SV12737,SV12738,SV12739,SV12740,SV12745,SV12749,SV12750,SV12754,SV12755,SV12759,SV12760,SV12762,SV12763,SV12765,SV12766,SV12772,SV12774,SV12787,SV12804,SV12811,SV12822,SV12827,SV12831,SV12835,SV12875,SV12884,SV12888	SV12750	7.611
SPIMP01g0047930	SPIMPch01	93462557	93466078	BTB/POZ domain-containing protein	Solyc01g109600	trans	SPIMPch12	64225620-64817394	4	SV91346,SV91393,SV91402,SV91420	SV91402	5.383
SPIMP01g0047980	SPIMPch01	93489239	93496236	protein kinase family protein	Solyc01g109650	cis	SPIMPch01	91671236-93626740	16	SV12330,SV12350,SV12375,SV12497,SV12508,SV12514,SV12718,SV12722,SV12723,SV12725,SV12727,SV12740,SV12762,SV12768,SV12806,SV12808	SV12723	5.865
SPIMP01g0048060	SPIMPch01	93582560	93585367	Usp domain-containing protein	Solyc01g109710	cis	SPIMPch01	92852714-95354268	104	SV12626,SV12641,SV12668,SV12672,SV12678,SV12705,SV12710,SV12725,SV12727,SV12728,SV12730,SV12732,SV12740,SV12755,SV12757,SV12759,SV12761,SV12763,SV12766,SV12768,SV12774,SV12780,SV12786,SV12787,SV12790,SV12792,SV12795,SV12806,SV12807,SV12808,SV12822,SV12824,SV12828,SV12834,SV12837,SV12843,SV12847,SV12851,SV12852,SV12854,SV12856,SV12857,SV12858,SV12869,SV12870,SV12871,SV12873,SV12885,SV12891,SV12894…	SV12792	10.576
SPIMP01g0048070	SPIMPch01	93586779	93588723	AB hydrolase-1 domain-containing protein	Solyc01g109720	cis	SPIMPch01	91521364-95244237	186	SV12283,SV12292,SV12294,SV12304,SV12308,SV12316,SV12342,SV12376,SV12404,SV12405,SV12424,SV12429,SV12441,SV12463,SV12464,SV12465,SV12469,SV12492,SV12494,SV12497,SV12499,SV12504,SV12507,SV12513,SV12517,SV12522,SV12533,SV12535,SV12536,SV12540,SV12541,SV12542,SV12549,SV12554,SV12555,SV12556,SV12559,SV12560,SV12561,SV12567,SV12568,SV12570,SV12574,SV12576,SV12579,SV12584,SV12588,SV12591,SV12592,SV12596…	SV12792	10.796
SPIMP01g0048070	SPIMPch01	93586779	93588723	AB hydrolase-1 domain-containing protein	Solyc01g109720	trans	SPIMPch12	1577727-1682464	3	SV86730,SV86745,SV86748	SV86745	5.347
SPIMP01g0048110	SPIMPch01	93602220	93603884	Nodulin-like domain-containing protein	Solyc01g109760	trans	SPIMPch01	93695056-94629508	6	SV12824,SV12870,SV12906,SV12920,SV12928,SV13058	SV13058	5.383
SPIMP01g0048180	SPIMPch01	93656733	93664076	Bifunctional dihydrofolate reductase-thymidylate synthase	Solyc01g109830	trans	SPIMPch07	42712065-45872872	4	SV55371,SV55586,SV55654,SV55775	SV55654	5.617
SPIMP01g0048180	SPIMPch01	93656733	93664076	Bifunctional dihydrofolate reductase-thymidylate synthase	Solyc01g109830	trans	SPIMPch07	63543436-63825898	3	SV58504,SV58565,SV58566	SV58565	7.447
SPIMP01g0048190	SPIMPch01	93666513	93675500	Diaminopimelate decarboxylase	Solyc01g109840	cis	SPIMPch01	92847606-94214509	52	SV12622,SV12623,SV12624,SV12626,SV12641,SV12672,SV12697,SV12703,SV12704,SV12706,SV12707,SV12710,SV12725,SV12727,SV12728,SV12730,SV12737,SV12738,SV12740,SV12744,SV12745,SV12749,SV12750,SV12753,SV12754,SV12755,SV12759,SV12760,SV12761,SV12774,SV12779,SV12780,SV12787,SV12795,SV12804,SV12806,SV12822,SV12825,SV12835,SV12845,SV12850,SV12851,SV12852,SV12865,SV12877,SV12885,SV12890,SV12898,SV12903,SV12909…	SV12749	7.201
SPIMP01g0048210	SPIMPch01	93686594	93691980	CRAL-TRIO domain-containing protein	Solyc01g109870	cis	SPIMPch01	91717934-93868194	11	SV12342,SV12463,SV12464,SV12536,SV12541,SV12542,SV12568,SV12570,SV12738,SV12779,SV12851	SV12570	6.62
SPIMP01g0048210	SPIMPch01	93686594	93691980	CRAL-TRIO domain-containing protein	Solyc01g109870	trans	SPIMPch11	53496008-54342021	5	SV85848,SV85849,SV85852,SV85895,SV86032	SV85895	5.27
SPIMP01g0048230	SPIMPch01	93719433	93725333	DnaJ domain	Solyc01g109890	trans	SPIMPch09	3079470-3487908	4	SV67381,SV67387,SV67457,SV67458	SV67458	6.62
SPIMP01g0048250	SPIMPch01	93737512	93742288	RING-type domain-containing protein	Solyc01g109910	trans	SPIMPch03	56891985-57821124	3	SV27879,SV27929,SV28057	SV28057	5.733
SPIMP01g0048330	SPIMPch01	93797336	93809650	RNA-binding protein 28	Solyc01g109990	trans	SPIMPch05	65321035-65450869	7	SV43648,SV43655,SV43657,SV43665,SV43666,SV43678,SV43685	SV43666	6.017
SPIMP01g0048390	SPIMPch01	93843859	93852284	Purple acid phosphatase	Solyc01g110050	cis	SPIMPch01	90340580-95131851	24	SV12036,SV12074,SV12075,SV12076,SV12083,SV12084,SV12087,SV12091,SV12107,SV12113,SV12128,SV12130,SV12131,SV12134,SV12143,SV12183,SV12283,SV12298,SV12753,SV12754,SV12826,SV12854,SV12899,SV13167	SV12143	7.142
SPIMP01g0048390	SPIMPch01	93843859	93852284	Purple acid phosphatase	Solyc01g110050	trans	SPIMPch06	42988518-43165929	5	SV49273,SV49274,SV49284,SV49310,SV49317	SV49273	5.357
SPIMP01g0048430	SPIMPch01	93880435	93882681	Cysteine proteinase	Solyc01g110110	cis	SPIMPch01	91287158-93915686	4	SV12234,SV12613,SV12615,SV12862	SV12613	5.887
SPIMP01g0048480	SPIMPch01	93919575	93920159	nucleolin-like	NA	trans	SPIMPch03	9336834-10077456	3	SV22381,SV22385,SV22434	SV22381	5.338
SPIMP01g0048480	SPIMPch01	93919575	93920159	nucleolin-like	NA	trans	SPIMPch03	50523985-50530650	6	SV26709,SV26710,SV26711,SV26713,SV26714,SV26715	SV26713	5.663
SPIMP01g0048480	SPIMPch01	93919575	93920159	nucleolin-like	NA	trans	SPIMPch07	5218281-7611542	27	SV51696,SV51892,SV51911,SV51914,SV51916,SV51925,SV51933,SV51942,SV51945,SV51948,SV51949,SV51950,SV51955,SV51962,SV51963,SV51964,SV51969,SV51994,SV51996,SV51999,SV52002,SV52009,SV52011,SV52012,SV52027,SV52039,SV52040	SV51892	7.696
SPIMP01g0048540	SPIMPch01	93982660	93985357	CRM domain-containing protein	Solyc01g110270	trans	SPIMPch04	7766764-12208475	128	SV31169,SV31175,SV31179,SV31182,SV31184,SV31186,SV31192,SV31194,SV31210,SV31214,SV31219,SV31220,SV31224,SV31226,SV31227,SV31230,SV31231,SV31234,SV31235,SV31239,SV31242,SV31243,SV31246,SV31247,SV31248,SV31250,SV31255,SV31256,SV31259,SV31260,SV31261,SV31262,SV31263,SV31268,SV31269,SV31270,SV31273,SV31276,SV31278,SV31282,SV31283,SV31284,SV31286,SV31288,SV31291,SV31292,SV31299,SV31301,SV31306,SV31307…	SV31263	13.098
SPIMP01g0048540	SPIMPch01	93982660	93985357	CRM domain-containing protein	Solyc01g110270	trans	SPIMPch04	18537687-21222575	4	SV31905,SV31941,SV32027,SV32299	SV32027	11.61
SPIMP01g0048540	SPIMPch01	93982660	93985357	CRM domain-containing protein	Solyc01g110270	trans	SPIMPch04	43756232-46630055	6	SV33863,SV33889,SV33956,SV33996,SV33997,SV34148	SV33863	11.905
SPIMP01g0048540	SPIMPch01	93982660	93985357	CRM domain-containing protein	Solyc01g110270	trans	SPIMPch04	50119252-52452588	8	SV34506,SV34523,SV34530,SV34569,SV34588,SV34607,SV34821,SV34891	SV34523	11.543
SPIMP01g0048550	SPIMPch01	93985327	93991843	Protein DETOXIFICATION	Solyc01g110280	trans	SPIMPch01	78609495-83332813	12	SV09611,SV09642,SV09724,SV09758,SV09894,SV09962,SV09991,SV10031,SV10356,SV10562,SV10586,SV10618	SV09724	8.639
SPIMP01g0048550	SPIMPch01	93985327	93991843	Protein DETOXIFICATION	Solyc01g110280	cis	SPIMPch01	93162076-94155742	8	SV12703,SV12722,SV12723,SV12826,SV12827,SV12883,SV12905,SV12931	SV12722	5.58
SPIMP01g0048550	SPIMPch01	93985327	93991843	Protein DETOXIFICATION	Solyc01g110280	trans	SPIMPch07	401461-805879	3	SV50605,SV50629,SV50710	SV50605	5.635
SPIMP01g0048550	SPIMPch01	93985327	93991843	Protein DETOXIFICATION	Solyc01g110280	trans	SPIMPch07	4389009-4438899	5	SV51509,SV51518,SV51519,SV51521,SV51522	SV51509	6.251
SPIMP01g0048570	SPIMPch01	94011593	94017160	SH3 domain-containing protein	Solyc01g110300	trans	SPIMPch02	49174129-51632343	38	SV19415,SV19428,SV19429,SV19454,SV19461,SV19465,SV19471,SV19476,SV19482,SV19483,SV19498,SV19504,SV19508,SV19522,SV19530,SV19590,SV19594,SV19598,SV19642,SV19646,SV19775,SV19786,SV19790,SV19791,SV19837,SV19840,SV19860,SV19866,SV19870,SV19871,SV19872,SV19873,SV19877,SV19884,SV19886,SV19892,SV19896,SV19897	SV19872	8.269
SPIMP01g0048570	SPIMPch01	94011593	94017160	SH3 domain-containing protein	Solyc01g110300	trans	SPIMPch06	48897936-49508080	15	SV50418,SV50427,SV50438,SV50442,SV50453,SV50456,SV50466,SV50486,SV50499,SV50506,SV50523,SV50531,SV50533,SV50536,SV50540	SV50540	5.577
SPIMP01g0048670	SPIMPch01	94082093	94088723	Kinesin-like protein	Solyc01g110380	trans	SPIMPch09	68726081-69210642	9	SV72662,SV72672,SV72699,SV72707,SV72739,SV72752,SV72753,SV72760,SV72768	SV72768	5.552
SPIMP01g0048680	SPIMPch01	94089381	94093831	NADH dehydrogenase [ubiquinone] 1 beta subcomplex subunit 9	Solyc01g110390	trans	SPIMPch01	86415267-86703633	4	SV11239,SV11274,SV11280,SV11312	SV11312	5.953
SPIMP01g0048680	SPIMPch01	94089381	94093831	NADH dehydrogenase [ubiquinone] 1 beta subcomplex subunit 9	Solyc01g110390	cis	SPIMPch01	92904535-95249855	81	SV12640,SV12641,SV12660,SV12686,SV12688,SV12697,SV12703,SV12707,SV12718,SV12720,SV12725,SV12726,SV12727,SV12730,SV12736,SV12737,SV12740,SV12741,SV12745,SV12749,SV12754,SV12755,SV12757,SV12759,SV12760,SV12761,SV12762,SV12763,SV12765,SV12768,SV12771,SV12773,SV12774,SV12780,SV12786,SV12787,SV12790,SV12795,SV12804,SV12806,SV12807,SV12808,SV12811,SV12815,SV12822,SV12824,SV12826,SV12827,SV12831,SV12832…	SV12718	8.412
SPIMP01g0048690	SPIMPch01	94095852	94102666	ubiquitin fusion degradation protein 1 homolog	Solyc01g110400	cis	SPIMPch01	93977178-95249855	39	SV12883,SV12885,SV12888,SV12894,SV12910,SV12913,SV12921,SV12923,SV12924,SV12931,SV12959,SV12961,SV12963,SV12965,SV12983,SV12998,SV12999,SV13006,SV13063,SV13085,SV13086,SV13097,SV13099,SV13121,SV13143,SV13144,SV13145,SV13147,SV13150,SV13163,SV13170,SV13174,SV13180,SV13184,SV13187,SV13188,SV13197,SV13198,SV13199	SV13145	6.405
SPIMP01g0048700	SPIMPch01	94125143	94132085	Nadp-dependent d-sorbitol-6-phosphate dehydrogenase	Solyc01g110450	cis	SPIMPch01	92932173-95244237	183	SV12646,SV12657,SV12686,SV12697,SV12704,SV12710,SV12717,SV12720,SV12725,SV12727,SV12728,SV12730,SV12732,SV12737,SV12739,SV12740,SV12741,SV12744,SV12745,SV12749,SV12754,SV12757,SV12759,SV12761,SV12762,SV12763,SV12766,SV12768,SV12771,SV12772,SV12774,SV12779,SV12780,SV12786,SV12787,SV12790,SV12795,SV12797,SV12806,SV12807,SV12811,SV12821,SV12822,SV12825,SV12826,SV12827,SV12828,SV12831,SV12835,SV12837…	SV12921	10.905
SPIMP01g0048710	SPIMPch01	94132332	94140349	S5A_REDUCTASE domain-containing protein	Solyc01g110460	cis	SPIMPch01	93451167-95354268	52	SV12765,SV12766,SV12769,SV12790,SV12792,SV12808,SV12825,SV12894,SV12903,SV12905,SV12906,SV12910,SV12911,SV12912,SV12920,SV12921,SV12922,SV12923,SV12924,SV12927,SV12928,SV12931,SV12974,SV12998,SV13013,SV13038,SV13043,SV13044,SV13046,SV13047,SV13052,SV13054,SV13063,SV13068,SV13080,SV13085,SV13101,SV13107,SV13112,SV13115,SV13119,SV13120,SV13124,SV13129,SV13130,SV13143,SV13156,SV13159,SV13160,SV13166…	SV13068	6.507
SPIMP01g0048720	SPIMPch01	94142786	94146569	Protein BASIC like	Solyc01g110470	cis	SPIMPch01	92111067-95354268	255	SV12440,SV12463,SV12526,SV12535,SV12543,SV12589,SV12590,SV12592,SV12596,SV12606,SV12610,SV12617,SV12624,SV12629,SV12639,SV12641,SV12653,SV12654,SV12657,SV12664,SV12668,SV12669,SV12672,SV12673,SV12674,SV12677,SV12678,SV12681,SV12686,SV12691,SV12692,SV12697,SV12703,SV12704,SV12707,SV12717,SV12718,SV12720,SV12725,SV12726,SV12727,SV12730,SV12732,SV12737,SV12738,SV12739,SV12740,SV12741,SV12744,SV12745…	SV12990	10.62
SPIMP01g0048750	SPIMPch01	94157086	94161983	tRNA-dihydrouridine(47) synthase [NAD(P)(+)]	Solyc01g110490	cis	SPIMPch01	91521364-95354268	239	SV12283,SV12304,SV12305,SV12363,SV12376,SV12414,SV12433,SV12441,SV12463,SV12492,SV12494,SV12497,SV12499,SV12500,SV12504,SV12507,SV12511,SV12512,SV12513,SV12514,SV12517,SV12522,SV12526,SV12534,SV12535,SV12536,SV12540,SV12541,SV12542,SV12544,SV12549,SV12551,SV12554,SV12555,SV12556,SV12559,SV12560,SV12561,SV12562,SV12565,SV12568,SV12570,SV12574,SV12576,SV12579,SV12584,SV12587,SV12589,SV12590,SV12592…	SV12885	10.579
SPIMP01g0048790	SPIMPch01	94170269	94173222	Peptidyl-prolyl cis-trans isomerase	Solyc01g110530	cis	SPIMPch01	93576130-94567288	34	SV12792,SV12845,SV12856,SV12865,SV12870,SV12872,SV12873,SV12877,SV12883,SV12885,SV12888,SV12889,SV12890,SV12921,SV12923,SV12944,SV12945,SV12947,SV12948,SV12959,SV12961,SV12962,SV12963,SV12965,SV12967,SV12973,SV12974,SV12989,SV12995,SV12998,SV12999,SV13005,SV13010,SV13038	SV12890	8.97
SPIMP01g0048790	SPIMPch01	94170269	94173222	Peptidyl-prolyl cis-trans isomerase	Solyc01g110530	trans	SPIMPch06	22664595-24539821	3	SV45999,SV46026,SV46165	SV45999	5.273
SPIMP01g0048800	SPIMPch01	94174929	94177654	ATP synthase E chain	Solyc01g110540	trans	SPIMPch08	63069490-64262698	3	SV66108,SV66114,SV66356	SV66114	5.314
SPIMP01g0048820	SPIMPch01	94185039	94185494	Auxin-responsive protein	Solyc01g110555	cis	SPIMPch01	94093290-94560451	38	SV12910,SV12912,SV12920,SV12921,SV12922,SV12923,SV12927,SV12928,SV12930,SV12938,SV12940,SV12943,SV12953,SV12956,SV12959,SV12961,SV12963,SV12965,SV12967,SV12969,SV12973,SV12980,SV12983,SV12989,SV12990,SV12991,SV12992,SV12994,SV12995,SV12996,SV12998,SV13006,SV13014,SV13016,SV13017,SV13023,SV13024,SV13034	SV12980	6.523
SPIMP01g0048820	SPIMPch01	94185039	94185494	Auxin-responsive protein	Solyc01g110555	trans	SPIMPch03	59992044-60016031	6	SV28543,SV28544,SV28545,SV28546,SV28547,SV28551	SV28551	5.404
SPIMP01g0048830	SPIMPch01	94237593	94311387	DNA mismatch repair protein MLH3-like protein	Solyc01g150174	trans	SPIMPch01	5547121-5934821	5	SV01127,SV01156,SV01175,SV01176,SV01199	SV01199	5.784
SPIMP01g0048830	SPIMPch01	94237593	94311387	DNA mismatch repair protein MLH3-like protein	Solyc01g150174	trans	SPIMPch02	52986793-54200939	3	SV20151,SV20387,SV20456	SV20456	6.491
SPIMP01g0048940	SPIMPch01	94398217	94412334	Pentatricopeptide repeat-containing protein MRL1, chloroplastic	Solyc01g111020	cis	SPIMPch01	94139031-94753865	57	SV12921,SV12923,SV12931,SV12943,SV12947,SV12951,SV12956,SV12959,SV12961,SV12962,SV12963,SV12965,SV12967,SV12968,SV12969,SV12973,SV12974,SV12975,SV12979,SV12980,SV12983,SV12985,SV12986,SV12988,SV12989,SV12990,SV12991,SV12992,SV12993,SV12994,SV12995,SV12996,SV12997,SV12998,SV12999,SV13000,SV13005,SV13006,SV13007,SV13010,SV13013,SV13014,SV13016,SV13017,SV13023,SV13028,SV13034,SV13038,SV13042,SV13043…	SV13016	9.714
SPIMP01g0048970	SPIMPch01	94419042	94422249	Calcium-binding EF hand family protein	Solyc01g111040	trans	SPIMPch01	86649845-86678317	3	SV11286,SV11287,SV11297	SV11286	7.635
SPIMP01g0048970	SPIMPch01	94419042	94422249	Calcium-binding EF hand family protein	Solyc01g111040	cis	SPIMPch01	92608752-95354268	140	SV12565,SV12741,SV12762,SV12763,SV12771,SV12790,SV12808,SV12835,SV12837,SV12840,SV12845,SV12856,SV12873,SV12877,SV12885,SV12894,SV12903,SV12905,SV12906,SV12908,SV12909,SV12910,SV12911,SV12912,SV12913,SV12919,SV12920,SV12921,SV12922,SV12923,SV12927,SV12928,SV12930,SV12931,SV12932,SV12935,SV12938,SV12940,SV12941,SV12943,SV12947,SV12948,SV12951,SV12953,SV12955,SV12956,SV12959,SV12961,SV12962,SV12963…	SV12840	15.932
SPIMP01g0048970	SPIMPch01	94419042	94422249	Calcium-binding EF hand family protein	Solyc01g111040	trans	SPIMPch04	65297412-65329868	4	SV37458,SV37466,SV37467,SV37468	SV37466	6.08
SPIMP01g0048980	SPIMPch01	94423249	94425230	COBRA-like protein	Solyc01g111050	cis	SPIMPch01	94139219-95094793	60	SV12922,SV12923,SV12927,SV12938,SV12947,SV12948,SV12951,SV12953,SV12955,SV12959,SV12961,SV12962,SV12963,SV12965,SV12967,SV12969,SV12973,SV12974,SV12979,SV12980,SV12983,SV12985,SV12986,SV12988,SV12989,SV12990,SV12991,SV12992,SV12993,SV12994,SV12995,SV12996,SV12997,SV12998,SV12999,SV13000,SV13005,SV13006,SV13007,SV13009,SV13010,SV13013,SV13014,SV13016,SV13017,SV13018,SV13023,SV13024,SV13034,SV13038…	SV12948	9.668
SPIMP01g0048990	SPIMPch01	94426225	94432620	5'-methylthioadenosine/S-adenosylhomocysteine nucleosidase	Solyc01g111060	cis	SPIMPch01	94195918-94574902	29	SV12941,SV12963,SV12965,SV12967,SV12969,SV12973,SV12974,SV12975,SV12979,SV12980,SV12983,SV12988,SV12989,SV12991,SV12992,SV12994,SV12996,SV12998,SV12999,SV13000,SV13005,SV13006,SV13014,SV13016,SV13023,SV13024,SV13028,SV13034,SV13042	SV13042	8.089
SPIMP01g0049010	SPIMPch01	94435473	94436593	Gibberellin-regulated protein 2	Solyc01g150176	cis	SPIMPch01	94312978-94560451	8	SV12969,SV12992,SV12993,SV12994,SV12996,SV12998,SV13024,SV13034	SV12992	6.08
SPIMP01g0049030	SPIMPch01	94465249	94471471	Triosephosphate isomerase	Solyc01g111120	trans	SPIMPch06	22664595-23438732	4	SV45999,SV46006,SV46010,SV46054	SV45999	6.161
SPIMP01g0049050	SPIMPch01	94479085	94489803	protein XAP5 CIRCADIAN TIMEKEEPER	Solyc01g111140	cis	SPIMPch01	94049228-94810317	34	SV12903,SV12906,SV12933,SV12963,SV12965,SV12967,SV12979,SV12980,SV12983,SV12986,SV12989,SV12994,SV12995,SV12999,SV13005,SV13006,SV13007,SV13010,SV13013,SV13014,SV13016,SV13017,SV13023,SV13028,SV13043,SV13044,SV13046,SV13050,SV13054,SV13063,SV13084,SV13085,SV13086,SV13097	SV13010	7.203
SPIMP01g0049050	SPIMPch01	94479085	94489803	protein XAP5 CIRCADIAN TIMEKEEPER	Solyc01g111140	trans	SPIMPch08	2420021-2582575	5	SV59812,SV59822,SV59841,SV59842,SV59843	SV59812	6.436
SPIMP01g0049130	SPIMPch01	94514565	94523092	Amidase domain-containing protein	Solyc01g111210	cis	SPIMPch01	93977491-94567288	32	SV12885,SV12923,SV12947,SV12948,SV12956,SV12959,SV12961,SV12962,SV12963,SV12965,SV12967,SV12968,SV12973,SV12974,SV12975,SV12979,SV12980,SV12983,SV12985,SV12986,SV12988,SV12989,SV12990,SV12992,SV12994,SV12995,SV12998,SV12999,SV13005,SV13010,SV13016,SV13038	SV12980	7.617
SPIMP01g0049160	SPIMPch01	94527409	94533311	AIG1-type G domain-containing protein	Solyc01g111240	trans	SPIMPch08	58485599-59269887	8	SV65152,SV65285,SV65286,SV65289,SV65300,SV65310,SV65316,SV65325	SV65325	5.716
SPIMP01g0049190	SPIMPch01	94554190	94557481	Armadillo repeat only protein	Solyc01g111270	cis	SPIMPch01	93710151-95249855	42	SV12830,SV12894,SV12953,SV12955,SV12969,SV12997,SV13000,SV13007,SV13009,SV13013,SV13014,SV13017,SV13023,SV13024,SV13034,SV13042,SV13043,SV13047,SV13054,SV13055,SV13080,SV13084,SV13085,SV13086,SV13087,SV13089,SV13090,SV13093,SV13099,SV13100,SV13101,SV13115,SV13153,SV13154,SV13155,SV13157,SV13159,SV13166,SV13170,SV13197,SV13198,SV13199	SV13017	7.435
SPIMP01g0049210	SPIMPch01	94578731	94582818	hypothetical protein ACMD2_25315	NA	trans	SPIMPch01	93963347-94444616	10	SV12877,SV12890,SV12948,SV12962,SV12965,SV12975,SV12992,SV12998,SV12999,SV13005	SV12962	5.964
SPIMP01g0049230	SPIMPch01	94591156	94599811	Nodulin-like domain-containing protein	Solyc01g111350	trans	SPIMPch04	42185064-47753349	9	SV33764,SV33772,SV33861,SV33871,SV33943,SV34015,SV34022,SV34150,SV34255	SV34015	6.761
SPIMP01g0049240	SPIMPch01	94610283	94614749	Peptidyl-prolyl cis-trans isomerase	Solyc01g111360	trans	SPIMPch01	75181944-76076443	11	SV08880,SV08908,SV08909,SV08924,SV08947,SV08959,SV08961,SV08980,SV08985,SV08996,SV09043	SV08980	6.492
SPIMP01g0049240	SPIMPch01	94610283	94614749	Peptidyl-prolyl cis-trans isomerase	Solyc01g111360	trans	SPIMPch01	87119600-87862420	6	SV11414,SV11451,SV11454,SV11455,SV11459,SV11574	SV11455	5.996
SPIMP01g0049240	SPIMPch01	94610283	94614749	Peptidyl-prolyl cis-trans isomerase	Solyc01g111360	cis	SPIMPch01	92091818-95354268	352	SV12433,SV12441,SV12463,SV12492,SV12494,SV12517,SV12533,SV12535,SV12536,SV12540,SV12541,SV12542,SV12544,SV12549,SV12554,SV12555,SV12556,SV12565,SV12570,SV12579,SV12586,SV12589,SV12590,SV12592,SV12596,SV12604,SV12606,SV12608,SV12610,SV12611,SV12612,SV12614,SV12617,SV12622,SV12623,SV12624,SV12625,SV12626,SV12629,SV12632,SV12635,SV12639,SV12640,SV12641,SV12646,SV12652,SV12653,SV12654,SV12657,SV12660…	SV13068	22.792
SPIMP01g0049240	SPIMPch01	94610283	94614749	Peptidyl-prolyl cis-trans isomerase	Solyc01g111360	trans	SPIMPch02	50437720-51553362	3	SV19668,SV19703,SV19885	SV19703	4.916
SPIMP01g0049280	SPIMPch01	94634074	94636392	subtilisin-like protease	Solyc01g111400	trans	SPIMPch02	34096200-34380868	5	SV16419,SV16420,SV16425,SV16442,SV16495	SV16419	6.127
SPIMP01g0049280	SPIMPch01	94634074	94636392	subtilisin-like protease	Solyc01g111400	trans	SPIMPch02	36735143-37793185	26	SV16989,SV16994,SV16997,SV17002,SV17005,SV17032,SV17036,SV17045,SV17108,SV17114,SV17115,SV17124,SV17133,SV17137,SV17144,SV17154,SV17187,SV17191,SV17193,SV17197,SV17201,SV17207,SV17216,SV17220,SV17221,SV17222	SV17114	7.771
SPIMP01g0049320	SPIMPch01	94661896	94665173	Proteasome subunit alpha type	Solyc01g111450	cis	SPIMPch01	94428918-95126920	11	SV12998,SV13010,SV13014,SV13088,SV13107,SV13115,SV13139,SV13152,SV13153,SV13154,SV13166	SV13152	5.802
SPIMP01g0049330	SPIMPch01	94666032	94671997	Pentatricopeptide repeat-containing protein	Solyc01g111470	trans	SPIMPch03	56400317-58048671	3	SV27766,SV27812,SV28122	SV27812	5.48
SPIMP01g0049350	SPIMPch01	94696085	94697248	MYB-related transcription factor	Solyc01g111500	cis	SPIMPch01	93212512-95234539	55	SV12718,SV12765,SV12801,SV12923,SV12947,SV12948,SV12955,SV12959,SV12961,SV12962,SV12963,SV12965,SV12967,SV12968,SV12969,SV12973,SV12974,SV12975,SV12979,SV12980,SV12983,SV12989,SV12992,SV12994,SV12995,SV12998,SV13000,SV13007,SV13009,SV13010,SV13014,SV13016,SV13017,SV13034,SV13038,SV13043,SV13052,SV13054,SV13067,SV13068,SV13080,SV13081,SV13084,SV13085,SV13086,SV13087,SV13097,SV13115,SV13141,SV13150…	SV12980	7.164
SPIMP01g0049370	SPIMPch01	94717340	94726027	Synaptotagmin-1	Solyc01g111520	trans	SPIMPch01	7575251-11466029	7	SV01415,SV01492,SV01535,SV01577,SV01766,SV01775,SV01946	SV01946	6.007
SPIMP01g0049370	SPIMPch01	94717340	94726027	Synaptotagmin-1	Solyc01g111520	trans	SPIMPch01	15502323-19412291	10	SV02482,SV02504,SV02583,SV02588,SV02601,SV02615,SV02714,SV02717,SV02765,SV02799	SV02482	5.632
SPIMP01g0049370	SPIMPch01	94717340	94726027	Synaptotagmin-1	Solyc01g111520	trans	SPIMPch01	53453442-54494265	4	SV06282,SV06344,SV06384,SV06410	SV06282,SV06410	5.02
SPIMP01g0049370	SPIMPch01	94717340	94726027	Synaptotagmin-1	Solyc01g111520	trans	SPIMPch01	60270229-63735606	5	SV07008,SV07056,SV07078,SV07204,SV07301	SV07204	5.943
SPIMP01g0049390	SPIMPch01	94747591	94752705	Beta-galactosidase	Solyc01g111540	cis	SPIMPch01	94560451-94767762	6	SV13034,SV13080,SV13081,SV13085,SV13086,SV13087	SV13080	6.226
SPIMP01g0049390	SPIMPch01	94747591	94752705	Beta-galactosidase	Solyc01g111540	trans	SPIMPch06	31210361-34796518	19	SV46815,SV46848,SV46870,SV46875,SV46995,SV47000,SV47001,SV47007,SV47013,SV47020,SV47032,SV47050,SV47051,SV47361,SV47364,SV47380,SV47382,SV47392,SV47406	SV46815	6.429
SPIMP01g0049420	SPIMPch01	94762521	94767642	Rac-like GTP-binding protein	Solyc01g111560	trans	SPIMPch11	170100-1128477	9	SV80534,SV80613,SV80656,SV80660,SV80680,SV80691,SV80696,SV80700,SV80702	SV80680	6.533
SPIMP01g0049470	SPIMPch01	94786391	94789299	WD_REPEATS_REGION domain-containing protein	Solyc01g111590	cis	SPIMPch01	92975393-95354268	182	SV12657,SV12686,SV12704,SV12706,SV12720,SV12725,SV12727,SV12730,SV12740,SV12745,SV12755,SV12762,SV12763,SV12768,SV12771,SV12790,SV12806,SV12807,SV12808,SV12811,SV12822,SV12826,SV12827,SV12831,SV12832,SV12834,SV12835,SV12837,SV12840,SV12845,SV12847,SV12852,SV12856,SV12865,SV12869,SV12870,SV12871,SV12873,SV12877,SV12883,SV12885,SV12891,SV12894,SV12903,SV12905,SV12906,SV12909,SV12910,SV12911,SV12912…	SV13115	9.425
SPIMP01g0049480	SPIMPch01	94790050	94793119	Heavy metal-associated domain, HMA	Solyc01g111600	cis	SPIMPch01	92600387-95354268	202	SV12562,SV12657,SV12672,SV12686,SV12688,SV12697,SV12717,SV12718,SV12725,SV12727,SV12741,SV12753,SV12754,SV12757,SV12759,SV12761,SV12762,SV12763,SV12768,SV12771,SV12772,SV12780,SV12787,SV12790,SV12795,SV12796,SV12806,SV12807,SV12808,SV12821,SV12824,SV12825,SV12826,SV12827,SV12835,SV12837,SV12843,SV12847,SV12851,SV12852,SV12863,SV12869,SV12870,SV12871,SV12873,SV12877,SV12883,SV12884,SV12885,SV12886…	SV13097	13.77
SPIMP01g0049480	SPIMPch01	94790050	94793119	Heavy metal-associated domain, HMA	Solyc01g111600	trans	SPIMPch09	480907-841064	6	SV66878,SV66879,SV66880,SV66881,SV66891,SV66933	SV66880	5.635
SPIMP01g0049490	SPIMPch01	94806248	94807633	RING-type domain-containing protein	Solyc01g111610	trans	SPIMPch07	3914510-5174594	6	SV51385,SV51497,SV51500,SV51514,SV51537,SV51681	SV51385	5.52
SPIMP01g0049510	SPIMPch01	94821749	94825484	glycerate dehydrogenase	Solyc01g111630	trans	SPIMPch01	80279399-80466700	3	SV09985,SV10013,SV10023	SV10013,SV10023	5.277
SPIMP01g0049530	SPIMPch01	94827707	94832494	SKP1-like protein	Solyc01g111640	cis	SPIMPch01	91521364-95354268	335	SV12283,SV12294,SV12333,SV12342,SV12344,SV12363,SV12410,SV12441,SV12463,SV12464,SV12465,SV12494,SV12497,SV12504,SV12507,SV12513,SV12517,SV12522,SV12533,SV12535,SV12536,SV12540,SV12541,SV12542,SV12544,SV12554,SV12555,SV12556,SV12559,SV12560,SV12561,SV12565,SV12570,SV12574,SV12576,SV12579,SV12584,SV12592,SV12596,SV12598,SV12606,SV12608,SV12610,SV12611,SV12612,SV12614,SV12622,SV12623,SV12624,SV12625…	SV13115	14.439
SPIMP01g0049530	SPIMPch01	94827707	94832494	SKP1-like protein	Solyc01g111640	trans	SPIMPch04	1779504-1816396	3	SV30048,SV30049,SV30053	SV30048	5.918
SPIMP01g0049580	SPIMPch01	94855371	94859304	trafficking protein particle complex subunit 2-like protein	Solyc01g111690	cis	SPIMPch01	93029385-95354268	125	SV12672,SV12727,SV12765,SV12766,SV12824,SV12854,SV12865,SV12885,SV12898,SV12903,SV12906,SV12908,SV12909,SV12910,SV12911,SV12912,SV12920,SV12921,SV12922,SV12923,SV12924,SV12927,SV12928,SV12931,SV12932,SV12941,SV12951,SV12955,SV12959,SV12961,SV12962,SV12963,SV12965,SV12966,SV12967,SV12968,SV12969,SV12975,SV12979,SV12980,SV12983,SV12985,SV12986,SV12994,SV12995,SV12996,SV12997,SV12999,SV13006,SV13007…	SV13170	11.945
SPIMP01g0049600	SPIMPch01	94863350	94867842	PCI domain-containing protein	Solyc01g111710	trans	SPIMPch03	62964799-63113968	3	SV29154,SV29162,SV29180	SV29180	4.952
SPIMP01g0049620	SPIMPch01	94888351	94896482	PPM-type phosphatase domain-containing protein	Solyc01g111730	cis	SPIMPch01	94137911-95105662	4	SV12920,SV12956,SV13100,SV13159	SV12956	5.049
SPIMP01g0049620	SPIMPch01	94888351	94896482	PPM-type phosphatase domain-containing protein	Solyc01g111730	trans	SPIMPch04	2142164-4723711	8	SV30106,SV30175,SV30206,SV30209,SV30225,SV30226,SV30454,SV30584	SV30209	7.653
SPIMP01g0049620	SPIMPch01	94888351	94896482	PPM-type phosphatase domain-containing protein	Solyc01g111730	trans	SPIMPch04	55481274-55745573	3	SV35409,SV35449,SV35455	SV35449	5.411
SPIMP01g0049640	SPIMPch01	94905803	94908835	protein CHAPERONE-LIKE PROTEIN OF POR1, chloroplastic-like	Solyc01g111750	cis	SPIMPch01	93022953-95354268	103	SV12668,SV12723,SV12730,SV12766,SV12790,SV12806,SV12807,SV12822,SV12824,SV12828,SV12843,SV12847,SV12851,SV12852,SV12865,SV12873,SV12885,SV12891,SV12894,SV12899,SV12903,SV12906,SV12909,SV12910,SV12911,SV12912,SV12920,SV12921,SV12922,SV12923,SV12924,SV12926,SV12927,SV12928,SV12932,SV12933,SV12941,SV12955,SV12961,SV12967,SV12969,SV12988,SV12997,SV12998,SV12999,SV13000,SV13009,SV13013,SV13014,SV13016…	SV13130	10.021
SPIMP01g0049640	SPIMPch01	94905803	94908835	protein CHAPERONE-LIKE PROTEIN OF POR1, chloroplastic-like	Solyc01g111750	trans	SPIMPch08	65484845-65784742	3	SV66582,SV66625,SV66635	SV66582	5.262
SPIMP01g0049650	SPIMPch01	94914029	94920017	Vacuolar proton pump subunit B	Solyc01g111760	cis	SPIMPch01	92767977-95354268	248	SV12606,SV12622,SV12623,SV12624,SV12625,SV12641,SV12664,SV12668,SV12672,SV12674,SV12678,SV12685,SV12686,SV12697,SV12703,SV12704,SV12707,SV12710,SV12714,SV12717,SV12720,SV12722,SV12723,SV12725,SV12726,SV12727,SV12728,SV12730,SV12732,SV12737,SV12738,SV12739,SV12740,SV12741,SV12744,SV12745,SV12749,SV12750,SV12754,SV12755,SV12757,SV12759,SV12760,SV12761,SV12762,SV12763,SV12764,SV12765,SV12766,SV12768…	SV13119	15.438
SPIMP01g0049650	SPIMPch01	94914029	94920017	Vacuolar proton pump subunit B	Solyc01g111760	trans	SPIMPch09	934006-1215097	3	SV66947,SV66974,SV67003	SV66974	5.27
SPIMP01g0049690	SPIMPch01	94946710	94948095	Amino acid/polyamine transporter	Solyc01g111800	cis	SPIMPch01	93334352-95249855	48	SV12739,SV12912,SV12922,SV12924,SV12927,SV12931,SV12948,SV12959,SV12962,SV12997,SV13084,SV13087,SV13099,SV13101,SV13105,SV13106,SV13108,SV13115,SV13120,SV13124,SV13142,SV13143,SV13144,SV13147,SV13150,SV13151,SV13152,SV13153,SV13154,SV13156,SV13157,SV13158,SV13159,SV13160,SV13162,SV13163,SV13166,SV13167,SV13170,SV13175,SV13180,SV13181,SV13186,SV13187,SV13188,SV13197,SV13198,SV13199	SV13152	9.026
SPIMP01g0049700	SPIMPch01	94948940	94959370	L18 ribosomal protein Heart Stopper	Solyc01g111810	cis	SPIMPch01	93164446-95354268	226	SV12704,SV12706,SV12720,SV12725,SV12727,SV12730,SV12732,SV12737,SV12738,SV12740,SV12741,SV12745,SV12755,SV12759,SV12762,SV12763,SV12765,SV12766,SV12768,SV12773,SV12774,SV12779,SV12780,SV12786,SV12787,SV12790,SV12804,SV12806,SV12807,SV12811,SV12812,SV12822,SV12824,SV12827,SV12828,SV12831,SV12834,SV12837,SV12843,SV12845,SV12847,SV12851,SV12852,SV12854,SV12856,SV12857,SV12858,SV12865,SV12869,SV12870…	SV13198	12.582
SPIMP01g0049730	SPIMPch01	94969212	94970288	Methyltransferase	Solyc01g111830	trans	SPIMPch01	95087376-95107945	3	SV13153,SV13156,SV13160	SV13160	5.223
SPIMP01g0049730	SPIMPch01	94969212	94970288	Methyltransferase	Solyc01g111830	trans	SPIMPch04	58319962-60479893	3	SV35958,SV36186,SV36449	SV36449	5.259
SPIMP01g0049800	SPIMPch01	95030844	95038381	F-box family protein	Solyc01g111890	cis	SPIMPch01	92847606-95244237	66	SV12622,SV12623,SV12625,SV12654,SV12669,SV12672,SV12697,SV12723,SV12730,SV12736,SV12737,SV12738,SV12739,SV12740,SV12755,SV12759,SV12768,SV12774,SV12779,SV12780,SV12786,SV12795,SV12804,SV12807,SV12822,SV12828,SV12831,SV12835,SV12843,SV12845,SV12847,SV12851,SV12852,SV12865,SV12870,SV12872,SV12877,SV12887,SV12889,SV12890,SV12891,SV12903,SV12909,SV12912,SV12919,SV12920,SV12921,SV12928,SV12955,SV13119…	SV12738	7.822
SPIMP01g0049870	SPIMPch01	95077234	95083191	L-ascorbate oxidase homolog	Solyc01g111960	trans	SPIMPch02	43497966-44587812	3	SV18402,SV18522,SV18587	SV18522	5.515
SPIMP01g0049870	SPIMPch01	95077234	95083191	L-ascorbate oxidase homolog	Solyc01g111960	trans	SPIMPch04	4323304-5175991	5	SV30517,SV30519,SV30521,SV30539,SV30711	SV30519	6.058
SPIMP01g0049870	SPIMPch01	95077234	95083191	L-ascorbate oxidase homolog	Solyc01g111960	trans	SPIMPch06	43242196-47151410	27	SV49330,SV49336,SV49359,SV49361,SV49584,SV49591,SV49594,SV49595,SV49602,SV49613,SV49622,SV49623,SV49640,SV49647,SV49667,SV49674,SV49697,SV49733,SV49754,SV49755,SV49779,SV49780,SV49781,SV49786,SV49790,SV49800,SV50105	SV49584	7.026
SPIMP01g0049880	SPIMPch01	95088316	95091077	Lysine histidine transporter-like	Solyc01g111980	trans	SPIMPch09	1732059-2217722	6	SV67105,SV67149,SV67155,SV67171,SV67178,SV67199	SV67178	5.871
SPIMP01g0049930	SPIMPch01	95117503	95124492	Pentatricopeptide repeat-containing protein, putative	Solyc01g112020	trans	SPIMPch01	83334812-86419329	5	SV10620,SV10671,SV10970,SV11215,SV11240	SV11215	8.786
SPIMP01g0049930	SPIMPch01	95117503	95124492	Pentatricopeptide repeat-containing protein, putative	Solyc01g112020	trans	SPIMPch06	31698972-32924161	7	SV46870,SV46875,SV46881,SV46970,SV47007,SV47013,SV47079	SV46875	6.729
SPIMP01g0049930	SPIMPch01	95117503	95124492	Pentatricopeptide repeat-containing protein, putative	Solyc01g112020	trans	SPIMPch07	364761-2993335	4	SV50602,SV50745,SV50828,SV51187	SV50745	6.275
SPIMP01g0049930	SPIMPch01	95117503	95124492	Pentatricopeptide repeat-containing protein, putative	Solyc01g112020	trans	SPIMPch08	57222673-57710876	3	SV64910,SV65014,SV65015	SV64910	5.797
SPIMP01g0049930	SPIMPch01	95117503	95124492	Pentatricopeptide repeat-containing protein, putative	Solyc01g112020	trans	SPIMPch09	67924312-70001033	4	SV72486,SV72848,SV72792,SV72923	SV72923	8.887
SPIMP01g0049950	SPIMPch01	95126941	95131658	LOW QUALITY PROTEIN: uncharacterized protein LOC104645481	Solyc01g112025	cis	SPIMPch01	94868315-95153031	3	SV13115,SV13130,SV13170	SV13115	5.436
SPIMP01g0049970	SPIMPch01	95144841	95152869	O-fucosyltransferase family protein	Solyc01g112070	trans	SPIMPch03	56482593-57871145	3	SV27786,SV27979,SV28077	SV27979	6.711
SPIMP01g0049980	SPIMPch01	95159293	95160884	lysM domain-containing GPI-anchored protein 2	Solyc01g112080	trans	SPIMPch01	84706402-88108069	24	SV10885,SV10919,SV10933,SV11014,SV11200,SV11454,SV11479,SV11493,SV11497,SV11499,SV11515,SV11521,SV11528,SV11547,SV11555,SV11565,SV11576,SV11579,SV11582,SV11583,SV11584,SV11609,SV11616,SV11624	SV11454	6.771
SPIMP01g0049980	SPIMPch01	95159293	95160884	lysM domain-containing GPI-anchored protein 2	Solyc01g112080	cis	SPIMPch01	92226518-95354268	299	SV12463,SV12535,SV12536,SV12570,SV12575,SV12592,SV12606,SV12608,SV12622,SV12624,SV12625,SV12629,SV12639,SV12640,SV12641,SV12654,SV12657,SV12664,SV12668,SV12672,SV12673,SV12674,SV12678,SV12685,SV12686,SV12688,SV12692,SV12697,SV12703,SV12704,SV12705,SV12710,SV12717,SV12718,SV12720,SV12722,SV12723,SV12725,SV12726,SV12727,SV12728,SV12730,SV12732,SV12736,SV12737,SV12738,SV12739,SV12740,SV12741,SV12744…	SV13145	18.982
SPIMP01g0049980	SPIMPch01	95159293	95160884	lysM domain-containing GPI-anchored protein 2	Solyc01g112080	trans	SPIMPch08	61236162-61317753	3	SV65737,SV65751,SV65756	SV65756	5.383
SPIMP01g0049990	SPIMPch01	95161866	95170271	Protein DETOXIFICATION	Solyc01g112090	trans	SPIMPch01	1337648-1469510	3	SV00258,SV00288,SV00294	SV00258	5.033
SPIMP01g0049990	SPIMPch01	95161866	95170271	Protein DETOXIFICATION	Solyc01g112090	cis	SPIMPch01	92500829-95354268	266	SV12535,SV12606,SV12622,SV12623,SV12624,SV12625,SV12626,SV12629,SV12632,SV12641,SV12646,SV12672,SV12674,SV12677,SV12681,SV12684,SV12686,SV12697,SV12703,SV12704,SV12705,SV12710,SV12714,SV12717,SV12718,SV12720,SV12725,SV12726,SV12727,SV12730,SV12732,SV12736,SV12737,SV12738,SV12739,SV12740,SV12741,SV12744,SV12745,SV12749,SV12750,SV12753,SV12754,SV12755,SV12757,SV12759,SV12760,SV12761,SV12762,SV12763…	SV13198	15.544
SPIMP01g0049990	SPIMPch01	95161866	95170271	Protein DETOXIFICATION	Solyc01g112090	trans	SPIMPch04	63123473-63465273	4	SV36941,SV36957,SV36976,SV37017	SV36957	5.629
SPIMP01g0050000	SPIMPch01	95170361	95172611	Flavin-containing monooxygenase	Solyc01g112100	cis	SPIMPch01	93095318-95249855	142	SV12686,SV12704,SV12705,SV12717,SV12720,SV12725,SV12727,SV12730,SV12732,SV12737,SV12738,SV12739,SV12740,SV12741,SV12745,SV12753,SV12754,SV12755,SV12757,SV12759,SV12760,SV12762,SV12763,SV12765,SV12766,SV12768,SV12772,SV12774,SV12779,SV12780,SV12786,SV12787,SV12795,SV12806,SV12811,SV12821,SV12822,SV12825,SV12827,SV12831,SV12837,SV12843,SV12847,SV12851,SV12852,SV12854,SV12865,SV12869,SV12870,SV12871…	SV12898	8.581
SPIMP01g0050010	SPIMPch01	95186556	95187248	Flavin-containing monooxygenase	NA	cis	SPIMPch01	92847606-95354268	111	SV12622,SV12623,SV12672,SV12697,SV12703,SV12704,SV12710,SV12725,SV12727,SV12737,SV12740,SV12749,SV12759,SV12765,SV12766,SV12774,SV12780,SV12790,SV12795,SV12804,SV12822,SV12827,SV12831,SV12835,SV12847,SV12851,SV12852,SV12877,SV12885,SV12898,SV12899,SV12903,SV12905,SV12906,SV12908,SV12909,SV12910,SV12911,SV12912,SV12920,SV12921,SV12922,SV12923,SV12927,SV12928,SV12931,SV12932,SV12933,SV12935,SV12943…	SV12909	9.357
SPIMP01g0050020	SPIMPch01	95188238	95189806	Flavin-containing monooxygenase	Solyc01g112105	trans	SPIMPch01	73422221-73863295	3	SV08525,SV08621,SV08625	SV08525	5.446
SPIMP01g0050020	SPIMPch01	95188238	95189806	Flavin-containing monooxygenase	Solyc01g112105	cis	SPIMPch01	94795178-95244237	15	SV13093,SV13119,SV13120,SV13124,SV13125,SV13143,SV13144,SV13151,SV13170,SV13174,SV13180,SV13188,SV13190,SV13197,SV13198	SV13174	6.776
SPIMP01g0050050	SPIMPch01	95210981	95217248	Integral membrane protein hemolysin-III-like protein	Solyc01g112180	trans	SPIMPch09	3136638-3310974	5	SV67387,SV67388,SV67395,SV67413,SV67415	SV67395	6.372
SPIMP01g0050120	SPIMPch01	95246219	95265336	Alpha-1,3-mannosyl-glycoprotein 2-beta-N-acetylglucosaminyltransferase	Solyc01g112240	trans	SPIMPch07	53884333-54539105	8	SV56598,SV56607,SV56608,SV56615,SV56624,SV56631,SV56689,SV56697	SV56615	5.352
SPIMP02g0050480	SPIMPch02	1300616	1351455	Insulin-degrading enzyme	Solyc02g043860	trans	SPIMPch02	25284802-25727201	4	SV15349,SV15359,SV15374,SV15383	SV15383	5.517
SPIMP02g0050500	SPIMPch02	1319498	1319872	Unknown protein	NA	trans	SPIMPch02	33071918-34296472	6	SV16180,SV16198,SV16200,SV16230,SV16233,SV16468	SV16180	5.224
SPIMP02g0050540	SPIMPch02	1707313	1711317	ENTH domain-containing protein	Solyc02g043810	trans	SPIMPch02	30870253-34394900	125	SV15926,SV15945,SV15956,SV15960,SV15962,SV15963,SV15977,SV15988,SV15990,SV15995,SV15997,SV16001,SV16002,SV16003,SV16004,SV16010,SV16020,SV16027,SV16028,SV16029,SV16032,SV16033,SV16044,SV16045,SV16048,SV16049,SV16063,SV16068,SV16069,SV16071,SV16084,SV16099,SV16100,SV16105,SV16107,SV16108,SV16113,SV16114,SV16125,SV16131,SV16140,SV16145,SV16147,SV16149,SV16150,SV16154,SV16155,SV16158,SV16161,SV16169…	SV16099	8.557
SPIMP02g0050540	SPIMPch02	1707313	1711317	ENTH domain-containing protein	Solyc02g043810	trans	SPIMPch02	54659546-55310235	13	SV20536,SV20552,SV20566,SV20634,SV20642,SV20644,SV20649,SV20656,SV20658,SV20663,SV20668,SV20670,SV20673	SV20668	5.636
SPIMP02g0050540	SPIMPch02	1707313	1711317	ENTH domain-containing protein	Solyc02g043810	trans	SPIMPch03	47905920-51642929	10	SV26198,SV26271,SV26420,SV26603,SV26905,SV26913,SV26914,SV26915,SV26917,SV26918	SV26913	6.179
SPIMP02g0050540	SPIMPch02	1707313	1711317	ENTH domain-containing protein	Solyc02g043810	trans	SPIMPch03	54082281-55758862	3	SV27326,SV27332,SV27625	SV27326	6.012
SPIMP02g0050540	SPIMPch02	1707313	1711317	ENTH domain-containing protein	Solyc02g043810	trans	SPIMPch08	62207503-63880056	3	SV65938,SV66011,SV66288	SV66011	5.594
SPIMP02g0050580	SPIMPch02	1922752	1934916	High mobility group (HMG) box domain-containing protein	NA	trans	SPIMPch09	70259772-70279390	4	SV72978,SV72983,SV72984,SV72988	SV72983	5.797
SPIMP02g0050690	SPIMPch02	2283453	2321535	Thioredoxin domain-containing protein	Solyc02g055470	trans	SPIMPch03	61838308-62092929	7	SV28942,SV28993,SV28994,SV28997,SV28998,SV29002,SV29003	SV29002	5.821
SPIMP02g0050870	SPIMPch02	3935738	3966002	Plant protein of unknown function (DUF639)	Solyc02g049108	trans	SPIMPch01	13575213-14520714	7	SV02275,SV02280,SV02281,SV02282,SV02345,SV02361,SV02385	SV02385	6.135
SPIMP02g0050870	SPIMPch02	3935738	3966002	Plant protein of unknown function (DUF639)	Solyc02g049108	trans	SPIMPch02	126688-790230	8	SV13249,SV13265,SV13266,SV13270,SV13271,SV13273,SV13282,SV13284	SV13270	11.11
SPIMP02g0050870	SPIMPch02	3935738	3966002	Plant protein of unknown function (DUF639)	Solyc02g049108	trans	SPIMPch02	11390958-14533955	17	SV14108,SV14110,SV14111,SV14174,SV14177,SV14203,SV14207,SV14209,SV14221,SV14229,SV14231,SV14236,SV14262,SV14264,SV14266,SV14272,SV14314	SV14108,SV14111	9.952
SPIMP02g0050870	SPIMPch02	3935738	3966002	Plant protein of unknown function (DUF639)	Solyc02g049108	trans	SPIMPch03	60067113-61310772	4	SV28558,SV28566,SV28798,SV28831	SV28831	6.505
SPIMP02g0050870	SPIMPch02	3935738	3966002	Plant protein of unknown function (DUF639)	Solyc02g049108	trans	SPIMPch07	940923-1496962	12	SV50745,SV50757,SV50846,SV50852,SV50853,SV50856,SV50857,SV50867,SV50868,SV50870,SV50871,SV50873	SV50856	7.936
SPIMP02g0050870	SPIMPch02	3935738	3966002	Plant protein of unknown function (DUF639)	Solyc02g049108	trans	SPIMPch07	28093879-32019085	5	SV53953,SV54128,SV54214,SV54280,SV54317	SV54128	7.585
SPIMP02g0050870	SPIMPch02	3935738	3966002	Plant protein of unknown function (DUF639)	Solyc02g049108	trans	SPIMPch07	40460039-41130311	4	SV55007,SV55031,SV55040,SV55127	SV55031	5.673
SPIMP02g0050870	SPIMPch02	3935738	3966002	Plant protein of unknown function (DUF639)	Solyc02g049108	trans	SPIMPch07	66267816-66752548	12	SV59034,SV59057,SV59062,SV59063,SV59064,SV59081,SV59082,SV59094,SV59095,SV59097,SV59105,SV59152	SV59095	6.53
SPIMP02g0050870	SPIMPch02	3935738	3966002	Plant protein of unknown function (DUF639)	Solyc02g049108	trans	SPIMPch08	52787017-53156747	3	SV64214,SV64273,SV64277	SV64273	5.708
SPIMP02g0050870	SPIMPch02	3935738	3966002	Plant protein of unknown function (DUF639)	Solyc02g049108	trans	SPIMPch11	586153-1445076	24	SV80609,SV80613,SV80615,SV80616,SV80633,SV80640,SV80645,SV80648,SV80655,SV80656,SV80659,SV80679,SV80691,SV80693,SV80696,SV80700,SV80701,SV80703,SV80707,SV80710,SV80712,SV80728,SV80730,SV80756	SV80728	8.712
SPIMP02g0050910	SPIMPch02	4195237	4214206	Protein breast cancer susceptibility 2-like b	Solyc02g050200	trans	SPIMPch11	55489739-56061073	6	SV86265,SV86350,SV86357,SV86382,SV86384,SV86393	SV86350	6.044
SPIMP02g0050930	SPIMPch02	4345121	4385876	Prolyl oligopeptidase family protein	Solyc02g050240	trans	SPIMPch02	26856457-30575937	37	SV15522,SV15571,SV15590,SV15592,SV15595,SV15609,SV15610,SV15619,SV15628,SV15645,SV15653,SV15683,SV15686,SV15700,SV15717,SV15729,SV15734,SV15739,SV15742,SV15743,SV15747,SV15755,SV15756,SV15767,SV15769,SV15771,SV15772,SV15776,SV15778,SV15788,SV15818,SV15830,SV15835,SV15851,SV15856,SV15878,SV15898	SV15767	6.458
SPIMP02g0050930	SPIMPch02	4345121	4385876	Prolyl oligopeptidase family protein	Solyc02g050240	trans	SPIMPch02	34697915-34712037	3	SV16560,SV16562,SV16564	SV16564	5.253
SPIMP02g0051000	SPIMPch02	5185239	5185683	Unknown protein	NA	trans	SPIMPch08	50169286-51039846	3	SV63909,SV63956,SV64017	SV63956	6.359
SPIMP02g0051160	SPIMPch02	6786543	6789162	Homeobox-leucine zipper protein like	Solyc02g005110	trans	SPIMPch02	12309873-13394066	7	SV14174,SV14177,SV14187,SV14201,SV14209,SV14221,SV14236	SV14209	7.102
SPIMP02g0051160	SPIMPch02	6786543	6789162	Homeobox-leucine zipper protein like	Solyc02g005110	trans	SPIMPch04	7766764-12208475	60	SV31169,SV31175,SV31192,SV31210,SV31230,SV31231,SV31234,SV31235,SV31239,SV31243,SV31247,SV31248,SV31250,SV31256,SV31263,SV31269,SV31270,SV31276,SV31278,SV31282,SV31283,SV31284,SV31286,SV31288,SV31291,SV31299,SV31301,SV31310,SV31314,SV31321,SV31328,SV31331,SV31335,SV31336,SV31338,SV31339,SV31348,SV31355,SV31357,SV31364,SV31378,SV31380,SV31387,SV31391,SV31396,SV31398,SV31400,SV31401,SV31402,SV31404…	SV31364	6.858
SPIMP02g0051160	SPIMPch02	6786543	6789162	Homeobox-leucine zipper protein like	Solyc02g005110	trans	SPIMPch08	51089401-52157519	4	SV64029,SV64075,SV64116,SV64126	SV64075	5.648
SPIMP02g0051320	SPIMPch02	8018752	8032664	Peptidylprolyl isomerase	NA	trans	SPIMPch03	7872692-11051562	6	SV22214,SV22387,SV22410,SV22422,SV22459,SV22546	SV22387	5.936
SPIMP02g0051320	SPIMPch02	8018752	8032664	Peptidylprolyl isomerase	NA	trans	SPIMPch03	13980358-15472648	6	SV22796,SV22823,SV22862,SV22892,SV22897,SV22918	SV22796	5.179
SPIMP02g0051320	SPIMPch02	8018752	8032664	Peptidylprolyl isomerase	NA	trans	SPIMPch03	32540489-33360532	5	SV24419,SV24440,SV24461,SV24508,SV24509	SV24508	6.209
SPIMP02g0051320	SPIMPch02	8018752	8032664	Peptidylprolyl isomerase	NA	trans	SPIMPch03	35614087-38010121	3	SV24798,SV24938,SV25090	SV24938	5.347
SPIMP02g0051360	SPIMPch02	8219094	8223907	ENDO3c domain-containing protein	Solyc02g005310	trans	SPIMPch01	7095262-7673542	3	SV01347,SV01385,SV01424	SV01385	5.097
SPIMP02g0051360	SPIMPch02	8219094	8223907	ENDO3c domain-containing protein	Solyc02g005310	trans	SPIMPch01	29423508-31302342	4	SV03657,SV03760,SV03795,SV03823	SV03760	5.43
SPIMP02g0051360	SPIMPch02	8219094	8223907	ENDO3c domain-containing protein	Solyc02g005310	trans	SPIMPch01	36704286-38293869	3	SV04437,SV04615,SV04637	SV04437	6.792
SPIMP02g0051360	SPIMPch02	8219094	8223907	ENDO3c domain-containing protein	Solyc02g005310	trans	SPIMPch06	37857006-38749249	7	SV48108,SV48160,SV48271,SV48317,SV48343,SV48345,SV48353	SV48343	5.6
SPIMP02g0051410	SPIMPch02	8433034	8460097	Succinate--CoA ligase [ADP-forming] subunit alpha, mitochondrial	Solyc02g005350	trans	SPIMPch02	30361473-33493434	50	SV15880,SV15909,SV15945,SV15955,SV15969,SV15977,SV15988,SV15990,SV15995,SV15997,SV16001,SV16003,SV16004,SV16007,SV16010,SV16020,SV16027,SV16028,SV16029,SV16032,SV16033,SV16038,SV16039,SV16044,SV16048,SV16049,SV16058,SV16068,SV16069,SV16070,SV16071,SV16073,SV16079,SV16088,SV16113,SV16140,SV16150,SV16154,SV16164,SV16190,SV16214,SV16217,SV16220,SV16221,SV16253,SV16257,SV16261,SV16267,SV16275,SV16284	SV15880	9.119
SPIMP02g0051670	SPIMPch02	10913706	10914494	Potassium channel like	NA	trans	SPIMPch03	3457835-3487448	3	SV21441,SV21442,SV21455	SV21455	5.241
SPIMP02g0051670	SPIMPch02	10913706	10914494	Potassium channel like	NA	trans	SPIMPch03	51594301-55068801	13	SV26907,SV26951,SV27044,SV27147,SV27223,SV27286,SV27294,SV27300,SV27316,SV27331,SV27432,SV27455,SV27499	SV27147	6.12
SPIMP02g0051680	SPIMPch02	10942173	10947065	UPF0664 stress-induced protein C29B12.11c	Solyc02g005603	trans	SPIMPch01	4599312-6101552	4	SV00962,SV01000,SV01133,SV01225	SV01225	6.717
SPIMP02g0051680	SPIMPch02	10942173	10947065	UPF0664 stress-induced protein C29B12.11c	Solyc02g005603	trans	SPIMPch01	71936835-72330527	3	SV08231,SV08249,SV08305	SV08231	6.903
SPIMP02g0051680	SPIMPch02	10942173	10947065	UPF0664 stress-induced protein C29B12.11c	Solyc02g005603	trans	SPIMPch02	50511708-50807669	6	SV19691,SV19703,SV19717,SV19727,SV19738,SV19742	SV19703	7.057
SPIMP02g0051680	SPIMPch02	10942173	10947065	UPF0664 stress-induced protein C29B12.11c	Solyc02g005603	trans	SPIMPch02	54703412-55310235	20	SV20548,SV20566,SV20573,SV20584,SV20593,SV20613,SV20617,SV20623,SV20631,SV20634,SV20641,SV20642,SV20647,SV20654,SV20655,SV20656,SV20663,SV20668,SV20669,SV20673	SV20642	6.493
SPIMP02g0051680	SPIMPch02	10942173	10947065	UPF0664 stress-induced protein C29B12.11c	Solyc02g005603	trans	SPIMPch03	72318-1305539	9	SV20712,SV20734,SV20812,SV20865,SV20744,SV20789,SV20790,SV20804,SV20983	SV20983	6.648
SPIMP02g0051680	SPIMPch02	10942173	10947065	UPF0664 stress-induced protein C29B12.11c	Solyc02g005603	trans	SPIMPch03	7240130-8349424	5	SV22085,SV22103,SV22237,SV22280,SV22314	SV22280	5.714
SPIMP02g0051680	SPIMPch02	10942173	10947065	UPF0664 stress-induced protein C29B12.11c	Solyc02g005603	trans	SPIMPch03	36810742-37760049	3	SV24948,SV24985,SV25043	SV25043	6.435
SPIMP02g0051680	SPIMPch02	10942173	10947065	UPF0664 stress-induced protein C29B12.11c	Solyc02g005603	trans	SPIMPch03	59452583-64053741	12	SV28432,SV28667,SV28669,SV28808,SV29005,SV29093,SV29145,SV29185,SV29336,SV29338,SV29339,SV29340	SV29339	6.898
SPIMP02g0051680	SPIMPch02	10942173	10947065	UPF0664 stress-induced protein C29B12.11c	Solyc02g005603	trans	SPIMPch06	38669307-43261007	31	SV48319,SV48356,SV48597,SV48675,SV48783,SV48806,SV48836,SV48837,SV48839,SV48840,SV48859,SV48884,SV48888,SV48907,SV48912,SV48913,SV48918,SV48919,SV48923,SV48928,SV48932,SV48948,SV48952,SV48954,SV48963,SV49001,SV49013,SV49084,SV49181,SV49184,SV49338	SV48836	6.916
SPIMP02g0051680	SPIMPch02	10942173	10947065	UPF0664 stress-induced protein C29B12.11c	Solyc02g005603	trans	SPIMPch06	44842733-45554458	4	SV49655,SV49656,SV49739,SV49766	SV49656	5.479
SPIMP02g0051680	SPIMPch02	10942173	10947065	UPF0664 stress-induced protein C29B12.11c	Solyc02g005603	trans	SPIMPch08	5793616-8308861	4	SV60508,SV60518,SV60630,SV60756	SV60518	5.21
SPIMP02g0051680	SPIMPch02	10942173	10947065	UPF0664 stress-induced protein C29B12.11c	Solyc02g005603	trans	SPIMPch08	11993350-14258725	4	SV60885,SV60957,SV61016,SV61019	SV61019	7.267
SPIMP02g0051680	SPIMPch02	10942173	10947065	UPF0664 stress-induced protein C29B12.11c	Solyc02g005603	trans	SPIMPch08	34966730-36880452	3	SV62547,SV62579,SV62684	SV62684	5.421
SPIMP02g0051680	SPIMPch02	10942173	10947065	UPF0664 stress-induced protein C29B12.11c	Solyc02g005603	trans	SPIMPch08	53430193-57295350	36	SV64316,SV64347,SV64433,SV64450,SV64451,SV64497,SV64522,SV64539,SV64547,SV64552,SV64638,SV64661,SV64662,SV64670,SV64684,SV64688,SV64701,SV64721,SV64722,SV64723,SV64724,SV64858,SV64874,SV64875,SV64891,SV64911,SV64912,SV64915,SV64916,SV64918,SV64924,SV64926,SV64929,SV64930,SV64933,SV64376	SV64701	10.307
SPIMP02g0051680	SPIMPch02	10942173	10947065	UPF0664 stress-induced protein C29B12.11c	Solyc02g005603	trans	SPIMPch08	63508890-65628500	8	SV66204,SV66207,SV66240,SV66243,SV66259,SV66522,SV66592,SV66604	SV66204	6.749
SPIMP02g0052280	SPIMPch02	15835322	15841707	protein odr-4 homolog	Solyc02g014380	trans	SPIMPch02	30917979-32198216	3	SV15940,SV16070,SV16096	SV16096	5.384
SPIMP02g0052280	SPIMPch02	15835322	15841707	protein odr-4 homolog	Solyc02g014380	trans	SPIMPch03	63593611-64976027	4	SV29272,SV29275,SV29318,SV29513	SV29272	5.41
SPIMP02g0052400	SPIMPch02	16458163	16460541	equilibrative nucleotide transporter 3-like	Solyc02g014430	trans	SPIMPch02	54784590-55310235	10	SV20566,SV20574,SV20587,SV20606,SV20642,SV20647,SV20654,SV20658,SV20663,SV20673	SV20647	6.929
SPIMP02g0052400	SPIMPch02	16458163	16460541	equilibrative nucleotide transporter 3-like	Solyc02g014430	trans	SPIMPch03	35230-485225	3	SV20702,SV20789,SV20790	SV20789	6.436
SPIMP02g0052400	SPIMPch02	16458163	16460541	equilibrative nucleotide transporter 3-like	Solyc02g014430	trans	SPIMPch03	55083188-56965834	12	SV27506,SV27510,SV27521,SV27545,SV27622,SV27624,SV27675,SV27701,SV27788,SV27801,SV27885,SV27886	SV27622	7.015
SPIMP02g0052400	SPIMPch02	16458163	16460541	equilibrative nucleotide transporter 3-like	Solyc02g014430	trans	SPIMPch08	53835571-57295350	14	SV64393,SV64539,SV64545,SV64638,SV64670,SV64701,SV64858,SV64874,SV64891,SV64894,SV64924,SV64929,SV64930,SV64933	SV64545	6.219
SPIMP02g0052400	SPIMPch02	16458163	16460541	equilibrative nucleotide transporter 3-like	Solyc02g014430	trans	SPIMPch08	61485966-63757722	11	SV65791,SV65799,SV65849,SV65858,SV65869,SV65871,SV65890,SV65892,SV66272,SV66207,SV66240	SV65849	6.701
SPIMP02g0052430	SPIMPch02	16517917	16524749	Rab-GAP TBC domain-containing protein	Solyc02g014450	trans	SPIMPch01	76516168-78326952	3	SV09145,SV09200,SV09559	SV09145	5.841
SPIMP02g0052430	SPIMPch02	16517917	16524749	Rab-GAP TBC domain-containing protein	Solyc02g014450	trans	SPIMPch03	11390533-11652827	3	SV22594,SV22601,SV22619	SV22619	5.426
SPIMP02g0052430	SPIMPch02	16517917	16524749	Rab-GAP TBC domain-containing protein	Solyc02g014450	trans	SPIMPch07	55077106-55420132	3	SV56794,SV56797,SV56867	SV56867	5.351
SPIMP02g0052430	SPIMPch02	16517917	16524749	Rab-GAP TBC domain-containing protein	Solyc02g014450	trans	SPIMPch07	63501820-65329872	5	SV58503,SV58507,SV58822,SV58864,SV58882	SV58507	7.361
SPIMP02g0052430	SPIMPch02	16517917	16524749	Rab-GAP TBC domain-containing protein	Solyc02g014450	trans	SPIMPch08	5660753-6282225	3	SV60503,SV60524,SV60541	SV60503	6.507
SPIMP02g0052440	SPIMPch02	16526000	16529277	WD_REPEATS_REGION domain-containing protein	Solyc02g014460	trans	SPIMPch02	30984897-31938822	5	SV15945,SV15960,SV15962,SV16049,SV16058	SV16058	6.187
SPIMP02g0052440	SPIMPch02	16526000	16529277	WD_REPEATS_REGION domain-containing protein	Solyc02g014460	trans	SPIMPch08	5793616-6968797	4	SV60508,SV60536,SV60550,SV60630	SV60550	5.185
SPIMP02g0052440	SPIMPch02	16526000	16529277	WD_REPEATS_REGION domain-containing protein	Solyc02g014460	trans	SPIMPch08	52516670-57295350	17	SV64158,SV64303,SV64316,SV64406,SV64439,SV64476,SV64523,SV64545,SV64550,SV64858,SV64874,SV64875,SV64891,SV64924,SV64926,SV64929,SV64933	SV64545	6.439
SPIMP02g0052470	SPIMPch02	16541271	16547248	Glycerophosphodiester phosphodiesterase	NA	trans	SPIMPch02	30918457-33464528	58	SV15941,SV15945,SV15949,SV15951,SV15956,SV15960,SV15962,SV15963,SV15977,SV15982,SV15990,SV15995,SV16004,SV16010,SV16020,SV16027,SV16028,SV16029,SV16032,SV16033,SV16044,SV16049,SV16058,SV16068,SV16069,SV16071,SV16086,SV16100,SV16108,SV16111,SV16113,SV16114,SV16131,SV16140,SV16149,SV16150,SV16154,SV16155,SV16161,SV16169,SV16172,SV16176,SV16183,SV16190,SV16200,SV16202,SV16206,SV16227,SV16228,SV16230…	SV16111	6.398
SPIMP02g0052600	SPIMPch02	17557304	17565365	HD domain-containing protein	Solyc02g014720	trans	SPIMPch02	21038326-26142355	16	SV14904,SV14925,SV15001,SV15006,SV15019,SV15047,SV15049,SV15059,SV15087,SV15093,SV15112,SV15196,SV15206,SV15217,SV15265,SV15425	SV15093	7.452
SPIMP02g0052830	SPIMPch02	19094286	19100188	Thioredoxin-like protein	Solyc02g014870	trans	SPIMPch02	30361473-33291013	17	SV15880,SV15903,SV15995,SV16004,SV16010,SV16017,SV16020,SV16029,SV16032,SV16033,SV16038,SV16049,SV16071,SV16113,SV16154,SV16190,SV16230	SV15903	6.649
SPIMP02g0052830	SPIMPch02	19094286	19100188	Thioredoxin-like protein	Solyc02g014870	trans	SPIMPch08	5245799-9007521	25	SV60442,SV60461,SV60466,SV60508,SV60515,SV60518,SV60522,SV60545,SV60560,SV60584,SV60585,SV60592,SV60597,SV60601,SV60615,SV60620,SV60630,SV60633,SV60728,SV60753,SV60772,SV60776,SV60799,SV60801,SV60803	SV60518	6.314
SPIMP02g0052830	SPIMPch02	19094286	19100188	Thioredoxin-like protein	Solyc02g014870	trans	SPIMPch08	11993350-15262806	8	SV60885,SV60917,SV60955,SV60976,SV60991,SV60993,SV61020,SV61104	SV60993	6.039
SPIMP02g0052830	SPIMPch02	19094286	19100188	Thioredoxin-like protein	Solyc02g014870	trans	SPIMPch10	64864930-65382247	5	SV79849,SV79856,SV79862,SV79893,SV79958	SV79849	7.09
SPIMP02g0052870	SPIMPch02	19938262	19949183	Unknown protein	Solyc02g020880	trans	SPIMPch03	57166043-57424212	5	SV27920,SV27930,SV27934,SV27955,SV27966	SV27955	6.167
SPIMP02g0052870	SPIMPch02	19938262	19949183	Unknown protein	Solyc02g020880	trans	SPIMPch06	744040-897476	3	SV44123,SV44129,SV44161	SV44161	5.064
SPIMP02g0052970	SPIMPch02	20681896	20724500	4-alpha-glucanotransferase DPE2	Solyc02g020980	trans	SPIMPch02	30870253-33511498	21	SV15926,SV15940,SV15941,SV15945,SV15990,SV15995,SV15997,SV16004,SV16010,SV16020,SV16028,SV16029,SV16032,SV16033,SV16036,SV16044,SV16049,SV16058,SV16088,SV16113,SV16287	SV16049	6.49
SPIMP02g0053000	SPIMPch02	21166839	21172266	Pentatricopeptide repeat-containing protein	Solyc02g021020	trans	SPIMPch02	30918457-31723870	6	SV15941,SV15945,SV15960,SV15962,SV16028,SV16044	SV15960,SV15962	5.698
SPIMP02g0053050	SPIMPch02	21274629	21287360	Uracil-DNA glycosylase	Solyc02g021060	trans	SPIMPch02	4386754-5795510	4	SV13600,SV13613,SV13639,SV13701	SV13613	7.687
SPIMP02g0053050	SPIMPch02	21274629	21287360	Uracil-DNA glycosylase	Solyc02g021060	trans	SPIMPch02	30361473-31938822	3	SV15880,SV16038,SV16058	SV15880	5.352
SPIMP02g0053050	SPIMPch02	21274629	21287360	Uracil-DNA glycosylase	Solyc02g021060	trans	SPIMPch02	34697915-36670856	4	SV16560,SV16562,SV16640,SV16973	SV16973	7.183
SPIMP02g0053050	SPIMPch02	21274629	21287360	Uracil-DNA glycosylase	Solyc02g021060	trans	SPIMPch03	1842115-1951457	4	SV21098,SV21110,SV21113,SV21122	SV21122	6.393
SPIMP02g0053050	SPIMPch02	21274629	21287360	Uracil-DNA glycosylase	Solyc02g021060	trans	SPIMPch06	38220509-39904089	5	SV48174,SV48181,SV48243,SV48430,SV48597	SV48243	6.252
SPIMP02g0053050	SPIMPch02	21274629	21287360	Uracil-DNA glycosylase	Solyc02g021060	trans	SPIMPch06	42338511-42832927	13	SV49154,SV49162,SV49163,SV49171,SV49173,SV49179,SV49181,SV49184,SV49209,SV49214,SV49215,SV49238,SV49245	SV49245	6.509
SPIMP02g0053090	SPIMPch02	21431529	21435785	methyl-CpG-binding domain protein 4-like protein	Solyc02g021100	trans	SPIMPch01	5659810-5841694	6	SV01149,SV01156,SV01174,SV01175,SV01176,SV01183	SV01156	5.331
SPIMP02g0053090	SPIMPch02	21431529	21435785	methyl-CpG-binding domain protein 4-like protein	Solyc02g021100	trans	SPIMPch01	9782467-14483873	6	SV01674,SV01931,SV02099,SV02160,SV02291,SV02380	SV01674	5.464
SPIMP02g0053090	SPIMPch02	21431529	21435785	methyl-CpG-binding domain protein 4-like protein	Solyc02g021100	trans	SPIMPch01	41087546-43838823	4	SV04880,SV04900,SV05025,SV05166	SV05025	5.869
SPIMP02g0053090	SPIMPch02	21431529	21435785	methyl-CpG-binding domain protein 4-like protein	Solyc02g021100	trans	SPIMPch01	66849628-70733332	21	SV07691,SV07741,SV07756,SV07767,SV07785,SV07803,SV07804,SV07816,SV07823,SV07825,SV07828,SV07837,SV07841,SV07857,SV07868,SV07871,SV07878,SV07901,SV07937,SV08012,SV08089	SV07803	5.78
SPIMP02g0053090	SPIMPch02	21431529	21435785	methyl-CpG-binding domain protein 4-like protein	Solyc02g021100	trans	SPIMPch01	76449345-77433013	9	SV09125,SV09127,SV09209,SV09233,SV09250,SV09254,SV09297,SV09347,SV09348	SV09233	6.648
SPIMP02g0053090	SPIMPch02	21431529	21435785	methyl-CpG-binding domain protein 4-like protein	Solyc02g021100	trans	SPIMPch02	30361473-34365999	150	SV15880,SV15926,SV15940,SV15941,SV15945,SV15949,SV15950,SV15951,SV15955,SV15956,SV15960,SV15962,SV15963,SV15977,SV15982,SV15988,SV15990,SV15995,SV15997,SV16001,SV16002,SV16003,SV16004,SV16007,SV16010,SV16012,SV16017,SV16020,SV16027,SV16028,SV16029,SV16032,SV16033,SV16036,SV16039,SV16041,SV16044,SV16048,SV16049,SV16058,SV16063,SV16068,SV16069,SV16070,SV16071,SV16073,SV16076,SV16078,SV16086,SV16087…	SV16058	13.162
SPIMP02g0053090	SPIMPch02	21431529	21435785	methyl-CpG-binding domain protein 4-like protein	Solyc02g021100	trans	SPIMPch02	53833683-55571186	58	SV20388,SV20529,SV20532,SV20534,SV20535,SV20536,SV20540,SV20545,SV20546,SV20548,SV20552,SV20553,SV20556,SV20557,SV20562,SV20566,SV20570,SV20573,SV20576,SV20577,SV20579,SV20584,SV20587,SV20590,SV20593,SV20596,SV20598,SV20606,SV20610,SV20613,SV20614,SV20615,SV20621,SV20622,SV20623,SV20628,SV20631,SV20632,SV20633,SV20634,SV20637,SV20641,SV20642,SV20644,SV20645,SV20647,SV20649,SV20654,SV20655,SV20656…	SV20606	9.464
SPIMP02g0053090	SPIMPch02	21431529	21435785	methyl-CpG-binding domain protein 4-like protein	Solyc02g021100	trans	SPIMPch08	2321959-2887151	3	SV59790,SV59794,SV59909	SV59794	7.164
SPIMP02g0053090	SPIMPch02	21431529	21435785	methyl-CpG-binding domain protein 4-like protein	Solyc02g021100	trans	SPIMPch08	53818800-57236903	10	SV64392,SV64406,SV64484,SV64522,SV64536,SV64587,SV64661,SV64662,SV64916,SV64918	SV64484	7.501
SPIMP02g0053090	SPIMPch02	21431529	21435785	methyl-CpG-binding domain protein 4-like protein	Solyc02g021100	trans	SPIMPch09	64401222-67537438	18	SV71740,SV71743,SV71752,SV71762,SV72157,SV72158,SV72172,SV72173,SV72181,SV72185,SV72191,SV72194,SV72195,SV72196,SV72197,SV72225,SV72385,SV72406	SV71740	6.571
SPIMP02g0053090	SPIMPch02	21431529	21435785	methyl-CpG-binding domain protein 4-like protein	Solyc02g021100	trans	SPIMPch10	63708702-64680453	4	SV79606,SV79636,SV79808,SV79811	SV79808	6.253
SPIMP02g0053140	SPIMPch02	21636498	21638879	Superoxide dismutase	Solyc02g021140	trans	SPIMPch02	109471-631742	7	SV13245,SV13249,SV13265,SV13266,SV13270,SV13271,SV13273	SV13249	7.6
SPIMP02g0053140	SPIMPch02	21636498	21638879	Superoxide dismutase	Solyc02g021140	trans	SPIMPch02	8492470-8867228	3	SV13900,SV13911,SV13921	SV13900	7.954
SPIMP02g0053140	SPIMPch02	21636498	21638879	Superoxide dismutase	Solyc02g021140	trans	SPIMPch02	11390958-13687929	10	SV14108,SV14110,SV14111,SV14207,SV14209,SV14221,SV14229,SV14236,SV14252,SV14264	SV14110	6.975
SPIMP02g0053140	SPIMPch02	21636498	21638879	Superoxide dismutase	Solyc02g021140	trans	SPIMPch03	24522-523495	26	SV20701,SV20703,SV20704,SV20705,SV20709,SV20713,SV20722,SV20724,SV20731,SV20741,SV20744,SV20747,SV20748,SV20751,SV20760,SV20762,SV20763,SV20769,SV20771,SV20776,SV20777,SV20778,SV20783,SV20789,SV20794,SV20797	SV20722	6.332
SPIMP02g0053140	SPIMPch02	21636498	21638879	Superoxide dismutase	Solyc02g021140	trans	SPIMPch04	60856884-61054192	3	SV36512,SV36540,SV36553	SV36540	7.582
SPIMP02g0053140	SPIMPch02	21636498	21638879	Superoxide dismutase	Solyc02g021140	trans	SPIMPch04	63937930-64691550	3	SV37128,SV37287,SV37297	SV37297	5.576
SPIMP02g0053140	SPIMPch02	21636498	21638879	Superoxide dismutase	Solyc02g021140	trans	SPIMPch08	36518381-36880452	3	SV62669,SV62679,SV62684	SV62684	6.708
SPIMP02g0053140	SPIMPch02	21636498	21638879	Superoxide dismutase	Solyc02g021140	trans	SPIMPch08	53041257-56814538	26	SV64249,SV64252,SV64266,SV64267,SV64268,SV64278,SV64344,SV64404,SV64474,SV64538,SV64552,SV64553,SV64625,SV64626,SV64632,SV64637,SV64651,SV64654,SV64656,SV64668,SV64678,SV64708,SV64715,SV64742,SV64747,SV64833	SV64268	8.478
SPIMP02g0053220	SPIMPch02	22147977	22162396	protein NRT1/ PTR FAMILY 8.3-like	Solyc02g021240	trans	SPIMPch01	76449345-80699441	13	SV09125,SV09233,SV09250,SV09254,SV09271,SV09329,SV09348,SV09575,SV09678,SV09804,SV09911,SV09980,SV10106	SV09233	9.12
SPIMP02g0053220	SPIMPch02	22147977	22162396	protein NRT1/ PTR FAMILY 8.3-like	Solyc02g021240	trans	SPIMPch02	36699838-39291527	8	SV16980,SV16981,SV16982,SV16983,SV17100,SV17512,SV17513,SV17514	SV17512	9.207
SPIMP02g0053220	SPIMPch02	22147977	22162396	protein NRT1/ PTR FAMILY 8.3-like	Solyc02g021240	trans	SPIMPch02	53833683-55105522	3	SV20388,SV20606,SV20631	SV20606	9.175
SPIMP02g0053220	SPIMPch02	22147977	22162396	protein NRT1/ PTR FAMILY 8.3-like	Solyc02g021240	trans	SPIMPch03	62094224-64052287	5	SV29005,SV29093,SV29336,SV29338,SV29339	SV29005	7.604
SPIMP02g0053220	SPIMPch02	22147977	22162396	protein NRT1/ PTR FAMILY 8.3-like	Solyc02g021240	trans	SPIMPch07	1060263-1487217	11	SV50767,SV50769,SV50830,SV50846,SV50852,SV50853,SV50855,SV50857,SV50867,SV50868,SV50870	SV50855	6.642
SPIMP02g0053220	SPIMPch02	22147977	22162396	protein NRT1/ PTR FAMILY 8.3-like	Solyc02g021240	trans	SPIMPch08	52504327-57295350	17	SV64157,SV64406,SV64433,SV64484,SV64522,SV64537,SV64661,SV64670,SV64858,SV64874,SV64875,SV64889,SV64891,SV64908,SV64924,SV64930,SV64933	SV64875	7.597
SPIMP02g0053220	SPIMPch02	22147977	22162396	protein NRT1/ PTR FAMILY 8.3-like	Solyc02g021240	trans	SPIMPch09	63675137-64414059	3	SV71574,SV71740,SV71743	SV71740	6.048
SPIMP02g0053220	SPIMPch02	22147977	22162396	protein NRT1/ PTR FAMILY 8.3-like	Solyc02g021240	trans	SPIMPch09	66391045-67537438	4	SV72173,SV72177,SV72385,SV72406	SV72177	6.944
SPIMP02g0053390	SPIMPch02	22727759	22758611	CULLIN_2 domain-containing protein	Solyc02g021470	trans	SPIMPch06	44166984-44502865	3	SV49527,SV49546,SV49581	SV49527	6.631
SPIMP02g0053430	SPIMPch02	22823419	22828925	Unknown protein	NA	cis	SPIMPch02	20842760-24204924	15	SV14884,SV14904,SV14925,SV15001,SV15006,SV15019,SV15047,SV15049,SV15059,SV15087,SV15092,SV15093,SV15112,SV15206,SV15217	SV15112	8.089
SPIMP02g0053430	SPIMPch02	22823419	22828925	Unknown protein	NA	trans	SPIMPch02	29119032-29207807	3	SV15796,SV15804,SV15807	SV15796	5.978
SPIMP02g0053440	SPIMPch02	22837995	22845370	Mg2+ transporter protein, CorA-like/Zinc transport protein ZntB	Solyc02g021480	trans	SPIMPch02	13078460-13394066	4	SV14207,SV14209,SV14221,SV14236	SV14207	5.755
SPIMP02g0053440	SPIMPch02	22837995	22845370	Mg2+ transporter protein, CorA-like/Zinc transport protein ZntB	Solyc02g021480	trans	SPIMPch02	26738753-32075839	59	SV15507,SV15571,SV15586,SV15590,SV15592,SV15595,SV15597,SV15609,SV15610,SV15619,SV15627,SV15628,SV15629,SV15631,SV15640,SV15645,SV15668,SV15678,SV15683,SV15685,SV15686,SV15700,SV15717,SV15722,SV15723,SV15729,SV15734,SV15739,SV15742,SV15743,SV15755,SV15756,SV15767,SV15771,SV15772,SV15776,SV15778,SV15788,SV15801,SV15812,SV15818,SV15830,SV15835,SV15838,SV15841,SV15843,SV15850,SV15851,SV15856,SV15859…	SV15629	7.646
SPIMP02g0053440	SPIMPch02	22837995	22845370	Mg2+ transporter protein, CorA-like/Zinc transport protein ZntB	Solyc02g021480	trans	SPIMPch02	34532732-36670856	17	SV16519,SV16520,SV16557,SV16560,SV16562,SV16564,SV16594,SV16602,SV16611,SV16618,SV16628,SV16640,SV16716,SV16718,SV16769,SV16796,SV16973	SV16560	8.112
SPIMP02g0053440	SPIMPch02	22837995	22845370	Mg2+ transporter protein, CorA-like/Zinc transport protein ZntB	Solyc02g021480	trans	SPIMPch02	51948224-52053970	4	SV19956,SV19965,SV19967,SV19971	SV19956	5.458
SPIMP02g0053440	SPIMPch02	22837995	22845370	Mg2+ transporter protein, CorA-like/Zinc transport protein ZntB	Solyc02g021480	trans	SPIMPch02	54704799-54772058	3	SV20549,SV20551,SV20564	SV20551	5.125
SPIMP02g0053440	SPIMPch02	22837995	22845370	Mg2+ transporter protein, CorA-like/Zinc transport protein ZntB	Solyc02g021480	trans	SPIMPch08	54905109-56814538	3	SV64501,SV64806,SV64833	SV64806	5.114
SPIMP02g0053590	SPIMPch02	23216813	23220669	BTB/POZ domain-containing protein	Solyc02g021640	trans	SPIMPch06	40563823-42482765	25	SV48762,SV48857,SV48952,SV48959,SV48968,SV48971,SV48987,SV48991,SV48993,SV48996,SV49002,SV49050,SV49051,SV49071,SV49082,SV49110,SV49119,SV49121,SV49122,SV49123,SV49124,SV49125,SV49127,SV49132,SV49174	SV49127	6.046
SPIMP02g0053790	SPIMPch02	24105940	24107565	FAD-binding PCMH-type domain-containing protein	Solyc02g022850	trans	SPIMPch04	63660258-63949742	4	SV37067,SV37129,SV37131,SV37133	SV37131	6.315
SPIMP02g0053820	SPIMPch02	24237758	24238730	PREDICTED: uncharacterized protein LOC107867685	NA	trans	SPIMPch02	33539131-35406331	31	SV16293,SV16297,SV16302,SV16314,SV16315,SV16316,SV16319,SV16320,SV16322,SV16325,SV16326,SV16329,SV16330,SV16377,SV16384,SV16393,SV16430,SV16431,SV16432,SV16433,SV16434,SV16457,SV16472,SV16473,SV16475,SV16477,SV16479,SV16482,SV16484,SV16485,SV16676	SV16319	9.336
SPIMP02g0053820	SPIMPch02	24237758	24238730	PREDICTED: uncharacterized protein LOC107867685	NA	trans	SPIMPch08	57053450-57650641	7	SV64869,SV64896,SV64898,SV64899,SV64900,SV64901,SV65006	SV64896	9.706
SPIMP02g0053830	SPIMPch02	24267869	24276651	Fatty acid hydroxylase domain-containing protein	Solyc02g022890	trans	SPIMPch02	11728768-17654607	14	SV14128,SV14222,SV14247,SV14286,SV14305,SV14350,SV14359,SV14432,SV14444,SV14457,SV14497,SV14569,SV14573,SV14627	SV14222	9.924
SPIMP02g0053830	SPIMPch02	24267869	24276651	Fatty acid hydroxylase domain-containing protein	Solyc02g022890	trans	SPIMPch02	21769326-24204924	11	SV15006,SV15047,SV15049,SV15059,SV15087,SV15092,SV15093,SV15112,SV15196,SV15206,SV15217	SV15196	7.057
SPIMP02g0053830	SPIMPch02	24267869	24276651	Fatty acid hydroxylase domain-containing protein	Solyc02g022890	trans	SPIMPch02	34115649-34174698	6	SV16424,SV16431,SV16432,SV16435,SV16436,SV16439	SV16436	6.115
SPIMP02g0053910	SPIMPch02	24453718	24468279	Obg-like ATPase 1	Solyc02g023970	trans	SPIMPch03	3207768-3522602	3	SV21393,SV21395,SV21462	SV21462	5.278
SPIMP02g0053910	SPIMPch02	24453718	24468279	Obg-like ATPase 1	Solyc02g023970	trans	SPIMPch08	60963086-66507542	8	SV65694,SV65938,SV66010,SV66340,SV66495,SV66516,SV66593,SV66779	SV66340	5.872
SPIMP02g0053970	SPIMPch02	24618678	24629710	ADP-ribosylation factor GTPase-activating protein AGD12-like	Solyc02g024020	trans	SPIMPch02	31041763-33464528	28	SV15956,SV15960,SV15962,SV15988,SV16002,SV16049,SV16068,SV16069,SV16094,SV16100,SV16108,SV16114,SV16150,SV16155,SV16158,SV16161,SV16169,SV16172,SV16183,SV16202,SV16206,SV16217,SV16226,SV16253,SV16256,SV16257,SV16260,SV16276	SV16158	6.668
SPIMP02g0053970	SPIMPch02	24618678	24629710	ADP-ribosylation factor GTPase-activating protein AGD12-like	Solyc02g024020	trans	SPIMPch03	39423579-43270766	7	SV25263,SV25433,SV25537,SV25560,SV25612,SV25702,SV25708	SV25433	6.229
SPIMP02g0054060	SPIMPch02	24896157	24907748	WD_REPEATS_REGION domain-containing protein	Solyc02g030080	trans	SPIMPch02	30917979-33464528	33	SV15940,SV15941,SV15945,SV15960,SV15962,SV15990,SV16003,SV16010,SV16028,SV16029,SV16032,SV16033,SV16044,SV16049,SV16069,SV16070,SV16073,SV16078,SV16079,SV16088,SV16089,SV16113,SV16114,SV16150,SV16151,SV16169,SV16214,SV16256,SV16257,SV16261,SV16263,SV16265,SV16276	SV16003	7.463
SPIMP02g0054060	SPIMPch02	24896157	24907748	WD_REPEATS_REGION domain-containing protein	Solyc02g030080	trans	SPIMPch06	38562035-38998250	10	SV48290,SV48322,SV48342,SV48345,SV48346,SV48353,SV48383,SV48390,SV48392,SV48397	SV48322	5.959
SPIMP02g0054130	SPIMPch02	25101369	25104458	FAD-binding PCMH-type domain-containing protein	Solyc02g030170	trans	SPIMPch02	1372978-2485986	3	SV13323,SV13357,SV13434	SV13357	6.531
SPIMP02g0054130	SPIMPch02	25101369	25104458	FAD-binding PCMH-type domain-containing protein	Solyc02g030170	trans	SPIMPch02	4979284-8214390	6	SV13644,SV13666,SV13749,SV13818,SV13865,SV13877	SV13749	6.249
SPIMP02g0054130	SPIMPch02	25101369	25104458	FAD-binding PCMH-type domain-containing protein	Solyc02g030170	cis	SPIMPch02	23039575-26650807	6	SV15115,SV15181,SV15314,SV15380,SV15383,SV15497	SV15115	5.376
SPIMP02g0054130	SPIMPch02	25101369	25104458	FAD-binding PCMH-type domain-containing protein	Solyc02g030170	trans	SPIMPch02	28036238-30745008	6	SV15675,SV15833,SV15857,SV15895,SV15905,SV15907	SV15905	6.883
SPIMP02g0054200	SPIMPch02	25335489	25346959	NB-ARC domain disease resistance protein	Solyc02g030260	trans	SPIMPch02	14366205-17654607	7	SV14305,SV14323,SV14432,SV14497,SV14537,SV14598,SV14627	SV14598	7.573
SPIMP02g0054200	SPIMPch02	25335489	25346959	NB-ARC domain disease resistance protein	Solyc02g030260	trans	SPIMPch02	21188665-24386234	9	SV14925,SV15006,SV15047,SV15049,SV15059,SV15112,SV15206,SV15217,SV15238	SV15238	7.978
SPIMP02g0054200	SPIMPch02	25335489	25346959	NB-ARC domain disease resistance protein	Solyc02g030260	trans	SPIMPch02	29119032-29207807	3	SV15796,SV15804,SV15807	SV15807	5.855
SPIMP02g0054200	SPIMPch02	25335489	25346959	NB-ARC domain disease resistance protein	Solyc02g030260	trans	SPIMPch03	6427480-7224024	4	SV22056,SV22057,SV22060,SV22079	SV22057	6.3
SPIMP02g0054220	SPIMPch02	25349706	25413508	G-type lectin S-receptor-like serine/threonine-protein kinase	Solyc02g030300	trans	SPIMPch02	1067113-4908174	7	SV13306,SV13344,SV13408,SV13434,SV13482,SV13548,SV13639	SV13434	5.714
SPIMP02g0054220	SPIMPch02	25349706	25413508	G-type lectin S-receptor-like serine/threonine-protein kinase	Solyc02g030300	trans	SPIMPch02	10489376-11772805	3	SV14037,SV14086,SV14133	SV14037	28.81
SPIMP02g0054220	SPIMPch02	25349706	25413508	G-type lectin S-receptor-like serine/threonine-protein kinase	Solyc02g030300	trans	SPIMPch02	16066853-18724588	7	SV14454,SV14474,SV14533,SV14565,SV14521,SV14541,SV14716	SV14533	39.414
SPIMP02g0054220	SPIMPch02	25349706	25413508	G-type lectin S-receptor-like serine/threonine-protein kinase	Solyc02g030300	cis	SPIMPch02	21513550-27055887	15	SV14969,SV15115,SV15193,SV15267,SV15302,SV15314,SV15316,SV15360,SV15413,SV15562,SV15014,SV15074,SV15110,SV15175,SV15366	SV15366	13.038
SPIMP02g0054220	SPIMPch02	25349706	25413508	G-type lectin S-receptor-like serine/threonine-protein kinase	Solyc02g030300	trans	SPIMPch02	31058246-33904203	18	SV15960,SV15962,SV16016,SV16048,SV16049,SV16058,SV16070,SV16073,SV16094,SV16106,SV16125,SV16158,SV16193,SV16217,SV16252,SV16261,SV16263,SV16375	SV16048	6.576
SPIMP02g0054280	SPIMPch02	25487757	25490014	G-type lectin S-receptor-like serine/threonine-protein kinase	Solyc02g030380	trans	SPIMPch01	14314352-14849023	3	SV02366,SV02375,SV02418	SV02375	6.349
SPIMP02g0054280	SPIMPch02	25487757	25490014	G-type lectin S-receptor-like serine/threonine-protein kinase	Solyc02g030380	trans	SPIMPch02	27659273-30733140	4	SV15620,SV15822,SV15869,SV15905	SV15905	5.935
SPIMP02g0054280	SPIMPch02	25487757	25490014	G-type lectin S-receptor-like serine/threonine-protein kinase	Solyc02g030380	trans	SPIMPch08	12929297-14630623	4	SV60935,SV60950,SV61037,SV61043	SV60950	6.022
SPIMP02g0054280	SPIMPch02	25487757	25490014	G-type lectin S-receptor-like serine/threonine-protein kinase	Solyc02g030380	trans	SPIMPch08	39837066-41775524	4	SV62938,SV63046,SV63077,SV63108	SV63077	6.036
SPIMP02g0054280	SPIMPch02	25487757	25490014	G-type lectin S-receptor-like serine/threonine-protein kinase	Solyc02g030380	trans	SPIMPch08	49420986-52846994	4	SV63837,SV63934,SV64049,SV64228	SV63837	6.966
SPIMP02g0054910	SPIMPch02	26914708	26918525	Protein kinase domain-containing protein	Solyc02g031790	trans	SPIMPch02	54703412-55582838	27	SV20548,SV20556,SV20562,SV20566,SV20573,SV20574,SV20579,SV20593,SV20613,SV20623,SV20626,SV20628,SV20632,SV20633,SV20641,SV20642,SV20644,SV20645,SV20655,SV20656,SV20663,SV20668,SV20669,SV20672,SV20673,SV20688,SV20695	SV20642	6.533
SPIMP02g0055010	SPIMPch02	27054653	27133814	Pathogen-related-like protein	Solyc02g031940	trans	SPIMPch02	6986826-8962387	3	SV13765,SV13789,SV13925	SV13789	5.288
SPIMP02g0055010	SPIMPch02	27054653	27133814	Pathogen-related-like protein	Solyc02g031940	trans	SPIMPch02	15236240-17736739	3	SV14375,SV14541,SV14630	SV14375	5.52
SPIMP02g0055010	SPIMPch02	27054653	27133814	Pathogen-related-like protein	Solyc02g031940	trans	SPIMPch02	33511498-34312104	4	SV16287,SV16295,SV16469,SV16471	SV16287	5.315
SPIMP02g0055060	SPIMPch02	27185702	27186250	VQ domain-containing protein	Solyc02g031990	trans	SPIMPch01	71936835-72330527	3	SV08231,SV08286,SV08305	SV08286	7.297
SPIMP02g0055060	SPIMPch02	27185702	27186250	VQ domain-containing protein	Solyc02g031990	trans	SPIMPch02	21877762-26443911	5	SV15012,SV15170,SV15203,SV15314,SV15463	SV15170	5.962
SPIMP02g0055060	SPIMPch02	27185702	27186250	VQ domain-containing protein	Solyc02g031990	trans	SPIMPch02	31058246-34131396	5	SV15960,SV15962,SV16158,SV16276,SV16425	SV16158	5.953
SPIMP02g0055060	SPIMPch02	27185702	27186250	VQ domain-containing protein	Solyc02g031990	trans	SPIMPch03	6387617-7195373	4	SV22049,SV22053,SV22064,SV22070	SV22049	7.568
SPIMP02g0055060	SPIMPch02	27185702	27186250	VQ domain-containing protein	Solyc02g031990	trans	SPIMPch03	62174294-63060943	3	SV29016,SV29166,SV29170	SV29166	6.236
SPIMP02g0056120	SPIMPch02	29408096	29418309	lipase-like PAD4	Solyc02g032850	trans	SPIMPch09	64821320-65116706	6	SV71815,SV71817,SV71820,SV71821,SV71835,SV71900	SV71820	5.481
SPIMP02g0056130	SPIMPch02	29420467	29423078	5'-adenylylsulfate reductase	Solyc02g032860	trans	SPIMPch07	56697762-57164097	3	SV57113,SV57143,SV57185	SV57113	5.211
SPIMP02g0056130	SPIMPch02	29420467	29423078	5'-adenylylsulfate reductase	Solyc02g032860	trans	SPIMPch10	63674152-63975414	3	SV79595,SV79642,SV79655	SV79642	5.286
SPIMP02g0056200	SPIMPch02	29465996	29471807	Aspartic proteinase	Solyc02g032940	trans	SPIMPch12	2935533-3080705	3	SV87058,SV87090,SV87097	SV87097	6.135
SPIMP02g0056640	SPIMPch02	30684892	30695054	NB-ARC domain-containing disease resistance protein, putative	Solyc02g036270	trans	SPIMPch03	47801709-48309412	3	SV26181,SV26182,SV26261	SV26181	5.011
SPIMP02g0056660	SPIMPch02	30689349	30700024	malonyl-CoA decarboxylase, mitochondrial	Solyc02g036310	trans	SPIMPch01	6875273-6926750	3	SV01311,SV01315,SV01321	SV01315	6.254
SPIMP02g0056660	SPIMPch02	30689349	30700024	malonyl-CoA decarboxylase, mitochondrial	Solyc02g036310	trans	SPIMPch01	13614743-14520714	6	SV02280,SV02281,SV02349,SV02361,SV02380,SV02385	SV02385	6.157
SPIMP02g0056660	SPIMPch02	30689349	30700024	malonyl-CoA decarboxylase, mitochondrial	Solyc02g036310	trans	SPIMPch01	16071284-19131391	3	SV02530,SV02672,SV02763	SV02530	6.585
SPIMP02g0056660	SPIMPch02	30689349	30700024	malonyl-CoA decarboxylase, mitochondrial	Solyc02g036310	trans	SPIMPch01	33476932-34814597	4	SV04045,SV04048,SV04069,SV04217	SV04069	5.609
SPIMP02g0056660	SPIMPch02	30689349	30700024	malonyl-CoA decarboxylase, mitochondrial	Solyc02g036310	trans	SPIMPch01	62357787-65187588	14	SV07171,SV07176,SV07207,SV07225,SV07230,SV07235,SV07245,SV07260,SV07262,SV07375,SV07401,SV07433,SV07456,SV07468	SV07235,SV07262	5.613
SPIMP02g0056660	SPIMPch02	30689349	30700024	malonyl-CoA decarboxylase, mitochondrial	Solyc02g036310	trans	SPIMPch01	75340125-79594926	8	SV08899,SV09125,SV09244,SV09254,SV09418,SV09421,SV09497,SV09800	SV09800	8.449
SPIMP02g0056660	SPIMPch02	30689349	30700024	malonyl-CoA decarboxylase, mitochondrial	Solyc02g036310	trans	SPIMPch01	82933537-84634793	4	SV10545,SV10571,SV10648,SV10868	SV10545	6.289
SPIMP02g0056660	SPIMPch02	30689349	30700024	malonyl-CoA decarboxylase, mitochondrial	Solyc02g036310	trans	SPIMPch02	45815296-46811737	3	SV18836,SV19002,SV19029	SV19029	8.15
SPIMP02g0056660	SPIMPch02	30689349	30700024	malonyl-CoA decarboxylase, mitochondrial	Solyc02g036310	trans	SPIMPch03	55086690-56965834	4	SV27509,SV27545,SV27796,SV27886	SV27545	6.489
SPIMP02g0056660	SPIMPch02	30689349	30700024	malonyl-CoA decarboxylase, mitochondrial	Solyc02g036310	trans	SPIMPch04	52920804-54548874	16	SV34962,SV35068,SV35075,SV35090,SV35103,SV35117,SV35120,SV35128,SV35134,SV35140,SV35159,SV35160,SV35163,SV35165,SV35170,SV35227	SV35075	9.3
SPIMP02g0056660	SPIMPch02	30689349	30700024	malonyl-CoA decarboxylase, mitochondrial	Solyc02g036310	trans	SPIMPch06	2032350-2457375	3	SV44408,SV44424,SV44482	SV44408	6.287
SPIMP02g0056660	SPIMPch02	30689349	30700024	malonyl-CoA decarboxylase, mitochondrial	Solyc02g036310	trans	SPIMPch06	30898281-32933494	3	SV46767,SV47001,SV47082	SV47082	6.834
SPIMP02g0056660	SPIMPch02	30689349	30700024	malonyl-CoA decarboxylase, mitochondrial	Solyc02g036310	trans	SPIMPch06	44168838-47481586	9	SV49529,SV49700,SV49730,SV49736,SV49779,SV49797,SV50119,SV50121,SV50161	SV50119	6.919
SPIMP02g0056660	SPIMPch02	30689349	30700024	malonyl-CoA decarboxylase, mitochondrial	Solyc02g036310	trans	SPIMPch07	281457-4501713	44	SV50570,SV50681,SV50708,SV50712,SV50722,SV50724,SV50749,SV50757,SV50764,SV50765,SV50767,SV50769,SV50779,SV50783,SV50784,SV50785,SV50790,SV50792,SV50798,SV50816,SV50830,SV50841,SV50844,SV50846,SV50848,SV50852,SV50853,SV50855,SV50856,SV50857,SV50867,SV50868,SV50870,SV50871,SV50872,SV50873,SV51123,SV51147,SV51194,SV51195,SV51200,SV51201,SV51510,SV51533	SV50856	12.88
SPIMP02g0056660	SPIMPch02	30689349	30700024	malonyl-CoA decarboxylase, mitochondrial	Solyc02g036310	trans	SPIMPch07	13462131-15352124	3	SV52550,SV52555,SV52696	SV52696	6.918
SPIMP02g0056660	SPIMPch02	30689349	30700024	malonyl-CoA decarboxylase, mitochondrial	Solyc02g036310	trans	SPIMPch07	28093879-32019085	4	SV53953,SV54128,SV54214,SV54317	SV54317	8.194
SPIMP02g0056660	SPIMPch02	30689349	30700024	malonyl-CoA decarboxylase, mitochondrial	Solyc02g036310	trans	SPIMPch07	40550104-43371502	7	SV55015,SV55031,SV55272,SV55406,SV55485,SV55506,SV55509	SV55031	9.22
SPIMP02g0056660	SPIMPch02	30689349	30700024	malonyl-CoA decarboxylase, mitochondrial	Solyc02g036310	trans	SPIMPch11	602237-1445076	5	SV80616,SV80648,SV80712,SV80728,SV80756	SV80728	8.463
SPIMP02g0056850	SPIMPch02	31195636	31211965	Cationic amino acid transporter	Solyc02g037510	cis	SPIMPch02	30870253-36670856	155	SV15926,SV15933,SV15941,SV15945,SV15949,SV15950,SV15951,SV15956,SV15960,SV15962,SV15963,SV15967,SV15977,SV15982,SV15988,SV15990,SV15995,SV15997,SV16001,SV16002,SV16004,SV16007,SV16010,SV16012,SV16017,SV16020,SV16027,SV16028,SV16029,SV16032,SV16033,SV16039,SV16044,SV16048,SV16049,SV16058,SV16063,SV16068,SV16069,SV16070,SV16071,SV16073,SV16078,SV16084,SV16086,SV16088,SV16089,SV16094,SV16099,SV16100…	SV16100	11.18
SPIMP02g0056850	SPIMPch02	31195636	31211965	Cationic amino acid transporter	Solyc02g037510	trans	SPIMPch02	51835832-51945657	5	SV19926,SV19935,SV19936,SV19954,SV19955	SV19955	6.331
SPIMP02g0056850	SPIMPch02	31195636	31211965	Cationic amino acid transporter	Solyc02g037510	trans	SPIMPch02	54654248-55564670	25	SV20535,SV20562,SV20573,SV20574,SV20576,SV20579,SV20584,SV20593,SV20606,SV20610,SV20613,SV20617,SV20623,SV20630,SV20632,SV20641,SV20655,SV20656,SV20663,SV20668,SV20669,SV20670,SV20672,SV20673,SV20691	SV20656	6.65
SPIMP02g0056850	SPIMPch02	31195636	31211965	Cationic amino acid transporter	Solyc02g037510	trans	SPIMPch08	62895536-62901598	3	SV66071,SV66075,SV66076	SV66071	5.708
SPIMP02g0057100	SPIMPch02	31788644	31791856	3-hydroxy-3-methylglutaryl coenzyme A reductase	Solyc02g038740	cis	SPIMPch02	31423533-35531329	9	SV16012,SV16017,SV16028,SV16044,SV16088,SV16113,SV16154,SV16310,SV16716	SV16088	5.592
SPIMP02g0057250	SPIMPch02	32003305	32006264	Plant intracellular Ras-group-related LRR protein 4	Solyc02g038800	trans	SPIMPch03	64051632-64052287	3	SV29336,SV29338,SV29339	SV29336	5.575
SPIMP02g0057280	SPIMPch02	32037035	32040772	Eukaryotic translation initiation factor 6	Solyc02g038803	cis	SPIMPch02	32085293-34887298	5	SV16082,SV16091,SV16095,SV16246,SV16605	SV16091	12.611
SPIMP02g0057280	SPIMPch02	32037035	32040772	Eukaryotic translation initiation factor 6	Solyc02g038803	trans	SPIMPch03	62217231-64139724	20	SV29026,SV29032,SV29033,SV29035,SV29040,SV29041,SV29043,SV29048,SV29057,SV29064,SV29068,SV29070,SV29103,SV29141,SV29202,SV29239,SV29242,SV29294,SV29359,SV29363	SV29202	9.862
SPIMP02g0057290	SPIMPch02	32041187	32045859	ULP_PROTEASE domain-containing protein	Solyc02g038804	trans	SPIMPch01	80536560-80540844	3	SV10045,SV10046,SV10049	SV10046	5.23
SPIMP02g0057370	SPIMPch02	32218474	32219739	Amino acid transporter like	Solyc02g038811	trans	SPIMPch01	85517852-87180658	3	SV11040,SV11135,SV11431	SV11431	6.105
SPIMP02g0057370	SPIMPch02	32218474	32219739	Amino acid transporter like	Solyc02g038811	trans	SPIMPch03	55715769-57164116	3	SV27615,SV27713,SV27919	SV27919	5.091
SPIMP02g0057380	SPIMPch02	32219901	32242263	epidermal growth factor receptor substrate 15-like 1	Solyc02g038812	trans	SPIMPch08	5381163-7728602	12	SV60460,SV60559,SV60561,SV60564,SV60565,SV60583,SV60622,SV60623,SV60626,SV60702,SV60715,SV60716	SV60622	5.932
SPIMP02g0057390	SPIMPch02	32246470	32250807	Kinase family protein	Solyc02g038813	trans	SPIMPch03	61928205-62136577	10	SV28973,SV28978,SV28981,SV28983,SV28997,SV28998,SV29002,SV29003,SV29009,SV29013	SV29002	5.437
SPIMP02g0057430	SPIMPch02	32280770	32286322	protein kinase family protein	Solyc02g038817	trans	SPIMPch01	93141725-93826272	3	SV12697,SV12824,SV12843	SV12697	5.628
SPIMP02g0057600	SPIMPch02	32689264	32690877	40S ribosomal protein S4	NA	trans	SPIMPch02	38984303-40454433	81	SV17459,SV17477,SV17482,SV17485,SV17551,SV17556,SV17564,SV17569,SV17571,SV17572,SV17573,SV17575,SV17579,SV17581,SV17583,SV17584,SV17587,SV17589,SV17590,SV17591,SV17592,SV17594,SV17595,SV17597,SV17599,SV17601,SV17602,SV17605,SV17611,SV17619,SV17636,SV17640,SV17646,SV17648,SV17651,SV17652,SV17654,SV17655,SV17656,SV17657,SV17659,SV17662,SV17667,SV17669,SV17670,SV17671,SV17672,SV17673,SV17675,SV17676…	SV17687	18.339
SPIMP02g0057940	SPIMPch02	33188522	33192965	ANK_REP_REGION domain-containing protein	Solyc02g061820	cis	SPIMPch02	30870253-33440446	27	SV15926,SV15941,SV15945,SV15950,SV15963,SV15977,SV15987,SV15988,SV15990,SV15995,SV16004,SV16007,SV16010,SV16020,SV16028,SV16029,SV16032,SV16033,SV16044,SV16086,SV16088,SV16089,SV16113,SV16149,SV16154,SV16190,SV16265	SV16089	7.545
SPIMP02g0057940	SPIMPch02	33188522	33192965	ANK_REP_REGION domain-containing protein	Solyc02g061820	trans	SPIMPch07	7087173-7442549	3	SV51954,SV51957,SV52020	SV52020	5.087
SPIMP02g0057940	SPIMPch02	33188522	33192965	ANK_REP_REGION domain-containing protein	Solyc02g061820	trans	SPIMPch08	62579895-64164146	3	SV66010,SV66011,SV66340	SV66010	5.732
SPIMP02g0057960	SPIMPch02	33203572	33213292	Phospholipase D	Solyc02g061850	trans	SPIMPch02	33461398-34113858	6	SV16273,SV16298,SV16305,SV16335,SV16420,SV16421	SV16273	5.694
SPIMP02g0058050	SPIMPch02	33397468	33404757	FYVE-type domain-containing protein	Solyc02g062000	trans	SPIMPch07	56742645-56805190	4	SV57121,SV57123,SV57129,SV57132	SV57129	5.6
SPIMP02g0058090	SPIMPch02	33424567	33429034	Rac-like GTP-binding protein	Solyc02g062020	cis	SPIMPch02	30870253-34345111	100	SV15926,SV15941,SV15945,SV15950,SV15951,SV15956,SV15959,SV15960,SV15962,SV15963,SV15977,SV15982,SV15988,SV15990,SV15995,SV16001,SV16003,SV16004,SV16010,SV16017,SV16020,SV16027,SV16028,SV16029,SV16032,SV16033,SV16044,SV16049,SV16058,SV16063,SV16068,SV16069,SV16071,SV16078,SV16086,SV16088,SV16099,SV16100,SV16105,SV16106,SV16107,SV16108,SV16111,SV16113,SV16114,SV16131,SV16140,SV16145,SV16147,SV16149…	SV16206	7.69
SPIMP02g0058090	SPIMPch02	33424567	33429034	Rac-like GTP-binding protein	Solyc02g062020	trans	SPIMPch02	54624398-55310235	26	SV20529,SV20540,SV20548,SV20552,SV20556,SV20573,SV20574,SV20590,SV20593,SV20598,SV20610,SV20611,SV20612,SV20613,SV20634,SV20637,SV20641,SV20642,SV20649,SV20655,SV20656,SV20663,SV20668,SV20669,SV20672,SV20673	SV20611	6.837
SPIMP02g0058190	SPIMPch02	33508402	33516393	Vesicle transport protein, Use1	Solyc02g062120	cis	SPIMPch02	31539896-34887298	11	SV16027,SV16140,SV16167,SV16180,SV16198,SV16221,SV16230,SV16279,SV16315,SV16320,SV16605	SV16230	6.902
SPIMP02g0058200	SPIMPch02	33518960	33522457	Ferredoxin--NADP reductase, chloroplastic	Solyc02g062130	trans	SPIMPch09	64867951-67602668	6	SV71832,SV72191,SV72195,SV72237,SV72418,SV72423	SV72195	5.962
SPIMP02g0058250	SPIMPch02	33555914	33560262	Fe2OG dioxygenase domain-containing protein	Solyc02g062180	cis	SPIMPch02	33539131-35406331	48	SV16293,SV16297,SV16302,SV16314,SV16315,SV16316,SV16319,SV16320,SV16321,SV16322,SV16325,SV16326,SV16329,SV16330,SV16352,SV16372,SV16374,SV16377,SV16384,SV16389,SV16393,SV16424,SV16426,SV16429,SV16430,SV16431,SV16432,SV16433,SV16434,SV16435,SV16436,SV16437,SV16438,SV16439,SV16457,SV16472,SV16473,SV16475,SV16477,SV16479,SV16481,SV16482,SV16484,SV16485,SV16650,SV16676,SV16340,SV16341	SV16322	35.171
SPIMP02g0058320	SPIMPch02	33673353	33678939	Peptidyl-prolyl cis-trans isomerase	Solyc02g062250	trans	SPIMPch01	6784709-7763518	3	SV01294,SV01375,SV01435	SV01435	5.499
SPIMP02g0058320	SPIMPch02	33673353	33678939	Peptidyl-prolyl cis-trans isomerase	Solyc02g062250	trans	SPIMPch01	14200158-14880452	5	SV02349,SV02385,SV02387,SV02403,SV02422	SV02422	6.679
SPIMP02g0058320	SPIMPch02	33673353	33678939	Peptidyl-prolyl cis-trans isomerase	Solyc02g062250	trans	SPIMPch01	76449345-79986754	21	SV09125,SV09127,SV09208,SV09209,SV09214,SV09233,SV09247,SV09248,SV09250,SV09254,SV09272,SV09277,SV09297,SV09348,SV09739,SV09757,SV09772,SV09785,SV09799,SV09851,SV09911	SV09297	8.325
SPIMP02g0058320	SPIMPch02	33673353	33678939	Peptidyl-prolyl cis-trans isomerase	Solyc02g062250	cis	SPIMPch02	30870253-35067432	164	SV15926,SV15940,SV15941,SV15945,SV15947,SV15951,SV15956,SV15959,SV15960,SV15962,SV15963,SV15977,SV15982,SV15988,SV15990,SV15995,SV15997,SV16001,SV16002,SV16003,SV16004,SV16007,SV16010,SV16020,SV16027,SV16028,SV16029,SV16032,SV16033,SV16036,SV16039,SV16044,SV16048,SV16049,SV16058,SV16063,SV16068,SV16069,SV16070,SV16071,SV16073,SV16078,SV16083,SV16086,SV16088,SV16089,SV16094,SV16099,SV16100,SV16105…	SV16375	14.062
SPIMP02g0058320	SPIMPch02	33673353	33678939	Peptidyl-prolyl cis-trans isomerase	Solyc02g062250	trans	SPIMPch02	39289986-39291527	3	SV17512,SV17513,SV17514	SV17512	7.835
SPIMP02g0058320	SPIMPch02	33673353	33678939	Peptidyl-prolyl cis-trans isomerase	Solyc02g062250	trans	SPIMPch02	53833683-55571186	73	SV20388,SV20451,SV20465,SV20529,SV20532,SV20534,SV20535,SV20536,SV20540,SV20541,SV20545,SV20546,SV20547,SV20548,SV20552,SV20553,SV20556,SV20557,SV20562,SV20566,SV20570,SV20573,SV20574,SV20576,SV20577,SV20579,SV20583,SV20584,SV20585,SV20587,SV20590,SV20593,SV20596,SV20598,SV20606,SV20607,SV20610,SV20611,SV20612,SV20613,SV20614,SV20615,SV20617,SV20621,SV20623,SV20624,SV20626,SV20628,SV20631,SV20632…	SV20577	10.935
SPIMP02g0058320	SPIMPch02	33673353	33678939	Peptidyl-prolyl cis-trans isomerase	Solyc02g062250	trans	SPIMPch03	49166492-54095572	9	SV26432,SV26540,SV26913,SV26914,SV26915,SV26917,SV26918,SV27063,SV27332	SV27063	5.931
SPIMP02g0058320	SPIMPch02	33673353	33678939	Peptidyl-prolyl cis-trans isomerase	Solyc02g062250	trans	SPIMPch03	56482593-59135628	4	SV27786,SV27940,SV28083,SV28353	SV27786	6.668
SPIMP02g0058320	SPIMPch02	33673353	33678939	Peptidyl-prolyl cis-trans isomerase	Solyc02g062250	trans	SPIMPch03	61217202-63125424	7	SV28808,SV28817,SV28880,SV29143,SV29144,SV29145,SV29185	SV29143	5.881
SPIMP02g0058320	SPIMPch02	33673353	33678939	Peptidyl-prolyl cis-trans isomerase	Solyc02g062250	trans	SPIMPch06	29716342-31652339	3	SV46651,SV46860,SV46862	SV46862	5.836
SPIMP02g0058320	SPIMPch02	33673353	33678939	Peptidyl-prolyl cis-trans isomerase	Solyc02g062250	trans	SPIMPch08	51148398-51196873	3	SV64035,SV64036,SV64043	SV64036	8.824
SPIMP02g0058320	SPIMPch02	33673353	33678939	Peptidyl-prolyl cis-trans isomerase	Solyc02g062250	trans	SPIMPch08	52516670-57295350	42	SV64158,SV64240,SV64314,SV64349,SV64365,SV64392,SV64398,SV64406,SV64439,SV64484,SV64522,SV64536,SV64545,SV64550,SV64587,SV64628,SV64632,SV64661,SV64662,SV64670,SV64709,SV64786,SV64791,SV64797,SV64804,SV64811,SV64825,SV64832,SV64852,SV64858,SV64868,SV64874,SV64876,SV64891,SV64915,SV64918,SV64919,SV64924,SV64926,SV64929,SV64930,SV64933	SV64804	9.392
SPIMP02g0058320	SPIMPch02	33673353	33678939	Peptidyl-prolyl cis-trans isomerase	Solyc02g062250	trans	SPIMPch08	61584579-63606582	5	SV65807,SV66002,SV66204,SV66207,SV66240	SV66204	7.398
SPIMP02g0058320	SPIMPch02	33673353	33678939	Peptidyl-prolyl cis-trans isomerase	Solyc02g062250	trans	SPIMPch09	63675137-68131031	19	SV71574,SV71721,SV71740,SV71743,SV71793,SV71897,SV72173,SV72176,SV72177,SV72185,SV72191,SV72194,SV72195,SV72357,SV72358,SV72380,SV72385,SV72394,SV72534	SV72185	9
SPIMP02g0058390	SPIMPch02	33774319	33776701	Fructose-bisphosphate aldolase	Solyc02g062340	trans	SPIMPch09	64348591-64575602	3	SV71730,SV71740,SV71774	SV71740	7.561
SPIMP02g0058540	SPIMPch02	33901212	33903784	Fe2OG dioxygenase domain-containing protein	Solyc02g062460	trans	SPIMPch04	20153248-20970431	3	SV32110,SV32235,SV32275	SV32110	6.649
SPIMP02g0058560	SPIMPch02	34002214	34020789	Fe2OG dioxygenase domain-containing protein	Solyc02g062490	trans	SPIMPch01	35745331-37004288	3	SV04327,SV04455,SV04471	SV04471	5.712
SPIMP02g0058560	SPIMPch02	34002214	34020789	Fe2OG dioxygenase domain-containing protein	Solyc02g062490	trans	SPIMPch01	52307501-54760120	3	SV06140,SV06349,SV06446	SV06140	5.418
SPIMP02g0058560	SPIMPch02	34002214	34020789	Fe2OG dioxygenase domain-containing protein	Solyc02g062490	trans	SPIMPch02	22470964-26643989	50	SV15064,SV15070,SV15071,SV15079,SV15085,SV15104,SV15105,SV15111,SV15115,SV15124,SV15132,SV15133,SV15136,SV15141,SV15154,SV15155,SV15160,SV15165,SV15180,SV15187,SV15188,SV15190,SV15191,SV15193,SV15205,SV15210,SV15215,SV15244,SV15247,SV15249,SV15252,SV15253,SV15257,SV15273,SV15387,SV15389,SV15398,SV15405,SV15411,SV15415,SV15445,SV15453,SV15458,SV15463,SV15464,SV15488,SV15489,SV15490,SV15492,SV15493	SV15205	7.722
SPIMP02g0058560	SPIMPch02	34002214	34020789	Fe2OG dioxygenase domain-containing protein	Solyc02g062490	cis	SPIMPch02	31058246-36499883	59	SV15960,SV15962,SV16003,SV16147,SV16332,SV16333,SV16373,SV16375,SV16391,SV16392,SV16394,SV16396,SV16397,SV16401,SV16403,SV16407,SV16408,SV16410,SV16415,SV16418,SV16419,SV16420,SV16421,SV16425,SV16441,SV16442,SV16445,SV16446,SV16447,SV16453,SV16459,SV16463,SV16468,SV16486,SV16488,SV16489,SV16491,SV16493,SV16494,SV16495,SV16496,SV16498,SV16499,SV16501,SV16514,SV16519,SV16557,SV16611,SV16618,SV16733…	SV16397	13.043
SPIMP02g0058560	SPIMPch02	34002214	34020789	Fe2OG dioxygenase domain-containing protein	Solyc02g062490	trans	SPIMPch02	54707252-55310235	7	SV20552,SV20566,SV20642,SV20647,SV20663,SV20668,SV20673	SV20566	7.094
SPIMP02g0058560	SPIMPch02	34002214	34020789	Fe2OG dioxygenase domain-containing protein	Solyc02g062490	trans	SPIMPch03	35230-485123	3	SV20702,SV20744,SV20789	SV20789	6.274
SPIMP02g0058560	SPIMPch02	34002214	34020789	Fe2OG dioxygenase domain-containing protein	Solyc02g062490	trans	SPIMPch03	1305539-3346863	4	SV20983,SV21006,SV21144,SV21417	SV21417	5.213
SPIMP02g0058560	SPIMPch02	34002214	34020789	Fe2OG dioxygenase domain-containing protein	Solyc02g062490	trans	SPIMPch08	61465158-65056068	12	SV65784,SV65810,SV65894,SV65923,SV65930,SV65938,SV65947,SV66011,SV66056,SV66264,SV66272,SV66506	SV66272	7.107
SPIMP02g0058570	SPIMPch02	34031774	34035282	Unknown protein	Solyc02g062500	trans	SPIMPch01	78786557-79014229	5	SV09656,SV09661,SV09675,SV09703,SV09705	SV09675	6.955
SPIMP02g0058570	SPIMPch02	34031774	34035282	Unknown protein	Solyc02g062500	trans	SPIMPch02	7660124-8677334	3	SV13826,SV13853,SV13911	SV13826	6.868
SPIMP02g0058570	SPIMPch02	34031774	34035282	Unknown protein	Solyc02g062500	trans	SPIMPch02	20986873-24574020	7	SV14900,SV14919,SV15048,SV15210,SV15271,SV15273,SV15276	SV15210	9.098
SPIMP02g0058570	SPIMPch02	34031774	34035282	Unknown protein	Solyc02g062500	trans	SPIMPch02	53833683-55042011	4	SV20388,SV20532,SV20606,SV20610	SV20606	5.262
SPIMP02g0058570	SPIMPch02	34031774	34035282	Unknown protein	Solyc02g062500	trans	SPIMPch08	12043936-14258725	5	SV60893,SV60957,SV61014,SV61016,SV61019	SV60957	6.719
SPIMP02g0058570	SPIMPch02	34031774	34035282	Unknown protein	Solyc02g062500	trans	SPIMPch08	53109364-57236118	21	SV64266,SV64349,SV64365,SV64404,SV64406,SV64447,SV64474,SV64484,SV64498,SV64537,SV64548,SV64550,SV64552,SV64558,SV64632,SV64661,SV64662,SV64670,SV64825,SV64832,SV64915	SV64484	8.536
SPIMP02g0058570	SPIMPch02	34031774	34035282	Unknown protein	Solyc02g062500	trans	SPIMPch09	63675137-64414059	3	SV71574,SV71740,SV71743	SV71740	6.496
SPIMP02g0058570	SPIMPch02	34031774	34035282	Unknown protein	Solyc02g062500	trans	SPIMPch09	66391045-66448470	4	SV72173,SV72176,SV72177,SV72185	SV72177	7.136
SPIMP02g0058590	SPIMPch02	34075914	34086673	Pseudouridine synthase family protein	Solyc02g062520	trans	SPIMPch02	25128951-25527861	3	SV15333,SV15362,SV15365	SV15333	5.673
SPIMP02g0058590	SPIMPch02	34075914	34086673	Pseudouridine synthase family protein	Solyc02g062520	cis	SPIMPch02	33539131-34340072	45	SV16293,SV16297,SV16303,SV16305,SV16314,SV16315,SV16316,SV16319,SV16320,SV16322,SV16326,SV16329,SV16330,SV16355,SV16372,SV16374,SV16377,SV16384,SV16389,SV16393,SV16401,SV16408,SV16421,SV16424,SV16426,SV16429,SV16430,SV16431,SV16432,SV16433,SV16434,SV16435,SV16436,SV16437,SV16438,SV16439,SV16446,SV16457,SV16463,SV16472,SV16473,SV16475,SV16477,SV16479,SV16484	SV16430	11.829
SPIMP02g0058590	SPIMPch02	34075914	34086673	Pseudouridine synthase family protein	Solyc02g062520	trans	SPIMPch03	9356364-10077456	3	SV22384,SV22385,SV22434	SV22384	5.459
SPIMP02g0058590	SPIMPch02	34075914	34086673	Pseudouridine synthase family protein	Solyc02g062520	trans	SPIMPch03	57794653-57872105	3	SV28051,SV28076,SV28080	SV28076	5.198
SPIMP02g0058590	SPIMPch02	34075914	34086673	Pseudouridine synthase family protein	Solyc02g062520	trans	SPIMPch03	62450361-64331865	37	SV29060,SV29064,SV29069,SV29203,SV29280,SV29284,SV29292,SV29297,SV29306,SV29310,SV29315,SV29317,SV29318,SV29321,SV29327,SV29330,SV29335,SV29337,SV29344,SV29350,SV29351,SV29354,SV29356,SV29360,SV29361,SV29363,SV29364,SV29365,SV29366,SV29377,SV29385,SV29386,SV29388,SV29391,SV29404,SV29405,SV29412	SV29310	7.813
SPIMP02g0058670	SPIMPch02	34190130	34198173	Gamma carbonic anhydrase 1, mitochondrial	Solyc02g062600	trans	SPIMPch07	58564068-60083465	13	SV57475,SV57484,SV57521,SV57550,SV57565,SV57566,SV57664,SV57667,SV57675,SV57694,SV57734,SV57737,SV57764	SV57550	6.155
SPIMP02g0058680	SPIMPch02	34199773	34204730	AB hydrolase-1 domain-containing protein	Solyc02g062610	cis	SPIMPch02	33539131-34340565	38	SV16293,SV16297,SV16315,SV16316,SV16319,SV16320,SV16321,SV16322,SV16326,SV16329,SV16330,SV16374,SV16384,SV16389,SV16393,SV16424,SV16426,SV16429,SV16430,SV16431,SV16432,SV16433,SV16434,SV16435,SV16436,SV16437,SV16438,SV16439,SV16457,SV16472,SV16473,SV16475,SV16477,SV16479,SV16481,SV16482,SV16484,SV16485	SV16432	16.196
SPIMP02g0058750	SPIMPch02	34273041	34276371	Anaphase-promoting complex subunit 10	Solyc02g062680	cis	SPIMPch02	33839644-36783091	61	SV16356,SV16361,SV16362,SV16373,SV16375,SV16397,SV16407,SV16408,SV16411,SV16415,SV16418,SV16419,SV16420,SV16421,SV16422,SV16425,SV16441,SV16442,SV16445,SV16446,SV16447,SV16448,SV16452,SV16453,SV16454,SV16456,SV16463,SV16467,SV16468,SV16469,SV16476,SV16486,SV16488,SV16489,SV16491,SV16493,SV16494,SV16495,SV16496,SV16497,SV16498,SV16499,SV16501,SV16602,SV16640,SV16838,SV16845,SV16846,SV16848,SV16851…	SV16494	9.664
SPIMP02g0058750	SPIMPch02	34273041	34276371	Anaphase-promoting complex subunit 10	Solyc02g062680	trans	SPIMPch04	60212111-60217691	3	SV36391,SV36392,SV36396	SV36391	5.681
SPIMP02g0058750	SPIMPch02	34273041	34276371	Anaphase-promoting complex subunit 10	Solyc02g062680	trans	SPIMPch07	16376110-20914647	4	SV52776,SV52880,SV53042,SV53213	SV53213	5.488
SPIMP02g0058750	SPIMPch02	34273041	34276371	Anaphase-promoting complex subunit 10	Solyc02g062680	trans	SPIMPch07	41098495-43371502	3	SV55113,SV55364,SV55509	SV55364	5.316
SPIMP02g0058770	SPIMPch02	34285376	34286984	BHLH transcription factor	Solyc02g062690	trans	SPIMPch01	5296135-6095566	3	SV01074,SV01116,SV01223	SV01074,SV01116	5.383
SPIMP02g0058770	SPIMPch02	34285376	34286984	BHLH transcription factor	Solyc02g062690	trans	SPIMPch01	73411900-73763210	3	SV08522,SV08525,SV08605	SV08522	5.739
SPIMP02g0058770	SPIMPch02	34285376	34286984	BHLH transcription factor	Solyc02g062690	trans	SPIMPch02	710107-742892	3	SV13277,SV13279,SV13280	SV13280	7.469
SPIMP02g0058770	SPIMPch02	34285376	34286984	BHLH transcription factor	Solyc02g062690	cis	SPIMPch02	32300322-34381642	10	SV16117,SV16147,SV16410,SV16419,SV16425,SV16445,SV16446,SV16463,SV16495,SV16497	SV16445	7.265
SPIMP02g0058770	SPIMPch02	34285376	34286984	BHLH transcription factor	Solyc02g062690	trans	SPIMPch06	243842-567492	3	SV43978,SV44055,SV44063	SV43978	5.876
SPIMP02g0058820	SPIMPch02	34324965	34326675	HXXXD-type acyl-transferase family protein, putative	Solyc02g062710	cis	SPIMPch02	33539131-34340565	37	SV16293,SV16297,SV16302,SV16315,SV16316,SV16319,SV16320,SV16321,SV16326,SV16374,SV16384,SV16389,SV16393,SV16424,SV16426,SV16429,SV16430,SV16431,SV16432,SV16433,SV16434,SV16435,SV16436,SV16437,SV16438,SV16439,SV16457,SV16467,SV16472,SV16473,SV16475,SV16477,SV16479,SV16481,SV16482,SV16484,SV16485	SV16477	13.987
SPIMP02g0058850	SPIMPch02	34402775	34416662	DNA (Cytosine-5)-methyltransferase DRM2	Solyc02g062740	trans	SPIMPch02	34143023-34340565	10	SV16429,SV16472,SV16473,SV16475,SV16477,SV16479,SV16481,SV16482,SV16484,SV16485	SV16477	6.756
SPIMP02g0058910	SPIMPch02	34454758	34464978	ATP-dependent DNA helicase	Solyc02g062780	cis	SPIMPch02	34394086-34868420	10	SV16500,SV16514,SV16523,SV16540,SV16553,SV16556,SV16562,SV16591,SV16593,SV16602	SV16562	6.511
SPIMP02g0058920	SPIMPch02	34474291	34480488	Receptor-like kinase	Solyc02g062790	trans	SPIMPch07	66247925-66256669	3	SV59029,SV59031,SV59033	SV59033	5.909
SPIMP02g0059020	SPIMPch02	34748228	34751892	Pentatricopeptide repeat-containing protein, mitochondrial	Solyc02g062910	trans	SPIMPch01	4641674-6101552	3	SV00976,SV01000,SV01225	SV00976	6.028
SPIMP02g0059020	SPIMPch02	34748228	34751892	Pentatricopeptide repeat-containing protein, mitochondrial	Solyc02g062910	trans	SPIMPch02	27381398-29498646	6	SV15586,SV15595,SV15631,SV15658,SV15772,SV15836	SV15772	6.523
SPIMP02g0059020	SPIMPch02	34748228	34751892	Pentatricopeptide repeat-containing protein, mitochondrial	Solyc02g062910	cis	SPIMPch02	34697915-35210400	3	SV16560,SV16611,SV16640	SV16560	5.982
SPIMP02g0059020	SPIMPch02	34748228	34751892	Pentatricopeptide repeat-containing protein, mitochondrial	Solyc02g062910	trans	SPIMPch03	1454222-2145530	4	SV21008,SV21067,SV21153,SV21161	SV21008	5.406
SPIMP02g0059020	SPIMPch02	34748228	34751892	Pentatricopeptide repeat-containing protein, mitochondrial	Solyc02g062910	trans	SPIMPch08	1329691-1504827	3	SV59564,SV59605,SV59608	SV59605	5.758
SPIMP02g0059060	SPIMPch02	34786395	34789990	C2H2-type domain-containing protein	Solyc02g062940	trans	SPIMPch01	68966051-69259700	5	SV07889,SV07890,SV07909,SV07916,SV07922	SV07916	5.559
SPIMP02g0059060	SPIMPch02	34786395	34789990	C2H2-type domain-containing protein	Solyc02g062940	trans	SPIMPch02	37397446-37931362	15	SV17105,SV17115,SV17116,SV17128,SV17129,SV17133,SV17155,SV17158,SV17169,SV17178,SV17197,SV17231,SV17238,SV17242,SV17255	SV17231	5.994
SPIMP02g0059100	SPIMPch02	34854443	34864375	Xaa-Pro aminopeptidase	Solyc02g062970	trans	SPIMPch02	34345111-34391966	6	SV16486,SV16488,SV16489,SV16491,SV16494,SV16499	SV16491	5.776
SPIMP02g0059160	SPIMPch02	34926641	34929184	BES1_N domain-containing protein	Solyc02g063010	trans	SPIMPch06	31861024-31986160	5	SV46893,SV46899,SV46909,SV46913,SV46924	SV46909	5.569
SPIMP02g0059170	SPIMPch02	34942640	34944988	MFS domain-containing protein	Solyc02g063020	trans	SPIMPch07	55915864-55928198	3	SV56959,SV56960,SV56963	SV56959	5.963
SPIMP02g0059350	SPIMPch02	35133897	35139734	Hydrolase_4 domain-containing protein	Solyc02g063160	trans	SPIMPch08	58848603-58871868	3	SV65256,SV65257,SV65262	SV65256	5.531
SPIMP02g0059410	SPIMPch02	35176770	35181887	Mannose-6-phosphate isomerase	Solyc02g063220	trans	SPIMPch04	63129486-66121920	11	SV36943,SV37068,SV37074,SV37082,SV37086,SV37089,SV37093,SV37110,SV37167,SV37224,SV37598	SV37167	5.936
SPIMP02g0059440	SPIMPch02	35206601	35209207	Fatty acid hydroxylase domain-containing protein	Solyc02g063240	cis	SPIMPch02	34218767-37931362	79	SV16453,SV16500,SV16514,SV16517,SV16519,SV16520,SV16540,SV16553,SV16556,SV16560,SV16562,SV16563,SV16564,SV16580,SV16582,SV16591,SV16594,SV16602,SV16611,SV16618,SV16640,SV16645,SV16648,SV16652,SV16654,SV16660,SV16670,SV16677,SV16684,SV16689,SV16741,SV16743,SV16748,SV16759,SV16787,SV16789,SV16827,SV16829,SV16832,SV16845,SV16847,SV16848,SV16850,SV16861,SV16862,SV16871,SV16876,SV16882,SV16898,SV16910…	SV16611	8.747
SPIMP02g0059440	SPIMPch02	35206601	35209207	Fatty acid hydroxylase domain-containing protein	Solyc02g063240	trans	SPIMPch09	1055661-1366985	3	SV66967,SV66976,SV67033	SV66976	6.066
SPIMP02g0059480	SPIMPch02	35228560	35238914	Protein DETOXIFICATION	Solyc02g063260	trans	SPIMPch08	2274181-2455599	4	SV59782,SV59792,SV59818,SV59819	SV59819	5.577
SPIMP02g0059610	SPIMPch02	35387314	35392371	S5A_REDUCTASE domain-containing protein	Solyc02g063390	trans	SPIMPch07	64892306-64898594	3	SV58796,SV58797,SV58800	SV58796	5.1
SPIMP02g0059660	SPIMPch02	35407405	35408641	Hydroxyproline-rich glycoprotein family protein	Solyc02g063420	cis	SPIMPch02	34694189-35995233	3	SV16557,SV16708,SV16797	SV16797	5.37
SPIMP02g0059690	SPIMPch02	35440792	35441570	Unknown protein	Solyc02g063440	trans	SPIMPch04	54940698-55052753	3	SV35281,SV35286,SV35309	SV35286	5.666
SPIMP02g0059750	SPIMPch02	35510954	35511946	SMI1_KNR4 domain-containing protein	Solyc02g063510	cis	SPIMPch02	35509227-35643704	7	SV16709,SV16710,SV16711,SV16712,SV16713,SV16725,SV16726	SV16709	9.027
SPIMP02g0059790	SPIMPch02	35549859	35554690	Squalene epoxidase	Solyc02g063523	cis	SPIMPch02	35509227-36081043	15	SV16709,SV16710,SV16711,SV16712,SV16713,SV16720,SV16725,SV16726,SV16747,SV16803,SV16806,SV16816,SV16828,SV16830,SV16831	SV16725	40.111
SPIMP02g0059870	SPIMPch02	35610375	35631552	Integrator complex subunit 7	Solyc02g064620	cis	SPIMPch02	35509227-36081043	16	SV16709,SV16710,SV16711,SV16712,SV16713,SV16720,SV16725,SV16726,SV16747,SV16803,SV16804,SV16806,SV16816,SV16828,SV16830,SV16831	SV16725	37.273
SPIMP02g0059870	SPIMPch02	35610375	35631552	Integrator complex subunit 7	Solyc02g064620	trans	SPIMPch03	59992044-60016031	7	SV28543,SV28544,SV28545,SV28546,SV28547,SV28548,SV28551	SV28545	7.284
SPIMP02g0059880	SPIMPch02	35620342	35623168	Unknown protein	Solyc02g064590	cis	SPIMPch02	35510020-35643704	3	SV16710,SV16725,SV16726	SV16726	6.09
SPIMP02g0059900	SPIMPch02	35642282	35645220	ADP-ribosylation factor, putative	Solyc02g064640	trans	SPIMPch02	27496444-28522663	3	SV15594,SV15646,SV15746	SV15746	5.729
SPIMP02g0059900	SPIMPch02	35642282	35645220	ADP-ribosylation factor, putative	Solyc02g064640	trans	SPIMPch03	47315408-47320915	3	SV26099,SV26101,SV26102	SV26099	5.308
SPIMP02g0059910	SPIMPch02	35646572	35651576	Adenylyl-sulfate kinase	Solyc02g064650	trans	SPIMPch01	5296135-6177595	7	SV01074,SV01116,SV01142,SV01147,SV01151,SV01223,SV01242	SV01142	5.446
SPIMP02g0059910	SPIMPch02	35646572	35651576	Adenylyl-sulfate kinase	Solyc02g064650	trans	SPIMPch02	44543586-45268577	6	SV18575,SV18586,SV18587,SV18588,SV18619,SV18740	SV18575	6.565
SPIMP02g0059910	SPIMPch02	35646572	35651576	Adenylyl-sulfate kinase	Solyc02g064650	trans	SPIMPch04	7794557-11894866	51	SV31175,SV31210,SV31214,SV31220,SV31230,SV31234,SV31235,SV31243,SV31250,SV31268,SV31270,SV31276,SV31278,SV31283,SV31286,SV31288,SV31291,SV31299,SV31321,SV31328,SV31331,SV31335,SV31338,SV31348,SV31355,SV31357,SV31364,SV31378,SV31380,SV31381,SV31387,SV31389,SV31391,SV31395,SV31398,SV31399,SV31400,SV31401,SV31403,SV31405,SV31410,SV31424,SV31429,SV31436,SV31442,SV31443,SV31448,SV31454,SV31462,SV31467…	SV31364	6.674
SPIMP02g0059990	SPIMPch02	35748231	35754308	zf-met2 domain-containing protein	Solyc02g064730	trans	SPIMPch02	35822667-35995233	4	SV16759,SV16769,SV16796,SV16797	SV16769	5.424
SPIMP02g0060010	SPIMPch02	35755546	35761197	Chaperone DnaJ domain protein	Solyc02g064740	trans	SPIMPch08	3175204-6193864	3	SV59992,SV60317,SV60532	SV60532	7.591
SPIMP02g0060010	SPIMPch02	35755546	35761197	Chaperone DnaJ domain protein	Solyc02g064740	trans	SPIMPch08	50125215-51057330	3	SV63899,SV63931,SV64020	SV63899	6.824
SPIMP02g0060370	SPIMPch02	36168230	36174444	Protein kinase	Solyc02g065110	trans	SPIMPch12	67726397-68228894	6	SV92065,SV92112,SV92113,SV92114,SV92131,SV92134	SV92113	7.717
SPIMP02g0060510	SPIMPch02	36328389	36330236	AB hydrolase-1 domain-containing protein	Solyc02g065240	cis	SPIMPch02	33078909-38029944	64	SV16181,SV16237,SV16296,SV16354,SV16355,SV16361,SV16362,SV16367,SV16373,SV16400,SV16403,SV16407,SV16411,SV16415,SV16422,SV16425,SV16442,SV16443,SV16447,SV16452,SV16454,SV16456,SV16459,SV16468,SV16469,SV16471,SV16486,SV16489,SV16493,SV16495,SV16496,SV16832,SV16847,SV16851,SV16871,SV16878,SV16891,SV16913,SV16916,SV16922,SV16924,SV16934,SV16935,SV16959,SV16961,SV16964,SV16973,SV16989,SV16994,SV16997…	SV16361	7.405
SPIMP02g0060510	SPIMPch02	36328389	36330236	AB hydrolase-1 domain-containing protein	Solyc02g065240	trans	SPIMPch06	44620807-45310924	3	SV49615,SV49621,SV49726	SV49726	5.953
SPIMP02g0060510	SPIMPch02	36328389	36330236	AB hydrolase-1 domain-containing protein	Solyc02g065240	trans	SPIMPch08	65969-518167	8	SV59284,SV59292,SV59295,SV59328,SV59336,SV59338,SV59347,SV59372	SV59347	5.651
SPIMP02g0060610	SPIMPch02	36460051	36464967	Protein root UVB sensitive 4	Solyc02g065360	cis	SPIMPch02	34822418-38029944	53	SV16591,SV16823,SV16825,SV16826,SV16829,SV16832,SV16837,SV16838,SV16845,SV16846,SV16847,SV16848,SV16851,SV16855,SV16860,SV16861,SV16862,SV16863,SV16871,SV16872,SV16874,SV16878,SV16882,SV16891,SV16903,SV16906,SV16913,SV16916,SV16920,SV16924,SV16925,SV16934,SV16935,SV16936,SV16940,SV16943,SV16947,SV16948,SV16953,SV16956,SV16959,SV16961,SV16964,SV16973,SV16976,SV16982,SV16983,SV16997,SV17012,SV17192…	SV16837	17.586
SPIMP02g0060630	SPIMPch02	36468648	36474445	cold-regulated 413 plasma membrane protein 2	Solyc02g065380	trans	SPIMPch01	17862813-19131391	3	SV02672,SV02673,SV02763	SV02672	5.408
SPIMP02g0060630	SPIMPch02	36468648	36474445	cold-regulated 413 plasma membrane protein 2	Solyc02g065380	trans	SPIMPch01	92966690-93984703	3	SV12654,SV12888,SV12889	SV12654	6.529
SPIMP02g0060630	SPIMPch02	36468648	36474445	cold-regulated 413 plasma membrane protein 2	Solyc02g065380	trans	SPIMPch02	35407342-36413234	6	SV16677,SV16700,SV16701,SV16820,SV16863,SV16906	SV16863	6.009
SPIMP02g0060630	SPIMPch02	36468648	36474445	cold-regulated 413 plasma membrane protein 2	Solyc02g065380	trans	SPIMPch07	57945141-59118997	3	SV57382,SV57580,SV57581	SV57581	6.358
SPIMP02g0060670	SPIMPch02	36489466	36493147	CASP-like protein	Solyc02g065420	trans	SPIMPch12	63932927-64305745	7	SV91280,SV91286,SV91287,SV91288,SV91295,SV91346,SV91356	SV91288	7.221
SPIMP02g0060680	SPIMPch02	36489584	36493387	Unknown protein	NA	trans	SPIMPch12	63898877-64256838	3	SV91269,SV91287,SV91351	SV91287	7.757
SPIMP02g0060690	SPIMPch02	36498003	36498461	HTH-type transcriptional regulator	Solyc02g065430	trans	SPIMPch02	37111800-37424641	3	SV17032,SV17056,SV17115	SV17115	6.016
SPIMP02g0060690	SPIMPch02	36498003	36498461	HTH-type transcriptional regulator	Solyc02g065430	trans	SPIMPch02	42628636-44414189	3	SV18224,SV18314,SV18545	SV18314	7.136
SPIMP02g0060750	SPIMPch02	36574181	36590129	Nucleolar pre-ribosomal-associated protein 1	Solyc02g065500	trans	SPIMPch02	4945957-7227720	4	SV13642,SV13689,SV13759,SV13783	SV13689	6.58
SPIMP02g0060750	SPIMPch02	36574181	36590129	Nucleolar pre-ribosomal-associated protein 1	Solyc02g065500	trans	SPIMPch02	11728768-16453954	7	SV14128,SV14222,SV14350,SV14432,SV14444,SV14457,SV14497	SV14457	7
SPIMP02g0060750	SPIMPch02	36574181	36590129	Nucleolar pre-ribosomal-associated protein 1	Solyc02g065500	trans	SPIMPch02	21930737-23011771	5	SV15019,SV15047,SV15059,SV15093,SV15112	SV15047	6.163
SPIMP02g0060850	SPIMPch02	36691682	36699900	Brct domain-containing protein	Solyc02g065620	trans	SPIMPch02	33967407-34004202	3	SV16392,SV16397,SV16403	SV16392	6.626
SPIMP02g0060850	SPIMPch02	36691682	36699900	Brct domain-containing protein	Solyc02g065620	cis	SPIMPch02	36648330-36700895	4	SV16966,SV16967,SV16981,SV16982	SV16981	8.164
SPIMP02g0060900	SPIMPch02	36741842	36747313	Amino acid transporter, transmembrane domain containing protein	Solyc02g065680	cis	SPIMPch02	33928460-39152494	78	SV16381,SV16425,SV16487,SV16820,SV16825,SV16826,SV16829,SV16832,SV16847,SV16851,SV16863,SV16871,SV16872,SV16874,SV16878,SV16903,SV16913,SV16916,SV16922,SV16924,SV16935,SV16943,SV16964,SV16973,SV16976,SV16980,SV16983,SV16984,SV16989,SV16994,SV16995,SV16997,SV16998,SV17000,SV17002,SV17003,SV17005,SV17010,SV17013,SV17032,SV17036,SV17043,SV17045,SV17055,SV17092,SV17096,SV17097,SV17098,SV17099,SV17100…	SV17013	10.643
SPIMP02g0060920	SPIMPch02	36750709	36753983	biogenesis of lysosome-related organelles complex 1 subunit 2	Solyc02g065690	trans	SPIMPch02	27583567-29893303	4	SV15609,SV15767,SV15772,SV15856	SV15772	5.239
SPIMP02g0060920	SPIMPch02	36750709	36753983	biogenesis of lysosome-related organelles complex 1 subunit 2	Solyc02g065690	trans	SPIMPch04	51825051-51937638	3	SV34771,SV34783,SV34793	SV34771,SV34783	5.676
SPIMP02g0061050	SPIMPch02	36847390	36852018	Protein furry	Solyc02g150126	trans	SPIMPch10	65294664-65527497	30	SV79936,SV79938,SV79940,SV79943,SV79945,SV79947,SV79948,SV79949,SV79950,SV79952,SV79953,SV79956,SV79957,SV79958,SV79960,SV79963,SV79966,SV79969,SV79970,SV79971,SV79972,SV79973,SV79976,SV79977,SV79978,SV79979,SV79980,SV79982,SV79986,SV79990	SV79945	9.975
SPIMP02g0061100	SPIMPch02	36864778	36880805	ras GTPase-activating protein-binding protein 2-like	NA	cis	SPIMPch02	36867887-37304840	14	SV17015,SV17018,SV17021,SV17023,SV17024,SV17026,SV17028,SV17029,SV17030,SV17031,SV17047,SV17048,SV17063,SV17082	SV17024	13.662
SPIMP02g0061220	SPIMPch02	37062937	37072310	TPT domain-containing protein	Solyc02g066910	cis	SPIMPch02	36867887-37417612	16	SV17015,SV17018,SV17021,SV17023,SV17024,SV17026,SV17028,SV17029,SV17030,SV17031,SV17047,SV17048,SV17063,SV17082,SV17110,SV17113	SV17048	13.743
SPIMP02g0061230	SPIMPch02	37073199	37075785	Protein CHLORORESPIRATORY REDUCTION 7 like	Solyc02g066920	cis	SPIMPch02	34697915-39674036	25	SV16560,SV16562,SV16591,SV16602,SV16640,SV16980,SV16997,SV17015,SV17018,SV17021,SV17023,SV17024,SV17026,SV17028,SV17029,SV17030,SV17031,SV17047,SV17048,SV17063,SV17198,SV17249,SV17250,SV17378,SV17601	SV17026	14.095
SPIMP02g0061240	SPIMPch02	37076902	37079882	RNA-binding protein	Solyc02g066930	trans	SPIMPch08	3695228-4314104	12	SV60108,SV60110,SV60113,SV60116,SV60136,SV60137,SV60186,SV60187,SV60188,SV60215,SV60217,SV60261	SV60110	6.211
SPIMP02g0061270	SPIMPch02	37092951	37106742	Alpha-amylase	Solyc02g066950	cis	SPIMPch02	36867887-37240530	13	SV17015,SV17018,SV17021,SV17023,SV17024,SV17026,SV17028,SV17029,SV17030,SV17031,SV17047,SV17048,SV17063	SV17031	11.915
SPIMP02g0061340	SPIMPch02	37147543	37155676	SEC7-like guanine nucleotide exchange family protein	Solyc02g067010	trans	SPIMPch02	12447969-13394066	6	SV14183,SV14184,SV14208,SV14209,SV14221,SV14236	SV14209	6.007
SPIMP02g0061340	SPIMPch02	37147543	37155676	SEC7-like guanine nucleotide exchange family protein	Solyc02g067010	trans	SPIMPch02	27159901-28185859	3	SV15571,SV15645,SV15700	SV15645	5.295
SPIMP02g0061340	SPIMPch02	37147543	37155676	SEC7-like guanine nucleotide exchange family protein	Solyc02g067010	trans	SPIMPch03	55083188-56944262	5	SV27506,SV27510,SV27675,SV27701,SV27883	SV27506	5.5
SPIMP02g0061340	SPIMPch02	37147543	37155676	SEC7-like guanine nucleotide exchange family protein	Solyc02g067010	trans	SPIMPch08	62900596-63845942	3	SV66073,SV66273,SV66281	SV66281	5.727
SPIMP02g0061390	SPIMPch02	37182870	37188296	DUF1336 domain-containing protein	Solyc02g067040	cis	SPIMPch02	34531240-39077605	59	SV16517,SV16557,SV16560,SV16564,SV16611,SV16618,SV16787,SV16989,SV16994,SV16995,SV16997,SV16998,SV17002,SV17005,SV17015,SV17018,SV17021,SV17023,SV17024,SV17026,SV17028,SV17029,SV17030,SV17031,SV17043,SV17045,SV17047,SV17048,SV17050,SV17051,SV17054,SV17056,SV17057,SV17058,SV17063,SV17066,SV17068,SV17074,SV17080,SV17082,SV17085,SV17094,SV17101,SV17105,SV17113,SV17155,SV17158,SV17169,SV17190,SV17192…	SV17047	22.44
SPIMP02g0061390	SPIMPch02	37182870	37188296	DUF1336 domain-containing protein	Solyc02g067040	trans	SPIMPch07	62729128-63011495	5	SV58347,SV58385,SV58388,SV58390,SV58400	SV58388	5.124
SPIMP02g0061400	SPIMPch02	37188654	37190591	UPF0301 protein like	Solyc02g067050	cis	SPIMPch02	36867887-37240530	13	SV17015,SV17018,SV17021,SV17023,SV17024,SV17026,SV17028,SV17029,SV17030,SV17031,SV17047,SV17048,SV17063	SV17015	10.25
SPIMP02g0061400	SPIMPch02	37188654	37190591	UPF0301 protein like	Solyc02g067050	trans	SPIMPch02	39522953-39665707	5	SV17564,SV17571,SV17574,SV17590,SV17600	SV17564	5.887
SPIMP02g0061450	SPIMPch02	37220194	37229410	Coilin_N domain-containing protein	Solyc02g067090	trans	SPIMPch02	30767617-32942441	3	SV15909,SV16043,SV16153	SV15909	5.372
SPIMP02g0061450	SPIMPch02	37220194	37229410	Coilin_N domain-containing protein	Solyc02g067090	cis	SPIMPch02	35067432-37693403	22	SV16618,SV16980,SV17002,SV17043,SV17045,SV17050,SV17051,SV17054,SV17055,SV17056,SV17057,SV17066,SV17068,SV17074,SV17101,SV17116,SV17144,SV17154,SV17155,SV17158,SV17169,SV17190	SV17050	8.699
SPIMP02g0061450	SPIMPch02	37220194	37229410	Coilin_N domain-containing protein	Solyc02g067090	trans	SPIMPch02	41424524-42231607	6	SV17952,SV17976,SV17990,SV17993,SV18004,SV18129	SV17990	5.548
SPIMP02g0061450	SPIMPch02	37220194	37229410	Coilin_N domain-containing protein	Solyc02g067090	trans	SPIMPch07	65108482-66617403	3	SV58837,SV59070,SV59120	SV58837	5.376
SPIMP02g0061520	SPIMPch02	37264879	37270409	Cystathionine gamma synthase	Solyc02g067180	cis	SPIMPch02	34697915-37461976	5	SV16560,SV16562,SV16591,SV16980,SV17129	SV16591	6.937
SPIMP02g0061610	SPIMPch02	37347833	37364952	Structural maintenance of chromosomes protein	Solyc02g067300	cis	SPIMPch02	36670856-39413157	80	SV16973,SV16994,SV16997,SV17002,SV17012,SV17036,SV17043,SV17045,SV17050,SV17051,SV17053,SV17055,SV17057,SV17068,SV17074,SV17078,SV17080,SV17085,SV17089,SV17092,SV17094,SV17096,SV17097,SV17098,SV17099,SV17101,SV17105,SV17108,SV17116,SV17124,SV17125,SV17127,SV17133,SV17134,SV17146,SV17155,SV17156,SV17157,SV17158,SV17161,SV17168,SV17169,SV17187,SV17188,SV17191,SV17192,SV17193,SV17197,SV17201,SV17205…	SV17096	12.375
SPIMP02g0061610	SPIMPch02	37347833	37364952	Structural maintenance of chromosomes protein	Solyc02g067300	trans	SPIMPch02	41067715-43310975	31	SV17882,SV17947,SV17951,SV17956,SV17971,SV17976,SV17977,SV17985,SV17990,SV17993,SV17997,SV18112,SV18127,SV18129,SV18139,SV18141,SV18142,SV18143,SV18145,SV18146,SV18160,SV18174,SV18179,SV18180,SV18184,SV18199,SV18206,SV18208,SV18212,SV18278,SV18364	SV18139	8.09
SPIMP02g0061660	SPIMPch02	37452022	37455599	Protein of unknown function (DUF1666)	Solyc02g067350	trans	SPIMPch03	48444546-50313923	4	SV26295,SV26470,SV26628,SV26657	SV26657	5.782
SPIMP02g0061680	SPIMPch02	37462728	37470619	NAP1-related protein 2	Solyc02g067370	trans	SPIMPch09	18287872-20068355	4	SV68870,SV68894,SV68939,SV68973	SV68894	5.844
SPIMP02g0061760	SPIMPch02	37521276	37526105	Plant cysteine oxidase 2	Solyc02g067440	trans	SPIMPch03	55162065-57750675	9	SV27527,SV27536,SV27572,SV27576,SV27592,SV27703,SV27969,SV27992,SV28041	SV27969	6.502
SPIMP02g0061790	SPIMPch02	37554164	37557752	hypersensitive-induced response protein 1-like	Solyc02g067470	trans	SPIMPch02	34512806-34700507	3	SV16514,SV16517,SV16562	SV16517	6.28
SPIMP02g0061790	SPIMPch02	37554164	37557752	hypersensitive-induced response protein 1-like	Solyc02g067470	cis	SPIMPch02	36699838-38362796	63	SV16980,SV16984,SV16989,SV16994,SV16995,SV16997,SV17002,SV17005,SV17036,SV17043,SV17045,SV17050,SV17051,SV17054,SV17056,SV17057,SV17066,SV17068,SV17085,SV17094,SV17096,SV17097,SV17098,SV17099,SV17101,SV17105,SV17108,SV17114,SV17115,SV17116,SV17124,SV17128,SV17129,SV17133,SV17135,SV17137,SV17144,SV17145,SV17146,SV17151,SV17155,SV17158,SV17169,SV17187,SV17188,SV17190,SV17192,SV17193,SV17199,SV17201…	SV17188	7.598
SPIMP02g0061790	SPIMPch02	37554164	37557752	hypersensitive-induced response protein 1-like	Solyc02g067470	trans	SPIMPch02	41036586-41109507	3	SV17868,SV17881,SV17888	SV17881	5.914
SPIMP02g0061790	SPIMPch02	37554164	37557752	hypersensitive-induced response protein 1-like	Solyc02g067470	trans	SPIMPch06	45358807-45751219	3	SV49737,SV49793,SV49799	SV49793	6.925
SPIMP02g0061810	SPIMPch02	37571673	37573793	DUF569 domain-containing protein	Solyc02g067490	trans	SPIMPch02	45819673-45882994	3	SV18839,SV18852,SV18856	SV18839	5.834
SPIMP02g0061870	SPIMPch02	37612832	37626442	Paired amphipathic helix protein Sin3-like 2	Solyc02g067570	trans	SPIMPch02	27498427-28653686	3	SV15595,SV15690,SV15772	SV15595	6.083
SPIMP02g0061920	SPIMPch02	37641870	37644557	zinc transporter 5	Solyc02g067620	trans	SPIMPch02	36867887-37417612	13	SV17015,SV17018,SV17023,SV17024,SV17026,SV17029,SV17030,SV17031,SV17047,SV17048,SV17063,SV17082,SV17113	SV17082	8.134
SPIMP02g0061990	SPIMPch02	37720853	37725892	TOG domain-containing protein	Solyc02g067710	cis	SPIMPch02	36059637-38601964	22	SV16827,SV16923,SV17002,SV17043,SV17045,SV17050,SV17051,SV17054,SV17057,SV17058,SV17066,SV17080,SV17085,SV17089,SV17094,SV17096,SV17101,SV17187,SV17188,SV17216,SV17390,SV17395	SV17002	7.757
SPIMP02g0062010	SPIMPch02	37747490	37752914	Beta-galactosidase	Solyc02g067740	cis	SPIMPch02	33900610-38029944	39	SV16373,SV16448,SV16459,SV16840,SV16925,SV16953,SV16984,SV16994,SV17002,SV17012,SV17043,SV17045,SV17074,SV17089,SV17092,SV17094,SV17096,SV17097,SV17098,SV17099,SV17101,SV17105,SV17108,SV17116,SV17124,SV17125,SV17133,SV17146,SV17155,SV17158,SV17169,SV17187,SV17192,SV17193,SV17197,SV17207,SV17216,SV17263,SV17276	SV17097	12.629
SPIMP02g0062010	SPIMPch02	37747490	37752914	Beta-galactosidase	Solyc02g067740	trans	SPIMPch02	41738479-42575583	5	SV18004,SV18139,SV18174,SV18206,SV18212	SV18174	6.326
SPIMP02g0062020	SPIMPch02	37753188	37755679	Carbonic anhydrase	Solyc02g067750	trans	SPIMPch02	34211326-34215330	3	SV16448,SV16449,SV16450	SV16448	8.235
SPIMP02g0062020	SPIMPch02	37753188	37755679	Carbonic anhydrase	Solyc02g067750	cis	SPIMPch02	36699838-38548801	20	SV16980,SV16984,SV16989,SV17092,SV17094,SV17096,SV17097,SV17098,SV17099,SV17108,SV17114,SV17124,SV17133,SV17182,SV17188,SV17216,SV17221,SV17289,SV17352,SV17380	SV17097	6.895
SPIMP02g0062020	SPIMPch02	37753188	37755679	Carbonic anhydrase	Solyc02g067750	trans	SPIMPch02	41417334-42575583	6	SV17945,SV17956,SV18062,SV18179,SV18206,SV18212	SV18212	5.939
SPIMP02g0062070	SPIMPch02	37823408	37823722	Cyclin-dependent protein kinase inhibitor SMR6	Solyc02g067810	trans	SPIMPch03	49791314-50577282	14	SV26549,SV26610,SV26611,SV26613,SV26614,SV26616,SV26619,SV26623,SV26709,SV26710,SV26711,SV26713,SV26715,SV26727	SV26709,SV26710,SV26711	7.824
SPIMP02g0062070	SPIMPch02	37823408	37823722	Cyclin-dependent protein kinase inhibitor SMR6	Solyc02g067810	trans	SPIMPch05	20921376-22031668	3	SV40191,SV40203,SV40247	SV40247	6.507
SPIMP02g0062120	SPIMPch02	37861092	37865238	Glucose-6-phosphate 1-epimerase	Solyc02g067860	trans	SPIMPch08	52681875-55247356	3	SV64185,SV64420,SV64558	SV64185	5.268
SPIMP02g0062150	SPIMPch02	37878397	37882845	S-adenosyl-L-methionine-dependent methyltransferases superfamily protein	Solyc02g067890	trans	SPIMPch02	37324618-37760347	12	SV17086,SV17109,SV17111,SV17119,SV17156,SV17157,SV17161,SV17184,SV17204,SV17210,SV17211,SV17212	SV17212	8.243
SPIMP02g0062150	SPIMPch02	37878397	37882845	S-adenosyl-L-methionine-dependent methyltransferases superfamily protein	Solyc02g067890	trans	SPIMPch02	41147744-42947169	4	SV17890,SV18129,SV18130,SV18302	SV17890	7.944
SPIMP02g0062150	SPIMPch02	37878397	37882845	S-adenosyl-L-methionine-dependent methyltransferases superfamily protein	Solyc02g067890	trans	SPIMPch04	66410124-66605905	3	SV37660,SV37693,SV37700	SV37693	6.646
SPIMP02g0062150	SPIMPch02	37878397	37882845	S-adenosyl-L-methionine-dependent methyltransferases superfamily protein	Solyc02g067890	trans	SPIMPch05	66049573-66688868	7	SV43807,SV43825,SV43856,SV43860,SV43861,SV43908,SV43933	SV43825	6.28
SPIMP02g0062180	SPIMPch02	37901013	37901390	DUF1713 domain-containing protein	Solyc02g067910	cis	SPIMPch02	36670856-38029944	53	SV16973,SV16994,SV16997,SV17002,SV17005,SV17013,SV17036,SV17043,SV17045,SV17051,SV17055,SV17056,SV17057,SV17068,SV17069,SV17074,SV17078,SV17092,SV17094,SV17096,SV17097,SV17098,SV17099,SV17100,SV17101,SV17105,SV17108,SV17116,SV17124,SV17125,SV17127,SV17129,SV17133,SV17146,SV17155,SV17158,SV17169,SV17192,SV17194,SV17197,SV17201,SV17205,SV17207,SV17216,SV17219,SV17220,SV17221,SV17222,SV17238,SV17242…	SV17192	9.457
SPIMP02g0062180	SPIMPch02	37901013	37901390	DUF1713 domain-containing protein	Solyc02g067910	trans	SPIMPch02	41109507-42034334	21	SV17888,SV17900,SV17918,SV17947,SV17956,SV17961,SV17966,SV17969,SV17973,SV17976,SV17977,SV17985,SV17990,SV17991,SV17993,SV17996,SV18011,SV18032,SV18056,SV18075,SV18086	SV17976	6.746
SPIMP02g0062200	SPIMPch02	37912327	37915469	Glycerol-3-phosphate dehydrogenase [NAD(+)]	Solyc02g067930	trans	SPIMPch03	7113857-7176946	3	SV22064,SV22066,SV22068	SV22068	6.191
SPIMP02g0062200	SPIMPch02	37912327	37915469	Glycerol-3-phosphate dehydrogenase [NAD(+)]	Solyc02g067930	trans	SPIMPch11	585897-730324	3	SV80608,SV80615,SV80640	SV80615,SV80640	5.504
SPIMP02g0062290	SPIMPch02	37965700	37968982	F-box domain-containing protein	Solyc02g068000	cis	SPIMPch02	34131396-38135724	11	SV16425,SV16467,SV16478,SV16491,SV16863,SV16922,SV16935,SV16989,SV17036,SV17187,SV17298	SV16989	6.599
SPIMP02g0062290	SPIMPch02	37965700	37968982	F-box domain-containing protein	Solyc02g068000	trans	SPIMPch08	23062720-23762187	3	SV61742,SV61747,SV61788	SV61747	5.511
SPIMP02g0062290	SPIMPch02	37965700	37968982	F-box domain-containing protein	Solyc02g068000	trans	SPIMPch08	26145013-27249165	3	SV61955,SV62040,SV62045	SV62040	6.283
SPIMP02g0062290	SPIMPch02	37965700	37968982	F-box domain-containing protein	Solyc02g068000	trans	SPIMPch08	34411599-34966526	3	SV62511,SV62530,SV62546	SV62511	5.468
SPIMP02g0062290	SPIMPch02	37965700	37968982	F-box domain-containing protein	Solyc02g068000	trans	SPIMPch08	41945643-43913285	3	SV63126,SV63207,SV63295	SV63126	6.068
SPIMP02g0062290	SPIMPch02	37965700	37968982	F-box domain-containing protein	Solyc02g068000	trans	SPIMPch08	51580922-52824060	14	SV64088,SV64093,SV64111,SV64112,SV64116,SV64118,SV64140,SV64146,SV64195,SV64196,SV64204,SV64206,SV64216,SV64223	SV64118	6.832
SPIMP02g0062290	SPIMPch02	37965700	37968982	F-box domain-containing protein	Solyc02g068000	trans	SPIMPch08	58513535-58959935	11	SV65158,SV65238,SV65239,SV65245,SV65255,SV65256,SV65257,SV65262,SV65265,SV65266,SV65279	SV65238	10.205
SPIMP02g0062350	SPIMPch02	38025596	38029673	Chloride channel protein	Solyc02g068080	cis	SPIMPch02	38033452-38303704	3	SV17278,SV17313,SV17333	SV17278	17.299
SPIMP02g0062370	SPIMPch02	38048636	38052182	SWIB domain-containing protein	Solyc02g068100	cis	SPIMPch02	36501094-38362796	20	SV16925,SV17043,SV17053,SV17094,SV17096,SV17097,SV17098,SV17108,SV17124,SV17133,SV17155,SV17158,SV17169,SV17192,SV17205,SV17259,SV17263,SV17276,SV17290,SV17352	SV17097	7.024
SPIMP02g0062380	SPIMPch02	38053336	38057211	Transcription and mRNA export factor ENY2	Solyc02g068110	trans	SPIMPch03	61887943-62136714	4	SV28967,SV28978,SV29002,SV29014	SV28967	5.025
SPIMP02g0062390	SPIMPch02	38058843	38063682	DCD domain-containing protein	Solyc02g068120	trans	SPIMPch03	144717-228002	3	SV20731,SV20741,SV20751	SV20751	5.999
SPIMP02g0062390	SPIMPch02	38058843	38063682	DCD domain-containing protein	Solyc02g068120	trans	SPIMPch08	1891210-1899852	3	SV59691,SV59695,SV59696	SV59696	5.542
SPIMP02g0062400	SPIMPch02	38066805	38072906	mitochondrial import receptor subunit TOM20	Solyc02g068130	trans	SPIMPch05	6068021-6768153	7	SV38992,SV39023,SV39063,SV39085,SV39093,SV39099,SV39100	SV39099	6.481
SPIMP02g0062440	SPIMPch02	38100981	38108304	ABC transporter family protein (ATP-binding component)	Solyc02g068180	trans	SPIMPch01	91750846-92083967	5	SV12350,SV12375,SV12389,SV12398,SV12428	SV12398	6.385
SPIMP02g0062450	SPIMPch02	38109222	38113225	ATP-dependent RNA helicase	Solyc02g068190	cis	SPIMPch02	36552660-38331808	16	SV16939,SV17094,SV17192,SV17204,SV17212,SV17239,SV17263,SV17276,SV17285,SV17289,SV17290,SV17291,SV17293,SV17294,SV17300,SV17337	SV17290	9.379
SPIMP02g0062450	SPIMPch02	38109222	38113225	ATP-dependent RNA helicase	Solyc02g068190	trans	SPIMPch02	41807313-42974224	18	SV18017,SV18023,SV18028,SV18034,SV18061,SV18066,SV18068,SV18095,SV18145,SV18170,SV18174,SV18184,SV18191,SV18206,SV18208,SV18273,SV18307,SV18309	SV18191	6.48
SPIMP02g0062450	SPIMPch02	38109222	38113225	ATP-dependent RNA helicase	Solyc02g068190	trans	SPIMPch03	55136600-57275862	3	SV27515,SV27587,SV27934	SV27587	5.583
SPIMP02g0062460	SPIMPch02	38118279	38119097	TCP transcription factor	Solyc02g068200	cis	SPIMPch02	38116633-42426691	8	SV17290,SV17291,SV17337,SV17625,SV17882,SV17951,SV17956,SV18174	SV17291	7.835
[truncated: 9,184 more rows]
