# Supplementary material for: Genome of Solanum pimpinellifolium provides insights into structural variants during tomato breeding
Source: Nat Commun. 2020 Nov 16;11:5817. doi: 10.1038/s41467-020-19682-0 (PMC7670462; doi:10.1038/s41467-020-19682-0)
Supplement: Supplementary file 12 — Supplementary Data 8 [file 41467_2020_19682_MOESM12_ESM.xlsx]

## Sheet: Data S8
Supplementary Data 8. List of trans-acting eQTL hotspots
&eQTL hotspots were identified using using the hot_scan software, adjusted for multiple comparisons
	eQTL hotspot					Candidate master regulator			List of targets by master regulator
Hotspot_ID	Chromosome	Start	End	No. targets	Adjusted P-value&	LA2093 Gene ID	LA2093 gene annotation	Heinz1706 gene ID	No. targets	Targets in LA2093	Targets in Heinz1706
hotspot-1	SPIMPch01	18785035	18810716	12	2.21174e-11	SPIMP01g0012490	IRK-interacting protein-like	Solyc01g014105	9	SPIMP03g0101040,SPIMP04g0148220,SPIMP05g0174280,SPIMP01g0021480,SPIMP02g0073610,SPIMP03g0104720,SPIMP06g0190640,SPIMP09g0273280,SPIMP05g0172880	Solyc03g083360,Solyc04g080550,Solyc05g053550,Solyc01g065540,Solyc02g083860,Solyc03g097030,Solyc06g060570,Solyc09g059170,Solyc05g052240
hotspot-2	SPIMPch01	56880464	56880465	11	9.2875e-54	SPIMP01g0018490	Protein-serine/threonine kinase	Solyc01g057210	6	SPIMP05g0150950,SPIMP12g0345400,SPIMP01g0012180,SPIMP01g0012170,SPIMP01g0019510,SPIMP03g0111400	Solyc05g005180,Solyc12g015740,Solyc01g014560,Solyc01g014520,Solyc01g058010,Solyc03g115220
hotspot-3	SPIMPch01	76516168	76561488	18	1.68197e-17	SPIMP01g0025680	MYB-related transcription factor	Solyc01g079620	16	SPIMP02g0079790,SPIMP11g0321050,SPIMP02g0073610,SPIMP06g0190640,SPIMP05g0172880,SPIMP05g0174280,SPIMP06g0198640,SPIMP03g0104720,SPIMP10g0310780,SPIMP09g0260670,SPIMP03g0111400,SPIMP09g0268200,SPIMP09g0273280,SPIMP06g0177980,SPIMP02g0076980,SPIMP12g0359720	NA,Solyc11g013110,Solyc02g083860,Solyc06g060570,Solyc05g052240,Solyc05g053550,Solyc06g072160,Solyc03g097030,Solyc10g083440,Solyc09g007920,Solyc03g115220,Solyc09g042670,Solyc09g059170,Solyc06g005750,Solyc02g087110,Solyc12g087840
hotspot-4	SPIMPch01	85517852	85583943	16	4.04214e-12	SPIMP01g0036910	N-acetyltransferase domain-containing protein	Solyc01g098010	10	SPIMP01g0036780,SPIMP09g0266030,SPIMP10g0310330,SPIMP02g0067600,SPIMP05g0152720,SPIMP07g0221480,SPIMP05g0151620,SPIMP05g0152600,SPIMP05g0151160,SPIMP03g0118200	Solyc01g097870,Solyc09g014860,Solyc10g081930,Solyc02g077610,Solyc05g007050,Solyc07g043590,NA,Solyc05g006960,Solyc05g005490,NA
hotspot-5	SPIMPch02	35486657	35531330	12	9.85465e-08	SPIMP02g0060010	Chaperone DnaJ domain protein	Solyc02g064740	5	SPIMP02g0079460,SPIMP08g0235870,SPIMP06g0189040,SPIMP02g0080670,SPIMP12g0363780	Solyc02g089410,Solyc08g007330,Solyc06g054010,Solyc02g090650,Solyc12g099120
hotspot-6	SPIMPch02	39643918	39691928	18	2.74485e-15	SPIMP02g0064450	ATP dependent RNA helicase	Solyc02g070100	8	SPIMP10g0308800,SPIMP05g0162880,SPIMP03g0110360,SPIMP04g0139620,SPIMP09g0259310,SPIMP04g0124320,SPIMP05g0151730,SPIMP05g0174650	Solyc10g080350,Solyc05g018590,Solyc03g114330,Solyc04g063360,Solyc09g005580,Solyc04g011430,Solyc05g006110,Solyc05g053890
hotspot-7	SPIMPch03	955020	986487	10	2.6338e-06	SPIMP03g0085260	heterogeneous nuclear ribonucleoprotein 1-like	Solyc03g005680	6	SPIMP02g0070180,SPIMP04g0125200,SPIMP06g0188130,SPIMP06g0199660,SPIMP04g0140530,SPIMP08g0233650	Solyc02g080420,Solyc04g014370,Solyc06g053230,Solyc06g073060,Solyc04g071160,Solyc08g005150
hotspot-8	SPIMPch03	1907663	1993800	15	1.62127e-07	SPIMP03g0086620	Cleavage and polyadenylation specificity factor subunit 1	Solyc03g007100	12	SPIMP07g0228020,SPIMP06g0195890,SPIMP02g0053050,SPIMP06g0202690,SPIMP06g0194950,SPIMP05g0154450,SPIMP09g0273890,SPIMP02g0078970,SPIMP02g0078220,SPIMP06g0193610,SPIMP05g0154420,SPIMP09g0277730	Solyc07g056030,Solyc06g068920,Solyc02g021060,Solyc06g076150,Solyc06g068055,NA,NA,Solyc02g088953,Solyc02g088270,Solyc06g065690,Solyc05g008800,Solyc09g065950
hotspot-9	SPIMPch03	2240269	2317782	15	4.26942e-08	SPIMP03g0087920	protein kinase family protein	Solyc03g025360	10	SPIMP03g0111530,SPIMP03g0111260,SPIMP01g0042660,SPIMP03g0107680,SPIMP03g0112980,SPIMP03g0118820,SPIMP02g0072140,SPIMP10g0298590,SPIMP12g0339690,SPIMP03g0110250	Solyc03g115390,Solyc03g115100,Solyc01g104630,Solyc03g111720,Solyc03g116680,Solyc03g122250,Solyc02g082400,Solyc10g047650,Solyc12g006370,Solyc03g114250
hotspot-10	SPIMPch03	57816230	57870670	11	2.09515e-05	SPIMP03g0108270	signal recognition particle receptor subunit beta-like	Solyc03g112450	3	SPIMP08g0239040,SPIMP02g0058590,SPIMP04g0125770	Solyc08g016180,Solyc02g062520,Solyc04g014887
hotspot-11	SPIMPch03	59655654	59727772	18	5.76506e-12	SPIMP03g0111560	SANT domain-containing protein	Solyc03g115430	8	SPIMP02g0064770,SPIMP08g0256030,SPIMP02g0063950,SPIMP01g0027470,SPIMP05g0177120,SPIMP09g0283780,SPIMP04g0124320,SPIMP07g0227010	Solyc02g070480,Solyc08g080500,Solyc02g069720,Solyc01g081450,Solyc05g056480,Solyc09g090770,Solyc04g011430,Solyc07g054860
hotspot-12	SPIMPch03	59976611	60040590	18	8.59427e-13	SPIMP03g0111990	Vacuolar fusion protein MON1	Solyc03g115810	8	SPIMP05g0157770,SPIMP02g0059870,SPIMP08g0256900,SPIMP03g0102270,SPIMP05g0156460,SPIMP03g0085260,SPIMP03g0087210,SPIMP11g0337400	Solyc05g012640,Solyc02g064620,Solyc08g081400,Solyc03g093480,Solyc05g010590,Solyc03g005680,Solyc03g007660,Solyc11g072500
hotspot-13	SPIMPch03	61680394	61764495	26	1.14283e-20	SPIMP03g0114120	AP2-like ethylene-responsive transcription factor	Solyc03g117720	17	SPIMP02g0065020,SPIMP12g0341800,SPIMP05g0159600,SPIMP01g0007850,SPIMP10g0307330,SPIMP09g0265250,SPIMP07g0220110,SPIMP01g0023920,SPIMP04g0122420,SPIMP03g0087420,SPIMP01g0046750,SPIMP09g0281950,SPIMP03g0096480,SPIMP03g0113140,SPIMP12g0364320,SPIMP04g0137750,SPIMP07g0213000	Solyc02g070790,Solyc12g009400,Solyc05g014560,Solyc01g008330,Solyc10g078740,Solyc09g013080,NA,Solyc01g067730,Solyc04g008590,Solyc03g007810,Solyc01g108400,Solyc09g082970,Solyc03g063110,Solyc03g116820,Solyc12g099680,Solyc04g054820,Solyc07g017950
hotspot-14	SPIMPch03	63558749	63633659	13	3.71931e-06	SPIMP03g0116300	DENN domain and WD repeat-containing protein SCD1	Solyc03g119650	8	SPIMP07g0230730,SPIMP04g0125840,SPIMP02g0052280,SPIMP12g0348100,SPIMP01g0037100,SPIMP03g0106910,SPIMP08g0249200,SPIMP07g0207470	Solyc07g063990,NA,Solyc02g014380,Solyc12g021310,Solyc01g098180,NA,Solyc08g068810,Solyc07g006280
hotspot-15	SPIMPch03	64022687	64094464	16	1.18469e-09	SPIMP03g0118120	Transmembrane 9 superfamily member	Solyc03g121570	11	SPIMP03g0107690,SPIMP03g0107680,SPIMP06g0195250,SPIMP01g0045010,SPIMP06g0196430,SPIMP09g0259160,SPIMP06g0192410,SPIMP11g0332860,SPIMP10g0308690,SPIMP02g0057250,SPIMP11g0332060	Solyc03g111730,Solyc03g111720,Solyc06g068380,NA,Solyc06g069360,Solyc09g005360,Solyc06g063420,Solyc11g066330,Solyc10g080210,Solyc02g038800,Solyc11g065530
hotspot-16	SPIMPch04	214196	291570	15	7.06929e-10	SPIMP04g0120130	Macro domain-containing protein	Solyc04g005490	11	SPIMP02g0072590,SPIMP06g0190840,SPIMP03g0106240,SPIMP05g0174490,SPIMP07g0222540,SPIMP09g0261120,SPIMP07g0222670,SPIMP06g0204660,SPIMP05g0173140,SPIMP02g0068950,SPIMP06g0197560	Solyc02g082770,Solyc06g060780,Solyc03g098660,Solyc05g053760,Solyc07g047670,Solyc09g008350,Solyc07g047800,Solyc06g083330,NA,Solyc02g078950,Solyc06g071260
hotspot-17	SPIMPch04	3210980	3259141	10	6.05641e-06	SPIMP04g0123130	Mediator of rna polymerase ii transcription subunit 15a	Solyc04g162620	6	SPIMP02g0072140,SPIMP02g0071400,SPIMP05g0175940,SPIMP02g0072590,SPIMP07g0230080,SPIMP01g0036890	Solyc02g082400,Solyc02g081730,Solyc05g055240,Solyc02g082770,Solyc07g063310,Solyc01g097990
hotspot-18	SPIMPch04	56058725	56061817	13	6.74722e-24	SPIMP04g0138330	Tyrosine phosphatase family protein	Solyc04g056340	9	SPIMP02g0063950,SPIMP02g0064320,SPIMP08g0234260,SPIMP03g0110360,SPIMP03g0110970,SPIMP09g0259320,SPIMP03g0109240,SPIMP03g0109150,SPIMP03g0109040	Solyc02g069720,Solyc02g070020,Solyc08g005790,Solyc03g114330,Solyc03g114840,Solyc09g005600,Solyc03g113330,Solyc03g113240,Solyc03g113140
hotspot-19	SPIMPch04	56995016	57032593	10	7.42586e-07	SPIMP04g0139200	NAD(P)H-quinone oxidoreductase subunit M like	Solyc04g057980	3	SPIMP12g0364270,SPIMP05g0165020,SPIMP02g0069860	Solyc12g099650,Solyc05g025600,Solyc02g079950
hotspot-20	SPIMPch06	10936870	10973334	16	2.11768e-13	---	---	---	---	---	---
hotspot-21	SPIMPch06	41642644	41698420	13	2.95249e-07	SPIMP06g0194580	RanBD1 domain-containing protein	Solyc06g066740	4	SPIMP03g0107970,SPIMP09g0282100,SPIMP02g0077750,SPIMP03g0112080	Solyc03g112130,NA,Solyc02g087840,Solyc03g115860
hotspot-22	SPIMPch06	42215960	42278268	17	2.69243e-11	SPIMP06g0195190	Serine-rich family protein	NA	11	SPIMP03g0095350,SPIMP07g0209410,SPIMP06g0186100,SPIMP02g0053590,SPIMP01g0005050,SPIMP03g0114190,SPIMP01g0042360,SPIMP06g0178860,SPIMP09g0285510,SPIMP09g0282670,SPIMP12g0361400	Solyc03g058970,Solyc07g150104,Solyc06g048950,Solyc02g021640,Solyc01g005130,Solyc03g117780,Solyc01g150156,Solyc06g007600,Solyc09g092330,Solyc09g089650,Solyc12g094620
hotspot-23	SPIMPch06	45950993	45979973	11	1.03578e-07	SPIMP06g0201200	Transmembrane 9 superfamily member	Solyc06g074310	7	SPIMP09g0280150,SPIMP01g0036790,SPIMP09g0279400,SPIMP05g0151440,SPIMP07g0209990,SPIMP01g0045620,SPIMP02g0083070	Solyc09g075155,Solyc01g097880,NA,Solyc05g005800,Solyc07g008590,NA,Solyc02g093170
hotspot-24	SPIMPch07	1427618	1438181	20	1.83657e-31	SPIMP07g0208030	Cytochrome P450, putative	Solyc07g006890	14	SPIMP01g0006690,SPIMP09g0264650,SPIMP01g0026500,SPIMP01g0024750,SPIMP02g0050870,SPIMP07g0230920,SPIMP06g0181670,SPIMP07g0230530,SPIMP07g0216240,SPIMP02g0053220,SPIMP03g0116410,SPIMP01g0019980,SPIMP06g0183940,SPIMP06g0179650	Solyc01g006830,Solyc09g011600,Solyc01g080410,Solyc01g068490,Solyc02g049108,Solyc07g064180,Solyc06g011540,Solyc07g063770,NA,Solyc02g021240,Solyc03g119750,Solyc01g058540,Solyc06g036060,Solyc06g008320
hotspot-25	SPIMPch07	2994770	3041781	10	1.32106e-05	SPIMP07g0209140	12-oxophytodienoate reductase	Solyc07g007870	7	SPIMP02g0065850,SPIMP11g0331250,SPIMP04g0142540,SPIMP07g0206330,SPIMP02g0079850,SPIMP06g0200220,SPIMP04g0125400	Solyc02g071740,Solyc11g062400,Solyc04g072880,Solyc07g005330,Solyc02g089840,Solyc06g073520,Solyc04g014570
hotspot-26	SPIMPch07	3210282	3236042	10	7.94398e-08	SPIMP07g0209440	Glucan endo-1,3-beta-glucosidase	Solyc07g008150	5	SPIMP07g0222540,SPIMP07g0222670,SPIMP09g0265590,SPIMP03g0102180,SPIMP07g0223150	Solyc07g047670,Solyc07g047800,Solyc09g014400,Solyc03g093400,Solyc07g049230
hotspot-27	SPIMPch07	3324992	3362594	10	2.02213e-06	SPIMP07g0210070	protein LONGIFOLIA 1	Solyc07g008670	10	SPIMP03g0100590,SPIMP01g0037480,SPIMP07g0222850,SPIMP05g0152140,SPIMP09g0285620,SPIMP07g0221480,SPIMP01g0035900,SPIMP05g0173380,SPIMP01g0039560,SPIMP03g0088810	Solyc03g082870,Solyc01g098590,Solyc07g047970,Solyc05g006530,Solyc09g092430,Solyc07g043590,Solyc01g096930,Solyc05g052700,Solyc01g100960,Solyc03g026170
hotspot-28	SPIMPch07	57863935	57912258	14	1.42461e-10	SPIMP07g0222670	Dehydrogenase/reductase	Solyc07g047800	9	SPIMP01g0036470,SPIMP01g0046950,SPIMP06g0195270,SPIMP01g0046930,SPIMP01g0046910,SPIMP07g0206090,SPIMP05g0173170,SPIMP04g0149280,SPIMP04g0150290	Solyc01g097530,Solyc01g108590,Solyc06g068400,Solyc01g108560,Solyc01g108550,Solyc07g005060,Solyc05g052500,Solyc04g081540,Solyc04g082630
hotspot-29	SPIMPch07	65585431	65641823	13	1.71163e-08	SPIMP07g0231250	Rho GTPase-activating protein like	Solyc07g064570	9	SPIMP07g0221000,SPIMP10g0290690,SPIMP10g0290720,SPIMP04g0124940,SPIMP05g0175940,SPIMP04g0124920,SPIMP10g0305110,SPIMP06g0188100,SPIMP01g0036450	Solyc07g043050,Solyc10g008950,Solyc10g008990,Solyc04g012160,Solyc05g055240,NA,NA,Solyc06g053200,Solyc01g097500
hotspot-30	SPIMPch08	58815554	58871869	10	8.35139e-06	SPIMP08g0249710	Unknown protein	NA	6	SPIMP06g0198640,SPIMP03g0111390,SPIMP05g0172880,SPIMP10g0310790,SPIMP02g0073610,SPIMP07g0208540	Solyc06g072160,NA,Solyc05g052240,NA,Solyc02g083860,Solyc07g007350
hotspot-31	SPIMPch08	60587566	60677519	24	1.85989e-21	SPIMP08g0251140	Transglut_core2 domain-containing protein	Solyc08g075520	15	SPIMP06g0195890,SPIMP06g0192350,SPIMP04g0144950,SPIMP07g0223100,SPIMP03g0086960,SPIMP06g0192230,SPIMP03g0119610,SPIMP06g0192950,SPIMP07g0223200,SPIMP06g0194960,SPIMP06g0195110,SPIMP06g0194390,SPIMP06g0194940,SPIMP11g0334100,SPIMP06g0193610	Solyc06g068920,NA,NA,Solyc07g049190,Solyc03g007420,Solyc06g063250,Solyc03g124030,Solyc06g064910,Solyc07g049270,NA,Solyc06g068230,Solyc06g066570,Solyc06g068050,Solyc11g068510,Solyc06g065690
hotspot-32	SPIMPch08	61302684	61334627	9	1.81707e-06	SPIMP08g0252570	GPI-anchored wall transfer protein 1	Solyc08g076810	5	SPIMP01g0035900,SPIMP10g0287610,SPIMP05g0152600,SPIMP11g0333840,SPIMP01g0007380	Solyc01g096930,Solyc10g005790,Solyc05g006960,Solyc11g067260,Solyc01g007880
hotspot-33	SPIMPch08	63583969	63625396	13	3.75393e-11	SPIMP08g0254430	protein NUCLEAR FUSION DEFECTIVE 6, chloroplastic/mitochondrial isoform X1	Solyc08g078560	7	SPIMP02g0084320,SPIMP08g0239040,SPIMP08g0246890,SPIMP08g0247970,SPIMP10g0287750,SPIMP12g0363800,SPIMP04g0150360	Solyc02g094440,Solyc08g016180,Solyc08g066260,Solyc08g067240,Solyc10g005960,Solyc12g099160,NA
hotspot-34	SPIMPch09	183301	249772	12	1.94191e-06	SPIMP09g0259140	symplekin-like	Solyc09g005330	5	SPIMP06g0178240,SPIMP08g0250240,SPIMP06g0179300,SPIMP09g0259770,SPIMP05g0177030	Solyc06g005990,NA,Solyc06g008040,Solyc09g007030,NA
hotspot-35	SPIMPch09	5345270	5346145	12	1.00806e-26	SPIMP09g0265310	Protein defective in exine formation 1	Solyc09g013130	11	SPIMP02g0080180,SPIMP08g0256470,SPIMP09g0260860,SPIMP12g0347170,SPIMP06g0203540,SPIMP01g0035590,SPIMP02g0070200,SPIMP06g0205730,SPIMP11g0319830,SPIMP11g0320650,SPIMP01g0038200	Solyc02g090160,Solyc08g081000,Solyc09g008120,Solyc12g019560,Solyc06g082100,Solyc01g096550,Solyc02g080440,Solyc06g084400,Solyc11g011990,Solyc11g012760,Solyc01g099400
hotspot-36	SPIMPch09	7550153	7597510	56	3.60976e-83	SPIMP09g0266050	Peptidase_M3 domain-containing protein	Solyc09g014890	45	SPIMP09g0267460,SPIMP09g0274770,SPIMP09g0273600,SPIMP09g0276480,SPIMP09g0275620,SPIMP09g0269000,SPIMP09g0270310,SPIMP09g0273820,SPIMP09g0270430,SPIMP09g0267310,SPIMP09g0275480,SPIMP09g0266670,SPIMP09g0271610,SPIMP09g0275150,SPIMP09g0269080,SPIMP09g0271440,SPIMP09g0273450,SPIMP09g0272880,SPIMP09g0268600,SPIMP09g0276010,SPIMP09g0269650,SPIMP09g0270390,SPIMP09g0276840,SPIMP09g0273360,SPIMP09g0265680…	Solyc09g018060,Solyc09g061420,Solyc09g059430,Solyc09g064920,Solyc09g063070,NA,Solyc09g047870,Solyc09g059600,Solyc09g048970,Solyc09g016950,Solyc09g061930,NA,NA,Solyc09g061710,Solyc09g020010,Solyc09g055890,Solyc09g059280,Solyc09g057870,NA,Solyc09g064530,Solyc09g031930,Solyc09g047930,Solyc09g065200,NA,Solyc09g014500,Solyc09g064540,Solyc09g065030,Solyc06g084310,Solyc09g064740,Solyc09g031610,Solyc09g0…
hotspot-37	SPIMPch09	11906087	11906088	27	1.94653e-151	SPIMP09g0267310	uncharacterized protein LOC101257696 isoform X2	Solyc09g016950	20	SPIMP09g0266730,SPIMP09g0269080,SPIMP09g0270430,SPIMP09g0276480,SPIMP09g0274770,SPIMP09g0273360,SPIMP09g0270920,SPIMP09g0273820,SPIMP09g0266670,SPIMP09g0269890,SPIMP09g0269030,SPIMP09g0271900,SPIMP09g0275340,SPIMP09g0273700,SPIMP09g0270390,SPIMP09g0274210,SPIMP09g0275480,SPIMP09g0273740,SPIMP09g0268090,SPIMP09g0276230	Solyc09g015475,Solyc09g020010,Solyc09g048970,Solyc09g064920,Solyc09g061420,NA,Solyc09g055350,Solyc09g059600,NA,Solyc09g031610,Solyc09g020110,Solyc09g057630,NA,Solyc09g059515,Solyc09g047930,Solyc09g059990,Solyc09g061930,Solyc09g059520,Solyc09g042700,Solyc09g064740
hotspot-38	SPIMPch09	15319425	15319426	22	4.46006e-120	SPIMP09g0267780	Protein MON2-like protein	Solyc09g018340	15	SPIMP09g0266730,SPIMP09g0273360,SPIMP09g0275340,SPIMP09g0273820,SPIMP09g0266670,SPIMP09g0274780,SPIMP09g0275620,SPIMP09g0275150,SPIMP09g0269890,SPIMP09g0270430,SPIMP09g0267680,SPIMP09g0270390,SPIMP09g0276230,SPIMP09g0272880,SPIMP09g0269360	Solyc09g015475,NA,NA,Solyc09g059600,NA,Solyc09g061430,Solyc09g063070,Solyc09g061710,Solyc09g031610,Solyc09g048970,Solyc09g018230,Solyc09g047930,Solyc09g064740,Solyc09g057870,Solyc09g018720
hotspot-39	SPIMPch09	23264706	23264707	36	6.57057e-209	SPIMP09g0269140	Cytochrome b561 and domon domain-containing protein	Solyc09g019980	23	SPIMP09g0275620,SPIMP09g0267460,SPIMP09g0270310,SPIMP09g0266060,SPIMP09g0276610,SPIMP10g0312690,SPIMP09g0270390,SPIMP09g0273820,SPIMP09g0272880,SPIMP09g0271610,SPIMP09g0274790,SPIMP09g0272350,SPIMP09g0274210,SPIMP09g0265800,SPIMP09g0275590,SPIMP09g0271480,SPIMP09g0273700,SPIMP09g0273450,SPIMP09g0273440,SPIMP09g0271780,SPIMP09g0267110,SPIMP09g0275480,SPIMP09g0269030	Solyc09g063070,Solyc09g018060,Solyc09g047870,Solyc09g014900,Solyc09g065030,Solyc10g085430,Solyc09g047930,Solyc09g059600,Solyc09g057870,NA,Solyc09g061440,Solyc09g056350,Solyc09g059990,Solyc09g014620,Solyc09g063030,Solyc09g055940,Solyc09g059515,Solyc09g059280,Solyc09g059270,NA,Solyc09g015650,Solyc09g061930,Solyc09g020110
hotspot-40	SPIMPch09	37988745	38004417	16	2.59581e-20	SPIMP09g0270910	Tetratricopeptide repeat (TPR)-like superfamily protein	Solyc09g055340	12	SPIMP09g0270920,SPIMP09g0273820,SPIMP09g0269650,SPIMP09g0270430,SPIMP09g0269890,SPIMP09g0276670,SPIMP09g0275280,SPIMP09g0275480,SPIMP09g0267310,SPIMP09g0275340,SPIMP09g0266670,SPIMP09g0273360	Solyc09g055350,Solyc09g059600,Solyc09g031930,Solyc09g048970,Solyc09g031610,Solyc09g065110,Solyc09g161480,Solyc09g061930,Solyc09g016950,NA,NA,NA
hotspot-41	SPIMPch09	54886005	54886006	11	3.75467e-53	---	---	---	---	---	---
hotspot-42	SPIMPch09	61272228	61315403	29	1.44992e-34	SPIMP09g0276450	Unknown protein	Solyc09g064890	15	SPIMP09g0269080,SPIMP09g0273360,SPIMP09g0266730,SPIMP09g0266050,SPIMP09g0266670,SPIMP09g0270340,SPIMP09g0269240,SPIMP09g0274770,SPIMP09g0270430,SPIMP09g0269890,SPIMP09g0267300,SPIMP09g0275280,SPIMP09g0270240,SPIMP09g0269000,SPIMP09g0271780	Solyc09g020010,NA,Solyc09g015475,Solyc09g014890,NA,Solyc09g047900,Solyc09g018850,Solyc09g061420,Solyc09g048970,Solyc09g031610,Solyc09g016940,Solyc09g161480,Solyc09g030370,NA,NA
hotspot-43	SPIMPch09	66410058	66469835	16	7.44109e-12	SPIMP09g0280360	Ethylene receptor	Solyc09g075440	7	SPIMP03g0117150,SPIMP08g0246890,SPIMP08g0254010,SPIMP03g0107680,SPIMP02g0058200,SPIMP08g0246610,SPIMP09g0283000	NA,Solyc08g066260,Solyc08g078100,Solyc03g111720,Solyc02g062130,Solyc08g065940,Solyc09g090110
hotspot-44	SPIMPch12	3015112	3093138	9	3.24162e-08	SPIMP12g0341830	Methyltransf_21 domain-containing protein	Solyc12g009430	8	SPIMP10g0287310,SPIMP09g0278440,SPIMP07g0209410,SPIMP04g0143760,SPIMP03g0113870,SPIMP01g0043200,SPIMP04g0139340,SPIMP02g0056200	Solyc10g005510,Solyc09g072570,Solyc07g150104,Solyc04g074963,Solyc03g117480,NA,Solyc04g058130,Solyc02g032940
hotspot-45	SPIMPch12	67037638	67103625	8	3.6695e-07	SPIMP12g0360760	Kinase, putative	Solyc12g089020	6	SPIMP12g0360740,SPIMP12g0360650,SPIMP01g0039680,SPIMP01g0038330,SPIMP04g0139460,SPIMP10g0299640	Solyc12g089010,Solyc12g088910,Solyc01g101070,Solyc01g099580,Solyc04g063210,Solyc10g049815
hotspot-46	SPIMPch12	68778645	68804508	6	4.35076e-06	SPIMP12g0363060	GTD-binding domain-containing protein	Solyc12g098380	5	SPIMP05g0156920,SPIMP01g0042100,SPIMP08g0236260,SPIMP01g0036690,SPIMP08g0254400	Solyc05g011930,Solyc01g104300,Solyc08g007730,Solyc01g097790,Solyc08g078530
