# Supplementary material for: Genome of Solanum pimpinellifolium provides insights into structural variants during tomato breeding
Source: Nat Commun. 2020 Nov 16;11:5817. doi: 10.1038/s41467-020-19682-0 (PMC7670462; doi:10.1038/s41467-020-19682-0)
Supplement: Supplementary file 13 — Supplementary Data 9 [file 41467_2020_19682_MOESM13_ESM.xlsx]

## Sheet: Data S9
Supplementary Data 9. List of genes targeted by the MYB12-containing eQTL hotspot on chromosome 1
&eQTLs were identified using the linear mixed model
LA2093							Corresponding 'Heinz1706' ID	eQTL
Gene ID	Chromosome	Start	End	Annotation	Flavonoid pathway	Correlation coefficient		Type	Chromosome	Region	No. SVs	Associated SVs	Lead SV	-Log10(P value)&
SPIMP01g0028970	SPIMPch01	79246208	79249772	Unknown protein	NO	0.059	NA	trans	SPIMPch01	76561487-77465622	3	SV09151,SV09298,SV09356	SV09151	5.351
SPIMP02g0052430	SPIMPch02	16517917	16524749	Rab-GAP TBC domain-containing protein	NO	-0.079	Solyc02g014450	trans	SPIMPch01	76516168-78326952	3	SV09145,SV09200,SV09559	SV09145	5.841
SPIMP02g0073610	SPIMPch02	47158366	47160425	Flavanone 3-hydroxylase	YES	0.842	Solyc02g083860	trans	SPIMPch01	76517200-76599802	3	SV09147,SV09158,SV09160	SV09147	12.594
SPIMP02g0076980	SPIMPch02	49894724	49900667	Alpha-dioxygenase 1	NO	0.592	Solyc02g087110	trans	SPIMPch01	75870498-76599802	4	SV08998,SV09147,SV09158,SV09160	SV09147	15.715
SPIMP02g0079790	SPIMPch02	51758390	51763704	3Beta_HSD domain-containing protein	NO	0.864	NA	trans	SPIMPch01	76517200-76599802	3	SV09147,SV09158,SV09160	SV09147	13.22
SPIMP03g0104720	SPIMPch03	54301378	54306397	4-coumarate:CoA ligase	NO	0.779	Solyc03g097030	trans	SPIMPch01	76517200-76599802	3	SV09147,SV09158,SV09160	SV09147	10.65
SPIMP03g0111400	SPIMPch03	59975267	59980740	Flavonoid 3'-hydroxylase	YES	0.654	Solyc03g115220	trans	SPIMPch01	75870498-76599802	7	SV08998,SV09046,SV09055,SV09143,SV09147,SV09158,SV09160	SV09147	13.883
SPIMP05g0172880	SPIMPch05	63419771	63424188	Chalcone-flavonone isomerase family protein	YES	0.818	Solyc05g052240	trans	SPIMPch01	76517200-76599802	3	SV09147,SV09158,SV09160	SV09147	12.74
SPIMP05g0174280	SPIMPch05	64579195	64580887	Chalcone synthase	YES	0.82	Solyc05g053550	trans	SPIMPch01	76517200-76599802	3	SV09147,SV09158,SV09160	SV09147	12.695
SPIMP06g0177980	SPIMPch06	839416	844159	Fatty acid hydroxylase domain-containing protein	NO	0.679	Solyc06g005750	trans	SPIMPch01	76517200-76599802	3	SV09147,SV09158,SV09160	SV09147	12.351
SPIMP06g0190640	SPIMPch06	38303477	38306368	FSH1 domain-containing protein	NO	0.819	Solyc06g060570	trans	SPIMPch01	75870498-76599802	4	SV08998,SV09147,SV09158,SV09160	SV09147	11.258
SPIMP06g0198640	SPIMPch06	44305021	44316677	Alcohol dehydrogenase-like	NO	0.798	Solyc06g072160	trans	SPIMPch01	76517200-76599802	3	SV09147,SV09158,SV09160	SV09147	9.738
SPIMP09g0260670	SPIMPch09	1461028	1472073	Phenylalanine ammonia-lyase	NO	0.714	Solyc09g007920	trans	SPIMPch01	76517200-76599802	3	SV09147,SV09158,SV09160	SV09147	12.94
SPIMP09g0268200	SPIMPch09	16391586	16395157	uncharacterized protein LOC101253416	NO	0.647	Solyc09g042670	trans	SPIMPch01	76498450-76599802	4	SV09143,SV09147,SV09158,SV09160	SV09147	10.948
SPIMP09g0273280	SPIMPch09	52261423	52262832	UDP-glycosyltransferase	YES	0.697	Solyc09g059170	trans	SPIMPch01	75870498-76599802	4	SV08998,SV09147,SV09158,SV09160	SV09147	13.303
SPIMP10g0310780	SPIMPch10	65626522	65628084	Glycosyltransferase	YES	0.723	Solyc10g083440	trans	SPIMPch01	76517200-76599802	3	SV09147,SV09158,SV09160	SV09147	11.144
SPIMP11g0321050	SPIMPch11	5924238	5928298	Flavonol synthase 3	YES	0.842	Solyc11g013110	trans	SPIMPch01	76517200-76599802	3	SV09147,SV09158,SV09160	SV09147	12.878
SPIMP12g0359720	SPIMPch12	66415851	66416798	RING-type domain-containing protein	NO	0.67	Solyc12g087840	trans	SPIMPch01	76517200-76599802	3	SV09147,SV09158,SV09160,	SV09147	8.817
