# Supplementary material for: Genome of Solanum pimpinellifolium provides insights into structural variants during tomato breeding
Source: Nat Commun. 2020 Nov 16;11:5817. doi: 10.1038/s41467-020-19682-0 (PMC7670462; doi:10.1038/s41467-020-19682-0)
Supplement: Supplementary file 14 — Supplementary Data 10 [file 41467_2020_19682_MOESM14_ESM.xlsx]

## Sheet: Data S10
Supplementary Data 10. eQTLs associated with the expression of flavonoid biosynthetic genes
eQTL				Potential regulators		Targets
Type	Chromosome	Start	End	LA2093 gene ID	Heinz 1706' gene ID	LA2093 gene ID	Heinz 1706' gene ID
trans	1	18800715	19894697	SPIMP01g0012490,SPIMP01g0012510,SPIMP01g0012540,SPIMP01g0012560	Solyc01g014105,Solyc01g160380,NA,NA,	SPIMP02g0073610,SPIMP03g0111400,SPIMP05g0172880,SPIMP05g0174280,SPIMP09g0273280,SPIMP09g0284540	Solyc02g083860,Solyc03g115220,Solyc05g052240,Solyc05g053550,Solyc09g059170,Solyc09g091510
trans	1	32542620	33745527	SPIMP01g0014940,SPIMP01g0014960,SPIMP01g0014970	Solyc01g020320,Solyc01g020340,Solyc01g020357,	SPIMP05g0174280	Solyc05g053550
trans	1	43050115	46023637	SPIMP01g0016260,SPIMP01g0016310,SPIMP01g0016320,SPIMP01g0016330,SPIMP01g0016410,SPIMP01g0016550,SPIMP01g0016590	Solyc01g044270,Solyc01g044350,NA,Solyc01g044365,Solyc01g044490,Solyc01g044556,Solyc01g049650,	SPIMP03g0111400,SPIMP05g0174280,SPIMP09g0273280	Solyc03g115220,Solyc05g053550,Solyc09g059170
trans	1	55529204	57386361	SPIMP01g0018290,SPIMP01g0018390,SPIMP01g0018430,SPIMP01g0018480,SPIMP01g0018490	NA,Solyc01g057150,Solyc01g057165,Solyc01g057200,Solyc01g057210,	SPIMP03g0111400,SPIMP05g0174280	Solyc03g115220,Solyc05g053550
trans	1	75860498	76609802	SPIMP01g0025540,SPIMP01g0025550,SPIMP01g0025560,SPIMP01g0025570,SPIMP01g0025580,SPIMP01g0025610,SPIMP01g0025620,SPIMP01g0025630,SPIMP01g0025640,SPIMP01g0025650,SPIMP01g0025660,SPIMP01g0025670,SPIMP01g0025680,SPIMP01g0025690,SPIMP01g0025700,SPIMP01g0025710,SPIMP01g0025730,SPIMP01g0025740,SPIMP01g0025750,SPIMP01g0025760,SPIMP01g0025770,SPIMP01g0025790,SPIMP01g0025800,SPIMP01g0025810,SPIMP01g0025820…	NA,NA,NA,NA,Solyc01g079550,Solyc01g079580,NA,Solyc01g079590,NA,Solyc01g079600,NA,Solyc01g079610,Solyc01g079620,Solyc01g079630,Solyc01g079640,Solyc01g079650,Solyc01g079660,Solyc01g079680,Solyc01g079700,Solyc01g079710,Solyc01g079720,Solyc01g079750,Solyc01g079760,Solyc01g079770,Solyc01g079780,Solyc01g079790,Solyc01g079800,Solyc01g079810,NA,Solyc01g079820,Solyc01g079850,Solyc01g079860,NA,Solyc01g0798…	SPIMP02g0073610,SPIMP03g0111400,SPIMP05g0172880,SPIMP05g0174280,SPIMP09g0273280,SPIMP10g0310780,SPIMP11g0321050	Solyc02g083860,Solyc03g115220,Solyc05g052240,Solyc05g053550,Solyc09g059170,Solyc10g083440,Solyc11g013110
trans	2	51949777	53098901	SPIMP02g0080000,SPIMP02g0080020,SPIMP02g0080030,SPIMP02g0080040,SPIMP02g0080050,SPIMP02g0080060,SPIMP02g0080090,SPIMP02g0080100,SPIMP02g0080110,SPIMP02g0080130,SPIMP02g0080140,SPIMP02g0080150,SPIMP02g0080160,SPIMP02g0080180,SPIMP02g0080190,SPIMP02g0080200,SPIMP02g0080210,SPIMP02g0080260,SPIMP02g0080280,SPIMP02g0080290,SPIMP02g0080300,SPIMP02g0080320,SPIMP02g0080330,SPIMP02g0080340,SPIMP02g0080350…	Solyc02g090000,Solyc02g090010,Solyc02g090020,NA,NA,Solyc02g090070,Solyc02g090090,Solyc02g090110,Solyc02g090100,NA,Solyc02g090130,Solyc02g090120,NA,Solyc02g090160,Solyc02g090180,Solyc02g090190,Solyc02g090200,Solyc02g090230,Solyc02g090240,NA,NA,Solyc02g090310,Solyc02g090330,NA,Solyc02g090350,Solyc02g090360,Solyc02g090380,Solyc02g090390,Solyc02g090400,NA,Solyc02g090420,NA,Solyc02g090480,NA,NA,Solyc0…	SPIMP06g0201520	Solyc06g074710
trans	3	47820761	48349001	SPIMP03g0100810,SPIMP03g0100820,SPIMP03g0100830,SPIMP03g0100840,SPIMP03g0100850,SPIMP03g0100860,SPIMP03g0100900,SPIMP03g0100910,SPIMP03g0100920,SPIMP03g0100930,SPIMP03g0100950,SPIMP03g0100960,SPIMP03g0100970,SPIMP03g0100980,SPIMP03g0101010,SPIMP03g0101030,SPIMP03g0101040,SPIMP03g0101070,SPIMP03g0101080,SPIMP03g0101090,SPIMP03g0101100,SPIMP03g0101130,SPIMP03g0101140,SPIMP03g0101150,SPIMP03g0101160…	Solyc03g083120,Solyc03g083140,NA,Solyc03g083190,Solyc03g083200,Solyc03g083210,Solyc03g083240,Solyc03g083250,Solyc03g083260,NA,Solyc03g083280,NA,Solyc03g083300,Solyc03g083310,Solyc03g083330,Solyc03g083350,Solyc03g083360,Solyc03g083390,Solyc03g083400,Solyc03g083410,Solyc03g083430,Solyc03g083440,Solyc03g083450,Solyc03g083460,Solyc03g083470,Solyc03g083480,Solyc03g083520,Solyc03g083530,Solyc03g083540,…	SPIMP06g0203970	Solyc06g150137
trans	3	52595339	55426656	SPIMP03g0103700,SPIMP03g0103710,SPIMP03g0103720,SPIMP03g0103770,SPIMP03g0103800,SPIMP03g0103810,SPIMP03g0103820,SPIMP03g0103830,SPIMP03g0103840,SPIMP03g0103860,SPIMP03g0103900,SPIMP03g0103930,SPIMP03g0103970,SPIMP03g0104030,SPIMP03g0104050,SPIMP03g0104070,SPIMP03g0104080,SPIMP03g0104130,SPIMP03g0104220,SPIMP03g0104240,SPIMP03g0104280,SPIMP03g0104310,SPIMP03g0104340,SPIMP03g0104380,SPIMP03g0104390…	Solyc03g095980,Solyc03g095990,Solyc03g096000,Solyc03g096050,Solyc03g160230,Solyc03g096070,Solyc03g096080,NA,Solyc03g096090,Solyc03g096110,Solyc03g096220,Solyc03g096250,Solyc03g096290,Solyc03g096350,Solyc03g096360,Solyc03g096380,Solyc03g096390,NA,Solyc03g096540,Solyc03g096545,Solyc03g096610,Solyc03g096640,Solyc03g096670,Solyc03g096730,NA,Solyc03g096760,Solyc03g096770,Solyc03g096790,Solyc03g096800,…	SPIMP05g0156110	Solyc05g010320
trans	3	58405269	58448267	SPIMP03g0109120,SPIMP03g0109130,SPIMP03g0109150,SPIMP03g0109160,SPIMP03g0109180,SPIMP03g0109190,SPIMP03g0109210	Solyc03g113210,Solyc03g113220,Solyc03g113240,Solyc03g113260,Solyc03g113270,Solyc03g113280,Solyc03g113300,	SPIMP02g0083120	Solyc02g093230
trans	4	1882775	3020845	SPIMP04g0122000,SPIMP04g0122030,SPIMP04g0122040,SPIMP04g0122060,SPIMP04g0122070,SPIMP04g0122080,SPIMP04g0122100,SPIMP04g0122110,SPIMP04g0122120,SPIMP04g0122150,SPIMP04g0122190,SPIMP04g0122200,SPIMP04g0122250,SPIMP04g0122260,SPIMP04g0122290,SPIMP04g0122300,SPIMP04g0122310,SPIMP04g0122320,SPIMP04g0122370,SPIMP04g0122380,SPIMP04g0122390,SPIMP04g0122400,SPIMP04g0122410,SPIMP04g0122420,SPIMP04g0122440…	NA,Solyc04g008210,Solyc04g008220,Solyc04g008240,Solyc04g008245,Solyc04g008260,Solyc04g008280,Solyc04g008290,Solyc04g008300,Solyc04g008340,Solyc04g008380,Solyc04g008400,Solyc04g008450,Solyc04g008460,Solyc04g008490,Solyc04g008500,Solyc04g008510,Solyc04g008520,Solyc04g008540,Solyc04g008550,Solyc04g008560,Solyc04g008570,Solyc04g008580,Solyc04g008590,Solyc04g160270,Solyc04g008620,Solyc04g008630,Solyc0…	SPIMP01g0035670	Solyc01g096670
trans	7	58188869	58476436	SPIMP07g0222500,SPIMP07g0222510,SPIMP07g0222540,SPIMP07g0222550,SPIMP07g0222560,SPIMP07g0222570,SPIMP07g0222580,SPIMP07g0222590,SPIMP07g0222600,SPIMP07g0222620,SPIMP07g0222630,SPIMP07g0222640,SPIMP07g0222660,SPIMP07g0222670,SPIMP07g0222680,SPIMP07g0222690,SPIMP07g0222710,SPIMP07g0222720,SPIMP07g0222730,SPIMP07g0222740,SPIMP07g0222760,SPIMP07g0222780	Solyc07g047620,Solyc07g047640,Solyc07g047670,Solyc07g047680,Solyc07g047690,Solyc07g047700,Solyc07g047710,Solyc07g047720,NA,Solyc07g047750,Solyc07g047770,Solyc07g047780,Solyc07g047790,Solyc07g047800,NA,Solyc07g047823,Solyc07g047830,Solyc07g047840,Solyc07g047850,Solyc07g047860,Solyc07g047890,Solyc07g047900,	SPIMP11g0336340	Solyc11g071470
trans	8	58838342	58881868	SPIMP08g0249450,SPIMP08g0249460,SPIMP08g0249470	Solyc08g069095,Solyc08g069100,Solyc08g069110,	SPIMP02g0073610,SPIMP05g0172880	Solyc02g083860,Solyc05g052240
trans	12	62998354	63209983	SPIMP12g0357000	NA	SPIMP06g0203970	Solyc06g150137
trans	12	66880837	67218770	SPIMP12g0360220,SPIMP12g0360240,SPIMP12g0360250,SPIMP12g0360260,SPIMP12g0360270,SPIMP12g0360280,SPIMP12g0360300,SPIMP12g0360310,SPIMP12g0360320,SPIMP12g0360330,SPIMP12g0360360,SPIMP12g0360370,SPIMP12g0360420,SPIMP12g0360430,SPIMP12g0360440,SPIMP12g0360450,SPIMP12g0360460,SPIMP12g0360470,SPIMP12g0360480,SPIMP12g0360490,SPIMP12g0360510,SPIMP12g0360550,SPIMP12g0360560,SPIMP12g0360570,SPIMP12g0360580…	Solyc12g088370,Solyc12g088390,Solyc12g088410,Solyc12g088420,NA,Solyc12g088440,Solyc12g088470,Solyc12g088480,Solyc12g088490,Solyc12g088500,Solyc12g088520,Solyc12g088530,Solyc12g088650,Solyc12g088660,Solyc12g088670,Solyc12g088680,Solyc12g088690,Solyc12g088720,Solyc12g088730,Solyc12g088740,Solyc12g088750,Solyc12g088810,Solyc12g088820,Solyc12g088830,Solyc12g088840,Solyc12g088870,Solyc12g088880,Solyc1…	SPIMP04g0139460	Solyc04g063210
cis	1	2119335	2543711	---	---	SPIMP01g0007810	Solyc01g008300
cis	4	56392473	57519329	---	---	SPIMP04g0139460	Solyc04g063210
cis	11	53333792	55479158	---	---	SPIMP11g0336340	Solyc11g071470
MYB12 SPIMP01g0025680 Solyc01g079620
Zinc finger A20 SPIMP01g0012510 Solyc01g160380
