# Supplementary material for: Genome of Solanum pimpinellifolium provides insights into structural variants during tomato breeding
Source: Nat Commun. 2020 Nov 16;11:5817. doi: 10.1038/s41467-020-19682-0 (PMC7670462; doi:10.1038/s41467-020-19682-0)
Supplement: Supplementary file 15 — Supplementary Data 11 [file 41467_2020_19682_MOESM15_ESM.xlsx]

## Sheet: Data S11
Supplementary Data 11. List of genes targeted by the WRI3-containing eQTL hotspot on chromosome 3
&eQTLs were identified using the linear mixed model
LA2093						Corresponding 'Heinz1706' ID	eQTL
Gene ID	Chromosome	Start	End	Annotation	Lipid pathway		Type	Chromosome	Region	No. SVs	Associated SVs	Lead SV	-Log10(P value)&
SPIMP03g0101710	SPIMPch03	48909335	48913517	14 kDa proline-rich protein DC2.15	NO	Solyc03g083998	trans	SPIMPch03	61764494-61969371	22	SV28929,SV28930,SV28931,SV28932,SV28933,SV28937,SV28940,SV28941,SV28946,SV28955,SV28956,SV28959,SV28962,SV28964,SV28967,SV28970,SV28971,SV28975,SV28977,SV28980,SV28981,SV28983	SV28929	6.198
SPIMP04g0122420	SPIMPch04	2245583	2250232	Pyruvate dehydrogenase E1 component subunit beta	YES	Solyc04g008590	trans	SPIMPch03	61680394-62137634	68	SV28904,SV28905,SV28908,SV28909,SV28910,SV28911,SV28912,SV28913,SV28914,SV28915,SV28916,SV28917,SV28919,SV28922,SV28923,SV28924,SV28925,SV28927,SV28929,SV28930,SV28931,SV28932,SV28933,SV28937,SV28939,SV28940,SV28941,SV28944,SV28945,SV28946,SV28947,SV28950,SV28951,SV28952,SV28953,SV28955,SV28956,SV28958,SV28959,SV28960,SV28961,SV28962,SV28963,SV28964,SV28967,SV28968,SV28970,SV28971,SV28973,SV28974…	SV28916	13.662
SPIMP01g0007850	SPIMPch01	2501245	2511208	Biotin carboxylase	YES	Solyc01g008330	trans	SPIMPch03	61680394-61747513	16	SV28904,SV28905,SV28908,SV28909,SV28910,SV28911,SV28912,SV28913,SV28914,SV28915,SV28916,SV28917,SV28919,SV28922,SV28923,SV28924	SV28916	7.517
SPIMP12g0364320	SPIMPch12	69831793	69842707	Lipoyl synthase	YES	Solyc12g099680	trans	SPIMPch03	61680394-61741628	13	SV28904,SV28905,SV28908,SV28909,SV28910,SV28911,SV28913,SV28914,SV28915,SV28916,SV28917,SV28922,SV28923	SV28916	6.408
SPIMP07g0220110	SPIMPch07	54301595	54307586	Pentatricopeptide repeat-containing protein	YES	NA	trans	SPIMPch03	61680394-61999168	37	SV28904,SV28905,SV28908,SV28909,SV28910,SV28911,SV28912,SV28913,SV28914,SV28915,SV28916,SV28917,SV28919,SV28922,SV28923,SV28924,SV28932,SV28937,SV28940,SV28944,SV28945,SV28946,SV28947,SV28951,SV28953,SV28958,SV28960,SV28962,SV28963,SV28964,SV28967,SV28973,SV28975,SV28977,SV28978,SV28983,SV28990	SV28916	10.495
SPIMP06g0180600	SPIMPch06	3467039	3470899	nitrogen regulatory protein P-II homolog	YES	Solyc06g009400	trans	SPIMPch03	61680394-61747513	16	SV28904,SV28905,SV28908,SV28909,SV28910,SV28911,SV28912,SV28913,SV28914,SV28915,SV28916,SV28917,SV28919,SV28922,SV28923,SV28924	SV28916	8.33
SPIMP12g0341800	SPIMPch12	2689489	2698571	Pyruvate dehydrogenase E1 component subunit alpha	NO	Solyc12g009400	trans	SPIMPch03	61680394-61999168	31	SV28904,SV28905,SV28908,SV28909,SV28910,SV28911,SV28912,SV28913,SV28914,SV28915,SV28916,SV28917,SV28919,SV28922,SV28923,SV28924,SV28925,SV28931,SV28932,SV28933,SV28940,SV28941,SV28944,SV28945,SV28947,SV28955,SV28962,SV28968,SV28977,SV28983,SV28990	SV28905	11.232
SPIMP03g0113130	SPIMPch03	61116662	61124421	Signal recognition particle 54 kDa protein	NO	Solyc03g116810	trans	SPIMPch03	61681679-61723038	7	SV28905,SV28908,SV28909,SV28913,SV28915,SV28916,SV28917	SV28909	6.499
SPIMP10g0307330	SPIMPch10	62909485	62912719	Enoyl-[acyl-carrier-protein] reductase [NADH]	YES	Solyc10g078740	trans	SPIMPch03	61680394-61747513	16	SV28904,SV28905,SV28908,SV28909,SV28910,SV28911,SV28912,SV28913,SV28914,SV28915,SV28916,SV28917,SV28919,SV28922,SV28923,SV28924	SV28916	10.656
SPIMP04g0141550	SPIMPch04	59519888	59524400	MALE GAMETOPHYTE DEFECTIVE 1	NO	Solyc04g072047	trans	SPIMPch03	61680394-62128838	45	SV28904,SV28905,SV28908,SV28910,SV28911,SV28913,SV28914,SV28915,SV28916,SV28917,SV28919,SV28923,SV28930,SV28932,SV28933,SV28940,SV28943,SV28944,SV28945,SV28946,SV28947,SV28951,SV28955,SV28956,SV28958,SV28959,SV28962,SV28963,SV28967,SV28968,SV28970,SV28971,SV28973,SV28974,SV28975,SV28980,SV28990,SV28991,SV28993,SV28994,SV28998,SV29002,SV29003,SV29004,SV29012	SV28910	7.085
SPIMP07g0211080	SPIMPch07	5013005	5017037	GPI ethanolamine phosphate transferase 3	YES	Solyc07g014610	trans	SPIMPch03	61681679-61741628	11	SV28905,SV28908,SV28911,SV28913,SV28914,SV28915,SV28916,SV28917,SV28919,SV28922,SV28923	SV28919	6.536
SPIMP09g0265250	SPIMPch09	5714074	5720730	Acetyl-coenzyme A carboxylase carboxyl transferase subunit alpha	YES	Solyc09g013080	trans	SPIMPch03	61680394-62137634	68	SV28904,SV28905,SV28908,SV28909,SV28910,SV28911,SV28912,SV28913,SV28914,SV28915,SV28916,SV28917,SV28919,SV28920,SV28922,SV28923,SV28924,SV28925,SV28927,SV28929,SV28930,SV28931,SV28932,SV28933,SV28937,SV28939,SV28940,SV28941,SV28944,SV28945,SV28946,SV28947,SV28950,SV28951,SV28952,SV28953,SV28955,SV28956,SV28958,SV28959,SV28960,SV28961,SV28962,SV28963,SV28964,SV28967,SV28968,SV28970,SV28971,SV28973…	SV28905	17.022
SPIMP04g0137750	SPIMPch04	55054402	55059614	2,3-bisphosphoglycerate-dependent phosphoglycerate mutase	NO	Solyc04g054820	trans	SPIMPch03	61681679-61741628	11	SV28905,SV28908,SV28911,SV28913,SV28914,SV28915,SV28916,SV28917,SV28919,SV28922,SV28923	SV28916	6.275
SPIMP05g0159600	SPIMPch05	8704211	8708058	3-oxoacyl-[acyl-carrier-protein] reductase	YES	Solyc05g014560	trans	SPIMPch03	61680394-61741628	14	SV28904,SV28905,SV28908,SV28910,SV28911,SV28912,SV28913,SV28914,SV28915,SV28916,SV28917,SV28919,SV28922,SV28923	SV28914	6.279
SPIMP01g0023920	SPIMPch01	74056070	74058266	Acyl carrier protein	YES	Solyc01g067730	trans	SPIMPch03	61680394-61747513	16	SV28904,SV28905,SV28908,SV28909,SV28910,SV28911,SV28912,SV28913,SV28914,SV28915,SV28916,SV28917,SV28919,SV28922,SV28923,SV28924	SV28910	9.212
SPIMP01g0032590	SPIMPch01	82028290	82035649	ANK_REP_REGION domain-containing protein	NO	NA	trans	SPIMPch03	61680394-61723038	5	SV28904,SV28912,SV28914,SV28916,SV28917	SV28917	5.387
SPIMP03g0096480	SPIMPch03	29935978	29940134	Acyl-[acyl-carrier-protein] desaturase	YES	Solyc03g063110	trans	SPIMPch03	61680394-61747513	13	SV28904,SV28905,SV28908,SV28911,SV28913,SV28914,SV28915,SV28916,SV28917,SV28919,SV28922,SV28923,SV28924	SV28908	6.377
SPIMP01g0046750	SPIMPch01	92648156	92654687	Protein kinase	NO	Solyc01g108400	trans	SPIMPch03	61680394-61730616	8	SV28904,SV28908,SV28913,SV28914,SV28916,SV28917,SV28919,SV28922	SV28904	5.37
SPIMP12g0360070	SPIMPch12	66750323	66759258	CSC1-like protein RXW8	NO	Solyc12g088230	trans	SPIMPch03	61727384-61741628	3	SV28919,SV28922,SV28923	SV28923	5.11
SPIMP09g0281950	SPIMPch09	67463267	67472062	Pyruvate kinase	YES	Solyc09g082970	trans	SPIMPch03	61680394-61723038	11	SV28904,SV28905,SV28908,SV28909,SV28910,SV28911,SV28913,SV28914,SV28915,SV28916,SV28917	SV28910	7.451
SPIMP02g0065020	SPIMPch02	40345247	40349425	3-oxoacyl-[acyl-carrier-protein] synthase	YES	Solyc02g070790	trans	SPIMPch03	61680394-61999168	45	SV28904,SV28905,SV28908,SV28909,SV28910,SV28911,SV28912,SV28913,SV28914,SV28915,SV28916,SV28917,SV28919,SV28922,SV28923,SV28924,SV28925,SV28927,SV28929,SV28930,SV28931,SV28932,SV28933,SV28939,SV28940,SV28941,SV28944,SV28945,SV28946,SV28947,SV28953,SV28955,SV28956,SV28960,SV28961,SV28962,SV28963,SV28967,SV28968,SV28970,SV28971,SV28973,SV28980,SV28983,SV28990	SV28905	9.88
SPIMP03g0113140	SPIMPch03	61124449	61130760	PX domain-containing protein	NO	Solyc03g116820	trans	SPIMPch03	61680394-62007603	45	SV28904,SV28905,SV28908,SV28909,SV28910,SV28911,SV28912,SV28913,SV28914,SV28915,SV28916,SV28917,SV28919,SV28922,SV28923,SV28924,SV28925,SV28929,SV28930,SV28931,SV28932,SV28933,SV28939,SV28941,SV28944,SV28945,SV28946,SV28951,SV28953,SV28955,SV28958,SV28959,SV28960,SV28962,SV28963,SV28964,SV28968,SV28970,SV28973,SV28974,SV28975,SV28977,SV28981,SV28990,SV28991	SV28917	11.118
SPIMP08g0239220	SPIMPch08	7511403	7514179	hypothetical protein CQW23_08076	NO	Solyc08g016410	trans	SPIMPch03	61680394-61741628	15	SV28904,SV28905,SV28908,SV28909,SV28910,SV28911,SV28912,SV28913,SV28914,SV28915,SV28916,SV28917,SV28919,SV28922,SV28923	SV28916	6.651
SPIMP07g0213000	SPIMPch07	9132650	9134963	Ribulose bisphosphate carboxylase small chain	NO	Solyc07g017950	trans	SPIMPch03	61680394-61741628	14	SV28904,SV28905,SV28908,SV28910,SV28911,SV28912,SV28913,SV28914,SV28915,SV28916,SV28917,SV28919,SV28922,SV28923	SV28912	7.217
SPIMP12g0359810	SPIMPch12	66515215	66515964	AT-hook motif nuclear-localized protein	NO	Solyc12g087950	trans	SPIMPch03	61720430-61876053	6	SV28912,SV28927,SV28952,SV28953,SV28956,SV28961	SV28927	5.244
SPIMP03g0087420	SPIMPch03	2383563	2392509	Pyruvate kinase	YES	Solyc03g007810	trans	SPIMPch03	61680394-61843170	17	SV28904,SV28905,SV28908,SV28909,SV28910,SV28911,SV28912,SV28913,SV28914,SV28915,SV28916,SV28917,SV28919,SV28922,SV28923,SV28924,SV28945	SV28916	7.534
