# Supplementary material for: Genome of Solanum pimpinellifolium provides insights into structural variants during tomato breeding
Source: Nat Commun. 2020 Nov 16;11:5817. doi: 10.1038/s41467-020-19682-0 (PMC7670462; doi:10.1038/s41467-020-19682-0)
Supplement: Supplementary file 16 — Source data [file 41467_2020_19682_MOESM16_ESM.xlsx]

## Sheet: Fig. 2a
Source data for Figure 2a
Percentage of SVs with different genotypes in each accession
SP				SCG				SLC				Heirloom				Modern
Accession	Homozygous LA2093	Homozygous Heinz 1706	Heterozygous	Accession	Homozygous LA2093	Homozygous Heinz 1706	Heterozygous	Accession	Homozygous LA2093	Homozygous Heinz 1706	Heterozygous	Accession	Homozygous LA2093	Homozygous Heinz 1706	Heterozygous	Accession	Homozygous LA2093	Homozygous Heinz 1706	Heterozygous
LA1578/EA00674	54.6835	36.3541	8.96237	LA0436	44.4831	53.0547	2.46225	LA2675/EA01557	38.247	57.2825	4.47047	LA2706/EA00840/EA02936/EA05097/EA10006/PI262996/Moneymaker	3.6894	95.7703	0.540294	Heinz 1706	0	99.5478	0.452221
LA1584/EA00676/PI407541	58.082	36.8181	5.09996	LA0483/EA00581	44.581	52.7926	2.6264	PI129088	7.07752	90.2646	2.65785	EA01049	3.86364	95.5846	0.551742	M82/LA3475	9.23789	89.8713	0.890817
LA1589/PI407545/EA01467	59.0432	37.9494	3.00737	LA0746/EA00587	42.6483	55.8115	1.54026	TS-70	4.64611	94.4089	0.944937	LA0147/Tegucigalpa	3.14785	95.2768	1.5753	TS-400	5.39336	93.676	0.930665
PI370093/TS-410	42.9227	55.838	1.23931	LA1037	43.7601	54.6261	1.61382	Cerise Gold	28.5609	70.2101	1.22904	LA1090/EA00465	3.14185	96.2599	0.598236	LA3242	4.86418	94.7889	0.34693
LA0722	59.5466	38.4183	2.03506	LA1044/TR00029	44.1638	52.7447	3.09147	Cerise VFNT	12.6779	86.1235	1.1986	LA1506	3.18789	95.9409	0.871208	TS-147	8.99554	89.9058	1.09863
BGV006208	75.4526	23.5162	1.03128	LA1401/EA00652/PI365897	55.7344	40.8105	3.45512	Clémentine	5.27147	93.8663	0.862181	LA2285	6.28531	93.1971	0.517549	TS-218	6.37715	92.8942	0.728665
BGV006327	60.5578	37.3138	2.12837					L. pimpinellifolium atypique, site 10 (F300045)	31.1679	67.2581	1.57404	LA2838A/EA01101/EA00240/EA01101/Ailsa Craig	3.14135	95.9959	0.862713	TS-401	4.71169	94.6893	0.598979
BGV006347	59.9563	38.0187	2.02501					LA0172	5.69011	93.8984	0.411454	TS-215	4.2335	94.3179	1.44859	Arkansas_Traveler	4.68583	94.6596	0.65452
BGV006353	59.8479	38.3747	1.77743					LA1204	6.12043	93.3832	0.496352	EA00892/SG16	3.30612	96.2099	0.483965	Beefsteak	4.51348	94.9518	0.53469
BGV006363	60.1585	38.1673	1.67411					LA1218/EA00602	6.25753	92.9802	0.762249	EA01027	3.18251	95.7225	1.09504	Better_Boy_Hybrid	3.92082	95.0717	1.00749
BGV006370	62.381	35.7689	1.85011					LA1263/PI365918	7.32157	92.0466	0.631875	EA01155	2.73185	96.271	0.997173	Better_Bush_VFN_Hybrid	3.5244	95.5693	0.906338
BGV006454	59.8328	38.4911	1.67603					LA1286/PI365920	4.53914	94.8587	0.602131	EA01270	4.41227	94.3912	1.19651	BHN_589_VFFT_Hybrid	5.97697	93.1158	0.907198
BGV006457	60.1128	37.7231	2.16413					LA1457/EA01438	7.32569	91.0863	1.58799	EA01684	2.59141	96.8713	0.537267	Black_Brandywine	4.17873	95.0772	0.744051
BGV006478	59.3567	38.4138	2.22959					LA1461	6.18466	92.9837	0.83166	EA01804	3.59749	95.7137	0.688838	Bush_Early_Girl_VFFNT_Hybrid	4.66355	94.2659	1.07057
BGV007109	43.8981	54.7777	1.32414					LA1464	7.6745	91.7443	0.581241	EA03673	3.34673	95.7601	0.893122	Celebrity_VFFNTA_Hybrid	4.64814	94.2373	1.11455
BGV007111	44.073	54.4701	1.45685					LA1482	5.32949	93.9897	0.680802	EA04243/PI93302	3.94181	95.3119	0.746258	EA00389	6.76725	92.3833	0.849426
BGV007149	43.1006	55.5556	1.34387					LA2137	33.0749	62.3157	4.60936	LA1504	3.10316	96.2878	0.608987	EA01835/V710029	3.59599	95.8244	0.579627
BGV007151	84.1337	15.1061	0.760282					LA2670	4.23671	95.0863	0.676961	LA3320	3.19149	95.8022	1.00627	EA02895	6.74505	92.7307	0.524238
BGV007152	43.2643	55.2254	1.51031					N 347 Yablochnyi	3.36985	96.2753	0.354812	Oaxacan_Pink	3.55467	95.8877	0.557627	EA03126	6.99502	92.4261	0.578857
BGV007158	44.1755	54.4449	1.37957					N135 Green Gage	3.79127	95.8533	0.355376	Paul_Robeson	2.5427	96.733	0.724306	EA04828/PI158760	2.97139	96.5665	0.462118
BGV007161	44.292	53.8764	1.83162					PI127807	30.3642	61.4304	8.20538	Porter/EA00940	4.09805	95.4005	0.501412	FL8059	4.68417	94.9108	0.405042
BGV007169	43.3348	54.9083	1.75686					PI187002-1	9.19041	90.2033	0.606256	Abraham_Lincoln_Original	2.64902	96.9458	0.405144	Florida47	4.23662	95.1447	0.61866
BGV007181	43.2806	54.9254	1.79396					TS-209	14.3992	83.6931	1.90768	Amana_Orange	3.16468	96.5485	0.286819	LA0012	5.19965	94.281	0.519318
BGV007194	45.3074	50.4019	4.29072					TS-26	13.6885	85.6509	0.660602	Amish_Salad	3.65479	95.8901	0.455079	LA2399	6.4162	92.4756	1.10823
BGV007198	48.6048	41.836	9.55927					TS-283	3.5236	96.0336	0.442845	Andrew_Rahart's_Jumbo_Red	2.87868	96.5913	0.530035	LA2463/LYC1365/EA02617	3.86888	95.5818	0.549312
BGV007339	86.0067	13.3568	0.636533					TS-29	4.13585	95.4622	0.401972	Anna_Russian	2.73239	96.6811	0.58651	LA3214	8.99801	90.3137	0.688334
BGV007366	84.2562	14.9425	0.801314					TS-290	3.97602	94.4053	1.61871	Aunt_Rubys_German_Green	3.09372	96.4124	0.493844	LA3625	4.91241	94.3976	0.689999
BGV015380	63.8351	34.5163	1.6486					TS-94	19.8304	77.8098	2.35983	Azoychka_Russian	2.94492	96.5046	0.55052	LA3840	4.94258	94.672	0.385386
BGV015382	67.2715	31.5803	1.14819					BGV004584	8.61889	89.1501	2.23101	Bear_Creek	3.02017	96.4661	0.513695	LA3911	12.3753	86.7172	0.907415
LA0417/EA00565/TS-50	57.4707	40.5998	1.92949					BGV005895	4.73532	94.6341	0.630573	BGV007854	4.8135	94.6306	0.555869	LA4024	5.63687	93.7896	0.573552
LA0480	61.5585	36.6659	1.77561					BGV005912	17.0484	82.2299	0.721646	BGV007857	3.32713	96.2604	0.412517	LA4354	5.38743	93.8302	0.782348
LA1242	61.1144	37.7921	1.0935					BGV006175	14.47	84.4549	1.07505	BGV007860	3.98436	95.5484	0.467282	Levovil	4.68867	94.635	0.676351
LA1246/PI365912	67.1413	31.658	1.20063					BGV006225	23.7541	75.6155	0.630437	BGV007862	2.7328	96.8664	0.400773	Lillian's_Yellow_Heirloom	5.35056	93.8989	0.750562
LA1591/PI407547	59.8536	38.1356	2.01083					BGV006229	32.3788	66.8729	0.748344	BGV007863	2.7821	96.7768	0.441147	LYC11/EA01965/CGN15464/LYC1343	17.7959	80.0762	2.12795
LA1596/PI407552	59.9117	38.1282	1.96006					BGV006230	32.2354	61.7454	6.01913	BGV007864	4.18386	95.323	0.493133	LYC1969/EA02724	4.11	94.8851	1.00493
LA1847	67.4573	30.171	2.37178					BGV006231	30.5272	67.9356	1.53718	BGV007865	3.33224	96.1326	0.535124	LYC3155/LYC2513/EA03222/T828	4.04401	91.4522	4.50379
LA1933	59.1667	39.1976	1.63572					BGV006232	23.7563	75.4284	0.815309	BGV007867	4.28404	95.1308	0.585191	LYC3476/EA03362	4.66306	94.8165	0.520478
LA2147	46.407	50.9216	2.67137					BGV006234	19.2824	79.9607	0.756989	BGV007870	3.7798	95.1372	1.08295	LYC3897/EA03701/LYC1738	2.92612	96.6322	0.441679
LA2173	58.5431	39.6193	1.83763					BGV006235	26.4728	72.6136	0.913634	BGV007871	3.38743	96.2877	0.324917	Mountain_Spring_VFF_Hybrid	5.29854	94.052	0.649455
LA2181	62.0653	36.316	1.61862					BGV006753	34.3357	62.7143	2.95	BGV007872	3.85413	95.687	0.458897	Parks_Whopper	3.62097	95.3022	1.07679
LA2184	64.8393	33.6813	1.47942					BGV006767	38.0884	60.443	1.46868	BGV007875	3.51267	96.1565	0.330814	PI303718/EA05578	4.91842	94.3383	0.743298
LA2425	59.2478	39.0574	1.69478					BGV006768	20.5486	78.6939	0.757442	BGV007876	3.35764	96.2941	0.348258	Red_Zebra	5.34719	94.1444	0.508407
LA2656/PI503524	59.5234	38.9902	1.48638					BGV006775	41.3232	57.3264	1.3504	BGV007878	3.40226	96.2392	0.358524	Solar_Fire_VFFF_Hybrid	3.80424	95.5171	0.67863
LA4431	59.6541	38.6189	1.72697					BGV006777	22.7697	76.4025	0.827879	BGV007895	3.23857	96.3555	0.405913	Sub-Arctic_Plenty	5.64163	93.7326	0.625814
LYC2798/EA02994	58.5979	38.8583	2.54376					BGV006779	20.6861	78.5333	0.780607	BGV007936	4.00282	95.6394	0.357753	Tasti-Lee_VFFF_Hybrid	4.90579	94.5044	0.589819
PAS014479	65.6531	32.4063	1.94061					BGV006792	20.5947	78.6286	0.776667	Black	3.15417	96.2099	0.635922	TR00003	4.94288	93.9893	1.06778
PI126925	59.1295	39.2272	1.64328					BGV006806	33.024	66.0163	0.95969	Black_Krim	2.86931	96.4796	0.651103	TS-11	6.8415	92.2947	0.863838
PI126954	59.2964	39.0495	1.65416					BGV006825	10.3009	81.4128	8.2863	Black_Prince	3.45066	96.0867	0.462622	TS-12	5.5163	93.6699	0.813768
TS-438	56.018	41.5894	2.3926					BGV006828	29.4007	69.6807	0.918525	Black_Sea_Man	2.42114	97.2762	0.302643	TS-140	5.03676	94.46	0.503262
LA2093	99.6367	0	0.363283					BGV006852	19.9925	79.2489	0.758595	Bloody_Butcher	2.78008	96.7765	0.443425	TS-168	5.29839	93.8796	0.822001
								BGV006859	29.8308	69.3247	0.844477	Box_Car_Willie	2.48078	97.0547	0.464496	TS-190	8.50836	90.5042	0.987454
								BGV006865	29.395	69.1813	1.42373	Brandywine	3.15276	96.3077	0.539545
								BGV006867	26.1843	73.1183	0.697402	Burbank	2.43577	97.0106	0.553585
								BGV006881	22.2577	74.3141	3.42827	Caro_Rich	2.48733	97.0837	0.428923
								BGV006896	37.464	61.7056	0.830328	Cherokee_Purple	3.23178	96.1841	0.584143
								BGV006899	38.5246	60.7798	0.695588	Costoluto_Genovese	3.07425	96.4547	0.471055
								BGV006901	35.2393	63.989	0.771694	Crimson_Sprinter	3.59719	95.8783	0.524543
								BGV006904	30.4737	68.0233	1.50301	Cuore_de_Toro	3.67466	95.6044	0.720889
								BGV006906	34.7397	62.319	2.94134	Czech_Bush_Red	3.33967	96.1678	0.492556
								BGV006907	35.0632	63.097	1.8398	Double_Rich	2.647	96.9709	0.382084
								BGV006910	28.0387	71.1038	0.857483	Dr._Wyche's_Yellow	3.22408	96.3282	0.447675
								BGV006927	12.0405	87.294	0.665555	Druzba	3.03518	96.3784	0.586369
								BGV006931	17.9454	81.2506	0.803917	EA00157	3.43314	96.1173	0.449578
								BGV006934	15.5971	83.7787	0.624198	EA00304	5.05001	94.3052	0.644777
								BGV007015	36.9687	62.1557	0.875612	EA00325	12.765	86.3972	0.837826
								BGV007017	37.3836	61.5429	1.07348	EA00371	3.77544	95.7668	0.457721
								BGV007023	31.004	67.9332	1.06278	EA00448	3.30899	96.1498	0.54123
								BGV007894	5.21469	94.1906	0.594719	EA00488	3.19424	96.2769	0.528887
								BGV007899	4.9779	94.5681	0.454045	EA00512	3.85039	95.2381	0.91152
								BGV007900	4.53117	95.0123	0.456526	EA00983	3.82375	95.3504	0.825854
								BGV007901	6.95306	92.5347	0.512248	EA00990	3.07193	96.4778	0.450287
								BGV007902	6.52142	92.9298	0.548752	EA01002	3.71093	95.4194	0.869673
								BGV007908	7.01854	92.4365	0.544996	EA01019	3.57929	95.8339	0.586818
								BGV007909	6.68762	92.7897	0.522696	EA01037	3.07795	96.475	0.447094
								BGV007910	7.24323	92.1134	0.643415	EA01088	3.69872	95.8087	0.492559
								BGV007911	7.32199	92.0021	0.675921	EA01185	8.58025	90.5594	0.860382
								BGV007918	6.96742	92.4792	0.55343	EA01198	4.64081	93.9198	1.43942
								BGV007920	5.53963	93.9465	0.513861	EA01230	3.10923	96.3905	0.500311
								BGV007921	7.07282	92.4211	0.506108	EA01237	2.6435	96.9858	0.370721
								BGV007927	11.5621	87.6418	0.796024	EA01640	5.78693	93.6158	0.597275
								BGV007931	14.4518	84.7235	0.824723	EA01712	2.62361	96.7992	0.577145
								BGV007933	11.1832	88.0782	0.738574	EA01756	4.06316	94.8726	1.06423
								BGV007934	11.1489	88.0738	0.777353	EA01960	3.21676	96.1996	0.583613
								BGV007935	10.6565	88.646	0.697469	EA02435	5.01956	94.4351	0.545312
								BGV007981	13.6374	85.6978	0.664795	EA02586	3.6948	95.5689	0.736338
								BGV007989	15.9738	83.1259	0.900325	EA02753	6.48955	92.756	0.754397
								BGV007990	18.6294	80.6129	0.757731	EA02761	3.68473	95.7755	0.539728
								BGV007992	35.9556	63.0447	0.999653	EA03002	2.78573	96.8392	0.375116
								BGV008036	7.45516	92.1126	0.432226	EA03083	3.70499	95.6765	0.618523
								BGV008037	11.7942	87.747	0.458751	EA03439	2.94389	96.6384	0.417687
								BGV008041	7.3813	92.278	0.340698	EA03456	2.74764	96.8582	0.394129
								BGV008042	29.2993	69.6061	1.09462	EA03463	4.87478	94.0223	1.10296
								BGV008051	6.59397	92.9333	0.472724	EA03533	4.01365	95.388	0.598376
								BGV008058	19.672	77.661	2.66701	EA03577	3.09498	96.3577	0.547337
								BGV008061	7.18639	92.3358	0.477766	EA03586	7.55364	91.2936	1.15277
								BGV008065	6.37272	93.1478	0.479483	EA03611	3.27208	96.0106	0.717317
								BGV008067	7.45632	91.8434	0.700302	EA04861/PI169588	3.01534	96.5278	0.456824
								BGV008070	8.10332	91.2084	0.688235	EA04939/PI203232	4.30176	95.1454	0.552807
								BGV008077	8.59718	90.6064	0.79645	EA05581/PI303721	3.46823	95.9767	0.555051
								BGV008095	12.5352	86.6207	0.844042	EA05701/PI311117	4.45579	94.954	0.590171
								BGV008096	11.1744	88.0468	0.778726	Early_Red_Chief	3.34903	95.9111	0.739846
								BGV008098	8.22607	91.1995	0.574442	Garden_Peach	3.99208	95.3791	0.628873
								BGV008100	9.16684	89.9897	0.843431	Georgia_Streak	5.31815	94.2269	0.454971
								BGV008106	3.98351	95.6411	0.375386	German_Head	3.10516	96.3958	0.499081
								BGV008108	11.245	87.7146	1.04035	German_Johnson_Pink	3.41475	96.0389	0.54636
								BGV008189	16.9615	81.873	1.16553	German_Queen	3.24048	96.313	0.446523
								BGV008218	6.72286	92.5821	0.695036	German_Red_Strawberry	2.77358	96.8095	0.416956
								BGV008219	6.09765	93.3704	0.53197	Giant_Belgium	2.79633	96.6331	0.570588
								BGV008221	7.41925	91.9785	0.602284	Giant_Oxheart	3.28214	96.2481	0.46978
								BGV008223	7.41277	92.0276	0.55958	Glacier	8.31726	91.2157	0.467034
								BGV008224	4.57499	94.8903	0.53472	Golden_Jubilee	2.17996	97.4735	0.346568
								BGV008225	16.2205	81.6213	2.15823	Golden_Ponderosa	2.93218	96.5293	0.538518
								BGV008345	6.69614	92.4253	0.878585	Great_White_Beefsteak	2.75324	96.8537	0.393042
								BGV008348	7.1696	92.2665	0.563884	Green_Zebra	3.06325	96.4809	0.455829
								BGV008354	7.35272	92.0678	0.579488	Gulf_State_Market	3.00007	96.4449	0.555026
								BGV012614	5.94166	93.2042	0.854113	Japanese_Black_Trifele	2.9308	96.6119	0.457257
								BGV012615	54.5515	44.5789	0.86958	Jaune_Flammee	4.25486	95.225	0.520086
								BGV012625	19.1728	77.8894	2.93781	John_Baer	2.89119	96.6569	0.451888
								BGV012626	32.8909	65.7091	1.40006	Kellogg's_Breakfast	3.50129	95.9054	0.593355
								BGV012627	8.08802	91.2191	0.692834	Kentucky_Beefsteak	4.73702	94.7623	0.500725
								BGV012639	27.0468	71.5129	1.44032	LA0134C	8.48235	90.7226	0.795004
								BGV012640	11.1623	88.2708	0.566881	LA0146	9.34659	89.9737	0.679711
								BGV013134	6.46654	92.916	0.617475	LA0466/PI258469	6.27791	93.1427	0.579432
								BGV013161	10.7846	88.6185	0.596939	LA0490	4.00697	95.3773	0.615722
								BGV013175	9.93012	89.4459	0.624015	LA0502	2.88245	96.5406	0.576899
								BGV013945	16.6873	82.6186	0.694118	LA0767	5.44404	94.1147	0.441285
								BGV014508	6.9273	92.5765	0.496247	LA1021	3.8854	95.5421	0.57251
								BGV014514	8.40373	91.1036	0.492627	LA1162	4.48927	94.9496	0.561159
								BGV014515	8.3835	91.0904	0.526148	LA1210	3.56217	95.7177	0.720115
								BGV014516	8.1276	91.2616	0.610753	LA1459	4.99957	94.4964	0.50405
								BGV014518	8.21832	91.3084	0.473282	LA1462	4.72544	94.7229	0.551689
								BGV014519	8.0801	91.4285	0.491419	LA1511/EA01444	4.01269	95.4128	0.574509
								BGV014522	9.40976	90.1084	0.481863	LA2260/EA00744	8.50773	90.9176	0.574654
								BGV015726	7.76634	91.6589	0.574797	LA2283	6.80359	92.4737	0.722674
								BGV015727	8.31723	91.1401	0.54263	LA2711	3.84445	95.5908	0.564707
								BGV015730	10.5774	88.86	0.562577	LA3903	2.87175	96.6881	0.440148
								BGV015734	7.82715	91.6202	0.552611	Legend	2.79438	96.7081	0.497568
								Brown_Berry	14.7438	84.4387	0.817469	Livingston's_Globe	2.79408	96.7226	0.4833
								CATIE-11106-1	8.63202	90.711	0.656979	Livingston's_Golden_Queen	3.11552	96.472	0.412438
								Cervil	27.8179	70.9168	1.26525	Livingstons_Paragon	4.79429	92.9477	2.25799
								Chadwick_Cherry	5.70964	93.6428	0.647557	Livingston's_Stone	2.58759	97.0444	0.367996
								Cherry_Roma	3.50126	95.8339	0.664795	LYC1410/EA02655	5.36201	94.1355	0.502452
								Chocolate_Cherry	9.07069	90.3632	0.56616	LYC2910/EA03058/T115	4.59526	94.7286	0.676161
								Criollo	28.5381	70.6981	0.763804	LYC3153/EA03221	3.56748	95.8753	0.557237
								EA01356	4.19614	95.3368	0.467085	LYC3340/EA03306/T1039/LYC3306	34.067	64.1926	1.74037
								EA01448	21.6468	76.1527	2.2005	Marmande_VFA	2.78298	96.7363	0.480737
								EA01784	3.22581	96.2461	0.528138	Martian_Giant	2.7402	96.7824	0.477393
								EA01802	3.63311	95.8214	0.545506	Marvel_Striped	3.17293	96.2202	0.606872
								EA01953	5.48576	93.9787	0.535581	Matina	5.22019	94.3448	0.435016
								EA02304	5.29427	93.9757	0.729997	Micado_Violettor	3.34941	96.0668	0.583797
								EA02660	9.88589	89.1527	0.961409	Moonglow	3.55435	95.3156	1.13006
								EA02979	15.3966	83.6024	1.00109	Mortgage_Lifter	3.43905	95.9566	0.604313
								EA03539	6.21657	93.1432	0.6402	Mr_Stripey	5.36501	94.106	0.529007
								EA04228	6.72282	92.1948	1.08235	Mule_Team	2.48786	97.1422	0.36995
								EA06086/PI406760	14.5954	84.5373	0.867309	Nyagous	3.263	96.3314	0.405558
								Gardener's_Delight	13.4293	85.7449	0.825782	Old_Brooks	3.53735	95.8156	0.647077
								Gold_Currant	4.73494	94.6946	0.570449	Old_German	5.39647	94.0203	0.583232
								Green_Grape	12.2662	86.9564	0.777342	Omar's_Lebanese	3.4445	95.7456	0.809924
								Jelly_Bean_Hybrid	18.6337	80.4131	0.953262	Orange_Oxheart	3.26975	96.2331	0.497156
								LA1307/PI378998	19.2452	79.9931	0.761708	Orange_Queen	3.05061	96.3243	0.625125
								LA1320/PI365923	20.538	78.5266	0.935461	Orange_Strawberry	3.02052	96.4863	0.493193
								LA1323/PI365924	42.6912	54.9549	2.35392	Oregon_Spring_Bush	3.47846	95.8835	0.638016
								LA1324/EA05891/PI365925	42.4419	50.2987	7.25943	PC11029	3.48202	96.039	0.478946
								LA1420	19.4995	79.8617	0.638834	Peron_Sprayless	3.23498	96.2511	0.513926
								LA1421/TR00027	21.8967	67.3066	10.7967	Persimmon_Orange	3.78448	95.7147	0.500853
								LA1543	4.58299	94.9446	0.472391	PI124161	29.1009	69.6122	1.28686
								LA1620	5.40319	94.1049	0.491944	PI129097/EA04710	23.1788	73.1652	3.65599
								LA1623	6.30315	93.1208	0.576061	PI280060/EA05480	3.44354	95.866	0.690479
								LA1673	33.7847	64.98	1.2353	PI345565/EA05808	2.6603	96.9292	0.410527
								LA1712	7.92772	91.5527	0.519573	PI647249/EA04001	3.43142	95.9064	0.662168
								LA2095	36.6325	62.5295	0.838018	Pineapple	4.34466	95.1064	0.548948
								LA2131	16.8698	82.0702	1.05998	Ponderosa_Pink	3.48675	95.8933	0.619924
								LA2307	9.33349	90.0265	0.640037	Ponderosa_Red	5.14136	94.2312	0.627429
								LA2309	7.79712	91.4508	0.752076	Prize_of_the_Trials_Cherry	3.18388	96.3619	0.454219
								LA2626/EA01541	31.905	67.3236	0.771397	Prudens_Purple	3.62304	95.7419	0.635095
								LA2640/EA01545	16.2565	82.722	1.02149	Rainbow	5.62759	93.8016	0.570847
								LA2697	11.3476	87.8679	0.784521	Red_Brandywine	3.01275	96.5029	0.484301
								LA2840	37.2312	61.1401	1.62869	Red_Calabash	4.52396	94.8212	0.654818
								LA2845	9.97711	89.334	0.688874	Red_House_Free_Standing	2.82634	96.6943	0.479372
								LA3136	10.3488	88.388	1.26323	Red_Star	3.88378	95.5987	0.517557
								LA4133/TR00026	6.80183	92.5571	0.641026	Rose_Tomato	3.39431	96.0427	0.563037
								LA4451/EA00027	9.86383	89.3576	0.778526	Santiam	2.37697	97.1912	0.431792
								Large_Red_Cherry	3.36957	96.0787	0.55177	Silvery_Fir_Tree	2.91007	96.5804	0.509545
								Lemon_Drop	12.0383	87.178	0.783689	Skorospelka_Red	3.43279	96.175	0.39226
								LYC2740/EA02960	12.5962	81.9921	5.41163	Soldacki	3.08405	96.3285	0.587439
								Maglia_Rosa_Cherry	6.24292	93.3366	0.42046	St._Pierre	2.64652	96.9551	0.398421
								Matt_Wild_Cherry	6.89655	92.5241	0.579327	Stupice	6.17938	93.3328	0.487846
								Mexico_Midget	11.8425	87.5144	0.643138	Stupicke	6.26217	93.2884	0.449438
								my	21.3223	77.767	0.910706	Sunray	2.73841	96.6611	0.600528
								PI129026	20.9334	77.905	1.16156	Super_Sioux	3.88157	95.4752	0.643257
								PI129033	39.9126	58.627	1.46047	Thessaloniki	3.24424	96.1979	0.557855
								PI272654/EA05170	12.7657	86.2332	1.00109	Three_Sisters	5.63656	93.7916	0.571858
								PI406890	10.6749	88.6474	0.677769	Tigerella_Orange	3.09002	96.3983	0.511652
								PI487625	20.375	78.6739	0.95113	TR00018	3.42666	96.1191	0.454207
								Pink_Ping_Pong	2.76417	96.8964	0.339459	TR00019	4.43667	95.0432	0.520131
								Plovdiv	19.6429	79.5715	0.785563	TR00020	3.14684	96.286	0.567172
								Red_Fig_Tomato	3.73219	95.7834	0.484446	TR00021	5.12458	94.3756	0.499812
								Red_Pear	3.53183	96.0341	0.434022	TR00022/PI647486	3.10772	96.4182	0.474058
								Riesentraube	3.50888	96.058	0.433092	TR00023	3.1057	96.4682	0.426069
								SuperSweet_100_Hybrid	15.3451	82.5122	2.14266	TS-137	3.75453	94.9983	1.24719
								Thai_Pink_Cherry	3.36126	96.2148	0.423961	TS-139	3.85663	94.9906	1.1528
								tomate Richters	6.79359	92.6896	0.516787	TS-141	3.33473	95.9142	0.751046
								Tommy_Toe	3.43351	95.9264	0.640065	TS-142	3.48771	95.9086	0.603684
								TS-106	11.2521	87.8533	0.894563	TS-169	4.19884	94.6589	1.14222
								TS-13	25.3012	73.7223	0.976487	TS-170	4.06998	95.0518	0.878258
								TS-138	8.49313	90.781	0.72585	TS-191	3.17034	96.2511	0.57853
								TS-187	13.9154	85.0349	1.04975	TS-192	2.92784	96.5032	0.568999
								TS-189	4.8308	94.3125	0.856694	TS-193	3.41017	95.8786	0.711198
								TS-205	15.5843	82.532	1.88376	TS-194	4.35596	94.7889	0.855158
								TS-231	19.6064	79.5152	0.878435	TS-197	3.39844	95.8067	0.794817
								TS-247	12.8202	86.5186	0.661154	TS-203	3.97776	95.3505	0.671766
								TS-248	25.1865	73.4772	1.33635	TS-282	2.96685	96.6262	0.406967
								TS-258	15.0493	84.0706	0.880133	TS-44	3.43487	96.0171	0.54805
								TS-280	4.80059	94.766	0.433414	TS-73	3.27077	96.0719	0.657322
								TS-294	6.39687	91.5076	2.09557	Valencia	2.74337	96.7013	0.555318
								TS-436	9.00427	89.7988	1.19696	Vintage_Wine	4.48146	95.023	0.495514
								TS-63	4.0231	95.2293	0.747612	Voyage	4.40497	95.092	0.503002
								TS-71	18.2639	80.3866	1.34944	Wapsipinicon_Peach	3.1129	96.5464	0.340732
								TS-72	3.5429	95.8949	0.562224	Watermelon_Beefsteak	5.54817	93.886	0.565813
								TS-75	3.54534	95.9637	0.490988	Wins_All	3.63015	95.7781	0.591771
								TS-84	12.3951	86.9115	0.693431	Wisconsin_55	2.62414	96.926	0.449852
								TS-99	4.79959	94.1338	1.06658	Yellow_Brandywine	3.19895	96.102	0.699076
								Yellow_Cherry	10.6783	88.0197	1.30197	Yellow_Perfection	3.02779	96.4899	0.482322
								Yellow_Jelly_Bean	6.8457	91.4129	1.74145	YP-1	3.2946	95.9312	0.774157
												Zapotec	3.24633	96.305	0.448714

## Sheet: Fig. 3c
Source data for Figure 3c
DXS - SV08694		DXR - SV28400		DXR - SV28401		DXR - SV28402		GGPPS2 - SV37303		ZDS - SV11026		LCY-B - SV49817
SV Genotype	FPKM	SV Genotype	FPKM	SV Genotype	FPKM	SV Genotype	FPKM	SV Genotype	FPKM	SV Genotype	FPKM	SV Genotype	FPKM
LA2093	80.4651	LA2093	21.969	LA2093	21.969	LA2093	21.969	LA2093	55.1888	LA2093	206.85	LA2093	0.286514
LA2093	336.703	LA2093	52.0593	LA2093	52.0593	LA2093	52.0593	LA2093	266.594	LA2093	168.653	LA2093	0.207856
LA2093	186.27	LA2093	68.6149	LA2093	68.6149	LA2093	68.6149	LA2093	182.152	LA2093	67.2506	LA2093	0.49871
LA2093	52.2029	LA2093	72.6163	LA2093	54.8504	LA2093	72.6163	LA2093	306.499	LA2093	77.7834	LA2093	0.615177
LA2093	63.2487	LA2093	21.1728	Heinz	32.8099	LA2093	36.4005	LA2093	81.8923	LA2093	94.3282	LA2093	0.361115
LA2093	180.974	LA2093	47.0079	Heinz	24.7042	LA2093	54.8504	LA2093	885.694	LA2093	248.508	LA2093	0.121721
LA2093	322.879	LA2093	38.1065	Heinz	35.6437	LA2093	75.327	LA2093	96.2393	LA2093	296.734	LA2093	2.10164
LA2093	156.877	LA2093	54.8504	Heinz	31.3461	LA2093	37.1215	LA2093	758.449	LA2093	87.8851	LA2093	0.512439
LA2093	374.171	LA2093	75.327	Heinz	52.8655	LA2093	41.1863	LA2093	115.499	LA2093	123.086	LA2093	0.102978
LA2093	256.464	LA2093	37.1191	Heinz	29.6817	LA2093	31.0379	Heinz	94.3333	Heinz	65.773	LA2093	0.55263
LA2093	172.986	LA2093	37.1215	Heinz	31.896	Heinz	32.8099	Heinz	95.3803	Heinz	77.3379	LA2093	0.394151
Heinz	72.8126	LA2093	71.6222	Heinz	65.6768	Heinz	24.7042	Heinz	126.09	Heinz	92.7066	LA2093	1.1711
Heinz	172.27	LA2093	55.3227	Heinz	22.1125	Heinz	35.6437	Heinz	71.7435	Heinz	104.205	LA2093	0.14989
Heinz	165.017	LA2093	33.6692	Heinz	52.1877	Heinz	31.3461	Heinz	58.8116	Heinz	93.3695	LA2093	0.279197
Heinz	156.667	LA2093	27.6845	Heinz	31.4111	Heinz	52.8655	Heinz	28.51	Heinz	73.3042	LA2093	0
Heinz	86.0232	LA2093	41.1863	Heinz	20.3151	Heinz	24.5375	Heinz	169.11	Heinz	82.4576	LA2093	2.3005
Heinz	153.464	LA2093	34.7372	Heinz	32.4788	Heinz	29.6817	Heinz	119.865	Heinz	85.1903	LA2093	1.04216
Heinz	218.241	LA2093	31.0379	Heinz	35.3178	Heinz	65.6768	Heinz	136.505	Heinz	62.1005	LA2093	2.42289
Heinz	123.965	LA2093	38.5306	Heinz	37.2862	Heinz	22.1125	Heinz	121.77	Heinz	103.576	Heinz	2.16994
Heinz	51.7529	LA2093	35.936	Heinz	32.3943	Heinz	31.4111	Heinz	57.3777	Heinz	65.0217	Heinz	2.87193
Heinz	112.711	Heinz	32.8099	Heinz	21.1728	Heinz	20.3151	Heinz	79.5218	Heinz	101.662	Heinz	1.43929
Heinz	151.601	Heinz	24.7042	Heinz	28.1911	Heinz	37.2862	Heinz	118.341	Heinz	83.2147	Heinz	1.71488
Heinz	136.795	Heinz	35.6437	Heinz	46.2581	Heinz	32.3943	Heinz	154.937	Heinz	133.168	Heinz	3.56544
Heinz	165.074	Heinz	27.8132	Heinz	30.4764	Heinz	21.1728	Heinz	218.11	Heinz	85.8116	Heinz	0.801818
Heinz	195.958	Heinz	31.3461	Heinz	28.9765	Heinz	28.1911	Heinz	215.096	Heinz	84.1822	Heinz	1.86975
Heinz	177.129	Heinz	52.8655	Heinz	21.626	Heinz	31.5003	Heinz	161.715	Heinz	42.4228	Heinz	0.803033
Heinz	209.523	Heinz	24.5375	Heinz	21.7817	Heinz	30.4764	Heinz	181.209	Heinz	69.0523	Heinz	0.713614
Heinz	104.701	Heinz	29.6817	Heinz	28.8322	Heinz	19.5996	Heinz	25.2197	Heinz	85.7691	Heinz	0.51689
Heinz	190.78	Heinz	65.6768	Heinz	67.5014	Heinz	28.9765	Heinz	109.871	Heinz	74.794	Heinz	1.28034
Heinz	48.1283	Heinz	22.1125	Heinz	46.0981	Heinz	34.9886	Heinz	129.045	Heinz	56.7173	Heinz	1.27446
Heinz	133.561	Heinz	52.1877	Heinz	32.4612	Heinz	38.1065	Heinz	138.335	Heinz	94.0389	Heinz	3.31582
Heinz	218.914	Heinz	31.4111	Heinz	40.7952	Heinz	21.626	Heinz	135.583	Heinz	40.1689	Heinz	1.54759
Heinz	133.004	Heinz	20.3151	Heinz	27.2242	Heinz	28.8322	Heinz	74.6238	Heinz	77.1694	Heinz	2.99507
Heinz	80.0559	Heinz	32.4788	Heinz	28.7849	Heinz	67.5014	Heinz	10.5457	Heinz	97.9145	Heinz	2.11976
Heinz	186.291	Heinz	35.3178	Heinz	22.9106	Heinz	24.984	Heinz	52.2989	Heinz	59.9942	Heinz	2.46012
Heinz	255.674	Heinz	32.3943	Heinz	34.7507	Heinz	46.0981	Heinz	134.345	Heinz	82.5133	Heinz	1.64968
Heinz	219.395	Heinz	27.3932	Heinz	32.1945	Heinz	26.2416	Heinz	123.579	Heinz	79.8037	Heinz	0.901417
Heinz	95.8402	Heinz	46.2581	Heinz	15.4518	Heinz	33.1369	Heinz	82.5331	Heinz	135.453	Heinz	0.682312
Heinz	172.641	Heinz	32.691	Heinz	29.9867	Heinz	32.9446	Heinz	88.8644	Heinz	100.561	Heinz	0.725864
Heinz	122.441	Heinz	31.5003	Heinz	32.2759	Heinz	22.01	Heinz	166.489	Heinz	81.0442	Heinz	0.789203
Heinz	146.809	Heinz	30.4764	Heinz	41.0781	Heinz	32.2802	Heinz	153.586	Heinz	74.6109	Heinz	1.09396
Heinz	129.85	Heinz	19.5996	Heinz	33.2114	Heinz	22.9106	Heinz	61.8979	Heinz	80.1026	Heinz	0.889729
Heinz	120.425	Heinz	28.9765	Heinz	27.025	Heinz	23.9767	Heinz	87.0125	Heinz	72.8013	Heinz	3.41033
Heinz	77.0804	Heinz	34.9886	Heinz	32.0696	Heinz	34.7507	Heinz	111.552	Heinz	90.4916	Heinz	1.66186
Heinz	175.711	Heinz	21.626	Heinz	57.693	Heinz	23.8986	Heinz	69.291	Heinz	139.201	Heinz	1.10319
Heinz	103.588	Heinz	32.9455	Heinz	30.4262	Heinz	32.7225	Heinz	117.049	Heinz	83.7096	Heinz	0.691727
Heinz	73.9074	Heinz	21.7817	Heinz	32.1822	Heinz	15.4518	Heinz	55.854	Heinz	81.5506	Heinz	0.419011
Heinz	89.396	Heinz	28.8322	Heinz	36.0688	Heinz	34.31	Heinz	88.1913	Heinz	74.2152	Heinz	0.486063
Heinz	129.512	Heinz	67.5014	Heinz	32.4649	Heinz	22.9989	Heinz	157.582	Heinz	68.4886	Heinz	1.26735
Heinz	214.621	Heinz	24.984	Heinz	28.1716	Heinz	24.1901	Heinz	153.46	Heinz	114.842	Heinz	1.92988
Heinz	136.499	Heinz	46.0981	Heinz	28.656	Heinz	23.6373	Heinz	207.524	Heinz	76.2488	Heinz	0.672745
Heinz	102.177	Heinz	40.7952	Heinz	18.4564	Heinz	23.6031	Heinz	101.183	Heinz	104.634	Heinz	0.520719
Heinz	132.05	Heinz	27.2242	Heinz	25.3629	Heinz	57.693	Heinz	51.2355	Heinz	71.1202	Heinz	1.58141
Heinz	106.669	Heinz	28.7849	Heinz	34.2241	Heinz	32.1822	Heinz	99.2645	Heinz	66.2188	Heinz	1.6281
Heinz	222.695	Heinz	26.2416	Heinz	28.2701	Heinz	32.4649	Heinz	85.579	Heinz	91.6753	Heinz	0.869681
Heinz	286.194	Heinz	27.0629	Heinz	29.785	Heinz	28.656	Heinz	112.61	Heinz	60.5983	Heinz	1.8696
Heinz	110.771	Heinz	33.1369	Heinz	29.8951	Heinz	18.4564	Heinz	99.7035	Heinz	73.7559	Heinz	0.974789
Heinz	126.989	Heinz	32.9446	Heinz	18.8475	Heinz	36.3374	Heinz	128.35	Heinz	82.3329	Heinz	1.15051
Heinz	113.228	Heinz	34.5554	Heinz	28.6469	Heinz	25.3629	Heinz	122.812	Heinz	56.0554	Heinz	3.48785
Heinz	225.953	Heinz	22.01	Heinz	23.6781	Heinz	34.6088	Heinz	36.0529	Heinz	83.4833	Heinz	1.00044
Heinz	323.482	Heinz	32.2802	Heinz	39.2584	Heinz	28.2701	Heinz	143.657	Heinz	86.2047	Heinz	3.08836
Heinz	160.408	Heinz	22.9106	Heinz	35.9817	Heinz	29.8951	Heinz	161.378	Heinz	87.1885	Heinz	2.44222
Heinz	175.074	Heinz	28.0212	Heinz	25.0059	Heinz	18.8475	Heinz	133.159	Heinz	110.928	Heinz	1.48259
Heinz	261.5	Heinz	47.7581	Heinz	40.8568	Heinz	28.6469	Heinz	313.993	Heinz	87.9944	Heinz	0.590107
Heinz	213.067	Heinz	23.9767	Heinz	27.4241	Heinz	23.6781	Heinz	45.1544	Heinz	88.8692	Heinz	0.828797
Heinz	72.4597	Heinz	31.558	Heinz	33.6567	Heinz	39.2584	Heinz	74.0862	Heinz	82.5633	Heinz	1.66959
Heinz	29.6293	Heinz	34.7507	Heinz	38.8469	Heinz	28.02	Heinz	98.7912	Heinz	93.5904	Heinz	1.43103
Heinz	79.2816	Heinz	23.8986	Heinz	31.6157	Heinz	25.0059	Heinz	229.298	Heinz	98.4587	Heinz	0.32507
Heinz	199.747	Heinz	23.0203	Heinz	24.0808	Heinz	40.8568	Heinz	188.203	Heinz	95.2373	Heinz	1.27701
Heinz	106.515	Heinz	32.0969	Heinz	49.4979	Heinz	27.4241	Heinz	123.95	Heinz	123.049	Heinz	2.14657
Heinz	157.198	Heinz	32.7225	Heinz	48.5351	Heinz	33.6567	Heinz	428.572	Heinz	99.2951	Heinz	0.340908
Heinz	68.3009	Heinz	32.1945	Heinz	34.691	Heinz	38.8469	Heinz	168.574	Heinz	92.15	Heinz	1.51254
Heinz	76.2483	Heinz	15.4518	Heinz	34.6955	Heinz	24.0808	Heinz	188.566	Heinz	95.5963	Heinz	0.82189
Heinz	192.294	Heinz	22.4414	Heinz	23.0995	Heinz	49.4979	Heinz	36.5747	Heinz	92.5998	Heinz	1.13749
Heinz	113.942	Heinz	34.31	Heinz	34.4897	Heinz	34.6955	Heinz	85.1271	Heinz	68.6887	Heinz	1.78998
Heinz	154.032	Heinz	32.2759	Heinz	30.5744	Heinz	26.7774	Heinz	63.562	Heinz	78.1289	Heinz	3.32695
Heinz	245.293	Heinz	22.9989	Heinz	38.4704	Heinz	38.6333	Heinz	231.021	Heinz	47.6088	Heinz	2.76472
Heinz	146.703	Heinz	41.0781	Heinz	34.3249	Heinz	24.8237	Heinz	77.1433	Heinz	120.916	Heinz	1.06699
Heinz	216.923	Heinz	21.3131	Heinz	30.5937	Heinz	34.7438	Heinz	130.804	Heinz	81.1327	Heinz	0.912814
Heinz	94.4402	Heinz	26.1239	Heinz	32.879	Heinz	38.8431	Heinz	125.171	Heinz	81.7826	Heinz	0.209775
Heinz	178.258	Heinz	30.7346	Heinz	34.5319	Heinz	38.4704	Heinz	82.7017	Heinz	57.2586	Heinz	1.5961
Heinz	125.198	Heinz	24.1901	Heinz	75.4815	Heinz	30.5937	Heinz	126.741	Heinz	92.2164	Heinz	1.59498
Heinz	209.193	Heinz	33.2114	Heinz	30.5396	Heinz	34.5319	Heinz	166.93	Heinz	58.1843	Heinz	1.35004
Heinz	176.779	Heinz	19.0683	Heinz	36.4406	Heinz	75.4815	Heinz	133.716	Heinz	94.7251	Heinz	2.2952
Heinz	116.904	Heinz	37.9989	Heinz	36.455	Heinz	30.5396	Heinz	105.809	Heinz	85.8178	Heinz	1.76187
Heinz	83.9623	Heinz	23.6373	Heinz	34.5995	Heinz	35.9932	Heinz	150.891	Heinz	70.9669	Heinz	1.9414
Heinz	167.06	Heinz	27.4445	Heinz	33.4894	Heinz	36.4406	Heinz	61.8404	Heinz	74.0941	Heinz	2.07439
Heinz	96.945	Heinz	23.6031	Heinz	39.3089	Heinz	33.4894	Heinz	242.196	Heinz	69.4336	Heinz	0.705726
Heinz	172.069	Heinz	57.693	Heinz	20.086	Heinz	20.086	Heinz	136.779	Heinz	98.0117	Heinz	3.14954
Heinz	100.12	Heinz	32.8212	Heinz	18.939	Heinz	43.9097	Heinz	86.841	Heinz	120.319	Heinz	0.628028
Heinz	254.794	Heinz	32.1822	Heinz	43.9097	Heinz	30.3014	Heinz	202.103	Heinz	63.6965	Heinz	1.52524
Heinz	221.38	Heinz	32.9515	Heinz	24.9524	Heinz	40.1056	Heinz	121.983	Heinz	81.5871	Heinz	1.22474
Heinz	158.565	Heinz	63.6188	Heinz	31.4134	Heinz	34.1637	Heinz	194.209	Heinz	93.1552	Heinz	1.24903
Heinz	194.517	Heinz	36.0688	Heinz	36.6176	Heinz	33.6174	Heinz	91.8536	Heinz	99.545	Heinz	0.664976
Heinz	103.445	Heinz	32.4649	Heinz	34.1637	Heinz	26.6436	Heinz	140.697	Heinz	68.0881	Heinz	2.17871
Heinz	113.753	Heinz	28.1716	Heinz	33.6174	Heinz	35.3989	Heinz	146.85	Heinz	70.092	Heinz	1.35861
Heinz	84.4645	Heinz	28.656	Heinz	19.3214	Heinz	34.2527	Heinz	148.624	Heinz	105.522	Heinz	1.14856
Heinz	220.466	Heinz	20.9271	Heinz	19.787	Heinz	31.8085	Heinz	36.3566	Heinz	65.6896	Heinz	1.85333
Heinz	134.145	Heinz	20.9216	Heinz	26.6436	Heinz	31.8401	Heinz	102.422	Heinz	113.895	Heinz	0.633131
Heinz	80.5366	Heinz	27.3073	Heinz	34.2527	Heinz	28.8344	Heinz	47.5404	Heinz	55.2083	Heinz	0.679422
Heinz	153.634	Heinz	18.4564	Heinz	30.5824	Heinz	28.0465	Heinz	44.8004	Heinz	64.5982	Heinz	1.88339
Heinz	173.329	Heinz	36.3374	Heinz	28.0465	Heinz	22.5379	Heinz	93.1928	Heinz	112.834	Heinz	1.16699
Heinz	97.1855	Heinz	25.3629	Heinz	22.5379	Heinz	24.5217	Heinz	148.631	Heinz	72.9024	Heinz	1.15722
Heinz	127.298	Heinz	34.2241	Heinz	14.6561	Heinz	20.5717	Heinz	110.015	Heinz	119.426	Heinz	1.7802
Heinz	216.718	Heinz	34.6088	Heinz	20.1936	Heinz	52.3832	Heinz	82.9905	Heinz	104.968	Heinz	1.53188
Heinz	130.358	Heinz	28.2701	Heinz	26.3125	Heinz	14.6561	Heinz	59.4621	Heinz	77.3597	Heinz	1.87607
Heinz	267.966	Heinz	31.8722	Heinz	30.0681	Heinz	35.1045	Heinz	43.9107	Heinz	82.069	Heinz	2.44455
Heinz	293.602	Heinz	29.785	Heinz	28.1208	Heinz	30.0681	Heinz	113.58	Heinz	119.453	Heinz	1.86024
Heinz	232.865	Heinz	29.8951	Heinz	44.9455	Heinz	27.2097	Heinz	151.986	Heinz	93.1854	Heinz	2.09082
Heinz	35.709	Heinz	23.6781	Heinz	21.9817	Heinz	28.1208	Heinz	80.3523	Heinz	57.8022	Heinz	0.837975
Heinz	96.8856	Heinz	43.0695	Heinz	23.0943	Heinz	44.9455	Heinz	52.5388	Heinz	74.2404	Heinz	2.72139
Heinz	164.679	Heinz	30.0547	Heinz	26.0973	Heinz	28.9002	Heinz	88.8398	Heinz	75.7782	Heinz	2.49076
Heinz	104.341	Heinz	39.2584	Heinz	31.2334	Heinz	35.3562	Heinz	109.207	Heinz	70.9062	Heinz	2.64351
Heinz	156.822	Heinz	35.1851	Heinz	20.4854	Heinz	28.959	Heinz	183.608	Heinz	121.157	Heinz	3.19219
Heinz	114.457	Heinz	35.9817	Heinz	39.464	Heinz	30.3575	Heinz	214.015	Heinz	77.6615	Heinz	0.629381
Heinz	162.714	Heinz	29.9091	Heinz	35.2509	Heinz	26.0973	Heinz	254.25	Heinz	98.6249	Heinz	3.63881
Heinz	185.329	Heinz	28.02	Heinz	41.5997	Heinz	29.8533	Heinz	15.4756	Heinz	63.5144	Heinz	2.34006
Heinz	99.9035	Heinz	33.6778	Heinz	32.7039	Heinz	39.464	Heinz	20.8711	Heinz	110.252	Heinz	0.946767
Heinz	93.5378	Heinz	25.0059	Heinz	30.4761	Heinz	55.9819	Heinz	179.007	Heinz	63.7861	Heinz	1.31613
Heinz	20.4119	Heinz	22.6147	Heinz	20.9246	Heinz	42.1684	Heinz	99.3334	Heinz	76.6878	Heinz	0.495892
Heinz	106.416	Heinz	40.8568	Heinz	36.5633	Heinz	41.5997	Heinz	198.905	Heinz	90.4084	Heinz	1.86154
Heinz	69.302	Heinz	27.4241	Heinz	25.776	Heinz	30.9415	Heinz	160.707	Heinz	75.1702	Heinz	1.24392
Heinz	271.588	Heinz	44.9672	Heinz	45.9983	Heinz	30.4761	Heinz	63.1185	Heinz	121.236	Heinz	1.31723
Heinz	190.866	Heinz	38.8469	Heinz	16.6578	Heinz	20.9246	Heinz	94.8163	Heinz	79.9025	Heinz	1.71597
Heinz	71.2485	Heinz	31.6157	Heinz	42.596	Heinz	38.8905	Heinz	150.284	Heinz	58.9128	Heinz	0.566564
Heinz	118.633	Heinz	49.4979	Heinz	34.165	Heinz	34.5102	Heinz	125.856	Heinz	64.7898	Heinz	2.68583
Heinz	118.174	Heinz	42.1357	Heinz	26.2889	Heinz	26.046	Heinz	178.634	Heinz	120.965	Heinz	1.59046
Heinz	223.234	Heinz	48.5351	Heinz	35.936	Heinz	22.9761	Heinz	126.566	Heinz	57.7518	Heinz	0.795919
Heinz	46.4131	Heinz	38.6333	Heinz	26.281	Heinz	34.9572	Heinz	98.5022	Heinz	57.5773	Heinz	0.982842
Heinz	156.406	Heinz	23.0995	Heinz	28.6429	Heinz	26.5911	Heinz	135.675	Heinz	123.901	Heinz	2.15135
Heinz	68.0738	Heinz	34.4897	Heinz	27.2823	Heinz	16.6578	Heinz	86.5115	Heinz	104.152	Heinz	0.256585
Heinz	96.4557	Heinz	45.3181	Heinz	44.7965	Heinz	34.165	Heinz	149.173	Heinz	81.5332	Heinz	3.69506
Heinz	90.2162	Heinz	33.1056	Heinz	41.5538	Heinz	26.2889	Heinz	301.109	Heinz	118.399	Heinz	1.07398
Heinz	111.83	Heinz	43.2961	Heinz	42.8463	Heinz	26.281	Heinz	120.832	Heinz	97.9671	Heinz	0.945212
Heinz	80.7122	Heinz	38.8431	Heinz	22.299	Heinz	26.8184	Heinz	123.489	Heinz	47.0788	Heinz	0.721921
Heinz	166.529	Heinz	26.9674			Heinz	23.3143	Heinz	77.9805	Heinz	94.8408	Heinz	0.993007
Heinz	179.402	Heinz	34.3249			Heinz	20.303	Heinz	159.291	Heinz	89.0256	Heinz	1.56597
Heinz	164.714	Heinz	29.3603			Heinz	42.8463	Heinz	342.146	Heinz	81.462	Heinz	0.252101
Heinz	75.5285	Heinz	30.5937			Heinz	22.299	Heinz	126.759	Heinz	87.6566	Heinz	1.02059
Heinz	217.856	Heinz	75.4815					Heinz	60.9716	Heinz	59.9581	Heinz	0.89598
Heinz	107.499	Heinz	35.9932					Heinz	107.131	Heinz	121.535	Heinz	0.897009
Heinz	50.809	Heinz	36.4406					Heinz	53.3982	Heinz	86.1835	Heinz	2.08472
Heinz	101.507	Heinz	36.455					Heinz	46.6996	Heinz	100.07	Heinz	1.90984
Heinz	52.0019	Heinz	33.4894					Heinz	158.605	Heinz	76.8976	Heinz	1.16939
Heinz	106.126	Heinz	39.3089					Heinz	24.2699	Heinz	78.0851	Heinz	2.21937
Heinz	104.238	Heinz	20.086					Heinz	75.8438	Heinz	68.2113	Heinz	1.72741
Heinz	98.1461	Heinz	18.939					Heinz	45.5342	Heinz	89.0509	Heinz	0.725563
Heinz	253.25	Heinz	28.4315					Heinz	43.3517	Heinz	83.5007	Heinz	1.5153
Heinz	98.4625	Heinz	25.9696					Heinz	218.519	Heinz	101.681	Heinz	2.19586
Heinz	107.155	Heinz	43.9097					Heinz	94.9806	Heinz	57.8105	Heinz	2.44374
Heinz	140.148	Heinz	24.9524					Heinz	185.442	Heinz	89.5943	Heinz	1.3786
Heinz	148.339	Heinz	30.3014					Heinz	46.8666	Heinz	87.6338	Heinz	0.143806
Heinz	125.237	Heinz	40.1056					Heinz	99.3351	Heinz	85.0085	Heinz	1.30146
Heinz	69.8573	Heinz	36.6176					Heinz	129.445	Heinz	111.866	Heinz	0.932093
Heinz	109.284	Heinz	34.1637					Heinz	37.853	Heinz	70.7033	Heinz	0.463393
Heinz	73.2716	Heinz	33.6174					Heinz	138.707	Heinz	55.4624	Heinz	0.493591
Heinz	160.111	Heinz	19.787					Heinz	252.916	Heinz	64.9503	Heinz	0.622828
Heinz	210.675	Heinz	26.6436					Heinz	370.959	Heinz	66.4221	Heinz	1.39653
Heinz	74.7862	Heinz	33.4443					Heinz	32.0036	Heinz	62.6679	Heinz	1.14582
Heinz	145.328	Heinz	53.3465					Heinz	50.1607	Heinz	57.6365	Heinz	0.983879
Heinz	148.96	Heinz	35.3989					Heinz	354.655	Heinz	82.3672	Heinz	0.594998
Heinz	166.057	Heinz	34.2527					Heinz	88.3351	Heinz	105.194	Heinz	3.0789
Heinz	135.394	Heinz	31.8085					Heinz	196.786	Heinz	93.898	Heinz	1.89625
Heinz	195.028	Heinz	31.8401					Heinz	23.1242	Heinz	70.3775	Heinz	0.996669
Heinz	63.073	Heinz	23.8175					Heinz	133.412			Heinz	3.19968
Heinz	57.8345	Heinz	30.5824					Heinz	83.0897			Heinz	1.87523
Heinz	78.9926	Heinz	28.0465					Heinz	157.062			Heinz	0.715524
Heinz	102.98	Heinz	24.5217					Heinz	64.9234			Heinz	1.21928
Heinz	86.319	Heinz	20.5717					Heinz	39.7139			Heinz	2.39897
Heinz	170.196	Heinz	14.6561					Heinz	132.669			Heinz	0.961408
Heinz	157.133	Heinz	20.1936					Heinz	207.685			Heinz	0.967687
Heinz	165.134	Heinz	29.1544					Heinz	116.935			Heinz	0.862756
Heinz	184.618	Heinz	26.3125					Heinz	99.2544			Heinz	1.12829
		Heinz	30.0681									Heinz	1.43659
		Heinz	31.9359									Heinz	1.75974
		Heinz	29.9235									Heinz	1.21938
		Heinz	27.2097									Heinz	0.442999
		Heinz	31.9346									Heinz	1.03825
		Heinz	28.1208									Heinz	0.225274
		Heinz	44.9455									Heinz	0.612592
		Heinz	39.4971									Heinz	0.704125
		Heinz	26.0607									Heinz	1.39403
		Heinz	28.9002									Heinz	0.79642
		Heinz	35.3562									Heinz	0.962956
		Heinz	21.9817									Heinz	0.587632
		Heinz	23.0943									Heinz	1.4057
		Heinz	19.3363									Heinz	0.606159
		Heinz	28.959									Heinz	1.47267
		Heinz	30.3575									Heinz	1.02964
		Heinz	26.0973									Heinz	0.916514
		Heinz	26.5551									Heinz	2.00308
		Heinz	30.982									Heinz	1.40604
		Heinz	21.1757									Heinz	1.48351
		Heinz	29.8533									Heinz	2.16427
		Heinz	25.5632									Heinz	1.06597
		Heinz	31.2334									Heinz	2.50796
		Heinz	20.4854									Heinz	1.28821
		Heinz	39.464									Heinz	0.711138
		Heinz	55.9819									Heinz	0.769944
		Heinz	42.1684									Heinz	0.998786
		Heinz	35.2509									Heinz	0.865516
		Heinz	41.5997									Heinz	1.30668
		Heinz	29.7003									Heinz	1.09577
		Heinz	32.7039									Heinz	0.61118
		Heinz	30.4761									Heinz	1.55092
		Heinz	20.9246									Heinz	3.50969
		Heinz	32.7146									Heinz	1.50485
		Heinz	38.8905									Heinz	1.52216
		Heinz	34.5102									Heinz	1.19711
		Heinz	26.046									Heinz	1.08399
		Heinz	22.9761									Heinz	1.33107
		Heinz	36.5633									Heinz	0.772804
		Heinz	39.007									Heinz	0.460803
		Heinz	34.9572									Heinz	1.04905
		Heinz	45.9983									Heinz	1.06184
		Heinz	42.596									Heinz	0.403588
		Heinz	34.165									Heinz	1.44544
		Heinz	26.2889									Heinz	1.80466
		Heinz	19.7881									Heinz	1.21597
		Heinz	26.281									Heinz	1.40783
		Heinz	26.8184									Heinz	0.037752
		Heinz	23.3143									Heinz	2.46808
		Heinz	28.6429									Heinz	2.00101
		Heinz	20.303									Heinz	1.03339
		Heinz	27.2823									Heinz	2.42726
		Heinz	27.3378									Heinz	0.423411
		Heinz	44.7965									Heinz	1.15455
		Heinz	41.5538									Heinz	1.94026
		Heinz	42.8463									Heinz	0.85979
		Heinz	22.299									Heinz	1.26106
												Heinz	1.16518
												Heinz	1.2012
												Heinz	4.18731
												Heinz	0.845775
												Heinz	2.34048
												Heinz	1.59749
												Heinz	0.926528
												Heinz	1.8403
												Heinz	1.8721
												Heinz	1.19146
												Heinz	1.45362
												Heinz	2.31605
												Heinz	1.6315
												Heinz	2.40748
												Heinz	2.29128
												Heinz	1.10345
												Heinz	3.09817
												Heinz	1.44388
												Heinz	0.496866
												Heinz	1.64235
												Heinz	2.02978
												Heinz	1.11316
												Heinz	1.44256
												Heinz	0.919386
												Heinz	3.0329
												Heinz	1.80542
												Heinz	1.0042
												Heinz	1.26084
												Heinz	1.30958
												Heinz	0.903271
												Heinz	1.72965
												Heinz	1.32116

## Sheet: SuppFig 9a
Source data for Supplementary Figure 9a
Position			Nucleotide diversity
Chromosome	Start	End	Heirloom	Modern	SLC	SP
Chr01	1	100000	7.356e-05	5.6463e-05	0.000356161	0.00042732
Chr01	10001	110000	8.71962e-05	7.87625e-05	0.000449835	0.000621752
Chr01	20001	120000	0.000100376	0.000103316	0.000481542	0.000685616
Chr01	30001	130000	0.000105905	0.000129733	0.000559989	0.000858608
Chr01	40001	140000	0.000110189	0.000152237	0.000636719	0.00099152
Chr01	50001	150000	0.000105603	0.000179153	0.000671583	0.00107115
Chr01	60001	160000	9.33869e-05	0.000225957	0.000732526	0.00119346
Chr01	70001	170000	8.15102e-05	0.000254393	0.000733217	0.0011813
Chr01	80001	180000	8.2032e-05	0.000298343	0.000784847	0.00137672
Chr01	90001	190000	7.69901e-05	0.000308151	0.000756973	0.00137506
Chr01	100001	200000	7.02159e-05	0.000305591	0.000709729	0.0013048
Chr01	110001	210000	6.0967e-05	0.000316968	0.000652634	0.00121943
Chr01	120001	220000	5.63291e-05	0.000316623	0.000673344	0.00124336
Chr01	130001	230000	5.83934e-05	0.000310318	0.000649576	0.00117077
Chr01	140001	240000	5.51553e-05	0.000297892	0.00059849	0.00107199
Chr01	150001	250000	5.67404e-05	0.000308299	0.000630749	0.00112766
Chr01	160001	260000	5.40157e-05	0.000258102	0.000571857	0.00109596
Chr01	170001	270000	5.06625e-05	0.000220387	0.000500294	0.000976824
Chr01	180001	280000	4.61485e-05	0.000185037	0.000428645	0.000782913
Chr01	190001	290000	5.77231e-05	0.000223556	0.000525104	0.000979474
Chr01	200001	300000	7.25557e-05	0.000245883	0.000600112	0.00107043
Chr01	210001	310000	9.1527e-05	0.000254457	0.000660823	0.00112413
Chr01	220001	320000	0.000117659	0.000301009	0.000714773	0.00124009
Chr01	230001	330000	0.000130996	0.000345583	0.000745329	0.00130569
Chr01	240001	340000	0.000206934	0.000432422	0.000839382	0.00145808
Chr01	250001	350000	0.000653014	0.00080285	0.00108863	0.00170613
Chr01	260001	360000	0.000699731	0.000855623	0.00109874	0.00162292
Chr01	270001	370000	0.000789646	0.000956136	0.00119722	0.00174229
Chr01	280001	380000	0.000790311	0.000945103	0.00116345	0.0016783
Chr01	290001	390000	0.000792184	0.000944482	0.00113931	0.00162601
Chr01	300001	400000	0.000852007	0.00103951	0.00112474	0.00161728
Chr01	310001	410000	0.000846394	0.00102213	0.00105278	0.00148959
Chr01	320001	420000	0.000886591	0.00106335	0.00103756	0.00147421
Chr01	330001	430000	0.000908483	0.00104451	0.0010862	0.00155409
Chr01	340001	440000	0.000880637	0.00100118	0.00104543	0.00146272
Chr01	350001	450000	0.000473284	0.000641541	0.00074462	0.00110307
Chr01	360001	460000	0.000483914	0.000662753	0.000759806	0.00116508
Chr01	370001	470000	0.000407637	0.000584302	0.000687658	0.00107635
Chr01	380001	480000	0.00042424	0.000622002	0.000747938	0.00113145
Chr01	390001	490000	0.000412576	0.000608028	0.000720088	0.00125241
Chr01	400001	500000	0.000344508	0.000514964	0.000682143	0.00123737
Chr01	410001	510000	0.000358278	0.000555346	0.000719202	0.00129969
Chr01	420001	520000	0.000297718	0.000484912	0.000662685	0.00118133
Chr01	430001	530000	0.000276919	0.000474277	0.000567226	0.000971396
Chr01	440001	540000	0.000269	0.000469525	0.000535097	0.000926339
Chr01	450001	550000	0.000249072	0.000503474	0.00054642	0.00109627
Chr01	460001	560000	0.000231099	0.000571747	0.000587107	0.0013983
Chr01	470001	570000	0.000285216	0.000686154	0.000657207	0.00159958
Chr01	480001	580000	0.000307556	0.000754504	0.000672929	0.00178114
Chr01	490001	590000	0.000338345	0.000769774	0.00064457	0.00154754
Chr01	500001	600000	0.000415973	0.00085888	0.000710345	0.00157279
Chr01	510001	610000	0.000427654	0.000859112	0.000703928	0.00152576
Chr01	520001	620000	0.000421186	0.000837052	0.000685115	0.00147664
Chr01	530001	630000	0.000402271	0.000817561	0.00065848	0.00146313
Chr01	540001	640000	0.000378241	0.000804701	0.000649063	0.00152106
Chr01	550001	650000	0.000365823	0.000763247	0.000658654	0.00179794
Chr01	560001	660000	0.000339637	0.000631338	0.000546934	0.00136063
Chr01	570001	670000	0.00028707	0.000529384	0.000462661	0.00130848
Chr01	580001	680000	0.000269531	0.000445234	0.000410164	0.00107856
Chr01	590001	690000	0.000245361	0.000413609	0.000381304	0.00104987
Chr01	600001	700000	0.00016756	0.000312565	0.000294734	0.000973699
Chr01	610001	710000	0.000166284	0.000322785	0.000294715	0.00106047
Chr01	620001	720000	0.000173811	0.000333582	0.000297974	0.00105558
Chr01	630001	730000	0.000178927	0.000355596	0.000310005	0.00112774
Chr01	640001	740000	0.000179548	0.000352448	0.000296626	0.00104352
Chr01	650001	750000	0.000195685	0.000353384	0.000253854	0.000559688
Chr01	660001	760000	0.000206328	0.000364116	0.000261421	0.000567308
Chr01	670001	770000	0.000190519	0.000330918	0.000242831	0.000397015
Chr01	680001	780000	0.000170807	0.000328686	0.00023649	0.000488784
Chr01	690001	790000	0.000171321	0.000350823	0.000263874	0.000523497
Chr01	700001	800000	0.000189753	0.000405696	0.000306791	0.00061466
Chr01	710001	810000	0.000171987	0.000444436	0.000328588	0.000593795
Chr01	720001	820000	0.000167065	0.000480064	0.000363425	0.000692782
Chr01	730001	830000	0.000168293	0.00047762	0.000368086	0.000666867
Chr01	740001	840000	0.000152107	0.000455454	0.000356282	0.000651843
Chr01	750001	850000	0.000125835	0.000432312	0.000362912	0.000696891
Chr01	760001	860000	0.000112616	0.000476827	0.000420082	0.000877306
Chr01	770001	870000	0.000129986	0.000539113	0.000531104	0.00103529
Chr01	780001	880000	0.000135383	0.000593023	0.000632529	0.00115551
Chr01	790001	890000	0.000128248	0.000583701	0.000651557	0.00113724
Chr01	800001	900000	0.000123942	0.000578966	0.000680945	0.00107361
Chr01	810001	910000	0.000107876	0.000521513	0.00070049	0.00106794
Chr01	820001	920000	0.000109657	0.000487432	0.000681713	0.000997316
Chr01	830001	930000	0.000101047	0.000464009	0.000670151	0.000959456
Chr01	840001	940000	0.000110759	0.000534316	0.000760913	0.00112163
Chr01	850001	950000	0.00012068	0.000599582	0.000841347	0.00115475
Chr01	860001	960000	0.000119164	0.000600966	0.000862309	0.00108449
Chr01	870001	970000	0.000109176	0.00060774	0.000850539	0.00111924
Chr01	880001	980000	0.000141427	0.000785278	0.000926492	0.00141585
Chr01	890001	990000	0.000138114	0.000776883	0.000903057	0.00144859
Chr01	900001	1000000	0.000123519	0.000745588	0.000868463	0.00145969
Chr01	910001	1010000	0.00011926	0.000715236	0.000807093	0.00140453
Chr01	920001	1020000	0.000108604	0.000693192	0.000788988	0.0013982
Chr01	930001	1030000	0.000114472	0.000714332	0.000815201	0.00140732
Chr01	940001	1040000	0.000107319	0.000665896	0.000744201	0.00130127
Chr01	950001	1050000	9.87166e-05	0.00060788	0.00064868	0.00131055
Chr01	960001	1060000	9.24314e-05	0.000569064	0.000590966	0.00124815
Chr01	970001	1070000	9.57024e-05	0.000580242	0.000586986	0.00119719
Chr01	980001	1080000	6.16781e-05	0.000469299	0.000541687	0.000955587
Chr01	990001	1090000	8.36575e-05	0.000548637	0.000648009	0.00106675
Chr01	1000001	1100000	9.84741e-05	0.000578714	0.000675771	0.00110519
Chr01	1010001	1110000	0.000103837	0.000579956	0.00068494	0.00114136
Chr01	1020001	1120000	0.000141782	0.000648786	0.000749909	0.00117495
Chr01	1030001	1130000	0.000150599	0.000669736	0.000783568	0.00133757
Chr01	1040001	1140000	0.000177751	0.000854941	0.00100737	0.00181619
Chr01	1050001	1150000	0.000192391	0.000902882	0.00111603	0.00204305
Chr01	1060001	1160000	0.000191098	0.000893684	0.00110969	0.00204156
Chr01	1070001	1170000	0.000203618	0.000912037	0.00112065	0.00216183
Chr01	1080001	1180000	0.000205604	0.000784043	0.000974653	0.0018985
Chr01	1090001	1190000	0.000194995	0.000708685	0.000874073	0.00176066
Chr01	1100001	1200000	0.00019859	0.000718243	0.000907431	0.00178149
Chr01	1110001	1210000	0.000190158	0.00069355	0.000873113	0.00171978
Chr01	1120001	1220000	0.000150642	0.000614934	0.000791107	0.00164814
Chr01	1130001	1230000	0.000148918	0.0005866	0.000750077	0.00149671
Chr01	1140001	1240000	0.000144648	0.000421355	0.000563315	0.00107817
Chr01	1150001	1250000	0.000148964	0.000381766	0.000485392	0.000827254
Chr01	1160001	1260000	0.000141788	0.000355633	0.000460463	0.000782654
Chr01	1170001	1270000	0.000117868	0.000251413	0.000349903	0.000501906
Chr01	1180001	1280000	0.000105704	0.000233309	0.000339143	0.000482524
Chr01	1190001	1290000	9.10219e-05	0.000200192	0.000293887	0.000420371
Chr01	1200001	1300000	6.62073e-05	0.000127061	0.000185906	0.000303185
Chr01	1210001	1310000	7.70381e-05	0.000143191	0.000209726	0.000374071
Chr01	1220001	1320000	0.00010462	0.000202869	0.000298635	0.000537026
Chr01	1230001	1330000	0.000138592	0.000243424	0.000376136	0.000723021
Chr01	1240001	1340000	0.000132588	0.000251699	0.000554105	0.000901446
Chr01	1250001	1350000	0.000122191	0.000241132	0.000609744	0.00103419
Chr01	1260001	1360000	0.000127789	0.000261523	0.000694194	0.00123732
Chr01	1270001	1370000	0.000145232	0.000331649	0.00094629	0.00167342
Chr01	1280001	1380000	0.00016298	0.000388548	0.00114059	0.00197491
Chr01	1290001	1390000	0.000194097	0.00045133	0.00135428	0.00228637
Chr01	1300001	1400000	0.000199598	0.000475972	0.00142783	0.00243677
Chr01	1310001	1410000	0.000188919	0.000463514	0.0014207	0.0023422
Chr01	1320001	1420000	0.000170652	0.000421767	0.00141722	0.00226834
Chr01	1330001	1430000	0.000150255	0.000388112	0.00148459	0.00233678
Chr01	1340001	1440000	0.000222343	0.000406791	0.00146768	0.00249417
Chr01	1350001	1450000	0.000235032	0.000417368	0.00147873	0.00243133
Chr01	1360001	1460000	0.00025974	0.00041208	0.00150702	0.00231299
Chr01	1370001	1470000	0.000272976	0.000351924	0.00144287	0.00206271
Chr01	1380001	1480000	0.00027512	0.000296327	0.00134808	0.00187171
Chr01	1390001	1490000	0.000262929	0.000235399	0.00124877	0.00164929
Chr01	1400001	1500000	0.000282813	0.000230017	0.00130606	0.00161521
Chr01	1410001	1510000	0.000322231	0.000257489	0.00144757	0.0017493
Chr01	1420001	1520000	0.000358263	0.00025554	0.00151273	0.00190722
Chr01	1430001	1530000	0.000340203	0.000224757	0.00137525	0.0016626
Chr01	1440001	1540000	0.000266306	0.000155413	0.00124938	0.00130863
Chr01	1450001	1550000	0.000248924	0.000116467	0.00119287	0.00122498
Chr01	1460001	1560000	0.000234286	0.000102712	0.00115044	0.00123157
Chr01	1470001	1570000	0.000207183	9.65037e-05	0.00099927	0.00109355
Chr01	1480001	1580000	0.00021225	0.000115944	0.00104051	0.00129314
Chr01	1490001	1590000	0.000207777	0.000127721	0.00101031	0.00133999
Chr01	1500001	1600000	0.00020509	0.000131322	0.00106071	0.00136046
Chr01	1510001	1610000	0.000195165	0.000124808	0.000968269	0.00133197
Chr01	1520001	1620000	0.000184786	0.000148529	0.000929432	0.00125102
Chr01	1530001	1630000	0.000194404	0.000178555	0.00095129	0.00128813
Chr01	1540001	1640000	0.000177766	0.000174671	0.000864292	0.00119543
Chr01	1550001	1650000	0.000174919	0.000190216	0.000834234	0.00114414
Chr01	1560001	1660000	0.000163606	0.000193125	0.00077149	0.00106896
Chr01	1570001	1670000	0.000170845	0.000205243	0.000765535	0.00106031
Chr01	1580001	1680000	0.000183261	0.000239769	0.000714832	0.000871786
Chr01	1590001	1690000	0.000322043	0.000345686	0.000846351	0.000944931
Chr01	1600001	1700000	0.000718047	0.000588445	0.00117867	0.00112586
Chr01	1610001	1710000	0.000774978	0.000623356	0.00121746	0.00120194
Chr01	1620001	1720000	0.000777131	0.000609957	0.00118357	0.00111705
Chr01	1630001	1730000	0.000767723	0.000600918	0.00118916	0.00110977
Chr01	1640001	1740000	0.000819232	0.000638643	0.00130876	0.00124
Chr01	1650001	1750000	0.00085779	0.00065467	0.00136385	0.00131014
Chr01	1660001	1760000	0.000867485	0.000677735	0.00146851	0.00145976
Chr01	1670001	1770000	0.000863362	0.000670758	0.00146235	0.00144693
Chr01	1680001	1780000	0.000830073	0.000630206	0.00142456	0.00137031
Chr01	1690001	1790000	0.000686619	0.000545724	0.00129766	0.00136945
Chr01	1700001	1800000	0.000284144	0.000332637	0.000884133	0.00120189
Chr01	1710001	1810000	0.000204394	0.000281352	0.000808555	0.00106479
Chr01	1720001	1820000	0.000175775	0.000277352	0.000855849	0.00110239
Chr01	1730001	1830000	0.0001793	0.000272311	0.000853689	0.00107204
Chr01	1740001	1840000	0.000146575	0.000281314	0.000920586	0.00108006
Chr01	1750001	1850000	0.000112906	0.000272378	0.000939883	0.00111648
Chr01	1760001	1860000	0.000157942	0.000284367	0.000943129	0.00107187
Chr01	1770001	1870000	0.000165125	0.000294541	0.000966808	0.00113207
Chr01	1780001	1880000	0.000177416	0.000315021	0.00106788	0.00123708
Chr01	1790001	1890000	0.000186266	0.000314486	0.00111813	0.00118893
Chr01	1800001	1900000	0.000186794	0.000293317	0.00107189	0.00108955
Chr01	1810001	1910000	0.000212079	0.000356538	0.00117195	0.00133427
Chr01	1820001	1920000	0.000215927	0.000371124	0.00116055	0.00145264
Chr01	1830001	1930000	0.000231204	0.000422981	0.00126092	0.00170364
Chr01	1840001	1940000	0.000271169	0.000464646	0.00121364	0.00175875
Chr01	1850001	1950000	0.00049663	0.000633112	0.00137492	0.00183438
Chr01	1860001	1960000	0.000445143	0.000606622	0.00129573	0.00181349
Chr01	1870001	1970000	0.00044238	0.000619154	0.00133107	0.00185182
Chr01	1880001	1980000	0.000441174	0.000625081	0.00125853	0.00180446
Chr01	1890001	1990000	0.000441592	0.000646863	0.00129132	0.00182344
Chr01	1900001	2000000	0.000436018	0.000660833	0.00134017	0.00185666
Chr01	1910001	2010000	0.000430882	0.000678621	0.00139562	0.0017008
Chr01	1920001	2020000	0.000445827	0.000736013	0.00140149	0.00163128
Chr01	1930001	2030000	0.000440313	0.000750316	0.00140062	0.00148184
Chr01	1940001	2040000	0.000404955	0.000724146	0.00133838	0.00139659
Chr01	1950001	2050000	0.000179984	0.000612415	0.00117172	0.00135064
Chr01	1960001	2060000	0.000177844	0.000617674	0.00115084	0.00126636
Chr01	1970001	2070000	0.000171764	0.000612523	0.00111607	0.00122132
Chr01	1980001	2080000	0.000174367	0.000612633	0.00110282	0.00119083
Chr01	1990001	2090000	0.00020719	0.000670539	0.00109768	0.00113185
Chr01	2000001	2100000	0.000218744	0.000686821	0.00108373	0.00119837
Chr01	2010001	2110000	0.000215337	0.00066663	0.000981168	0.00119722
Chr01	2020001	2120000	0.000254921	0.000740311	0.00110747	0.00120138
Chr01	2030001	2130000	0.000274101	0.000735442	0.0012097	0.0013188
Chr01	2040001	2140000	0.000425528	0.000880621	0.00141074	0.00145727
Chr01	2050001	2150000	0.000467618	0.000884574	0.00145452	0.00140066
Chr01	2060001	2160000	0.0004834	0.000909469	0.00149254	0.00146114
Chr01	2070001	2170000	0.000498822	0.000927183	0.00150898	0.0014742
Chr01	2080001	2180000	0.000518757	0.000962109	0.00160611	0.00170412
Chr01	2090001	2190000	0.000485901	0.000868276	0.0015382	0.00170779
Chr01	2100001	2200000	0.000478948	0.000850317	0.00153877	0.00167762
Chr01	2110001	2210000	0.000467011	0.000813962	0.00149398	0.00160366
Chr01	2120001	2220000	0.000436889	0.000693318	0.00133894	0.00148723
Chr01	2130001	2230000	0.000412924	0.000660672	0.00119783	0.00136847
Chr01	2140001	2240000	0.000237913	0.000451998	0.000918305	0.00112485
Chr01	2150001	2250000	0.000268224	0.000508558	0.00107246	0.00165582
Chr01	2160001	2260000	0.000298207	0.000625091	0.00134324	0.00183378
Chr01	2170001	2270000	0.00029212	0.000614346	0.00141843	0.0018964
Chr01	2180001	2280000	0.000262803	0.000563929	0.00134329	0.00171447
Chr01	2190001	2290000	0.000268036	0.000577599	0.0013328	0.00169774
Chr01	2200001	2300000	0.000270281	0.000560972	0.00133348	0.00172653
Chr01	2210001	2310000	0.000271096	0.000545462	0.00132533	0.00167161
Chr01	2220001	2320000	0.000266218	0.000549051	0.00132269	0.00171269
Chr01	2230001	2330000	0.000253601	0.000517568	0.00124357	0.00164568
Chr01	2240001	2340000	0.000257351	0.000522652	0.00125595	0.00166036
Chr01	2250001	2350000	0.000201443	0.000435337	0.00107355	0.00121546
Chr01	2260001	2360000	0.000167643	0.000308531	0.000822049	0.00103779
Chr01	2270001	2370000	0.000173538	0.000301591	0.000726496	0.000891608
Chr01	2280001	2380000	0.000199331	0.000319276	0.000720021	0.000839495
Chr01	2290001	2390000	0.000217884	0.000339512	0.000744078	0.000837809
Chr01	2300001	2400000	0.000301825	0.000616839	0.000887744	0.000891141
Chr01	2310001	2410000	0.000296736	0.000619062	0.000928004	0.00101208
Chr01	2320001	2420000	0.000298898	0.000616731	0.00092673	0.00102949
Chr01	2330001	2430000	0.000316528	0.00064202	0.000979447	0.00106923
Chr01	2340001	2440000	0.000325084	0.000678485	0.00106591	0.00116248
Chr01	2350001	2450000	0.000311871	0.000647407	0.00102666	0.00106378
Chr01	2360001	2460000	0.000303913	0.000640517	0.00102069	0.00110119
Chr01	2370001	2470000	0.00029641	0.000634211	0.00102681	0.0011222
Chr01	2380001	2480000	0.000354763	0.000676088	0.00121635	0.00129499
Chr01	2390001	2490000	0.000424212	0.000723526	0.0012273	0.00124771
Chr01	2400001	2500000	0.000436722	0.000527762	0.00112642	0.0011197
Chr01	2410001	2510000	0.000470109	0.000544346	0.00110057	0.00104351
Chr01	2420001	2520000	0.000444115	0.000526699	0.00102461	0.000990355
Chr01	2430001	2530000	0.000425925	0.000507748	0.000944513	0.000935704
Chr01	2440001	2540000	0.000446438	0.000622663	0.00109785	0.00138253
Chr01	2450001	2550000	0.000439454	0.00063001	0.00106904	0.00148731
Chr01	2460001	2560000	0.000435006	0.000605748	0.00100452	0.00137315
Chr01	2470001	2570000	0.000436623	0.000639765	0.00110394	0.00149652
Chr01	2480001	2580000	0.000361517	0.000604107	0.000978254	0.00146772
Chr01	2490001	2590000	0.000315662	0.000573072	0.000991686	0.00153089
Chr01	2500001	2600000	0.000211881	0.0004987	0.000926011	0.00159716
Chr01	2510001	2610000	0.000183059	0.000525838	0.000965155	0.00170888
Chr01	2520001	2620000	0.00019221	0.000529275	0.00100297	0.00176237
Chr01	2530001	2630000	0.000204375	0.000542374	0.00102762	0.00179901
Chr01	2540001	2640000	0.0002143	0.000419856	0.000832687	0.0013135
Chr01	2550001	2650000	0.000258775	0.000492288	0.000945028	0.0014095
Chr01	2560001	2660000	0.000277632	0.000555037	0.00107027	0.00164774
Chr01	2570001	2670000	0.000276885	0.000563478	0.00102373	0.00170556
Chr01	2580001	2680000	0.000264146	0.000530415	0.00091823	0.00157603
Chr01	2590001	2690000	0.000199328	0.000467635	0.000802317	0.00150372
Chr01	2600001	2700000	0.000204642	0.000491372	0.000833458	0.00151391
Chr01	2610001	2710000	0.000199768	0.000444006	0.000771668	0.00137161
Chr01	2620001	2720000	0.000188466	0.000421437	0.000742237	0.00127792
Chr01	2630001	2730000	0.000189314	0.000428452	0.000759009	0.00131098
Chr01	2640001	2740000	0.000172291	0.000507547	0.000807659	0.00160552
Chr01	2650001	2750000	0.000127684	0.000448377	0.000705083	0.00146462
Chr01	2660001	2760000	0.000125892	0.000460073	0.000683258	0.00147339
Chr01	2670001	2770000	0.000130335	0.000418952	0.000641188	0.00138594
Chr01	2680001	2780000	0.000133976	0.000426701	0.000643345	0.00138821
Chr01	2690001	2790000	0.00014437	0.000450076	0.00067686	0.00148687
Chr01	2700001	2800000	0.000128357	0.000392118	0.000578677	0.00133594
Chr01	2710001	2810000	0.00012055	0.000373141	0.000547143	0.00131216
Chr01	2720001	2820000	0.000114656	0.000361344	0.000527741	0.00129166
Chr01	2730001	2830000	9.67836e-05	0.000320034	0.000463765	0.00114322
Chr01	2740001	2840000	7.99103e-05	0.000217292	0.000410709	0.000824715
Chr01	2750001	2850000	8.76122e-05	0.000186147	0.000436236	0.00074985
Chr01	2760001	2860000	8.38379e-05	0.000114195	0.000391382	0.000601335
Chr01	2770001	2870000	7.42173e-05	0.00010277	0.000388933	0.000567519
Chr01	2780001	2880000	9.06691e-05	0.00010354	0.000456108	0.00068781
Chr01	2790001	2890000	8.88194e-05	8.36815e-05	0.000452418	0.000631083
Chr01	2800001	2900000	0.00011449	0.000105264	0.000541904	0.000783
Chr01	2810001	2910000	0.000123322	0.000108878	0.000599089	0.000878597
Chr01	2820001	2920000	0.000131822	0.000114934	0.000648908	0.000988259
Chr01	2830001	2930000	0.000161696	0.000143434	0.000788843	0.00125418
Chr01	2840001	2940000	0.000163368	0.00013865	0.000761113	0.0012601
Chr01	2850001	2950000	0.000164529	0.000141897	0.000759039	0.00130968
Chr01	2860001	2960000	0.000177462	0.000166007	0.000781354	0.00130035
Chr01	2870001	2970000	0.000190826	0.000172703	0.000806651	0.00141407
Chr01	2880001	2980000	0.000207865	0.00019237	0.000817536	0.00133583
Chr01	2890001	2990000	0.000218206	0.000200955	0.000868796	0.00137019
Chr01	2900001	3000000	0.00020544	0.000188986	0.000826335	0.00130853
Chr01	2910001	3010000	0.000232471	0.000218756	0.000857063	0.00137582
Chr01	2920001	3020000	0.000242225	0.000233276	0.000863875	0.00136094
Chr01	2930001	3030000	0.000232322	0.000220824	0.000788871	0.00119221
Chr01	2940001	3040000	0.000242607	0.000227249	0.000798633	0.00123094
Chr01	2950001	3050000	0.000248828	0.000232509	0.000767992	0.00124056
Chr01	2960001	3060000	0.000247548	0.000222813	0.000718954	0.00124097
Chr01	2970001	3070000	0.000242205	0.000218682	0.000700981	0.00118514
Chr01	2980001	3080000	0.000202904	0.000176404	0.000595604	0.00107328
Chr01	2990001	3090000	0.000183614	0.000156989	0.000503718	0.000976577
Chr01	3000001	3100000	0.000186108	0.000158318	0.00050733	0.00100582
Chr01	3010001	3110000	0.000155975	0.00013201	0.00045732	0.00092894
Chr01	3020001	3120000	0.000139752	0.000113945	0.000414924	0.000847158
Chr01	3030001	3130000	0.00012612	0.000104712	0.000386768	0.000830845
Chr01	3040001	3140000	0.000113489	9.64037e-05	0.000392662	0.000908014
Chr01	3050001	3150000	9.81045e-05	8.24854e-05	0.000365278	0.000830156
Chr01	3060001	3160000	7.00391e-05	6.05965e-05	0.000331906	0.000744375
Chr01	3070001	3170000	5.84031e-05	5.33259e-05	0.000295584	0.000623573
Chr01	3080001	3180000	6.2806e-05	5.94123e-05	0.000308603	0.000653756
Chr01	3090001	3190000	8.61238e-05	8.76098e-05	0.000394521	0.000726789
Chr01	3100001	3200000	8.48756e-05	9.28848e-05	0.000416809	0.000760905
Chr01	3110001	3210000	9.90833e-05	0.000110533	0.000475931	0.000889135
Chr01	3120001	3220000	0.000109743	0.000124513	0.000515007	0.000947497
Chr01	3130001	3230000	0.000121101	0.000144024	0.000561958	0.000974334
Chr01	3140001	3240000	0.00011994	0.000156113	0.000571344	0.000923615
Chr01	3150001	3250000	0.000115735	0.000156997	0.000567991	0.000917226
Chr01	3160001	3260000	0.000114881	0.000157067	0.000567078	0.000898272
Chr01	3170001	3270000	0.000129094	0.000173839	0.000583643	0.000897133
Chr01	3180001	3280000	0.000136604	0.000188996	0.000673749	0.00105707
Chr01	3190001	3290000	0.000135542	0.000192219	0.000696583	0.00119217
Chr01	3200001	3300000	0.000132847	0.000185644	0.000704185	0.00133866
Chr01	3210001	3310000	0.000114361	0.00016423	0.000623455	0.00118751
Chr01	3220001	3320000	0.000107681	0.000164547	0.000643022	0.00124597
Chr01	3230001	3330000	9.86166e-05	0.000165889	0.000659242	0.00141107
Chr01	3240001	3340000	9.36501e-05	0.000158887	0.00064509	0.00140492
Chr01	3250001	3350000	9.94403e-05	0.000170156	0.000682963	0.00145856
Chr01	3260001	3360000	0.000102037	0.000174025	0.00069856	0.00149642
Chr01	3270001	3370000	9.68317e-05	0.000175404	0.000735941	0.00164315
Chr01	3280001	3380000	9.98807e-05	0.000181649	0.000710714	0.00172196
Chr01	3290001	3390000	9.18727e-05	0.000171256	0.000694847	0.00167207
Chr01	3300001	3400000	8.66356e-05	0.000169722	0.000646968	0.00145488
Chr01	3310001	3410000	9.26687e-05	0.000181873	0.000687269	0.00150679
Chr01	3320001	3420000	9.56593e-05	0.000180124	0.000659063	0.00149048
Chr01	3330001	3430000	8.84457e-05	0.000155881	0.00056579	0.00123684
Chr01	3340001	3440000	8.65846e-05	0.000145952	0.00053782	0.00117653
Chr01	3350001	3450000	0.000100194	0.000170325	0.000666724	0.00121923
Chr01	3360001	3460000	0.000117391	0.000193746	0.000764136	0.00141556
Chr01	3370001	3470000	0.000105062	0.000171648	0.000684303	0.00124265
Chr01	3380001	3480000	8.75773e-05	0.00014167	0.000590143	0.000958848
Chr01	3390001	3490000	7.21557e-05	0.000120042	0.000487246	0.000772154
Chr01	3400001	3500000	6.59371e-05	0.000111934	0.000454598	0.000689233
Chr01	3410001	3510000	5.84527e-05	9.64732e-05	0.000398004	0.000574224
Chr01	3420001	3520000	4.945e-05	8.14129e-05	0.000353331	0.000460708
Chr01	3430001	3530000	4.8032e-05	7.79883e-05	0.000346659	0.000441544
Chr01	3440001	3540000	4.5429e-05	7.42521e-05	0.000322948	0.000374549
Chr01	3450001	3550000	2.2946e-05	3.19855e-05	0.00013198	0.000235381
Chr01	3460001	3560000	1.51628e-06	1.43856e-06	4.58454e-06	0
Chr01	3560001	3660000	9.77613e-05	0.00010061	0.000126154	0.000217117
Chr01	3570001	3670000	0.000122966	0.000128864	0.000207425	0.000418659
Chr01	3580001	3680000	0.000156236	0.000170875	0.000407986	0.000636444
Chr01	3590001	3690000	0.000172446	0.000191457	0.000549091	0.000802828
Chr01	3600001	3700000	0.000181431	0.000204224	0.000605408	0.000953566
Chr01	3610001	3710000	0.00018396	0.000210473	0.000638448	0.00103408
Chr01	3620001	3720000	0.000190379	0.000223815	0.000704382	0.00111085
Chr01	3630001	3730000	0.000202375	0.000239744	0.000758973	0.00113599
Chr01	3640001	3740000	0.000209817	0.000254136	0.000823691	0.00123469
Chr01	3650001	3750000	0.000218172	0.000332398	0.00114134	0.00164983
Chr01	3660001	3760000	0.000120411	0.000231788	0.00101519	0.00143271
Chr01	3670001	3770000	9.86559e-05	0.000209297	0.000963145	0.00134084
Chr01	3680001	3780000	8.09879e-05	0.000199316	0.000873707	0.00129055
Chr01	3690001	3790000	7.4062e-05	0.000187401	0.000756511	0.0011406
Chr01	3700001	3800000	6.80722e-05	0.000179204	0.000719975	0.00101331
Chr01	3710001	3810000	7.83042e-05	0.000196268	0.000745919	0.00103479
Chr01	3720001	3820000	8.67419e-05	0.000198648	0.000737933	0.00103774
Chr01	3730001	3830000	7.53709e-05	0.00018272	0.000692649	0.00103821
Chr01	3740001	3840000	7.75599e-05	0.000168536	0.000700982	0.00105971
Chr01	3750001	3850000	7.63099e-05	9.15956e-05	0.00043683	0.000743876
Chr01	3760001	3860000	8.87205e-05	9.50775e-05	0.000585074	0.000943261
Chr01	3770001	3870000	0.000102953	9.17954e-05	0.000673029	0.0010521
Chr01	3780001	3880000	9.10406e-05	5.97657e-05	0.000600206	0.000950402
Chr01	3790001	3890000	0.000104023	5.71312e-05	0.000867372	0.00123057
Chr01	3800001	3900000	0.000111853	5.95741e-05	0.000952743	0.00136173
Chr01	3810001	3910000	0.000109267	3.78692e-05	0.00108334	0.00163825
Chr01	3820001	3920000	0.000101752	2.45341e-05	0.00111795	0.00164073
Chr01	3830001	3930000	0.000114172	3.28928e-05	0.00116584	0.00166567
Chr01	3840001	3940000	0.000109895	3.52807e-05	0.00113059	0.00158882
Chr01	3850001	3950000	0.00011429	4.32481e-05	0.00111696	0.0015336
Chr01	3860001	3960000	0.0001093	4.04437e-05	0.00106339	0.00151093
Chr01	3870001	3970000	9.48645e-05	3.96009e-05	0.00100117	0.00155958
Chr01	3880001	3980000	9.11756e-05	3.96009e-05	0.000962872	0.00149378
Chr01	3890001	3990000	7.07459e-05	3.47712e-05	0.000706702	0.00135419
Chr01	3900001	4000000	6.74856e-05	3.26554e-05	0.000638313	0.00130271
Chr01	3910001	4010000	7.20293e-05	3.96373e-05	0.000518108	0.00113608
Chr01	3920001	4020000	7.60094e-05	4.01377e-05	0.000507181	0.00121122
Chr01	3930001	4030000	8.89821e-05	4.0211e-05	0.000535548	0.00133101
Chr01	3940001	4040000	0.000103161	4.50561e-05	0.000643211	0.00159509
Chr01	3950001	4050000	0.000107657	3.73955e-05	0.000745823	0.00188601
Chr01	3960001	4060000	0.000106005	3.71263e-05	0.000700021	0.00178498
Chr01	3970001	4070000	0.000112315	3.64683e-05	0.000718449	0.0016687
Chr01	3980001	4080000	0.000162965	5.35891e-05	0.000849798	0.00184301
Chr01	3990001	4090000	0.00020969	7.03242e-05	0.000941477	0.00176415
Chr01	4000001	4100000	0.000205865	6.54285e-05	0.000938415	0.00168537
Chr01	4010001	4110000	0.000215808	6.44338e-05	0.00103889	0.00161825
Chr01	4020001	4120000	0.000218679	6.35603e-05	0.00106543	0.00167174
Chr01	4030001	4130000	0.000232039	6.50213e-05	0.00123796	0.00185101
Chr01	4040001	4140000	0.000225236	6.0723e-05	0.00123038	0.00183526
Chr01	4050001	4150000	0.000229453	8.2861e-05	0.00121602	0.00176177
Chr01	4060001	4160000	0.000231774	8.44097e-05	0.00124011	0.00186001
Chr01	4070001	4170000	0.000225481	8.40379e-05	0.00121776	0.00182242
Chr01	4080001	4180000	0.000194238	8.20717e-05	0.00112507	0.00170038
Chr01	4090001	4190000	0.000178864	0.000100839	0.00108576	0.00184579
Chr01	4100001	4200000	0.00018596	0.000105908	0.00112819	0.00210733
Chr01	4110001	4210000	0.000180207	0.000105823	0.00108357	0.0022787
Chr01	4120001	4220000	0.000185692	0.000113947	0.00108949	0.00229022
Chr01	4130001	4230000	0.000169364	0.000115871	0.000955837	0.00205796
Chr01	4140001	4240000	0.000206706	0.000136821	0.00121714	0.00221569
Chr01	4150001	4250000	0.000194655	0.0001212	0.00110859	0.00197475
Chr01	4160001	4260000	0.000200355	0.00012911	0.00111472	0.00190379
Chr01	4170001	4270000	0.000211757	0.000131337	0.0011984	0.00195816
Chr01	4180001	4280000	0.000215679	0.0001236	0.00135686	0.00208165
Chr01	4190001	4290000	0.000199301	9.03863e-05	0.00139969	0.0019687
Chr01	4200001	4300000	0.000222632	9.99921e-05	0.00147591	0.00181623
Chr01	4210001	4310000	0.000297585	0.000144316	0.00155179	0.0015664
Chr01	4220001	4320000	0.000277909	0.000134178	0.0014377	0.00134405
Chr01	4230001	4330000	0.000254858	0.000122361	0.00131325	0.0012267
Chr01	4240001	4340000	0.000294049	0.00014404	0.00108927	0.000831104
Chr01	4250001	4350000	0.000321109	0.000152073	0.00119874	0.000919513
Chr01	4260001	4360000	0.000314528	0.000148385	0.00112889	0.000824266
Chr01	4270001	4370000	0.000324755	0.000158331	0.00107661	0.000721871
Chr01	4280001	4380000	0.000363215	0.000179203	0.00107672	0.000650881
Chr01	4290001	4390000	0.000366705	0.000184278	0.00111012	0.000724623
Chr01	4300001	4400000	0.000347691	0.000180198	0.0010324	0.000720819
Chr01	4310001	4410000	0.000257726	0.000128572	0.000907666	0.000708493
Chr01	4320001	4420000	0.000274633	0.000144123	0.000976398	0.000754749
Chr01	4330001	4430000	0.000287888	0.000155605	0.00111466	0.00109904
Chr01	4340001	4440000	0.000209552	0.000115479	0.00104918	0.00123849
Chr01	4350001	4450000	0.000182909	0.000104363	0.000991416	0.00123078
Chr01	4360001	4460000	0.000186572	0.000105815	0.0010487	0.00130735
Chr01	4370001	4470000	0.000161678	9.30358e-05	0.000966247	0.0012421
Chr01	4380001	4480000	9.98885e-05	6.47449e-05	0.000769022	0.00113732
Chr01	4390001	4490000	0.00010182	6.76085e-05	0.000738195	0.00104947
Chr01	4400001	4500000	0.000100036	6.79764e-05	0.000743733	0.00112727
Chr01	4410001	4510000	0.000109282	7.76635e-05	0.000766315	0.00123427
Chr01	4420001	4520000	9.57108e-05	6.23165e-05	0.000757857	0.00127225
Chr01	4430001	4530000	0.000100965	6.43019e-05	0.000691576	0.0010198
Chr01	4440001	4540000	0.000109645	7.70246e-05	0.000628034	0.000837994
Chr01	4450001	4550000	0.000141311	0.000112192	0.000613149	0.000759937
Chr01	4460001	4560000	0.000192159	0.000168922	0.000630136	0.000703649
Chr01	4470001	4570000	0.00020162	0.000171725	0.000652282	0.000717399
Chr01	4480001	4580000	0.000210772	0.000177159	0.000670529	0.000720127
Chr01	4490001	4590000	0.000205144	0.000168587	0.000598666	0.000698164
Chr01	4500001	4600000	0.000236677	0.00018247	0.000672493	0.000740756
Chr01	4510001	4610000	0.000241506	0.000177288	0.000715186	0.000754547
Chr01	4520001	4620000	0.000316184	0.00019633	0.000895547	0.000989574
Chr01	4530001	4630000	0.000316408	0.000184561	0.000911822	0.0010186
Chr01	4540001	4640000	0.000310034	0.000172032	0.000922117	0.0011048
Chr01	4550001	4650000	0.00028499	0.000133452	0.000935643	0.00114146
Chr01	4560001	4660000	0.000258077	7.63664e-05	0.000987941	0.00127642
Chr01	4570001	4670000	0.000275746	8.06309e-05	0.00106669	0.00133995
Chr01	4580001	4680000	0.000266595	7.51965e-05	0.00104844	0.00133722
Chr01	4590001	4690000	0.000271335	7.47184e-05	0.00110373	0.0014124
Chr01	4600001	4700000	0.000244418	5.34121e-05	0.00103225	0.00129111
Chr01	4610001	4710000	0.000246589	6.41372e-05	0.000928863	0.00113799
Chr01	4620001	4720000	0.000202307	5.01913e-05	0.000826656	0.0010676
Chr01	4630001	4730000	0.000207107	4.99272e-05	0.000872989	0.0010737
Chr01	4640001	4740000	0.000206779	4.91795e-05	0.00091322	0.00110603
Chr01	4650001	4750000	0.000212958	6.45475e-05	0.000902272	0.00114851
Chr01	4660001	4760000	0.000188821	6.17106e-05	0.000808918	0.00105733
Chr01	4670001	4770000	0.000168069	5.85599e-05	0.000741079	0.00103565
Chr01	4680001	4780000	0.000173407	5.87599e-05	0.00077286	0.00108675
Chr01	4690001	4790000	0.000164258	5.94298e-05	0.000694433	0.000981719
Chr01	4700001	4800000	0.000182941	7.7938e-05	0.000754139	0.000987066
Chr01	4710001	4810000	0.000184512	7.72804e-05	0.000801198	0.00106228
Chr01	4720001	4820000	0.000159354	7.56834e-05	0.000696922	0.000825159
Chr01	4730001	4830000	0.000147994	8.60328e-05	0.000605579	0.000735068
Chr01	4740001	4840000	0.000145566	8.76238e-05	0.000543358	0.000615178
Chr01	4750001	4850000	0.000132676	7.08125e-05	0.000546945	0.000607539
Chr01	4760001	4860000	0.000149744	7.93128e-05	0.000641483	0.000690191
Chr01	4770001	4870000	0.000158268	8.60581e-05	0.000639133	0.000678162
Chr01	4780001	4880000	0.000168855	9.74104e-05	0.000673104	0.000693308
Chr01	4790001	4890000	0.000170804	0.000105105	0.000718494	0.000757477
Chr01	4800001	4900000	0.000144652	9.04367e-05	0.000635285	0.000687769
Chr01	4810001	4910000	0.000124859	7.79251e-05	0.000566114	0.000605592
Chr01	4820001	4920000	0.000135386	8.93153e-05	0.000600482	0.000671589
Chr01	4830001	4930000	0.000131982	8.00788e-05	0.000593148	0.000655265
Chr01	4840001	4940000	0.000121507	7.33969e-05	0.000558665	0.000645177
Chr01	4850001	4950000	0.000113014	7.31886e-05	0.000496112	0.000550459
Chr01	4860001	4960000	8.52785e-05	6.02485e-05	0.00035912	0.000396021
Chr01	4870001	4970000	7.03767e-05	4.95871e-05	0.000328416	0.000352444
Chr01	4880001	4980000	5.94106e-05	4.20096e-05	0.000276427	0.000296855
Chr01	4890001	4990000	6.31e-05	4.56645e-05	0.000227644	0.000200369
Chr01	4900001	5000000	6.38596e-05	4.48582e-05	0.000194973	0.000162156
Chr01	4910001	5010000	7.0962e-05	5.09451e-05	0.000218865	0.000172694
Chr01	4920001	5020000	7.30378e-05	4.98544e-05	0.000176292	0.000110963
Chr01	4930001	5030000	6.90449e-05	4.99299e-05	0.000165196	0.000110351
Chr01	4940001	5040000	7.21413e-05	5.14981e-05	0.000181808	0.000112436
Chr01	4950001	5050000	8.74416e-05	6.03471e-05	0.000234804	0.000130051
Chr01	4960001	5060000	8.94893e-05	6.1536e-05	0.000247656	0.000130663
Chr01	4970001	5070000	8.96749e-05	6.1536e-05	0.000249893	0.000130867
Chr01	4980001	5080000	8.92471e-05	5.77835e-05	0.000261331	0.00012929
Chr01	4990001	5090000	7.40193e-05	4.38099e-05	0.000246028	0.00011982
Chr01	5000001	5100000	7.66639e-05	4.04779e-05	0.000290715	0.000179737
Chr01	5010001	5110000	6.8428e-05	3.21217e-05	0.000256555	0.000171053
Chr01	5020001	5120000	5.29629e-05	1.87399e-05	0.000261009	0.000275631
Chr01	5030001	5130000	5.36667e-05	1.72046e-05	0.000267876	0.000302385
Chr01	5040001	5140000	8.85655e-05	7.68023e-05	0.000369258	0.000618422
Chr01	5050001	5150000	9.53136e-05	9.68631e-05	0.000414866	0.000837833
Chr01	5060001	5160000	0.000111852	9.80646e-05	0.00048991	0.00103395
Chr01	5070001	5170000	0.000138385	0.000102669	0.000581067	0.00119317
Chr01	5080001	5180000	0.000140641	0.000107632	0.000587743	0.00127591
Chr01	5090001	5190000	0.000149287	0.000107206	0.000630081	0.00135894
Chr01	5100001	5200000	0.000148003	0.000110075	0.000618262	0.001432
Chr01	5110001	5210000	0.00015973	0.000114898	0.000669841	0.00162225
Chr01	5120001	5220000	0.000176433	0.000128856	0.000695287	0.00167766
Chr01	5130001	5230000	0.000206108	0.000165698	0.000762852	0.00173617
Chr01	5140001	5240000	0.000197967	0.00015914	0.000756644	0.00153527
Chr01	5150001	5250000	0.000206482	0.000197721	0.00075947	0.00136298
Chr01	5160001	5260000	0.000246762	0.000324888	0.000793154	0.00141675
Chr01	5170001	5270000	0.000238044	0.000338722	0.000764065	0.00152201
Chr01	5180001	5280000	0.000246243	0.00035425	0.000793626	0.00166242
Chr01	5190001	5290000	0.000252419	0.000387374	0.00079689	0.00179113
Chr01	5200001	5300000	0.000260371	0.000392773	0.000779537	0.00185047
Chr01	5210001	5310000	0.000252231	0.0003946	0.000738273	0.00165767
Chr01	5220001	5320000	0.00023732	0.000388324	0.000713347	0.00161223
Chr01	5230001	5330000	0.000208994	0.000353909	0.000642738	0.00157928
Chr01	5240001	5340000	0.000183256	0.000303404	0.000547684	0.001493
Chr01	5250001	5350000	0.00017169	0.000249604	0.000491907	0.00151259
Chr01	5260001	5360000	0.000124749	0.000127346	0.000403094	0.00133212
Chr01	5270001	5370000	0.00011291	0.00011644	0.000360317	0.0010781
Chr01	5280001	5380000	0.000104526	0.000100703	0.000309289	0.000882026
Chr01	5290001	5390000	0.000112732	8.45427e-05	0.000280196	0.000724498
Chr01	5300001	5400000	9.9698e-05	7.97743e-05	0.000257969	0.000510417
Chr01	5310001	5410000	0.000106778	8.34766e-05	0.000254838	0.000499585
Chr01	5320001	5420000	0.000106616	8.10026e-05	0.00024494	0.000378312
Chr01	5330001	5430000	0.000103448	8.0874e-05	0.000236027	0.000322915
Chr01	5340001	5440000	0.000110522	8.11727e-05	0.000281105	0.000440742
Chr01	5350001	5450000	0.000114032	8.02962e-05	0.000358994	0.00067784
Chr01	5360001	5460000	0.000111548	8.54252e-05	0.000383098	0.000705346
Chr01	5370001	5470000	0.00011649	8.83727e-05	0.000453334	0.000887749
Chr01	5380001	5480000	0.000116222	9.58056e-05	0.000510329	0.000997388
Chr01	5390001	5490000	9.78175e-05	0.000125807	0.000525084	0.00104622
Chr01	5400001	5500000	0.000102573	0.000124243	0.000541039	0.0011689
Chr01	5410001	5510000	0.000109122	0.000133649	0.000570521	0.00130765
Chr01	5420001	5520000	0.000128669	0.00013538	0.000620127	0.00147924
Chr01	5430001	5530000	0.000125009	0.000131994	0.000600401	0.00146238
Chr01	5440001	5540000	0.000125064	0.000134074	0.000553438	0.00136835
Chr01	5450001	5550000	0.000120606	0.000131879	0.000467202	0.00117685
Chr01	5460001	5560000	0.000129538	0.000128043	0.000440369	0.00117385
Chr01	5470001	5570000	0.000127789	0.000123072	0.000391482	0.00111095
Chr01	5480001	5580000	0.000122504	0.000110663	0.000331227	0.000970425
Chr01	5490001	5590000	0.000121386	6.44032e-05	0.000301266	0.000962372
Chr01	5500001	5600000	0.000109079	5.92262e-05	0.000265677	0.000835296
Chr01	5510001	5610000	0.000106076	4.22851e-05	0.000263266	0.000938451
Chr01	5520001	5620000	0.000101879	4.27714e-05	0.000259361	0.00111658
Chr01	5530001	5630000	0.000139451	7.80742e-05	0.000310636	0.00123736
Chr01	5540001	5640000	0.00012966	7.23962e-05	0.000300821	0.00118868
Chr01	5550001	5650000	0.000181725	0.000128142	0.000345915	0.00116825
Chr01	5560001	5660000	0.000184237	0.000124539	0.000370154	0.00117519
Chr01	5570001	5670000	0.000193119	0.000130365	0.000365721	0.00113547
Chr01	5580001	5680000	0.000202823	0.000132247	0.000388709	0.00124956
Chr01	5590001	5690000	0.000202663	0.000132494	0.000411363	0.00125723
Chr01	5600001	5700000	0.000211959	0.000135957	0.000464617	0.00141677
Chr01	5610001	5710000	0.000197389	0.000133588	0.000425638	0.00117541
Chr01	5620001	5720000	0.000174698	0.000125543	0.000358914	0.000816386
Chr01	5630001	5730000	0.000137125	9.024e-05	0.000307639	0.00069561
Chr01	5640001	5740000	0.000135671	8.94363e-05	0.000302608	0.000689561
Chr01	5650001	5750000	9.17086e-05	4.62712e-05	0.000260125	0.000671282
Chr01	5660001	5760000	9.52692e-05	5.77487e-05	0.000270045	0.000780361
Chr01	5670001	5770000	8.61249e-05	5.07218e-05	0.000275839	0.00083744
Chr01	5680001	5780000	9.60618e-05	6.55105e-05	0.000284745	0.000778357
Chr01	5690001	5790000	0.00010252	6.87062e-05	0.000322956	0.000784954
Chr01	5700001	5800000	0.000102898	7.14896e-05	0.000316051	0.000645924
Chr01	5710001	5810000	0.000112658	7.68661e-05	0.000366033	0.000797202
Chr01	5720001	5820000	0.00013998	0.000101092	0.000457061	0.00101904
Chr01	5730001	5830000	0.000152631	0.000106491	0.000531586	0.0011977
Chr01	5740001	5840000	0.000164188	0.00011275	0.000577891	0.00139464
Chr01	5750001	5850000	0.000156933	0.000107689	0.000571016	0.00143386
Chr01	5760001	5860000	0.000149375	0.000104781	0.000541564	0.00133639
Chr01	5770001	5870000	0.000143715	0.000100474	0.000516332	0.00127146
Chr01	5780001	5880000	0.000132645	8.74251e-05	0.00050959	0.00131023
Chr01	5790001	5890000	0.000142557	0.000100116	0.000479284	0.00127925
Chr01	5800001	5900000	0.000151926	0.000106929	0.000482017	0.00134174
Chr01	5810001	5910000	0.000151772	0.000106618	0.000465549	0.00126307
Chr01	5820001	5920000	0.000135719	8.87646e-05	0.000389821	0.0010738
Chr01	5830001	5930000	0.000129557	8.41658e-05	0.000347896	0.000990614
Chr01	5840001	5940000	0.000125004	8.02812e-05	0.000324398	0.000912353
Chr01	5850001	5950000	0.000106107	6.21434e-05	0.000291357	0.000781916
Chr01	5860001	5960000	0.000105887	5.15491e-05	0.00030718	0.000822914
Chr01	5870001	5970000	0.000123654	6.71544e-05	0.000351568	0.000875667
Chr01	5880001	5980000	0.000128854	6.93474e-05	0.000356158	0.000882067
Chr01	5890001	5990000	0.000131353	6.12289e-05	0.000371778	0.000989416
Chr01	5900001	6000000	0.000123501	5.56595e-05	0.000379389	0.00107854
Chr01	5910001	6010000	0.000120842	5.35508e-05	0.000383915	0.00135788
Chr01	5920001	6020000	0.000109573	4.7179e-05	0.000368615	0.00132531
Chr01	5930001	6030000	0.000103084	4.63789e-05	0.000336015	0.00122984
Chr01	5940001	6040000	9.60793e-05	4.4004e-05	0.000313207	0.00111115
Chr01	5950001	6050000	9.79618e-05	4.76912e-05	0.000342287	0.00137366
Chr01	5960001	6060000	8.77489e-05	4.65171e-05	0.000325766	0.00129544
Chr01	5970001	6070000	7.20403e-05	3.16411e-05	0.00029397	0.00122372
Chr01	5980001	6080000	8.34251e-05	4.79993e-05	0.000309185	0.00123379
Chr01	5990001	6090000	6.86038e-05	4.14043e-05	0.000274307	0.00112534
Chr01	6000001	6100000	6.82947e-05	4.04039e-05	0.000252992	0.00103009
Chr01	6010001	6110000	6.29358e-05	3.69975e-05	0.000228985	0.000701534
Chr01	6020001	6120000	6.38226e-05	3.69975e-05	0.000238501	0.00070383
Chr01	6030001	6130000	7.5437e-05	3.85595e-05	0.000294037	0.000860975
Chr01	6040001	6140000	0.00010014	5.49499e-05	0.000353897	0.000926594
Chr01	6050001	6150000	0.000100764	5.16669e-05	0.000343473	0.000692046
Chr01	6060001	6160000	0.000103245	5.05268e-05	0.000357976	0.000748292
Chr01	6070001	6170000	0.000110135	6.09414e-05	0.000346353	0.000799411
Chr01	6080001	6180000	9.90292e-05	4.85446e-05	0.000307912	0.000716672
Chr01	6090001	6190000	0.000102312	5.53964e-05	0.000301976	0.000714878
Chr01	6100001	6200000	0.00011018	6.40722e-05	0.000294183	0.00070967
Chr01	6110001	6210000	0.000135113	8.78434e-05	0.000339611	0.000776369
Chr01	6120001	6220000	0.000138092	8.89357e-05	0.000346608	0.000860617
Chr01	6130001	6230000	0.000141548	9.8168e-05	0.000310341	0.000746984
Chr01	6140001	6240000	0.000123327	8.53781e-05	0.000263497	0.000705148
Chr01	6150001	6250000	0.000120821	8.4974e-05	0.000244841	0.000677192
Chr01	6160001	6260000	0.000111886	8.43218e-05	0.000196292	0.000545072
Chr01	6170001	6270000	9.95042e-05	7.3178e-05	0.000176318	0.000430329
Chr01	6180001	6280000	0.000179272	0.000169127	0.000273596	0.000438063
Chr01	6190001	6290000	0.000191135	0.000188475	0.000275664	0.00037124
Chr01	6200001	6300000	0.000172385	0.00017331	0.000248079	0.000299571
Chr01	6210001	6310000	0.000145431	0.000149539	0.000187455	0.000205803
Chr01	6220001	6320000	0.000141565	0.000148447	0.000170942	0.000119259
Chr01	6230001	6330000	0.000126494	0.000137652	0.000151673	7.57472e-05
Chr01	6240001	6340000	0.000120012	0.000134052	0.000138657	5.19633e-05
Chr01	6250001	6350000	0.000120012	0.000134052	0.000138657	5.19633e-05
Chr01	6260001	6360000	0.000120012	0.000134052	0.000138657	5.19633e-05
Chr01	6270001	6370000	0.00015951	0.000180429	0.000187363	8.02165e-05
Chr01	6280001	6380000	0.000166515	0.000194437	0.000204549	0.000105305
Chr01	6290001	6390000	0.000244725	0.000285664	0.000305622	0.00016621
Chr01	6300001	6400000	0.000377343	0.000431455	0.000461832	0.000259552
Chr01	6310001	6410000	0.000404293	0.00046356	0.000496955	0.000297815
Chr01	6320001	6420000	0.000404293	0.00046356	0.000496955	0.000297815
Chr01	6330001	6430000	0.000404293	0.00046356	0.000496955	0.000297815
Chr01	6340001	6440000	0.000404293	0.00046356	0.000496955	0.000297815
Chr01	6350001	6450000	0.000404293	0.00046356	0.000496955	0.000297815
Chr01	6360001	6460000	0.000404293	0.00046356	0.000496955	0.000297815
Chr01	6370001	6470000	0.000364795	0.000417184	0.000448249	0.000269562
Chr01	6380001	6480000	0.000262922	0.000297449	0.000320118	0.000203954
Chr01	6390001	6490000	0.000159567	0.000177896	0.000191333	0.000131605
Chr01	6400001	6500000	2.69492e-05	3.21055e-05	3.51236e-05	3.82638e-05
Chr01	6430001	6530000	2.11009e-05	2.36493e-05	2.42447e-05	1.13624e-05
Chr01	6440001	6540000	2.11009e-05	2.36493e-05	2.42447e-05	1.13624e-05
Chr01	6450001	6550000	2.11009e-05	2.36493e-05	2.42447e-05	1.13624e-05
Chr01	6460001	6560000	2.11009e-05	2.36493e-05	2.42447e-05	1.13624e-05
Chr01	6470001	6570000	2.11009e-05	2.36493e-05	2.42447e-05	1.13624e-05
Chr01	6480001	6580000	2.11009e-05	2.36493e-05	2.42447e-05	1.13624e-05
Chr01	6490001	6590000	2.11009e-05	2.36493e-05	2.42447e-05	1.13624e-05
Chr01	6500001	6600000	2.11009e-05	2.36493e-05	2.42447e-05	1.13624e-05
Chr01	6510001	6610000	2.38273e-05	2.49173e-05	3.74239e-05	6.69663e-05
Chr01	6520001	6620000	2.82267e-05	2.61775e-05	6.85111e-05	0.000150245
Chr01	6530001	6630000	3.08227e-05	2.19052e-05	8.76051e-05	0.00024926
Chr01	6540001	6640000	4.8831e-05	3.63535e-05	0.00011647	0.0003104
Chr01	6550001	6650000	6.72902e-05	5.18e-05	0.000155156	0.000411931
Chr01	6560001	6660000	7.52532e-05	5.53453e-05	0.000175335	0.000492276
Chr01	6570001	6670000	7.77716e-05	5.53453e-05	0.000191322	0.000550515
Chr01	6580001	6680000	8.33196e-05	5.95958e-05	0.000205831	0.000603856
Chr01	6590001	6690000	9.51214e-05	6.78021e-05	0.000235362	0.000712003
Chr01	6600001	6700000	0.000102699	7.3141e-05	0.000252351	0.000806804
Chr01	6610001	6710000	0.000102376	7.18729e-05	0.000253234	0.000792946
Chr01	6620001	6720000	0.000110348	7.81304e-05	0.000243931	0.000804915
Chr01	6630001	6730000	0.000106583	7.20407e-05	0.000241576	0.000777509
Chr01	6640001	6740000	9.28849e-05	5.77885e-05	0.000241214	0.000789873
Chr01	6650001	6750000	8.5189e-05	4.91414e-05	0.000236765	0.000821696
Chr01	6660001	6760000	8.17374e-05	4.67881e-05	0.000246746	0.000850093
Chr01	6670001	6770000	8.68618e-05	5.00529e-05	0.000253818	0.000852111
Chr01	6680001	6780000	8.47899e-05	4.66462e-05	0.000259148	0.000888565
Chr01	6690001	6790000	8.2286e-05	4.29447e-05	0.000259906	0.000921207
Chr01	6700001	6800000	0.000109021	7.15656e-05	0.000282359	0.000868747
Chr01	6710001	6810000	0.000186345	0.000149236	0.000351567	0.0008959
Chr01	6720001	6820000	0.000189884	0.00014862	0.000363259	0.000969127
Chr01	6730001	6830000	0.000191974	0.000149639	0.000366332	0.00106159
Chr01	6740001	6840000	0.000193254	0.0001507	0.000372218	0.0012067
Chr01	6750001	6850000	0.000191817	0.000147253	0.00037953	0.00124416
Chr01	6760001	6860000	0.000213484	0.000166978	0.000423246	0.00142137
Chr01	6770001	6870000	0.000226061	0.0001755	0.000460981	0.0016123
Chr01	6780001	6880000	0.000229626	0.000175061	0.000481335	0.00171096
Chr01	6790001	6890000	0.000249277	0.000198798	0.000492231	0.00164902
Chr01	6800001	6900000	0.000232987	0.000172972	0.000499325	0.00172468
Chr01	6810001	6910000	0.000166095	0.000101971	0.000441486	0.00174549
Chr01	6820001	6920000	0.000159306	9.81942e-05	0.000439839	0.00173681
Chr01	6830001	6930000	0.000141211	8.49177e-05	0.00041644	0.00165131
Chr01	6840001	6940000	0.000143682	8.65241e-05	0.000412027	0.00152676
Chr01	6850001	6950000	0.00014351	8.69876e-05	0.00039991	0.00147966
Chr01	6860001	6960000	0.000134653	7.88188e-05	0.000349171	0.00127685
Chr01	6870001	6970000	0.000121363	7.01703e-05	0.000297907	0.00108771
Chr01	6880001	6980000	0.000137081	9.12421e-05	0.000296849	0.000959945
Chr01	6890001	6990000	0.000115075	7.07019e-05	0.000272585	0.000913977
Chr01	6900001	7000000	0.000135423	9.6903e-05	0.000277028	0.000886564
Chr01	6910001	7010000	0.000132966	9.72631e-05	0.000275637	0.000897267
Chr01	6920001	7020000	0.000136405	0.000105867	0.000271338	0.000803124
Chr01	6930001	7030000	0.000137549	0.000106931	0.000264517	0.000790394
Chr01	6940001	7040000	0.000135142	0.000108551	0.000254686	0.000803643
Chr01	6950001	7050000	0.000136996	0.000108635	0.000261152	0.000840164
Chr01	6960001	7060000	0.000141577	0.000113619	0.000263926	0.000844172
Chr01	6970001	7070000	0.000143657	0.000114026	0.000276702	0.000831338
Chr01	6980001	7080000	0.000133397	9.94967e-05	0.000253057	0.000834403
Chr01	6990001	7090000	0.000137605	9.95144e-05	0.000267449	0.000868566
Chr01	7000001	7100000	0.000107985	7.18436e-05	0.000256159	0.000853948
Chr01	7010001	7110000	0.000123365	7.96219e-05	0.000283883	0.000808829
Chr01	7020001	7120000	0.000124931	8.02211e-05	0.000294511	0.000817946
Chr01	7030001	7130000	0.000131461	8.73445e-05	0.000327004	0.000871494
Chr01	7040001	7140000	0.000141843	8.9871e-05	0.000361031	0.000848229
Chr01	7050001	7150000	0.000143122	9.20717e-05	0.000363921	0.000765873
Chr01	7060001	7160000	0.000139824	8.73718e-05	0.000394128	0.000784395
Chr01	7070001	7170000	0.000149084	9.37316e-05	0.000426545	0.000852444
Chr01	7080001	7180000	0.000159458	0.000103535	0.000482814	0.000908654
Chr01	7090001	7190000	0.000177179	0.000114599	0.000523864	0.00101402
Chr01	7100001	7200000	0.000222937	0.000157576	0.000577306	0.00108886
Chr01	7110001	7210000	0.000221642	0.000155283	0.000597471	0.00118339
Chr01	7120001	7220000	0.000230317	0.000156537	0.000636442	0.00127834
Chr01	7130001	7230000	0.000242297	0.000161486	0.000646191	0.00126345
Chr01	7140001	7240000	0.000245122	0.000165663	0.000642877	0.00132948
Chr01	7150001	7250000	0.000248003	0.000165786	0.000655328	0.00138097
Chr01	7160001	7260000	0.000235847	0.00015455	0.000644574	0.00139272
Chr01	7170001	7270000	0.000236512	0.000157197	0.000638767	0.00137532
Chr01	7180001	7280000	0.000222499	0.000144416	0.000605541	0.00135558
Chr01	7190001	7290000	0.000208492	0.000139764	0.000575881	0.0012802
Chr01	7200001	7300000	0.000163663	9.60913e-05	0.000515908	0.00116871
Chr01	7210001	7310000	0.000144897	8.66325e-05	0.000459545	0.00104906
Chr01	7220001	7320000	0.000133002	7.83756e-05	0.000411328	0.000933218
Chr01	7230001	7330000	0.000120205	7.53232e-05	0.000383203	0.000867284
Chr01	7240001	7340000	0.000111051	6.96582e-05	0.000366006	0.000760211
Chr01	7250001	7350000	0.000101804	6.64733e-05	0.000331379	0.000695954
Chr01	7260001	7360000	9.80871e-05	6.46771e-05	0.000302361	0.000603135
Chr01	7270001	7370000	8.89727e-05	5.60185e-05	0.000288293	0.000559229
Chr01	7280001	7380000	0.000118657	8.9159e-05	0.000319861	0.000549194
Chr01	7290001	7390000	0.000137957	0.000100168	0.000362256	0.00057928
Chr01	7300001	7400000	0.00015493	0.000110336	0.000406307	0.0006297
Chr01	7310001	7410000	0.000196844	0.00015677	0.00047152	0.000724228
Chr01	7320001	7420000	0.000213343	0.000172989	0.000499243	0.000770701
Chr01	7330001	7430000	0.000233944	0.000190855	0.000546353	0.000820277
Chr01	7340001	7440000	0.000249175	0.00021226	0.000568803	0.000888149
Chr01	7350001	7450000	0.000256277	0.000223647	0.00058364	0.000871242
Chr01	7360001	7460000	0.000264756	0.00023149	0.000601902	0.000909431
Chr01	7370001	7470000	0.000256248	0.000227596	0.000573909	0.000872329
Chr01	7380001	7480000	0.000224279	0.000193648	0.000524927	0.000833601
Chr01	7390001	7490000	0.000198063	0.000172592	0.000468603	0.000768539
Chr01	7400001	7500000	0.000174033	0.000157543	0.000412068	0.00073601
Chr01	7410001	7510000	0.00015663	0.000141648	0.00039327	0.000694228
Chr01	7420001	7520000	0.000133964	0.000120507	0.000369001	0.000646679
Chr01	7430001	7530000	0.000113567	9.58928e-05	0.0003387	0.000607719
Chr01	7440001	7540000	0.000116022	0.000131853	0.000356463	0.000627969
Chr01	7450001	7550000	0.000105961	0.00011909	0.000354067	0.000651154
Chr01	7460001	7560000	0.000108548	0.000120834	0.000373125	0.000671172
Chr01	7470001	7570000	0.000127863	0.000135807	0.000407402	0.000738796
Chr01	7480001	7580000	0.000134843	0.000139627	0.000428821	0.000786935
Chr01	7490001	7590000	0.00015694	0.000162108	0.000474439	0.00083244
Chr01	7500001	7600000	0.000168196	0.000170566	0.00049735	0.000858695
Chr01	7510001	7610000	0.000138978	0.000138762	0.000443847	0.000800163
Chr01	7520001	7620000	0.000147415	0.000146016	0.000466264	0.000859609
Chr01	7530001	7630000	0.000151641	0.000149369	0.000460369	0.000898895
Chr01	7540001	7640000	0.000145275	9.96904e-05	0.000431575	0.000857719
Chr01	7550001	7650000	0.000158617	0.000109163	0.000459478	0.000892143
Chr01	7560001	7660000	0.00015138	0.000105058	0.000440335	0.000888193
Chr01	7570001	7670000	0.000149139	0.000100908	0.000433662	0.000856512
Chr01	7580001	7680000	0.000141858	9.83007e-05	0.000436497	0.00085142
Chr01	7590001	7690000	0.00012815	8.52898e-05	0.000410988	0.000843874
Chr01	7600001	7700000	0.000133886	8.79847e-05	0.000427334	0.000869446
Chr01	7610001	7710000	0.000148152	9.34901e-05	0.000480526	0.000951215
Chr01	7620001	7720000	0.000140771	8.68453e-05	0.000476789	0.000958445
Chr01	7630001	7730000	0.000151397	9.3742e-05	0.00048645	0.000983258
Chr01	7640001	7740000	0.000155915	0.000101574	0.000504206	0.00102214
Chr01	7650001	7750000	0.000162118	0.000103458	0.000515776	0.00106755
Chr01	7660001	7760000	0.000174692	0.000114807	0.000543812	0.00109364
Chr01	7670001	7770000	0.000164438	0.00010993	0.000554046	0.00116629
Chr01	7680001	7780000	0.000165963	0.000109693	0.000574659	0.00120273
Chr01	7690001	7790000	0.000173327	0.000114102	0.000566683	0.00118166
Chr01	7700001	7800000	0.000178493	0.00012216	0.000591378	0.00119828
Chr01	7710001	7810000	0.000196398	0.000142763	0.000605719	0.00119797
Chr01	7720001	7820000	0.000206034	0.000149478	0.000625934	0.00123451
Chr01	7730001	7830000	0.000205515	0.000148284	0.000637039	0.00127353
Chr01	7740001	7840000	0.000201643	0.000140013	0.000652714	0.00127159
Chr01	7750001	7850000	0.000215824	0.000146615	0.000667356	0.00124667
Chr01	7760001	7860000	0.00021777	0.000161161	0.000688913	0.00129136
Chr01	7770001	7870000	0.000242212	0.000180236	0.000738319	0.00133815
Chr01	7780001	7880000	0.000249445	0.000183469	0.000732561	0.00132602
Chr01	7790001	7890000	0.000239099	0.000172996	0.000742042	0.00137633
Chr01	7800001	7900000	0.000227684	0.000159908	0.000710251	0.0013562
Chr01	7810001	7910000	0.000207586	0.000140186	0.000683894	0.00136397
Chr01	7820001	7920000	0.000199334	0.000134287	0.000672722	0.00129958
Chr01	7830001	7930000	0.000186379	0.000126617	0.000660481	0.00123709
Chr01	7840001	7940000	0.000171783	0.000117711	0.000636805	0.00122092
Chr01	7850001	7950000	0.000158964	0.000109174	0.000628159	0.00125505
Chr01	7860001	7960000	0.000156105	8.95488e-05	0.000614503	0.00122302
Chr01	7870001	7970000	0.000133469	6.87316e-05	0.00057355	0.00113192
Chr01	7880001	7980000	0.000133783	7.64706e-05	0.000572226	0.00110588
Chr01	7890001	7990000	0.000149243	8.94414e-05	0.000588451	0.00108187
Chr01	7900001	8000000	0.000145237	8.49024e-05	0.000585329	0.00107622
Chr01	7910001	8010000	0.000160583	0.000103991	0.000608576	0.00106215
Chr01	7920001	8020000	0.000169632	0.000109987	0.000605747	0.00106019
Chr01	7930001	8030000	0.000162425	0.000107665	0.000588892	0.00104555
Chr01	7940001	8040000	0.000172206	0.000113048	0.000579629	0.00101338
Chr01	7950001	8050000	0.000155663	0.000108307	0.000551528	0.00097544
Chr01	7960001	8060000	0.000142207	9.82658e-05	0.000523372	0.000943608
Chr01	7970001	8070000	0.000144094	0.000101119	0.000497921	0.000935372
Chr01	7980001	8080000	0.000136662	9.00572e-05	0.000466588	0.000908878
Chr01	7990001	8090000	0.000115812	7.22346e-05	0.00043132	0.000839628
Chr01	8000001	8100000	0.0001176	7.55055e-05	0.000405997	0.00078917
Chr01	8010001	8110000	9.01456e-05	4.86367e-05	0.000340125	0.00069939
Chr01	8020001	8120000	7.65796e-05	4.10069e-05	0.000297719	0.000662595
Chr01	8030001	8130000	0.000100217	6.44055e-05	0.000318577	0.000650488
Chr01	8040001	8140000	9.11189e-05	5.9426e-05	0.000300906	0.000655683
Chr01	8050001	8150000	9.8958e-05	5.97479e-05	0.000292823	0.000588897
Chr01	8060001	8160000	0.000105453	6.23287e-05	0.000300163	0.000580892
Chr01	8070001	8170000	0.000108232	6.22181e-05	0.000327187	0.000617386
Chr01	8080001	8180000	0.000215879	0.00016868	0.000446825	0.000671099
Chr01	8090001	8190000	0.000234704	0.000213411	0.000479173	0.000720795
Chr01	8100001	8200000	0.000223555	0.00020747	0.000454785	0.000671388
Chr01	8110001	8210000	0.000223402	0.000207908	0.000454712	0.000682707
Chr01	8120001	8220000	0.000238099	0.000215944	0.000519644	0.000750703
Chr01	8130001	8230000	0.000230148	0.00019415	0.000571845	0.000847368
Chr01	8140001	8240000	0.000248085	0.000202861	0.000632543	0.000918446
Chr01	8150001	8250000	0.000255572	0.000208827	0.000675097	0.00100058
Chr01	8160001	8260000	0.000265661	0.00021646	0.000697628	0.00117332
Chr01	8170001	8270000	0.000264531	0.000213738	0.000723038	0.00121368
Chr01	8180001	8280000	0.000170293	0.000114085	0.000657477	0.00125104
Chr01	8190001	8290000	0.000175654	0.00013413	0.000682431	0.00133271
Chr01	8200001	8300000	0.000202267	0.000145656	0.000781944	0.00151353
Chr01	8210001	8310000	0.000219577	0.000152214	0.000865321	0.00164048
Chr01	8220001	8320000	0.000220253	0.000150121	0.000872235	0.00167913
Chr01	8230001	8330000	0.000228878	0.000167721	0.000872472	0.00173813
Chr01	8240001	8340000	0.000243369	0.000194301	0.000860822	0.00170375
Chr01	8250001	8350000	0.000236767	0.000191744	0.000850152	0.0017014
Chr01	8260001	8360000	0.00023693	0.000192725	0.000854241	0.00159624
Chr01	8270001	8370000	0.000258554	0.000215624	0.000877067	0.00160549
Chr01	8280001	8380000	0.000254037	0.000211988	0.000883868	0.00168819
Chr01	8290001	8390000	0.000236523	0.000151169	0.000870759	0.00166247
Chr01	8300001	8400000	0.000253328	0.000172568	0.000864617	0.00164185
Chr01	8310001	8410000	0.000283793	0.000233321	0.000893841	0.00170591
Chr01	8320001	8420000	0.000286217	0.000237575	0.000880324	0.00171401
Chr01	8330001	8430000	0.000270252	0.000221489	0.00085239	0.00162066
Chr01	8340001	8440000	0.000244387	0.000211913	0.000837762	0.00162062
Chr01	8350001	8450000	0.000255337	0.000253904	0.000850502	0.00162919
Chr01	8360001	8460000	0.000242228	0.0002504	0.000807998	0.00156106
Chr01	8370001	8470000	0.000232166	0.000253425	0.000775369	0.00149815
Chr01	8380001	8480000	0.000242346	0.000293465	0.000759264	0.00139148
Chr01	8390001	8490000	0.000248516	0.000317508	0.000732405	0.00134812
Chr01	8400001	8500000	0.000213905	0.000287405	0.000680235	0.00126101
Chr01	8410001	8510000	0.000184333	0.000228434	0.000622647	0.00117025
Chr01	8420001	8520000	0.000182161	0.000229766	0.000598986	0.00111567
Chr01	8430001	8530000	0.000189306	0.000249221	0.000579469	0.0010791
Chr01	8440001	8540000	0.000188747	0.000225875	0.000570877	0.00106847
Chr01	8450001	8550000	0.000170642	0.000184185	0.000506298	0.000952611
Chr01	8460001	8560000	0.000180704	0.00019327	0.000515291	0.000964159
Chr01	8470001	8570000	0.000162929	0.000166913	0.000467641	0.000908987
Chr01	8480001	8580000	0.000154726	0.000142589	0.000436438	0.000887369
Chr01	8490001	8590000	0.000142344	0.000115415	0.000419632	0.000880442
Chr01	8500001	8600000	0.000140282	0.000115721	0.000429	0.000936956
Chr01	8510001	8610000	0.000133043	0.00011284	0.000401444	0.000918445
Chr01	8520001	8620000	0.000131681	0.000157388	0.000417193	0.000956277
Chr01	8530001	8630000	0.000126326	0.000157107	0.000415279	0.000976474
Chr01	8540001	8640000	0.000122587	0.000157826	0.000395394	0.000951154
Chr01	8550001	8650000	0.000114877	0.00014745	0.000388043	0.000972435
Chr01	8560001	8660000	0.000110757	0.000138527	0.000371179	0.000927771
Chr01	8570001	8670000	0.000116224	0.00014598	0.000375423	0.000939851
Chr01	8580001	8680000	0.000115357	0.00013341	0.000377783	0.000896575
Chr01	8590001	8690000	0.000112984	0.000134877	0.000376519	0.000885159
Chr01	8600001	8700000	0.000130555	0.000152964	0.000373836	0.000842621
Chr01	8610001	8710000	0.000139651	0.000158459	0.000392032	0.000847902
Chr01	8620001	8720000	0.000153686	0.000127872	0.000391865	0.000793723
Chr01	8630001	8730000	0.000152264	0.000113853	0.000375912	0.00076018
Chr01	8640001	8740000	0.000151338	0.000111328	0.000383874	0.000783676
Chr01	8650001	8750000	0.000167757	0.000121893	0.000428892	0.000823303
Chr01	8660001	8760000	0.000169057	0.000121065	0.000448201	0.000907731
Chr01	8670001	8770000	0.000172508	0.000124759	0.000466504	0.000947629
Chr01	8680001	8780000	0.000173232	0.000124634	0.000477225	0.00103804
Chr01	8690001	8790000	0.00018051	0.000130733	0.000502433	0.00109472
Chr01	8700001	8800000	0.000193867	0.000169923	0.000539475	0.00113251
Chr01	8710001	8810000	0.000189859	0.000176682	0.000564402	0.00116464
Chr01	8720001	8820000	0.000172399	0.000156883	0.000556887	0.0011723
Chr01	8730001	8830000	0.000164685	0.000149229	0.000562168	0.00118311
Chr01	8740001	8840000	0.000172607	0.000156475	0.000558683	0.00116435
Chr01	8750001	8850000	0.000163694	0.000151386	0.000537954	0.0011573
Chr01	8760001	8860000	0.000158879	0.000148333	0.000539692	0.00114133
Chr01	8770001	8870000	0.00017381	0.000153738	0.000569883	0.00118607
Chr01	8780001	8880000	0.000186126	0.000179521	0.000587028	0.00123323
Chr01	8790001	8890000	0.000205491	0.000192738	0.000596788	0.00123064
Chr01	8800001	8900000	0.000189567	0.000155133	0.000568606	0.00121906
Chr01	8810001	8910000	0.000173219	0.000136799	0.000496651	0.00109593
Chr01	8820001	8920000	0.00018532	0.000166791	0.000498378	0.00108654
Chr01	8830001	8930000	0.000212808	0.000225453	0.000539088	0.00117144
Chr01	8840001	8940000	0.000212849	0.000223376	0.000549669	0.00121101
Chr01	8850001	8950000	0.000217045	0.000224979	0.000573584	0.00124539
Chr01	8860001	8960000	0.00022059	0.000226444	0.00057802	0.00125279
Chr01	8870001	8970000	0.000206817	0.000220864	0.00057498	0.0012412
Chr01	8880001	8980000	0.000196706	0.000199147	0.000559594	0.00118324
Chr01	8890001	8990000	0.000175462	0.000178773	0.000564154	0.00125794
Chr01	8900001	9000000	0.000166512	0.000160795	0.00057338	0.00130043
Chr01	8910001	9010000	0.000214718	0.000201033	0.000655745	0.00139856
Chr01	8920001	9020000	0.0002038	0.000176862	0.000659036	0.00145495
Chr01	8930001	9030000	0.000186141	0.000126194	0.000624415	0.00135941
Chr01	8940001	9040000	0.000179742	0.000121747	0.000632151	0.0013594
Chr01	8950001	9050000	0.000178347	0.000122728	0.000621432	0.00135172
Chr01	8960001	9060000	0.000178437	0.000125494	0.000592328	0.00127899
Chr01	8970001	9070000	0.000169723	0.000117658	0.000557248	0.00123553
Chr01	8980001	9080000	0.000164536	0.000112303	0.000537737	0.00113145
Chr01	8990001	9090000	0.00015308	0.000108427	0.000467598	0.000922708
Chr01	9000001	9100000	0.000140283	0.000103604	0.000401627	0.000766961
Chr01	9010001	9110000	9.15716e-05	6.31532e-05	0.000313678	0.000651723
Chr01	9020001	9120000	7.68887e-05	5.14451e-05	0.000251073	0.000500362
Chr01	9030001	9130000	6.08996e-05	3.94056e-05	0.000201186	0.000413384
Chr01	9040001	9140000	5.38589e-05	3.48825e-05	0.0001737	0.000325007
Chr01	9050001	9150000	5.53935e-05	3.33491e-05	0.000172973	0.000304744
Chr01	9060001	9160000	5.68764e-05	3.36771e-05	0.000208918	0.000381853
Chr01	9070001	9170000	5.41181e-05	2.75901e-05	0.000219911	0.0004308
Chr01	9080001	9180000	5.01174e-05	2.58966e-05	0.000234183	0.00048957
Chr01	9090001	9190000	6.24554e-05	3.17232e-05	0.000284391	0.00058093
Chr01	9100001	9200000	7.61507e-05	3.8796e-05	0.000330523	0.000646223
Chr01	9110001	9210000	8.46155e-05	4.50283e-05	0.00037341	0.000732824
Chr01	9120001	9220000	9.50777e-05	4.91021e-05	0.000424773	0.000827905
Chr01	9130001	9230000	0.000117111	6.28743e-05	0.000460677	0.00088221
Chr01	9140001	9240000	0.000135329	7.50641e-05	0.000476156	0.000908999
Chr01	9150001	9250000	0.000126842	7.05392e-05	0.00046228	0.000884078
Chr01	9160001	9260000	0.000126043	7.11637e-05	0.000454135	0.00083446
Chr01	9170001	9270000	0.000127501	7.33864e-05	0.000434862	0.000759703
Chr01	9180001	9280000	0.000118041	6.65372e-05	0.000400485	0.0006838
Chr01	9190001	9290000	0.000122478	7.16983e-05	0.000385613	0.000656716
Chr01	9200001	9300000	0.000118148	6.93966e-05	0.000382355	0.000637613
Chr01	9210001	9310000	0.000133425	8.70891e-05	0.000371377	0.000601139
Chr01	9220001	9320000	0.000150031	0.00010064	0.000365407	0.000601687
Chr01	9230001	9330000	0.000150936	0.000104603	0.000384746	0.000630477
Chr01	9240001	9340000	0.00016195	0.000112582	0.000400721	0.000648845
Chr01	9250001	9350000	0.000161142	0.00011246	0.00040063	0.000697376
Chr01	9260001	9360000	0.000211395	0.000166128	0.000438773	0.000749057
Chr01	9270001	9370000	0.000248576	0.000204723	0.000489975	0.000800296
Chr01	9280001	9380000	0.000259465	0.000210229	0.000515592	0.000833832
Chr01	9290001	9390000	0.000256488	0.000206785	0.000520845	0.000882477
Chr01	9300001	9400000	0.000258108	0.000211871	0.000536202	0.000959265
Chr01	9310001	9410000	0.000252384	0.00020186	0.000551819	0.000990729
Chr01	9320001	9420000	0.000230639	0.000187892	0.000553589	0.00102957
Chr01	9330001	9430000	0.000220513	0.000181607	0.000575378	0.00109411
Chr01	9340001	9440000	0.000199252	0.000164589	0.000571955	0.00115115
Chr01	9350001	9450000	0.000234336	0.000243823	0.000654024	0.00124655
Chr01	9360001	9460000	0.000201659	0.000196416	0.000638823	0.00127954
Chr01	9370001	9470000	0.000202118	0.000190974	0.000655888	0.00134559
Chr01	9380001	9480000	0.000237494	0.000225641	0.000705721	0.00147738
Chr01	9390001	9490000	0.000238091	0.000229655	0.000722107	0.0015351
Chr01	9400001	9500000	0.000250776	0.000238584	0.000750188	0.00159064
Chr01	9410001	9510000	0.000248235	0.000233916	0.000755302	0.00162592
Chr01	9420001	9520000	0.000265834	0.000249844	0.00077168	0.00169375
Chr01	9430001	9530000	0.00027679	0.000252629	0.000752782	0.00170785
Chr01	9440001	9540000	0.000265197	0.000248444	0.000695598	0.00156526
Chr01	9450001	9550000	0.000226381	0.000167331	0.000579709	0.00135773
Chr01	9460001	9560000	0.000193658	0.000150206	0.000506696	0.00119835
Chr01	9470001	9570000	0.000148694	0.00011399	0.000409417	0.00102228
Chr01	9480001	9580000	0.000100233	7.34096e-05	0.000317602	0.000830065
Chr01	9490001	9590000	8.58369e-05	6.18509e-05	0.000260626	0.00065942
Chr01	9500001	9600000	6.21675e-05	4.30648e-05	0.000174316	0.000480904
Chr01	9510001	9610000	4.66904e-05	3.38188e-05	0.000121675	0.000364034
Chr01	9520001	9620000	2.37685e-05	1.42347e-05	5.81342e-05	0.000161723
Chr01	9620001	9720000	1.69467e-06	0	1.83198e-05	6.56915e-05
Chr01	9630001	9730000	4.27029e-05	4.79049e-05	0.000155553	0.000385564
Chr01	9640001	9740000	6.0903e-05	7.05062e-05	0.000235448	0.000600546
Chr01	9650001	9750000	7.99555e-05	0.000105454	0.000331717	0.000797488
Chr01	9660001	9760000	0.00010869	0.000124464	0.000432738	0.00100909
Chr01	9670001	9770000	0.000137717	0.000140023	0.000508739	0.00122316
Chr01	9680001	9780000	0.000160143	0.00015657	0.000579345	0.00140868
Chr01	9690001	9790000	0.000190752	0.000179554	0.000653403	0.00157502
Chr01	9700001	9800000	0.000215247	0.000196142	0.000716874	0.00170768
Chr01	9710001	9810000	0.000258248	0.000223545	0.0008162	0.00192307
Chr01	9720001	9820000	0.000282645	0.000241797	0.000871719	0.00199604
Chr01	9730001	9830000	0.000271932	0.000217885	0.000820998	0.00190449
Chr01	9740001	9840000	0.000258245	0.000199042	0.000760515	0.00173974
Chr01	9750001	9850000	0.000266733	0.000183779	0.000745218	0.0016921
Chr01	9760001	9860000	0.000257923	0.000181444	0.000716034	0.00164327
Chr01	9770001	9870000	0.000249998	0.000175609	0.000723833	0.00164099
Chr01	9780001	9880000	0.000250942	0.000171063	0.000728042	0.00162085
Chr01	9790001	9890000	0.000240919	0.000158301	0.000735321	0.00158118
Chr01	9800001	9900000	0.000238875	0.000153585	0.000732829	0.00159785
Chr01	9810001	9910000	0.000206382	0.000130681	0.000689737	0.00154855
Chr01	9820001	9920000	0.000218882	0.000140045	0.000711833	0.00161318
Chr01	9830001	9930000	0.000204311	0.000127887	0.000681723	0.00152574
Chr01	9840001	9940000	0.000222565	0.000147577	0.000723186	0.00164029
Chr01	9850001	9950000	0.000210074	0.000137416	0.000698327	0.00159508
Chr01	9860001	9960000	0.000195461	0.000125665	0.000659262	0.00154264
Chr01	9870001	9970000	0.000188837	0.000132348	0.000620607	0.00142893
Chr01	9880001	9980000	0.000172221	0.000123724	0.000570754	0.00134049
Chr01	9890001	9990000	0.000156174	0.000114506	0.000528177	0.0013091
Chr01	9900001	10000000	0.000155627	0.000117612	0.000521316	0.00134669
Chr01	9910001	10010000	0.000155742	0.000127401	0.000536843	0.00150999
Chr01	9920001	10020000	0.000124648	0.000105055	0.000469942	0.00143428
Chr01	9930001	10030000	0.000108925	9.32193e-05	0.000413539	0.00129338
Chr01	9940001	10040000	9.14838e-05	7.27326e-05	0.000366448	0.00119918
Chr01	9950001	10050000	8.39255e-05	6.7102e-05	0.00034332	0.00126118
Chr01	9960001	10060000	8.60591e-05	6.83935e-05	0.000341511	0.00134085
Chr01	9970001	10070000	9.25457e-05	6.47801e-05	0.000338492	0.00143296
Chr01	9980001	10080000	9.92917e-05	6.90119e-05	0.000353642	0.00152854
Chr01	9990001	10090000	0.000128821	9.97653e-05	0.000368959	0.00162287
Chr01	10000001	10100000	0.000106918	8.4787e-05	0.000314842	0.00143596
Chr01	10010001	10110000	0.00012888	0.000101785	0.000277688	0.00114973
Chr01	10020001	10120000	0.000350235	0.000321847	0.00053942	0.0017179
Chr01	10030001	10130000	0.00036442	0.00033314	0.000591264	0.00196079
Chr01	10040001	10140000	0.000426271	0.000403097	0.000681766	0.00221121
Chr01	10050001	10150000	0.000419401	0.000400223	0.000651145	0.00205417
Chr01	10060001	10160000	0.000416709	0.000400275	0.000642868	0.00195264
Chr01	10070001	10170000	0.000413001	0.000401486	0.000636058	0.0018925
Chr01	10080001	10180000	0.000418554	0.000411351	0.000636658	0.00185627
Chr01	10090001	10190000	0.000391969	0.000386882	0.000612029	0.00180092
Chr01	10100001	10200000	0.000407379	0.000395268	0.000649452	0.00199172
Chr01	10110001	10210000	0.000383801	0.000369697	0.000660673	0.00213404
Chr01	10120001	10220000	0.000184495	0.000171405	0.000414261	0.00155724
Chr01	10130001	10230000	0.000193084	0.000175998	0.000414174	0.00151466
Chr01	10140001	10240000	0.000151196	0.00012254	0.000361994	0.00139684
Chr01	10150001	10250000	0.000156328	0.000122964	0.000407685	0.00159591
Chr01	10160001	10260000	0.000161329	0.000122603	0.000433641	0.00174162
Chr01	10170001	10270000	0.000154367	0.000118243	0.000434685	0.00177032
Chr01	10180001	10280000	0.00016116	0.000128044	0.000457475	0.00184146
Chr01	10190001	10290000	0.000166737	0.00012858	0.000477576	0.00191497
Chr01	10200001	10300000	0.000160959	0.000123924	0.000499375	0.00193818
Chr01	10210001	10310000	0.000173922	0.000132467	0.000522853	0.00202957
Chr01	10220001	10320000	0.000157697	0.000111903	0.000527814	0.00215371
Chr01	10230001	10330000	0.000140992	0.000100224	0.00053452	0.00225338
Chr01	10240001	10340000	0.00012662	9.05022e-05	0.000556822	0.00241838
Chr01	10250001	10350000	0.00013852	9.95329e-05	0.000591381	0.00258224
Chr01	10260001	10360000	0.000139444	9.88206e-05	0.000603428	0.00260876
Chr01	10270001	10370000	0.000144184	9.63139e-05	0.000637928	0.00276134
Chr01	10280001	10380000	0.000126266	7.27437e-05	0.000641035	0.00288269
Chr01	10290001	10390000	0.000134589	7.78886e-05	0.000649548	0.00291296
Chr01	10300001	10400000	0.000134516	8.07944e-05	0.000645038	0.00294226
Chr01	10310001	10410000	0.000141014	8.71032e-05	0.000655682	0.00302775
Chr01	10320001	10420000	0.000140192	9.53167e-05	0.000656589	0.00299923
Chr01	10330001	10430000	0.00014231	9.53038e-05	0.000637039	0.00284761
Chr01	10340001	10440000	0.000145382	9.29656e-05	0.000615896	0.00272039
Chr01	10350001	10450000	0.00014706	9.13442e-05	0.000610106	0.00268758
Chr01	10360001	10460000	0.000143367	9.0797e-05	0.00057783	0.0025914
Chr01	10370001	10470000	0.00013979	8.7487e-05	0.000578352	0.00259038
Chr01	10380001	10480000	0.000151754	9.65952e-05	0.000587137	0.00255591
Chr01	10390001	10490000	0.000153096	9.95879e-05	0.000585807	0.00257416
Chr01	10400001	10500000	0.000171835	0.000110355	0.000596171	0.00251167
Chr01	10410001	10510000	0.000167329	0.000104458	0.000568184	0.0023652
Chr01	10420001	10520000	0.000179725	0.000110117	0.000594552	0.00243928
Chr01	10430001	10530000	0.000186697	0.000116897	0.000642818	0.00265235
Chr01	10440001	10540000	0.000194274	0.000121097	0.00065958	0.00275722
Chr01	10450001	10550000	0.000194439	0.000123525	0.00064123	0.00263778
Chr01	10460001	10560000	0.000191376	0.0001195	0.000639311	0.0026123
Chr01	10470001	10570000	0.000257991	0.000194396	0.000646414	0.00237164
Chr01	10480001	10580000	0.000248319	0.000185869	0.000628959	0.00236967
Chr01	10490001	10590000	0.000263995	0.000191181	0.000662932	0.00243871
Chr01	10500001	10600000	0.000255907	0.00019125	0.000664676	0.00253036
Chr01	10510001	10610000	0.000324426	0.000262373	0.00073687	0.0026054
Chr01	10520001	10620000	0.00033748	0.000278715	0.000768581	0.00268486
Chr01	10530001	10630000	0.000348006	0.000280391	0.000781944	0.00271044
Chr01	10540001	10640000	0.000348249	0.000285515	0.000762495	0.00251466
Chr01	10550001	10650000	0.000348077	0.00028494	0.000771936	0.0025534
Chr01	10560001	10660000	0.00037276	0.000300918	0.000836526	0.00271529
Chr01	10570001	10670000	0.000304138	0.000226793	0.000841057	0.00298309
Chr01	10580001	10680000	0.000314783	0.000235639	0.000847204	0.00302072
Chr01	10590001	10690000	0.000286484	0.000219834	0.000815264	0.00296272
Chr01	10600001	10700000	0.000289264	0.000216601	0.000819576	0.00292996
Chr01	10610001	10710000	0.000213417	0.000140249	0.000746728	0.00285201
Chr01	10620001	10720000	0.000190455	0.000114288	0.000692323	0.00274788
Chr01	10630001	10730000	0.000185752	0.000117486	0.000649954	0.00256121
Chr01	10640001	10740000	0.000191466	0.000115955	0.000675579	0.00266512
Chr01	10650001	10750000	0.000179518	0.00010945	0.00063944	0.00258025
Chr01	10660001	10760000	0.000159383	9.71824e-05	0.000582731	0.0024471
Chr01	10670001	10770000	0.000157852	9.6519e-05	0.000526449	0.00226093
Chr01	10680001	10780000	0.000153128	9.22828e-05	0.000489174	0.00204263
Chr01	10690001	10790000	0.000149919	9.0714e-05	0.000451546	0.00188806
Chr01	10700001	10800000	0.000138005	8.40698e-05	0.000423804	0.00181303
Chr01	10710001	10810000	0.00015114	9.85544e-05	0.00042053	0.00172044
Chr01	10720001	10820000	0.000143809	9.78486e-05	0.000388906	0.00155153
Chr01	10730001	10830000	0.000130641	8.86824e-05	0.000363566	0.00149319
Chr01	10740001	10840000	0.000112326	7.90743e-05	0.000327405	0.00139209
Chr01	10750001	10850000	0.000115141	8.33545e-05	0.000333538	0.00137708
Chr01	10760001	10860000	0.000121273	8.73055e-05	0.0003453	0.00131996
Chr01	10770001	10870000	0.000122537	9.05019e-05	0.000356586	0.00129511
Chr01	10780001	10880000	0.000121923	9.91433e-05	0.000391123	0.00143557
Chr01	10790001	10890000	0.000159061	0.000128382	0.000462173	0.0015728
Chr01	10800001	10900000	0.000164835	0.000127862	0.000493055	0.00168265
Chr01	10810001	10910000	0.00013663	0.000104333	0.000456722	0.00161634
Chr01	10820001	10920000	0.000128972	9.43111e-05	0.00043445	0.00152127
Chr01	10830001	10930000	0.000121158	8.76279e-05	0.000401618	0.00137928
Chr01	10840001	10940000	0.000111951	8.20448e-05	0.000361575	0.00122643
Chr01	10850001	10950000	0.000138707	0.000105385	0.000421263	0.00139896
Chr01	10860001	10960000	0.000126337	9.97934e-05	0.000388482	0.00134915
Chr01	10870001	10970000	0.000157296	0.000122442	0.000433394	0.00147309
Chr01	10880001	10980000	0.000162115	0.00011551	0.000428856	0.00145806
Chr01	10890001	10990000	0.000169232	0.000134015	0.000394246	0.00126294
Chr01	10900001	11000000	0.000334255	0.00030799	0.000525752	0.00123254
Chr01	10910001	11010000	0.000480924	0.000455277	0.000665925	0.00138404
Chr01	10920001	11020000	0.000480924	0.000455277	0.000665925	0.00138404
Chr01	10930001	11030000	0.000480924	0.000455277	0.000665925	0.00138404
Chr01	10940001	11040000	0.000559685	0.000534365	0.000745984	0.00148135
Chr01	10950001	11050000	0.000648504	0.000628404	0.000771909	0.00127907
Chr01	10960001	11060000	0.000722165	0.000702274	0.000832973	0.00126753
Chr01	10970001	11070000	0.000682023	0.000672493	0.000750041	0.00101717
Chr01	10980001	11080000	0.000661677	0.000661888	0.000693232	0.000780048
Chr01	10990001	11090000	0.000610528	0.000610242	0.000635651	0.000725172
Chr01	11000001	11100000	0.000591143	0.000591953	0.000596735	0.000641476
Chr01	11010001	11110000	0.000448021	0.000449187	0.00045047	0.000445373
Chr01	11020001	11120000	0.000457851	0.000455643	0.000493496	0.000661041
Chr01	11030001	11130000	0.000495782	0.000484314	0.000582043	0.000929314
Chr01	11040001	11140000	0.000431329	0.000411149	0.000556269	0.00108307
Chr01	11050001	11150000	0.000336661	0.00030924	0.000501691	0.00118502
Chr01	11060001	11160000	0.000283158	0.000253737	0.000473425	0.00125867
Chr01	11070001	11170000	0.000294769	0.00026222	0.000487113	0.00128406
Chr01	11080001	11180000	0.000308203	0.000277774	0.00050499	0.00133347
Chr01	11090001	11190000	0.000308203	0.000277774	0.00050499	0.00133347
Chr01	11100001	11200000	0.000149269	0.000115449	0.000354176	0.00125326
Chr01	11110001	11210000	0.000367479	0.000346992	0.000584935	0.00148053
Chr01	11120001	11220000	0.000521329	0.000503058	0.000722944	0.0014749
Chr01	11130001	11230000	0.000518014	0.000497946	0.000720159	0.00144494
Chr01	11140001	11240000	0.000526026	0.000509642	0.00071422	0.00137364
Chr01	11150001	11250000	0.000520205	0.000501873	0.000691971	0.00128821
Chr01	11160001	11260000	0.000502719	0.000486383	0.000667089	0.00127609
Chr01	11170001	11270000	0.000518647	0.000492105	0.000722203	0.00149647
Chr01	11180001	11280000	0.00052455	0.000486033	0.00077397	0.00173559
Chr01	11190001	11290000	0.00054486	0.0004966	0.000846658	0.00201995
Chr01	11200001	11300000	0.000556361	0.000502049	0.000898306	0.00223649
Chr01	11210001	11310000	0.000352385	0.000274954	0.000736303	0.00227415
Chr01	11220001	11320000	0.000224265	0.000151825	0.000671226	0.00242011
Chr01	11230001	11330000	0.000202195	0.000133439	0.000646663	0.00239145
Chr01	11240001	11340000	0.000193415	0.000122665	0.000652018	0.00244303
Chr01	11250001	11350000	0.00019088	0.000119939	0.000688781	0.00255064
Chr01	11260001	11360000	0.000204238	0.000126684	0.000731338	0.00268585
Chr01	11270001	11370000	0.000211561	0.000135464	0.000742715	0.00271568
Chr01	11280001	11380000	0.00021007	0.000142324	0.000746667	0.00268919
Chr01	11290001	11390000	0.000203836	0.000141229	0.000729766	0.00265786
Chr01	11300001	11400000	0.000315388	0.000255265	0.000847886	0.0027149
Chr01	11310001	11410000	0.000304344	0.000250239	0.000807084	0.00254839
Chr01	11320001	11420000	0.000278465	0.000216269	0.000741371	0.00242409
Chr01	11330001	11430000	0.000283187	0.000226342	0.000759684	0.00250459
Chr01	11340001	11440000	0.000309898	0.000247687	0.000796111	0.00254795
Chr01	11350001	11450000	0.000309543	0.000247594	0.000773105	0.00253668
Chr01	11360001	11460000	0.000305128	0.000242711	0.000765881	0.00254808
Chr01	11370001	11470000	0.000284415	0.000227268	0.000740043	0.00252426
Chr01	11380001	11480000	0.000300615	0.000228441	0.000772241	0.00262798
Chr01	11390001	11490000	0.00031151	0.000230444	0.00080756	0.00272192
Chr01	11400001	11500000	0.000199162	0.000117683	0.000677684	0.00263143
Chr01	11410001	11510000	0.000234211	0.000146717	0.000753421	0.00285066
Chr01	11420001	11520000	0.000239825	0.000148522	0.000768549	0.00288736
Chr01	11430001	11530000	0.00023653	0.000138061	0.000743713	0.00281275
Chr01	11440001	11540000	0.000204287	0.00011207	0.000706032	0.00279575
Chr01	11450001	11550000	0.000206784	0.000112676	0.000756462	0.00294661
Chr01	11460001	11560000	0.000207906	0.000112934	0.000756656	0.00293226
Chr01	11470001	11570000	0.000228008	0.000131801	0.000778678	0.00289888
Chr01	11480001	11580000	0.000231247	0.000137965	0.000764224	0.0028234
Chr01	11490001	11590000	0.000309224	0.000216185	0.000823942	0.00278641
Chr01	11500001	11600000	0.000303005	0.000212459	0.00079448	0.00267891
Chr01	11510001	11610000	0.000261678	0.000179086	0.000700206	0.00244925
Chr01	11520001	11620000	0.000247384	0.000172066	0.000646564	0.00222946
Chr01	11530001	11630000	0.000233412	0.000167281	0.000591887	0.00201392
Chr01	11540001	11640000	0.000225406	0.000165083	0.000539441	0.00175621
Chr01	11550001	11650000	0.000200521	0.000151111	0.000428561	0.00136364
Chr01	11560001	11660000	0.000208065	0.000163389	0.000412503	0.00128548
Chr01	11570001	11670000	0.000303565	0.000266337	0.000496426	0.00139248
Chr01	11580001	11680000	0.000318485	0.000283604	0.000524927	0.00151378
Chr01	11590001	11690000	0.000295879	0.000278758	0.000484247	0.00151791
Chr01	11600001	11700000	0.000387758	0.000387652	0.000581108	0.00158709
Chr01	11610001	11710000	0.00044446	0.00044547	0.000667905	0.00174269
Chr01	11620001	11720000	0.000483886	0.000476603	0.00073794	0.00197648
Chr01	11630001	11730000	0.000553657	0.000544397	0.000826972	0.00214509
Chr01	11640001	11740000	0.000553657	0.000544397	0.000826972	0.00214509
Chr01	11650001	11750000	0.000553657	0.000544397	0.000826972	0.00214509
Chr01	11660001	11760000	0.000542054	0.000534442	0.000803161	0.0020262
Chr01	11670001	11770000	0.000483457	0.00048302	0.000741574	0.00190726
Chr01	11680001	11780000	0.000554184	0.000562882	0.000762745	0.00175052
Chr01	11690001	11790000	0.000590186	0.000584857	0.000819222	0.00180931
Chr01	11700001	11800000	0.000533232	0.000513115	0.000784993	0.00186377
Chr01	11710001	11810000	0.000475393	0.000456438	0.000685893	0.00162888
Chr01	11720001	11820000	0.000483993	0.000462764	0.00069904	0.00161936
Chr01	11730001	11830000	0.000502951	0.000484413	0.000746008	0.00180368
Chr01	11740001	11840000	0.000526212	0.000506159	0.000815368	0.00208512
Chr01	11750001	11850000	0.000556527	0.000527591	0.000924858	0.00251592
Chr01	11760001	11860000	0.000556812	0.000527171	0.000941585	0.00257149
Chr01	11770001	11870000	0.000529257	0.000484328	0.000963469	0.0027551
Chr01	11780001	11880000	0.000439097	0.000399335	0.000884721	0.002733
Chr01	11790001	11890000	0.000336676	0.000300511	0.000771445	0.00253169
Chr01	11800001	11900000	0.000387889	0.00035667	0.000823986	0.00250391
Chr01	11810001	11910000	0.000411034	0.000379311	0.000893043	0.00265886
Chr01	11820001	11920000	0.000391689	0.000363325	0.000894398	0.0027126
Chr01	11830001	11930000	0.000326849	0.000297841	0.000820165	0.00259285
Chr01	11840001	11940000	0.000380881	0.000351091	0.000903218	0.00273335
Chr01	11850001	11950000	0.000432195	0.000412091	0.000881012	0.00240704
Chr01	11860001	11960000	0.000420999	0.000402502	0.000847354	0.0023054
Chr01	11870001	11970000	0.000532553	0.000522043	0.000908301	0.00220976
Chr01	11880001	11980000	0.000574429	0.00055737	0.000977146	0.00228113
Chr01	11890001	11990000	0.000572408	0.000561098	0.000947405	0.00215548
Chr01	11900001	12000000	0.000494128	0.000475414	0.000842454	0.00203949
Chr01	11910001	12010000	0.000520815	0.000493461	0.000896337	0.00234572
Chr01	11920001	12020000	0.000501116	0.000479398	0.000865988	0.00229697
Chr01	11930001	12030000	0.000477228	0.000455438	0.000804221	0.00206379
Chr01	11940001	12040000	0.000399935	0.000380442	0.000651807	0.00164186
Chr01	11950001	12050000	0.000318305	0.00029801	0.000564523	0.00153737
Chr01	11960001	12060000	0.000318305	0.00029801	0.000564523	0.00153737
Chr01	11970001	12070000	0.000163153	0.000143377	0.000382995	0.00124295
Chr01	11980001	12080000	8.85047e-05	7.22356e-05	0.000251884	0.000938833
Chr01	11990001	12090000	0.000122757	0.00010462	0.000294406	0.00106894
Chr01	12000001	12100000	0.000190908	0.00018315	0.000368458	0.00116983
Chr01	12010001	12110000	0.000201539	0.000197359	0.000316503	0.00088566
Chr01	12020001	12120000	0.000315208	0.000309694	0.000395593	0.000907838
Chr01	12030001	12130000	0.000398351	0.00039223	0.000508173	0.00120424
Chr01	12040001	12140000	0.000500847	0.00049499	0.000637239	0.00145935
Chr01	12050001	12150000	0.000600979	0.000590642	0.000758671	0.00163046
Chr01	12060001	12160000	0.000600979	0.000590642	0.000758671	0.00163046
Chr01	12070001	12170000	0.000600979	0.000590642	0.000758671	0.00163046
Chr01	12080001	12180000	0.000675662	0.0006697	0.000854985	0.0018852
Chr01	12090001	12190000	0.000742257	0.000739269	0.000928875	0.00190729
Chr01	12100001	12200000	0.000658208	0.00064968	0.000818123	0.00167073
Chr01	12110001	12210000	0.000700531	0.000697099	0.000872336	0.00169443
Chr01	12120001	12220000	0.00058728	0.000585684	0.000753534	0.00144598
Chr01	12130001	12230000	0.000504137	0.000503148	0.000640954	0.00114958
Chr01	12140001	12240000	0.000473698	0.000472197	0.000604049	0.00105885
Chr01	12150001	12250000	0.000500558	0.00049957	0.000648163	0.00114831
Chr01	12160001	12260000	0.000608457	0.000597796	0.000791053	0.00143057
Chr01	12170001	12270000	0.000647657	0.000636426	0.00082936	0.00148027
Chr01	12180001	12280000	0.000572973	0.000557369	0.000733047	0.00122553
Chr01	12190001	12290000	0.000460223	0.000443686	0.000593031	0.00102739
Chr01	12200001	12300000	0.000460223	0.000443686	0.000593031	0.00102739
Chr01	12210001	12310000	0.000356551	0.000340229	0.000465109	0.000808514
Chr01	12220001	12320000	0.000346147	0.000331691	0.000438904	0.000756915
Chr01	12230001	12330000	0.000346147	0.000331691	0.000438904	0.000756915
Chr01	12240001	12340000	0.000299301	0.00028832	0.000376001	0.000671761
Chr01	12250001	12350000	0.000286509	0.000286048	0.000327488	0.000626624
Chr01	12260001	12360000	0.000253551	0.000261608	0.000295811	0.000583184
Chr01	12270001	12370000	0.000300025	0.000315813	0.000374681	0.000791753
Chr01	12280001	12380000	0.000300025	0.000315813	0.000374681	0.000791753
Chr01	12290001	12390000	0.000361943	0.000372561	0.000472029	0.000994975
Chr01	12300001	12400000	0.000370996	0.000378691	0.000486137	0.00102942
Chr01	12310001	12410000	0.000465524	0.000468901	0.000609026	0.00126411
Chr01	12320001	12420000	0.000484173	0.000488907	0.000629494	0.00130041
Chr01	12330001	12430000	0.000602537	0.000612458	0.000776369	0.00154121
Chr01	12340001	12440000	0.000611443	0.000613606	0.000798199	0.00155459
Chr01	12350001	12450000	0.000497244	0.000492853	0.000681167	0.00133916
Chr01	12360001	12460000	0.000422302	0.000419067	0.000569954	0.00110034
Chr01	12370001	12470000	0.000368944	0.000361297	0.00050918	0.000952324
Chr01	12380001	12480000	0.000377287	0.000370792	0.000520666	0.000982096
Chr01	12390001	12490000	0.000321387	0.000318755	0.000431326	0.00080255
Chr01	12400001	12500000	0.000362504	0.000360606	0.000484913	0.00091611
Chr01	12410001	12510000	0.000336057	0.000337486	0.000444927	0.000896457
Chr01	12420001	12520000	0.000401891	0.000400435	0.000539184	0.00110214
Chr01	12430001	12530000	0.000347434	0.000331949	0.000490311	0.00113153
Chr01	12440001	12540000	0.000395297	0.000380924	0.000535465	0.00123254
Chr01	12450001	12550000	0.000395297	0.000380924	0.000535465	0.00123254
Chr01	12460001	12560000	0.000527962	0.000513481	0.00068828	0.00151055
Chr01	12470001	12570000	0.000688483	0.00067399	0.000860276	0.00172444
Chr01	12480001	12580000	0.000692281	0.000674795	0.000879739	0.00182788
Chr01	12490001	12590000	0.000700614	0.000678808	0.000904507	0.00190486
Chr01	12500001	12600000	0.000718252	0.000697817	0.000935302	0.00201354
Chr01	12510001	12610000	0.000738951	0.00071799	0.000959617	0.00194879
Chr01	12520001	12620000	0.000668315	0.000645649	0.000866989	0.00178115
Chr01	12530001	12630000	0.000684941	0.000661776	0.000854301	0.00163169
Chr01	12540001	12640000	0.000729122	0.00070194	0.000922559	0.00171024
Chr01	12550001	12650000	0.000802021	0.000774718	0.00101146	0.0018811
Chr01	12560001	12660000	0.000681888	0.000656063	0.000870076	0.00163115
Chr01	12570001	12670000	0.000605207	0.000575118	0.000778796	0.00149423
Chr01	12580001	12680000	0.000621724	0.000592461	0.000790152	0.00148939
Chr01	12590001	12690000	0.000641495	0.000620324	0.00081912	0.00156724
Chr01	12600001	12700000	0.000594135	0.000573852	0.000741319	0.00134952
Chr01	12610001	12710000	0.000508709	0.000488474	0.000646894	0.00123061
Chr01	12620001	12720000	0.000629975	0.000604685	0.000787878	0.00139764
Chr01	12630001	12730000	0.000580755	0.000563394	0.000747044	0.00141737
Chr01	12640001	12740000	0.000454594	0.000444668	0.000582543	0.00114519
Chr01	12650001	12750000	0.000486586	0.000463068	0.000646094	0.00129024
Chr01	12660001	12760000	0.00059487	0.0005689	0.000786894	0.00156265
Chr01	12670001	12770000	0.000539758	0.000511035	0.000754523	0.00162725
Chr01	12680001	12780000	0.000584786	0.000548563	0.000846703	0.00184816
Chr01	12690001	12790000	0.000677464	0.000643251	0.000938203	0.00197872
Chr01	12700001	12800000	0.000783306	0.000746911	0.00110063	0.00234359
Chr01	12710001	12810000	0.000878066	0.000830931	0.00122122	0.00271397
Chr01	12720001	12820000	0.000807791	0.000762085	0.00118753	0.00285892
Chr01	12730001	12830000	0.000835432	0.00078452	0.00125906	0.00303774
Chr01	12740001	12840000	0.000925115	0.000866127	0.00138929	0.00331183
Chr01	12750001	12850000	0.000874206	0.000821141	0.00133147	0.00323745
Chr01	12760001	12860000	0.000785198	0.000734481	0.00126241	0.00319361
Chr01	12770001	12870000	0.000784401	0.000729983	0.00124343	0.00315418
Chr01	12780001	12880000	0.000730738	0.000675944	0.00116855	0.00306052
Chr01	12790001	12890000	0.000615744	0.000556512	0.00104207	0.00285626
Chr01	12800001	12900000	0.000504184	0.000443087	0.000903214	0.00264276
Chr01	12810001	12910000	0.000409113	0.000358856	0.000794012	0.00238091
Chr01	12820001	12920000	0.00037598	0.000326096	0.00074102	0.00223214
Chr01	12830001	12930000	0.000343946	0.000299214	0.000711203	0.00219548
Chr01	12840001	12940000	0.000261999	0.000227377	0.000634786	0.002159
Chr01	12850001	12950000	0.00023361	0.000200854	0.000587601	0.00203777
Chr01	12860001	12960000	0.00021226	0.00017394	0.000531478	0.00187794
Chr01	12870001	12970000	0.000165877	0.000143487	0.000483809	0.00182059
Chr01	12880001	12980000	0.000160179	0.000149533	0.000470364	0.00172657
Chr01	12890001	12990000	0.0001974	0.000180089	0.000513037	0.00180204
Chr01	12900001	13000000	0.000188887	0.000173737	0.000489014	0.00168825
Chr01	12910001	13010000	0.000194338	0.00018546	0.000491406	0.00165219
Chr01	12920001	13020000	0.000167256	0.000160946	0.000446739	0.00154364
Chr01	12930001	13030000	0.00015042	0.000141039	0.000402611	0.00143391
Chr01	12940001	13040000	0.000161784	0.000143482	0.000408506	0.0013552
Chr01	12950001	13050000	0.000170296	0.000146808	0.000408671	0.00134224
Chr01	12960001	13060000	0.00018301	0.000165396	0.00044421	0.00156315
Chr01	12970001	13070000	0.000202726	0.00017882	0.000467578	0.0016895
Chr01	12980001	13080000	0.000209609	0.000182744	0.000453036	0.00162772
Chr01	12990001	13090000	0.00016743	0.000146412	0.000397006	0.00148998
Chr01	13000001	13100000	0.000164742	0.000146499	0.000401061	0.00148102
Chr01	13010001	13110000	0.000165548	0.000135996	0.000421447	0.00155874
Chr01	13020001	13120000	0.000189029	0.000156498	0.000447193	0.00158919
Chr01	13030001	13130000	0.00019043	0.000161114	0.000429803	0.00149456
Chr01	13040001	13140000	0.000190501	0.000167087	0.000417684	0.00143935
Chr01	13050001	13150000	0.00016113	0.000145256	0.000393365	0.0014495
Chr01	13060001	13160000	0.000150861	0.000131369	0.00035931	0.00122578
Chr01	13070001	13170000	0.000148528	0.000159431	0.000361646	0.00110055
Chr01	13080001	13180000	0.000136144	0.000150142	0.000352755	0.00108263
Chr01	13090001	13190000	0.000153666	0.000165582	0.000395395	0.00122632
Chr01	13100001	13200000	0.000183587	0.000187454	0.000445493	0.00144088
Chr01	13110001	13210000	0.00018155	0.000192244	0.000423386	0.00138084
Chr01	13120001	13220000	0.000172123	0.000191939	0.000382925	0.00126962
Chr01	13130001	13230000	0.000162598	0.000183508	0.000371119	0.00129532
Chr01	13140001	13240000	0.000153259	0.000174381	0.000342708	0.00142467
Chr01	13150001	13250000	0.000165559	0.000191551	0.000360909	0.00163429
Chr01	13160001	13260000	0.000176383	0.000212974	0.00038456	0.00193599
Chr01	13170001	13270000	0.000145658	0.000149876	0.000338912	0.00198368
Chr01	13180001	13280000	0.000141989	0.000141854	0.00036547	0.00232627
Chr01	13190001	13290000	0.000122762	0.000124365	0.000357756	0.00260299
Chr01	13200001	13300000	0.000148235	0.000164891	0.00039355	0.00289477
Chr01	13210001	13310000	0.000164641	0.00017349	0.000416503	0.00311686
Chr01	13220001	13320000	0.000155773	0.00015844	0.000408238	0.00309853
Chr01	13230001	13330000	0.000176834	0.00016839	0.000464733	0.00338633
Chr01	13240001	13340000	0.000186871	0.000167788	0.000511109	0.00351146
Chr01	13250001	13350000	0.000207349	0.000170553	0.000562994	0.00357986
Chr01	13260001	13360000	0.000207187	0.000146377	0.000596229	0.0036027
Chr01	13270001	13370000	0.000240638	0.000165674	0.00066775	0.00380479
Chr01	13280001	13380000	0.000253323	0.000169879	0.000690292	0.00372254
Chr01	13290001	13390000	0.000251046	0.000169198	0.000656011	0.00334415
Chr01	13300001	13400000	0.000220969	0.000123596	0.00063195	0.00310165
Chr01	13310001	13410000	0.000209294	0.000110495	0.00066121	0.00315928
Chr01	13320001	13420000	0.000235253	0.000121925	0.00075317	0.00353602
Chr01	13330001	13430000	0.000237464	0.00012421	0.000755492	0.00348721
Chr01	13340001	13440000	0.000241615	0.000128756	0.000750013	0.00338514
Chr01	13350001	13450000	0.000213309	0.000110869	0.0006904	0.00321369
Chr01	13360001	13460000	0.000205601	0.00010944	0.000656445	0.0030857
Chr01	13370001	13470000	0.000190868	9.83714e-05	0.000630329	0.00293
Chr01	13380001	13480000	0.000197497	0.000107908	0.000631504	0.00294391
Chr01	13390001	13490000	0.000246265	0.000146686	0.00073373	0.00327711
Chr01	13400001	13500000	0.000227264	0.000131209	0.000672142	0.00304849
Chr01	13410001	13510000	0.000235158	0.000147542	0.000623748	0.00270708
Chr01	13420001	13520000	0.000208173	0.000142772	0.000537242	0.00232125
Chr01	13430001	13530000	0.000192748	0.000133827	0.000524887	0.00228775
Chr01	13440001	13540000	0.000185748	0.00012749	0.000519841	0.00235725
Chr01	13450001	13550000	0.000196567	0.000149092	0.000555631	0.00245241
Chr01	13460001	13560000	0.000194768	0.000158535	0.000567546	0.00267279
Chr01	13470001	13570000	0.000188689	0.000161197	0.00055552	0.00282467
Chr01	13480001	13580000	0.000189525	0.000198248	0.000543324	0.00271559
Chr01	13490001	13590000	0.000147856	0.000198911	0.000446588	0.00242615
Chr01	13500001	13600000	0.00014887	0.000200908	0.000468169	0.00263212
Chr01	13510001	13610000	0.000145117	0.000249775	0.000494483	0.00288151
Chr01	13520001	13620000	0.000142341	0.000243037	0.000522133	0.00311104
Chr01	13530001	13630000	0.000153688	0.000253196	0.000523404	0.00309295
Chr01	13540001	13640000	0.000153423	0.000264533	0.000525887	0.00302954
Chr01	13550001	13650000	0.000156248	0.000268365	0.000499141	0.00286174
Chr01	13560001	13660000	0.00014219	0.000252244	0.000435759	0.00235082
Chr01	13570001	13670000	0.00012903	0.000241153	0.00038423	0.00194868
Chr01	13580001	13680000	0.000103726	0.000186569	0.000323416	0.00170161
Chr01	13590001	13690000	9.37604e-05	0.000143789	0.000303879	0.00157329
Chr01	13600001	13700000	8.2901e-05	0.000135987	0.000257762	0.00126452
Chr01	13610001	13710000	7.16496e-05	7.42726e-05	0.000239253	0.00128994
Chr01	13620001	13720000	0.000136114	0.000142262	0.000308147	0.00134622
Chr01	13630001	13730000	0.000134815	0.000140072	0.000320361	0.00134838
Chr01	13640001	13740000	0.000133943	0.000132682	0.000319578	0.00130715
Chr01	13650001	13750000	0.000115905	0.000104818	0.000313878	0.00137446
Chr01	13660001	13760000	0.000117346	0.000105051	0.000325736	0.00145623
Chr01	13670001	13770000	0.000131474	0.000114891	0.000383451	0.00172928
Chr01	13680001	13780000	0.000150288	0.000124782	0.000437316	0.00200674
Chr01	13690001	13790000	0.000168307	0.000137055	0.000502738	0.00230139
Chr01	13700001	13800000	0.00017724	0.000141767	0.000543076	0.00248599
Chr01	13710001	13810000	0.000194271	0.000149072	0.000553432	0.00239464
Chr01	13720001	13820000	0.000138468	8.60499e-05	0.000501379	0.00241193
Chr01	13730001	13830000	0.000128266	8.35922e-05	0.000473504	0.00234347
Chr01	13740001	13840000	0.000117664	7.53889e-05	0.000461162	0.00231942
Chr01	13750001	13850000	0.000131664	8.48588e-05	0.000484721	0.00236546
Chr01	13760001	13860000	0.000136621	9.01808e-05	0.000506822	0.00247934
Chr01	13770001	13870000	0.000138239	8.92467e-05	0.000508801	0.00245963
Chr01	13780001	13880000	0.000124013	8.41528e-05	0.000495426	0.00241994
Chr01	13790001	13890000	0.000111102	7.46407e-05	0.000469914	0.00232616
Chr01	13800001	13900000	0.000112809	7.3566e-05	0.000499561	0.0025089
Chr01	13810001	13910000	0.000113712	7.15729e-05	0.000529256	0.00258162
Chr01	13820001	13920000	0.000111068	6.77622e-05	0.000546583	0.0026469
Chr01	13830001	13930000	0.00012648	7.20948e-05	0.000587084	0.00278833
Chr01	13840001	13940000	0.00013294	7.46487e-05	0.000607256	0.00291592
Chr01	13850001	13950000	0.000125661	7.42068e-05	0.000615124	0.00295632
Chr01	13860001	13960000	0.000135452	7.76985e-05	0.000647979	0.00303886
Chr01	13870001	13970000	0.000137697	7.99017e-05	0.000656297	0.00308455
Chr01	13880001	13980000	0.000186185	0.00013637	0.000686117	0.00306764
Chr01	13890001	13990000	0.000197356	0.000145311	0.000690382	0.0030865
Chr01	13900001	14000000	0.000198474	0.000157743	0.000652761	0.00287408
Chr01	13910001	14010000	0.000191977	0.000165237	0.000624416	0.00277352
Chr01	13920001	14020000	0.000194449	0.000181581	0.000599272	0.00269037
Chr01	13930001	14030000	0.000198102	0.000197683	0.000581997	0.0026538
Chr01	13940001	14040000	0.000199417	0.000205558	0.000594229	0.00280605
Chr01	13950001	14050000	0.000195667	0.000238187	0.000552008	0.00264236
Chr01	13960001	14060000	0.000194105	0.000243614	0.000553535	0.00276894
Chr01	13970001	14070000	0.000215102	0.000313243	0.000595129	0.00289716
Chr01	13980001	14080000	0.000196006	0.00027469	0.000607309	0.00297765
Chr01	13990001	14090000	0.00018733	0.000269382	0.000617716	0.00305678
Chr01	14000001	14100000	0.000199596	0.000268841	0.00065431	0.00325642
Chr01	14010001	14110000	0.000195682	0.00025369	0.000686418	0.00340329
Chr01	14020001	14120000	0.000191201	0.000234397	0.000688601	0.00342307
Chr01	14030001	14130000	0.000180275	0.000212827	0.000677743	0.00338259
Chr01	14040001	14140000	0.000201051	0.000229815	0.000666508	0.00310848
Chr01	14050001	14150000	0.00020068	0.000190525	0.000681821	0.00318875
Chr01	14060001	14160000	0.000208263	0.000187331	0.00067594	0.00306421
Chr01	14070001	14170000	0.000185929	0.000124112	0.00064851	0.00306362
Chr01	14080001	14180000	0.000180562	0.000135278	0.000641965	0.00304565
Chr01	14090001	14190000	0.000198608	0.000153276	0.000651095	0.00302162
Chr01	14100001	14200000	0.000190874	0.000148083	0.000629768	0.00290245
Chr01	14110001	14210000	0.000181835	0.000146938	0.000576903	0.00270775
Chr01	14120001	14220000	0.000186606	0.000151888	0.000556195	0.00247142
Chr01	14130001	14230000	0.00017246	0.00014597	0.000519106	0.00228834
Chr01	14140001	14240000	0.000148009	0.000125131	0.000491961	0.00224427
Chr01	14150001	14250000	0.000143535	0.000122628	0.000475252	0.00212276
Chr01	14160001	14260000	0.000136012	0.000121483	0.000456869	0.00194718
Chr01	14170001	14270000	0.000131708	0.000112707	0.000408708	0.00161491
Chr01	14180001	14280000	0.000115372	8.80869e-05	0.000360984	0.00139198
Chr01	14190001	14290000	0.000105635	7.87713e-05	0.000345804	0.0012565
Chr01	14200001	14300000	0.000123608	9.87021e-05	0.000359618	0.00111919
Chr01	14210001	14310000	0.000153936	0.000130913	0.000384515	0.00106037
Chr01	14220001	14320000	0.000159035	0.000137109	0.00039401	0.00103742
Chr01	14230001	14330000	0.000174181	0.000144975	0.000405328	0.00100412
Chr01	14240001	14340000	0.000177937	0.000150699	0.000392196	0.000932352
Chr01	14250001	14350000	0.000192349	0.000171439	0.000410172	0.00095265
Chr01	14260001	14360000	0.000188165	0.000172881	0.000412479	0.000947059
Chr01	14270001	14370000	0.000210527	0.00019685	0.000440413	0.000980415
Chr01	14280001	14380000	0.000221533	0.000205594	0.000465492	0.00105035
Chr01	14290001	14390000	0.000222212	0.000203566	0.000452733	0.0010279
Chr01	14300001	14400000	0.000207583	0.000188239	0.000435515	0.00103059
Chr01	14310001	14410000	0.000183041	0.000162679	0.000404086	0.000968127
Chr01	14320001	14420000	0.000184859	0.000164283	0.000398626	0.00101451
Chr01	14330001	14430000	0.000181323	0.00016133	0.000417588	0.00106814
Chr01	14340001	14440000	0.000195699	0.000170241	0.000455541	0.00110798
Chr01	14350001	14450000	0.000200938	0.00016464	0.000478042	0.0011525
Chr01	14360001	14460000	0.000226471	0.000182597	0.000501473	0.00120231
Chr01	14370001	14470000	0.000212449	0.000167711	0.000499117	0.00122424
Chr01	14380001	14480000	0.000211645	0.000161178	0.000506381	0.00122405
Chr01	14390001	14490000	0.00020969	0.000154376	0.000522406	0.00119444
Chr01	14400001	14500000	0.000207132	0.000152652	0.000541022	0.00127149
Chr01	14410001	14510000	0.000209772	0.000147194	0.000578912	0.0013826
Chr01	14420001	14520000	0.000201131	0.000137681	0.000588388	0.00140453
Chr01	14430001	14530000	0.000195916	0.000133338	0.000589327	0.00140633
Chr01	14440001	14540000	0.00020322	0.000129753	0.000602003	0.00143076
Chr01	14450001	14550000	0.000213011	0.000133746	0.000623501	0.00150195
Chr01	14460001	14560000	0.000212413	0.000128097	0.000625416	0.0015211
Chr01	14470001	14570000	0.000214718	0.000126188	0.000639027	0.00154287
Chr01	14480001	14580000	0.000198187	0.00011788	0.000596837	0.00145123
Chr01	14490001	14590000	0.000204314	0.000125313	0.000598597	0.00150711
Chr01	14500001	14600000	0.000207189	0.000122525	0.000604336	0.00152515
Chr01	14510001	14610000	0.000215974	0.000130166	0.0005961	0.00153509
Chr01	14520001	14620000	0.000224919	0.000135619	0.000599329	0.00149713
Chr01	14530001	14630000	0.000241023	0.000155367	0.000579655	0.00144316
Chr01	14540001	14640000	0.000219869	0.000144015	0.000559732	0.00139991
Chr01	14550001	14650000	0.000193684	0.000128375	0.000496751	0.00122044
Chr01	14560001	14660000	0.000158244	0.000104491	0.000425019	0.00105242
Chr01	14570001	14670000	0.000135249	8.85729e-05	0.000351816	0.00088097
Chr01	14580001	14680000	0.000129301	8.54125e-05	0.000333441	0.000842418
Chr01	14590001	14690000	0.000108541	7.17331e-05	0.000279884	0.000699236
Chr01	14600001	14700000	8.90359e-05	6.1709e-05	0.000214061	0.00050557
Chr01	14610001	14710000	9.01018e-05	6.14535e-05	0.000218834	0.000433786
Chr01	14620001	14720000	8.62296e-05	6.63944e-05	0.000214679	0.000453753
Chr01	14630001	14730000	8.0006e-05	5.45762e-05	0.00024939	0.000528414
Chr01	14640001	14740000	0.000107008	7.71953e-05	0.000267635	0.000556259
Chr01	14650001	14750000	0.000137987	0.000103112	0.000322858	0.000632448
Chr01	14660001	14760000	0.000174797	0.000133386	0.00039092	0.000807235
Chr01	14670001	14770000	0.000196301	0.000149063	0.000449452	0.000948744
Chr01	14680001	14780000	0.000202331	0.000153459	0.000497992	0.0011263
Chr01	14690001	14790000	0.000206344	0.000154656	0.000531748	0.00126304
Chr01	14700001	14800000	0.000234337	0.000179099	0.000596582	0.00140111
Chr01	14710001	14810000	0.000221154	0.000174364	0.000597856	0.00141659
Chr01	14720001	14820000	0.000212669	0.000163843	0.000596922	0.00144547
Chr01	14730001	14830000	0.00019708	0.000154016	0.000567816	0.00139745
Chr01	14740001	14840000	0.000164832	0.000125757	0.000547264	0.00139795
Chr01	14750001	14850000	0.000131708	0.000102999	0.000519356	0.00141996
Chr01	14760001	14860000	0.000116639	8.4989e-05	0.000501678	0.00136404
Chr01	14770001	14870000	0.000101858	7.32948e-05	0.000488109	0.00134659
Chr01	14780001	14880000	0.000111665	8.75745e-05	0.000485212	0.00127783
Chr01	14790001	14890000	0.000145494	0.000122036	0.000513908	0.00122786
Chr01	14800001	14900000	0.000159838	0.00014592	0.000508719	0.00123482
Chr01	14810001	14910000	0.000157987	0.000147389	0.000480188	0.00120029
Chr01	14820001	14920000	0.000172349	0.000157129	0.000479868	0.00111151
Chr01	14830001	14930000	0.000236613	0.000217499	0.000534129	0.00113449
Chr01	14840001	14940000	0.000235831	0.000220221	0.000509132	0.00108867
Chr01	14850001	14950000	0.000241233	0.000218417	0.000485071	0.00100692
Chr01	14860001	14960000	0.000229775	0.000213265	0.000466166	0.000990883
Chr01	14870001	14970000	0.00023377	0.000215552	0.000451655	0.000939473
Chr01	14880001	14980000	0.00021959	0.000196876	0.000429882	0.00092319
Chr01	14890001	14990000	0.00018352	0.000168307	0.00039272	0.000908244
Chr01	14900001	15000000	0.000146893	0.000123602	0.000363288	0.000833556
Chr01	14910001	15010000	0.000146127	0.000117897	0.000360169	0.000826247
Chr01	14920001	15020000	0.000133586	0.000109403	0.000350916	0.000841102
Chr01	14930001	15030000	7.38971e-05	5.36868e-05	0.000293187	0.000816927
Chr01	14940001	15040000	9.11956e-05	7.59962e-05	0.000338184	0.000844223
Chr01	14950001	15050000	9.22816e-05	7.66362e-05	0.000356986	0.000842535
Chr01	14960001	15060000	9.31876e-05	7.66713e-05	0.000359733	0.000807403
Chr01	14970001	15070000	9.01495e-05	7.57009e-05	0.000361005	0.000822881
Chr01	14980001	15080000	9.73394e-05	8.41461e-05	0.000369589	0.000802244
Chr01	14990001	15090000	0.000122804	9.92483e-05	0.000404266	0.000837061
Chr01	15000001	15100000	0.000127875	0.000106809	0.000397525	0.00084461
Chr01	15010001	15110000	0.000130883	0.000110261	0.000406965	0.000915565
Chr01	15020001	15120000	0.000124103	0.000102956	0.000407997	0.000961038
Chr01	15030001	15130000	0.000128983	0.000106784	0.000404319	0.000956811
Chr01	15040001	15140000	0.00012281	9.20372e-05	0.00039907	0.00100821
Chr01	15050001	15150000	0.000123439	9.35401e-05	0.000387862	0.00102991
Chr01	15060001	15160000	0.000118026	8.91899e-05	0.000399091	0.00110911
Chr01	15070001	15170000	0.000122058	9.16623e-05	0.000395679	0.00109417
Chr01	15080001	15180000	0.000116019	8.47929e-05	0.000376412	0.00105952
Chr01	15090001	15190000	0.000102615	6.97661e-05	0.000349985	0.00103341
Chr01	15100001	15200000	0.000102883	6.7552e-05	0.000336973	0.000961191
Chr01	15110001	15210000	0.00010638	6.74158e-05	0.00036346	0.00100312
Chr01	15120001	15220000	0.000118625	7.97635e-05	0.000403004	0.00116418
Chr01	15130001	15230000	0.000148325	9.37531e-05	0.000469276	0.00131689
Chr01	15140001	15240000	0.000157264	9.54832e-05	0.0004774	0.00133608
Chr01	15150001	15250000	0.000162595	9.44521e-05	0.000505322	0.00133676
Chr01	15160001	15260000	0.000169523	9.62643e-05	0.000501648	0.00129886
Chr01	15170001	15270000	0.000170504	9.42727e-05	0.000516547	0.00134078
Chr01	15180001	15280000	0.000178187	9.66276e-05	0.000561664	0.001443
Chr01	15190001	15290000	0.000183144	9.82646e-05	0.000584249	0.00147885
Chr01	15200001	15300000	0.000190691	0.000102444	0.00063218	0.00158602
Chr01	15210001	15310000	0.000186522	9.82188e-05	0.00062862	0.00149781
Chr01	15220001	15320000	0.000184053	9.36976e-05	0.000594242	0.0013365
Chr01	15230001	15330000	0.000153311	7.67003e-05	0.000541727	0.00120305
Chr01	15240001	15340000	0.000140597	7.14415e-05	0.000514951	0.00113982
Chr01	15250001	15350000	0.000137433	7.15885e-05	0.000503308	0.00116785
Chr01	15260001	15360000	0.000138301	7.47565e-05	0.000505535	0.00116087
Chr01	15270001	15370000	0.000140646	7.89898e-05	0.000534813	0.00120125
Chr01	15280001	15380000	0.000165301	9.55692e-05	0.000543291	0.00116775
Chr01	15290001	15390000	0.000153374	8.8389e-05	0.000531781	0.00114966
Chr01	15300001	15400000	0.000148053	8.3721e-05	0.000513275	0.00113221
Chr01	15310001	15410000	0.000161441	9.29853e-05	0.0005041	0.00113236
Chr01	15320001	15420000	0.000154744	8.70483e-05	0.000497262	0.00107671
Chr01	15330001	15430000	0.000149004	8.2635e-05	0.000477509	0.00102277
Chr01	15340001	15440000	0.000144955	7.93939e-05	0.000456367	0.000972838
Chr01	15350001	15450000	0.000150014	9.16945e-05	0.000451942	0.000932269
Chr01	15360001	15460000	0.000146386	9.05532e-05	0.000444645	0.000931477
Chr01	15370001	15470000	0.000138346	8.29319e-05	0.000397174	0.000849139
Chr01	15380001	15480000	0.000107824	6.78327e-05	0.000365389	0.00083455
Chr01	15390001	15490000	0.000110956	8.25084e-05	0.000367789	0.000842524
Chr01	15400001	15500000	0.000114892	8.71039e-05	0.000381869	0.00089384
Chr01	15410001	15510000	9.75393e-05	7.71577e-05	0.000368905	0.000913052
Chr01	15420001	15520000	0.000103004	8.24606e-05	0.000372229	0.000964511
Chr01	15430001	15530000	0.000109597	9.13744e-05	0.000382734	0.000966249
Chr01	15440001	15540000	0.000136697	0.000112345	0.00041997	0.00103445
Chr01	15450001	15550000	0.00012724	9.76698e-05	0.000410587	0.00104425
Chr01	15460001	15560000	0.000124611	9.40426e-05	0.000402129	0.00104157
Chr01	15470001	15570000	0.000138769	0.000104092	0.00043377	0.0010902
Chr01	15480001	15580000	0.000144321	0.000103952	0.000443997	0.00109044
Chr01	15490001	15590000	0.000174616	0.000123141	0.000470377	0.00112138
Chr01	15500001	15600000	0.000176708	0.00011909	0.000470377	0.00105636
Chr01	15510001	15610000	0.000180557	0.000120527	0.000504131	0.00100084
Chr01	15520001	15620000	0.000185701	0.000123786	0.000521147	0.000967207
Chr01	15530001	15630000	0.000177588	0.000119437	0.000516791	0.000995202
Chr01	15540001	15640000	0.000144265	9.32095e-05	0.000480289	0.000916564
Chr01	15550001	15650000	0.00015036	9.80802e-05	0.000478527	0.000928899
Chr01	15560001	15660000	0.000159026	0.000104361	0.000482164	0.000905335
Chr01	15570001	15670000	0.00014516	9.41046e-05	0.000473728	0.000898004
Chr01	15580001	15680000	0.000151983	0.000108865	0.000505772	0.000958952
Chr01	15590001	15690000	0.000130505	9.25112e-05	0.000501543	0.000991872
Chr01	15600001	15700000	0.000123173	8.93184e-05	0.000486387	0.00100905
Chr01	15610001	15710000	0.000134653	9.74376e-05	0.000460795	0.00104458
Chr01	15620001	15720000	0.000127467	8.9978e-05	0.000458627	0.00112176
Chr01	15630001	15730000	0.000132311	8.63899e-05	0.000471709	0.00115313
Chr01	15640001	15740000	0.000145181	9.69774e-05	0.000505632	0.00121958
Chr01	15650001	15750000	0.000143374	9.37502e-05	0.00052889	0.00125377
Chr01	15660001	15760000	0.000134332	8.76125e-05	0.000543757	0.00129019
Chr01	15670001	15770000	0.000132805	8.7374e-05	0.000532408	0.0012835
Chr01	15680001	15780000	0.000128595	7.79529e-05	0.000504905	0.00123221
Chr01	15690001	15790000	0.000116769	6.25962e-05	0.000460931	0.00114305
Chr01	15700001	15800000	0.000115259	6.22004e-05	0.000460362	0.00113146
Chr01	15710001	15810000	0.00012745	7.45784e-05	0.000479609	0.00117616
Chr01	15720001	15820000	0.000126421	9.38093e-05	0.000450985	0.00110348
Chr01	15730001	15830000	0.000126644	9.59408e-05	0.000455196	0.00106236
Chr01	15740001	15840000	0.000124306	9.58151e-05	0.00043134	0.00105214
Chr01	15750001	15850000	0.000127604	0.000106415	0.000409023	0.000985628
Chr01	15760001	15860000	0.00015637	0.000128488	0.000425951	0.000969357
Chr01	15770001	15870000	0.000186684	0.000168235	0.000454219	0.000995193
Chr01	15780001	15880000	0.000185895	0.000163006	0.000433117	0.00096533
Chr01	15790001	15890000	0.000180325	0.000159637	0.000421544	0.000923998
Chr01	15800001	15900000	0.000191661	0.000173517	0.000435845	0.000883927
Chr01	15810001	15910000	0.000165068	0.000152658	0.000391026	0.000803349
Chr01	15820001	15920000	0.000158357	0.000133788	0.000387242	0.00077392
Chr01	15830001	15930000	0.000162616	0.000140607	0.000373553	0.000776532
Chr01	15840001	15940000	0.000163196	0.000136889	0.000390477	0.000748086
Chr01	15850001	15950000	0.000156366	0.000126115	0.000389063	0.000767696
Chr01	15860001	15960000	0.000134384	0.000108343	0.000363	0.000768578
Chr01	15870001	15970000	0.000109044	7.09455e-05	0.000346604	0.000743376
Chr01	15880001	15980000	0.000109504	7.08147e-05	0.000351738	0.00076144
Chr01	15890001	15990000	0.000118256	7.54893e-05	0.000384656	0.000844117
Chr01	15900001	16000000	0.00012014	6.7532e-05	0.000409009	0.000922655
Chr01	15910001	16010000	0.000129109	7.17539e-05	0.000438406	0.00103898
Chr01	15920001	16020000	0.000139679	7.37742e-05	0.000479841	0.00117434
Chr01	15930001	16030000	0.000157343	7.772e-05	0.000519514	0.00123972
Chr01	15940001	16040000	0.000162587	8.0117e-05	0.000536752	0.00129427
Chr01	15950001	16050000	0.000170796	8.43802e-05	0.000558267	0.0013983
Chr01	15960001	16060000	0.000171703	8.15558e-05	0.000603386	0.00150964
Chr01	15970001	16070000	0.000176491	8.25898e-05	0.000620947	0.00157271
Chr01	15980001	16080000	0.000173945	8.15279e-05	0.000634975	0.0016293
Chr01	15990001	16090000	0.000186407	9.11495e-05	0.000651059	0.00163058
Chr01	16000001	16100000	0.000225321	0.00013972	0.000671519	0.00169757
Chr01	16010001	16110000	0.000276327	0.000188311	0.000744302	0.00168763
Chr01	16020001	16120000	0.000305735	0.000217244	0.000772139	0.00164979
Chr01	16030001	16130000	0.000321651	0.000236853	0.0007812	0.00165308
Chr01	16040001	16140000	0.000337481	0.00024913	0.000830937	0.00169888
Chr01	16050001	16150000	0.000360927	0.000274469	0.000853929	0.00162544
Chr01	16060001	16160000	0.000364718	0.000284009	0.000826968	0.00161446
Chr01	16070001	16170000	0.000387853	0.000301993	0.000812993	0.00157002
Chr01	16080001	16180000	0.000395148	0.000304528	0.000831175	0.00164372
Chr01	16090001	16190000	0.000401721	0.000309634	0.000842632	0.00168308
Chr01	16100001	16200000	0.000373397	0.000273674	0.000815442	0.0016332
Chr01	16110001	16210000	0.0003247	0.000229077	0.000740756	0.00160432
Chr01	16120001	16220000	0.000297821	0.000200421	0.000720047	0.00167074
Chr01	16130001	16230000	0.000274596	0.000178422	0.000703694	0.00173739
Chr01	16140001	16240000	0.000257841	0.000172515	0.000642184	0.00175225
Chr01	16150001	16250000	0.000254433	0.000167705	0.000652428	0.00187756
Chr01	16160001	16260000	0.000261665	0.000168915	0.000668788	0.00193362
Chr01	16170001	16270000	0.000258095	0.000174275	0.000703604	0.00206976
Chr01	16180001	16280000	0.000262393	0.000180168	0.000727123	0.00216567
Chr01	16190001	16290000	0.000262218	0.000188767	0.000682776	0.00204618
Chr01	16200001	16300000	0.000241946	0.000173519	0.000663428	0.0020526
Chr01	16210001	16310000	0.000257476	0.000182968	0.000725181	0.00218311
Chr01	16220001	16320000	0.000274699	0.000193708	0.000739242	0.00223162
Chr01	16230001	16330000	0.000295853	0.000210326	0.000774536	0.00228502
Chr01	16240001	16340000	0.000288412	0.000199778	0.00078736	0.00231869
Chr01	16250001	16350000	0.000259808	0.000174003	0.000735734	0.00222643
Chr01	16260001	16360000	0.000264526	0.000173904	0.000741693	0.00224848
Chr01	16270001	16370000	0.000259437	0.000161568	0.000758663	0.00227576
Chr01	16280001	16380000	0.000256402	0.000166612	0.000720302	0.00212283
Chr01	16290001	16390000	0.000227373	0.000138202	0.000690571	0.00207937
Chr01	16300001	16400000	0.000216366	0.000130293	0.000652857	0.00197791
Chr01	16310001	16410000	0.000220136	0.000142282	0.000631851	0.00196276
Chr01	16320001	16420000	0.000198442	0.000131908	0.000601438	0.00187258
Chr01	16330001	16430000	0.000186676	0.000128669	0.000573415	0.00179781
Chr01	16340001	16440000	0.000252884	0.000194105	0.000616384	0.00179064
Chr01	16350001	16450000	0.00028113	0.000220535	0.000672626	0.0018601
Chr01	16360001	16460000	0.000290719	0.000234604	0.000673962	0.00173938
Chr01	16370001	16470000	0.000260715	0.000218265	0.000569845	0.00144895
Chr01	16380001	16480000	0.000242245	0.000200606	0.000518681	0.0012862
Chr01	16390001	16490000	0.000242245	0.000200606	0.000518681	0.0012862
Chr01	16400001	16500000	0.000238805	0.000199389	0.000502819	0.00123624
Chr01	16410001	16510000	0.000203082	0.000167467	0.000416814	0.000985916
Chr01	16420001	16520000	0.000191006	0.000160417	0.000365045	0.000809351
Chr01	16430001	16530000	0.000156449	0.000132345	0.000291416	0.000611796
Chr01	16440001	16540000	7.75424e-05	6.06423e-05	0.000173795	0.000377666
Chr01	16450001	16550000	3.996e-05	2.93482e-05	7.94368e-05	0.000153772
Chr01	16540001	16640000	6.90478e-06	3.27853e-06	2.48859e-05	4.72234e-05
Chr01	16550001	16650000	3.03942e-05	2.35249e-05	9.73406e-05	0.000276125
Chr01	16560001	16660000	5.04522e-05	3.42697e-05	0.000153057	0.000498938
Chr01	16570001	16670000	0.000116264	8.63377e-05	0.000244744	0.000691793
Chr01	16580001	16680000	0.000134053	9.80068e-05	0.000313555	0.000887215
Chr01	16590001	16690000	0.000152324	0.000109146	0.000388498	0.0011447
Chr01	16600001	16700000	0.000215884	0.00016432	0.000492614	0.00136227
Chr01	16610001	16710000	0.000243353	0.000181841	0.000570296	0.00161214
Chr01	16620001	16720000	0.000267733	0.000193246	0.00064877	0.00185125
Chr01	16630001	16730000	0.000292247	0.000206532	0.000725664	0.00207153
Chr01	16640001	16740000	0.00030969	0.000213624	0.000784508	0.00224883
Chr01	16650001	16750000	0.000305769	0.000203576	0.000791181	0.00228895
Chr01	16660001	16760000	0.000298964	0.000201894	0.000790695	0.00228993
Chr01	16670001	16770000	0.000248406	0.000156648	0.000756179	0.00233243
Chr01	16680001	16780000	0.000245192	0.000149712	0.000760099	0.00237893
Chr01	16690001	16790000	0.000242746	0.000151165	0.000723683	0.00227492
Chr01	16700001	16800000	0.00019823	0.000111082	0.000673198	0.002249
Chr01	16710001	16810000	0.000211268	0.00013592	0.000662921	0.00220081
Chr01	16720001	16820000	0.000189195	0.00012617	0.000591474	0.00198132
Chr01	16730001	16830000	0.000164681	0.000112884	0.000514579	0.00176104
Chr01	16740001	16840000	0.000140334	0.000102514	0.000430849	0.00153651
Chr01	16750001	16850000	0.000120765	9.23151e-05	0.000351722	0.00126749
Chr01	16760001	16860000	0.000107512	8.32527e-05	0.000296491	0.00104371
Chr01	16770001	16870000	9.22585e-05	7.64302e-05	0.000239319	0.000808346
Chr01	16780001	16880000	7.76836e-05	7.16976e-05	0.000166589	0.000566425
Chr01	16790001	16890000	6.18582e-05	5.91057e-05	0.000128063	0.000412948
Chr01	16800001	16900000	4.28142e-05	4.40142e-05	7.44308e-05	0.000221305
Chr01	16810001	16910000	2.30683e-06	1.65501e-06	7.02607e-06	1.96183e-05
Chr01	17080001	17180000	3.05423e-05	1.70716e-05	6.19008e-05	0.00012665
Chr01	17090001	17190000	4.12774e-05	2.07144e-05	0.000105852	0.000304817
Chr01	17100001	17200000	4.19506e-05	2.07144e-05	0.000109854	0.000316353
Chr01	17110001	17210000	7.35798e-05	4.6945e-05	0.000168522	0.000425992
Chr01	17120001	17220000	8.03215e-05	5.10067e-05	0.000191645	0.000484397
Chr01	17130001	17230000	0.000100876	6.03196e-05	0.0002514	0.000657013
Chr01	17140001	17240000	0.000124778	7.21668e-05	0.000320364	0.000846055
Chr01	17150001	17250000	0.000149372	8.38343e-05	0.000380563	0.00100469
Chr01	17160001	17260000	0.000181753	0.000104889	0.000456167	0.00120281
Chr01	17170001	17270000	0.00019624	0.000110955	0.000507876	0.0013724
Chr01	17180001	17280000	0.000171278	9.55253e-05	0.000483941	0.00141494
Chr01	17190001	17290000	0.00017275	9.82258e-05	0.000498977	0.00142939
Chr01	17200001	17300000	0.000178399	0.000103721	0.000523738	0.00149898
Chr01	17210001	17310000	0.000170258	9.63324e-05	0.000511427	0.00148866
Chr01	17220001	17320000	0.000193172	0.000119291	0.000524155	0.00148717
Chr01	17230001	17330000	0.000196224	0.00012143	0.000527037	0.00150893
Chr01	17240001	17340000	0.000180771	0.000114773	0.000503648	0.00150123
Chr01	17250001	17350000	0.000157619	0.000104302	0.000480907	0.0015304
Chr01	17260001	17360000	0.000147619	9.82863e-05	0.000460635	0.00151147
Chr01	17270001	17370000	0.000151404	0.000101415	0.000465445	0.00148917
Chr01	17280001	17380000	0.000167137	0.00011059	0.000497978	0.00149154
Chr01	17290001	17390000	0.000167828	0.000108313	0.000492831	0.00145048
Chr01	17300001	17400000	0.000185119	0.000115557	0.000537635	0.00153312
Chr01	17310001	17410000	0.000195099	0.000119025	0.000562304	0.00157787
Chr01	17320001	17420000	0.000185743	0.000100871	0.000598832	0.00174439
Chr01	17330001	17430000	0.00019619	0.000106445	0.000608837	0.00172414
Chr01	17340001	17440000	0.000209581	0.000113775	0.000649551	0.00173613
Chr01	17350001	17450000	0.000230008	0.00012376	0.000692598	0.00178272
Chr01	17360001	17460000	0.000229919	0.000126676	0.000669117	0.00167126
Chr01	17370001	17470000	0.000221551	0.000121095	0.000661969	0.00168666
Chr01	17380001	17480000	0.000203684	0.000111524	0.000621355	0.00164142
Chr01	17390001	17490000	0.000209648	0.000115467	0.000632805	0.00164079
Chr01	17400001	17500000	0.000196766	0.000106214	0.000611364	0.00166002
Chr01	17410001	17510000	0.000193845	9.84993e-05	0.000625538	0.00176934
Chr01	17420001	17520000	0.000193742	9.88087e-05	0.000628224	0.00175212
Chr01	17430001	17530000	0.000179922	9.10502e-05	0.000629646	0.00185836
Chr01	17440001	17540000	0.000185359	9.06297e-05	0.00062258	0.00193861
Chr01	17450001	17550000	0.000185207	9.48486e-05	0.000625161	0.0019309
Chr01	17460001	17560000	0.000176456	8.12477e-05	0.000657043	0.00204514
Chr01	17470001	17570000	0.00018263	8.66997e-05	0.000665645	0.0020571
Chr01	17480001	17580000	0.000199685	9.53896e-05	0.000695548	0.00209654
Chr01	17490001	17590000	0.000198797	9.58809e-05	0.000695726	0.00213886
Chr01	17500001	17600000	0.000211298	0.000105753	0.000689893	0.00207521
Chr01	17510001	17610000	0.000185134	9.15619e-05	0.000641537	0.00194981
Chr01	17520001	17620000	0.00017588	8.66848e-05	0.000621205	0.00188513
Chr01	17530001	17630000	0.000185018	9.92433e-05	0.000613355	0.00173367
Chr01	17540001	17640000	0.000168724	9.32367e-05	0.000592977	0.00162753
Chr01	17550001	17650000	0.000163034	8.32012e-05	0.00057591	0.00154584
Chr01	17560001	17660000	0.000161624	8.28609e-05	0.000567675	0.00152222
Chr01	17570001	17670000	0.000147687	7.41962e-05	0.000526182	0.00137629
Chr01	17580001	17680000	0.000127185	6.42599e-05	0.000466394	0.00121054
Chr01	17590001	17690000	0.000109212	5.57592e-05	0.000400926	0.00101729
Chr01	17600001	17700000	8.59792e-05	4.24015e-05	0.000354633	0.00089795
Chr01	17610001	17710000	8.15967e-05	4.19971e-05	0.000317789	0.000769957
Chr01	17620001	17720000	7.06537e-05	3.76981e-05	0.000263056	0.000628415
Chr01	17630001	17730000	4.15956e-05	1.58724e-05	0.000198257	0.000501848
Chr01	17640001	17740000	4.69531e-05	1.84659e-05	0.000177881	0.000442112
Chr01	17650001	17750000	4.72978e-05	2.73122e-05	0.000151298	0.000398616
Chr01	17660001	17760000	3.96981e-05	2.54215e-05	0.000126474	0.000325608
Chr01	17670001	17770000	4.62452e-05	2.76862e-05	0.000144936	0.000358472
Chr01	17680001	17780000	5.57598e-05	3.15148e-05	0.000189181	0.000488445
Chr01	17690001	17790000	7.09452e-05	4.02e-05	0.00023083	0.00061952
Chr01	17700001	17800000	7.70432e-05	4.32554e-05	0.00027261	0.000762289
Chr01	17710001	17810000	8.30244e-05	4.36637e-05	0.000305833	0.000871234
Chr01	17720001	17820000	9.21169e-05	4.73267e-05	0.000343128	0.000966315
Chr01	17730001	17830000	9.92716e-05	5.12691e-05	0.000373849	0.00106689
Chr01	17740001	17840000	0.000124807	8.38369e-05	0.000411836	0.00109523
Chr01	17750001	17850000	0.00013187	8.89545e-05	0.000424137	0.00112762
Chr01	17760001	17860000	0.000141422	9.64504e-05	0.00044922	0.00118098
Chr01	17770001	17870000	0.000146068	0.000102578	0.000447383	0.00126208
Chr01	17780001	17880000	0.000175092	0.000135871	0.000466645	0.00123522
Chr01	17790001	17890000	0.000199817	0.000167076	0.000488489	0.00125717
Chr01	17800001	17900000	0.000242026	0.000204697	0.000538277	0.0012618
Chr01	17810001	17910000	0.000255685	0.000217598	0.000556841	0.00130252
Chr01	17820001	17920000	0.000257221	0.000217852	0.000571144	0.00136748
Chr01	17830001	17930000	0.000265111	0.000219835	0.000593294	0.00139002
Chr01	17840001	17940000	0.000237286	0.000186662	0.000572153	0.00140306
Chr01	17850001	17950000	0.000241873	0.000184553	0.00059419	0.0014802
Chr01	17860001	17960000	0.000247155	0.0001852	0.000595845	0.00151591
Chr01	17870001	17970000	0.000252208	0.000182661	0.000655338	0.00158123
Chr01	17880001	17980000	0.000218009	0.000148764	0.000607691	0.00153006
Chr01	17890001	17990000	0.000201247	0.000118525	0.000631939	0.00162163
Chr01	17900001	18000000	0.000187635	9.75867e-05	0.000641032	0.00173468
Chr01	17910001	18010000	0.000197729	0.000100268	0.000672419	0.00182449
Chr01	17920001	18020000	0.000197729	0.000100542	0.000676963	0.00188397
Chr01	17930001	18030000	0.000194456	9.92329e-05	0.000685608	0.00195091
Chr01	17940001	18040000	0.000198006	0.000100187	0.000705954	0.00202936
Chr01	17950001	18050000	0.000175031	8.41582e-05	0.000670409	0.00193811
Chr01	17960001	18060000	0.00018687	9.03009e-05	0.000695061	0.00196452
Chr01	17970001	18070000	0.000181353	8.9454e-05	0.000670813	0.00197231
Chr01	17980001	18080000	0.000192188	9.50826e-05	0.000690737	0.0020303
Chr01	17990001	18090000	0.00016904	8.54326e-05	0.000602996	0.00178572
Chr01	18000001	18100000	0.000134344	6.56938e-05	0.000502335	0.00152526
Chr01	18010001	18110000	0.00010461	4.97041e-05	0.00041916	0.00128579
Chr01	18020001	18120000	9.39826e-05	4.55118e-05	0.000363019	0.00106627
Chr01	18030001	18130000	8.18968e-05	4.08962e-05	0.000300089	0.000873878
Chr01	18040001	18140000	6.42941e-05	3.18616e-05	0.000224426	0.00064635
Chr01	18050001	18150000	5.92505e-05	3.06695e-05	0.000186198	0.000526563
Chr01	18060001	18160000	2.8045e-05	1.42601e-05	0.000104135	0.000325751
Chr01	18070001	18170000	1.51745e-05	8.85408e-06	3.57836e-05	0.000109938
Chr01	18160001	18260000	3.02362e-06	0	2.48929e-05	6.41878e-05
Chr01	18170001	18270000	1.39452e-05	5.62869e-06	7.6361e-05	0.000227018
Chr01	18180001	18280000	4.74831e-05	2.39154e-05	0.000144497	0.000365551
Chr01	18190001	18290000	6.62705e-05	3.29554e-05	0.000209555	0.00050229
Chr01	18200001	18300000	8.71444e-05	4.88146e-05	0.000266977	0.000655953
Chr01	18210001	18310000	9.86016e-05	5.39654e-05	0.000320462	0.000838983
Chr01	18220001	18320000	0.000123721	6.60499e-05	0.000384102	0.00106174
Chr01	18230001	18330000	0.000144485	7.73012e-05	0.000425632	0.00116478
Chr01	18240001	18340000	0.000152738	8.40473e-05	0.000445365	0.00124826
Chr01	18250001	18350000	0.000154079	8.42434e-05	0.000458224	0.00128401
Chr01	18260001	18360000	0.000151055	8.42434e-05	0.000433331	0.00121982
Chr01	18270001	18370000	0.000140133	7.86147e-05	0.000381863	0.00105699
Chr01	18280001	18380000	0.000127871	7.13873e-05	0.000357211	0.00101325
Chr01	18290001	18390000	0.000122	7.01007e-05	0.000334233	0.000969654
Chr01	18300001	18400000	0.0001021	5.42415e-05	0.000282328	0.000831139
Chr01	18310001	18410000	9.4081e-05	5.00831e-05	0.000249221	0.000705021
Chr01	18320001	18420000	8.5478e-05	4.69467e-05	0.000219681	0.000567208
Chr01	18330001	18430000	7.57131e-05	4.19069e-05	0.000200594	0.00051047
Chr01	18340001	18440000	8.26679e-05	4.37173e-05	0.000212848	0.000521813
Chr01	18350001	18450000	0.000120964	6.66739e-05	0.000268094	0.000639131
Chr01	18360001	18460000	0.000128712	7.22459e-05	0.000285624	0.000691916
Chr01	18370001	18470000	0.000159608	9.65773e-05	0.000343766	0.000792511
Chr01	18380001	18480000	0.0001733	0.000114513	0.000348172	0.000758119
Chr01	18390001	18490000	0.000163898	0.000108124	0.000332166	0.000727019
Chr01	18400001	18500000	0.000163324	0.000108124	0.000330563	0.000735299
Chr01	18410001	18510000	0.000170821	0.000111732	0.00034831	0.000801833
Chr01	18420001	18520000	0.000164839	0.000107085	0.00035968	0.000840428
Chr01	18430001	18530000	0.000171259	0.000111562	0.000377539	0.000911816
Chr01	18440001	18540000	0.000169226	0.000110256	0.000381686	0.00095789
Chr01	18450001	18550000	0.000154247	9.8284e-05	0.000392056	0.000942124
Chr01	18460001	18560000	0.000152457	9.41052e-05	0.00041959	0.00102249
Chr01	18470001	18570000	0.00014889	8.35748e-05	0.000422084	0.00103826
Chr01	18480001	18580000	0.000136664	7.12747e-05	0.000450408	0.00117822
Chr01	18490001	18590000	0.000146749	7.72625e-05	0.000492776	0.00131708
Chr01	18500001	18600000	0.000171311	9.65304e-05	0.000555347	0.00144
Chr01	18510001	18610000	0.000184452	0.000104054	0.000590222	0.00149203
Chr01	18520001	18620000	0.00019977	0.000114251	0.000604411	0.00152989
Chr01	18530001	18630000	0.000186682	0.000104801	0.000602153	0.00156159
Chr01	18540001	18640000	0.000202098	0.000114067	0.000630401	0.00156933
Chr01	18550001	18650000	0.000197575	0.000112593	0.000609867	0.00160768
Chr01	18560001	18660000	0.000209861	0.000121069	0.000631041	0.00164871
Chr01	18570001	18670000	0.000197851	0.000113976	0.000634173	0.00172591
Chr01	18580001	18680000	0.000187557	0.000100672	0.000628468	0.00174208
Chr01	18590001	18690000	0.000186256	9.88587e-05	0.000623016	0.00175159
Chr01	18600001	18700000	0.00019271	0.000104101	0.000624614	0.00181786
Chr01	18610001	18710000	0.000261913	0.000177073	0.000681134	0.00188087
Chr01	18620001	18720000	0.000263479	0.000174685	0.000710719	0.00194099
Chr01	18630001	18730000	0.000292158	0.000191164	0.000740406	0.00199989
Chr01	18640001	18740000	0.000279795	0.000181142	0.000733665	0.00199522
Chr01	18650001	18750000	0.00028946	0.00018674	0.000751606	0.00198858
Chr01	18660001	18760000	0.000286691	0.000184722	0.000737524	0.00197866
Chr01	18670001	18770000	0.000279189	0.000180612	0.000734067	0.00194614
Chr01	18680001	18780000	0.000305502	0.000205027	0.000751686	0.00186653
Chr01	18690001	18790000	0.000321041	0.0002136	0.000763715	0.00180356
Chr01	18700001	18800000	0.000304284	0.000195618	0.000751001	0.00173093
Chr01	18710001	18810000	0.000228982	0.000117371	0.000692805	0.00166823
Chr01	18720001	18820000	0.000223166	0.000114034	0.000673294	0.00163028
Chr01	18730001	18830000	0.000205681	0.00010239	0.000660543	0.00157495
Chr01	18740001	18840000	0.000192253	9.73355e-05	0.000615601	0.00146063
Chr01	18750001	18850000	0.000166573	8.30523e-05	0.000566849	0.00140639
Chr01	18760001	18860000	0.000178004	8.96728e-05	0.00058004	0.00140248
Chr01	18770001	18870000	0.000177983	9.04492e-05	0.000567493	0.00137311
Chr01	18780001	18880000	0.000146949	6.48072e-05	0.000526727	0.00137193
Chr01	18790001	18890000	0.000141732	6.22792e-05	0.000514056	0.00136123
Chr01	18800001	18900000	0.000161295	7.5504e-05	0.000520663	0.00135837
Chr01	18810001	18910000	0.000164542	8.00955e-05	0.000517302	0.00131224
Chr01	18820001	18920000	0.000154601	7.69365e-05	0.000486887	0.00124114
Chr01	18830001	18930000	0.000147635	7.41774e-05	0.000465044	0.00116785
Chr01	18840001	18940000	0.000150383	7.67873e-05	0.000482313	0.0011929
Chr01	18850001	18950000	0.000149985	7.81584e-05	0.000487377	0.00115464
Chr01	18860001	18960000	0.00013406	7.31277e-05	0.000437839	0.00104178
Chr01	18870001	18970000	0.000136126	7.89892e-05	0.000442914	0.00105431
Chr01	18880001	18980000	0.000140857	8.42503e-05	0.000427637	0.00103672
Chr01	18890001	18990000	0.000129315	9.378e-05	0.000408302	0.000963982
Chr01	18900001	19000000	0.000122845	9.02467e-05	0.000383619	0.000887941
Chr01	18910001	19010000	0.000109936	8.27877e-05	0.00034149	0.000822888
Chr01	18920001	19020000	0.000115752	8.78921e-05	0.000339931	0.000756435
Chr01	18930001	19030000	0.000123839	0.000102264	0.000338506	0.00072251
Chr01	18940001	19040000	0.000139065	0.000114771	0.000351214	0.000714092
Chr01	18950001	19050000	0.0001433	0.000115507	0.000344073	0.000713323
Chr01	18960001	19060000	0.00014903	0.000123209	0.000377599	0.000811563
Chr01	18970001	19070000	0.000144006	0.000114979	0.000361536	0.000800335
Chr01	18980001	19080000	0.000143176	0.000115756	0.000361851	0.000746454
Chr01	18990001	19090000	0.000140053	9.84821e-05	0.000332664	0.000701038
Chr01	19000001	19100000	0.000133471	9.5576e-05	0.000347778	0.000740676
Chr01	19010001	19110000	0.000146873	0.000112117	0.000371784	0.000807243
Chr01	19020001	19120000	0.000137945	0.000104775	0.000368862	0.000820288
Chr01	19030001	19130000	0.000133655	9.45335e-05	0.000367046	0.000847977
Chr01	19040001	19140000	0.000131116	9.23953e-05	0.000371749	0.000920574
Chr01	19050001	19150000	0.00013531	0.000103225	0.000406295	0.000989609
Chr01	19060001	19160000	0.000137612	0.000103348	0.000400037	0.000935047
Chr01	19070001	19170000	0.000143516	0.000107423	0.000404387	0.000891342
Chr01	19080001	19180000	0.000146564	0.000109015	0.000414871	0.000936133
Chr01	19090001	19190000	0.000148129	0.000111305	0.00044013	0.00103129
Chr01	19100001	19200000	0.000141323	0.000111043	0.000430153	0.00103786
Chr01	19110001	19210000	0.000162926	0.000133235	0.000446464	0.00100644
Chr01	19120001	19220000	0.000176965	0.000148913	0.000453585	0.00104242
Chr01	19130001	19230000	0.000189363	0.000156971	0.000465243	0.00108487
Chr01	19140001	19240000	0.000183023	0.000151785	0.000454115	0.00102579
Chr01	19150001	19250000	0.000172469	0.000138501	0.000406254	0.000921458
Chr01	19160001	19260000	0.000155427	0.000121568	0.00037633	0.000898702
Chr01	19170001	19270000	0.000158385	0.000125438	0.000373871	0.00090632
Chr01	19180001	19280000	0.000173364	0.00013441	0.000384018	0.00090716
Chr01	19190001	19290000	0.000184214	0.000139072	0.000386056	0.000842555
Chr01	19200001	19300000	0.000174721	0.000129185	0.000371403	0.000813675
Chr01	19210001	19310000	0.000134113	8.74609e-05	0.000322769	0.000790489
Chr01	19220001	19320000	0.000121143	7.54724e-05	0.000311257	0.000776621
Chr01	19230001	19330000	0.000108054	7.44527e-05	0.000288412	0.000682609
Chr01	19240001	19340000	0.000107298	6.92236e-05	0.000289803	0.000706522
Chr01	19250001	19350000	0.000117767	7.43296e-05	0.000300471	0.000709552
Chr01	19260001	19360000	0.000124596	7.79756e-05	0.000325361	0.000732859
Chr01	19270001	19370000	0.000126533	7.98328e-05	0.000326495	0.00070517
Chr01	19280001	19380000	0.000110215	7.21844e-05	0.000298942	0.000640746
Chr01	19290001	19390000	9.16143e-05	6.34735e-05	0.000271187	0.000636313
Chr01	19300001	19400000	9.81461e-05	6.80453e-05	0.000288401	0.000665613
Chr01	19310001	19410000	0.000106869	7.39918e-05	0.000297223	0.000657619
Chr01	19320001	19420000	0.000112533	7.53172e-05	0.000313066	0.000683132
Chr01	19330001	19430000	0.000105368	6.29704e-05	0.000320621	0.000763805
Chr01	19340001	19440000	0.000115799	7.85896e-05	0.000324459	0.000775834
Chr01	19350001	19450000	0.000113279	8.3005e-05	0.000337276	0.000868254
Chr01	19360001	19460000	0.000128415	9.51362e-05	0.00036583	0.000939919
Chr01	19370001	19470000	0.000122285	8.90776e-05	0.000372748	0.00102588
Chr01	19380001	19480000	0.000146602	0.000127919	0.000408755	0.00107872
Chr01	19390001	19490000	0.000154744	0.000135897	0.000442696	0.00120093
Chr01	19400001	19500000	0.000167481	0.000153461	0.000455374	0.0012617
Chr01	19410001	19510000	0.000187131	0.000190194	0.000483725	0.00133662
Chr01	19420001	19520000	0.000185264	0.000193232	0.000471227	0.00133618
Chr01	19430001	19530000	0.000210521	0.000222623	0.000501619	0.0015122
Chr01	19440001	19540000	0.000204771	0.00022121	0.000520963	0.00161389
Chr01	19450001	19550000	0.00019664	0.000211819	0.000499428	0.00154483
Chr01	19460001	19560000	0.000181219	0.000202113	0.00046041	0.00148432
Chr01	19470001	19570000	0.000188217	0.000211771	0.000463063	0.00148608
Chr01	19480001	19580000	0.000156909	0.000164495	0.000452583	0.00157308
Chr01	19490001	19590000	0.000150198	0.000157249	0.000424772	0.00148152
Chr01	19500001	19600000	0.000126059	0.00013195	0.000367106	0.00131302
Chr01	19510001	19610000	0.000102971	9.83697e-05	0.00033736	0.00124363
Chr01	19520001	19620000	9.26449e-05	8.77663e-05	0.000332464	0.00128053
Chr01	19530001	19630000	6.28874e-05	5.62392e-05	0.00027581	0.00100198
Chr01	19540001	19640000	4.70666e-05	3.80285e-05	0.000214986	0.000804546
Chr01	19550001	19650000	4.56518e-05	3.72248e-05	0.000201295	0.000737716
Chr01	19560001	19660000	3.71369e-05	3.08195e-05	0.000173718	0.000634837
Chr01	19570001	19670000	2.06327e-05	1.64128e-05	0.000124348	0.000477906
Chr01	19580001	19680000	1.42855e-05	1.37289e-05	7.3342e-05	0.000292599
Chr01	19590001	19690000	1.10851e-05	1.09166e-05	5.38421e-05	0.000217245
Chr01	19600001	19700000	1.10851e-05	1.09166e-05	5.38421e-05	0.000217245
Chr01	19610001	19710000	3.08797e-06	8.24562e-07	2.88956e-05	0.000143163
Chr01	22460001	22560000	3.05418e-05	2.36429e-05	7.50667e-05	0.000250037
Chr01	22470001	22570000	5.16177e-05	4.2695e-05	0.000171071	0.00062875
Chr01	22480001	22580000	6.89318e-05	6.12179e-05	0.000240508	0.000966047
Chr01	22490001	22590000	0.000164923	0.000160035	0.000394672	0.00134042
Chr01	22500001	22600000	0.000178126	0.000176539	0.000440604	0.00152436
Chr01	22510001	22610000	0.000209445	0.000200416	0.000497009	0.00173517
Chr01	22520001	22620000	0.000211205	0.00020216	0.000499561	0.00174451
Chr01	22530001	22630000	0.000220814	0.000214693	0.000526414	0.0018636
Chr01	22540001	22640000	0.000292054	0.000289614	0.000655963	0.00224021
Chr01	22550001	22650000	0.000320229	0.000318302	0.000722047	0.00251643
Chr01	22560001	22660000	0.00033488	0.000333873	0.00073423	0.00249577
Chr01	22570001	22670000	0.000338582	0.000339727	0.000674797	0.00221931
Chr01	22580001	22680000	0.000321267	0.000321204	0.000605361	0.00188201
Chr01	22590001	22690000	0.00032881	0.000324491	0.000571673	0.00170363
Chr01	22600001	22700000	0.000330765	0.000323094	0.000550882	0.00160252
Chr01	22610001	22710000	0.000307772	0.000310518	0.000513297	0.00145434
Chr01	22620001	22720000	0.00040729	0.000413073	0.000625021	0.00160502
Chr01	22630001	22730000	0.000421094	0.00042238	0.000637786	0.00160583
Chr01	22640001	22740000	0.000407776	0.000400294	0.000592075	0.00140596
Chr01	22650001	22750000	0.000425817	0.000417842	0.000578129	0.00121952
Chr01	22660001	22760000	0.000396324	0.000396301	0.000520791	0.00111881
Chr01	22670001	22770000	0.000406653	0.00040684	0.000534936	0.00115916
Chr01	22680001	22780000	0.000407386	0.000408233	0.000537977	0.00116706
Chr01	22690001	22790000	0.000348523	0.000350577	0.000509784	0.00127413
Chr01	22700001	22800000	0.00040685	0.000407631	0.000596612	0.00143743
Chr01	22710001	22810000	0.000475471	0.000467135	0.00070527	0.00173606
Chr01	22720001	22820000	0.000440104	0.000425365	0.000711419	0.0020033
Chr01	22730001	22830000	0.000482848	0.000463937	0.000789081	0.00217568
Chr01	22740001	22840000	0.000479622	0.000470607	0.000816815	0.00237887
Chr01	22750001	22850000	0.000465833	0.000457974	0.000836444	0.00254247
Chr01	22760001	22860000	0.000455033	0.000443763	0.000813733	0.00245027
Chr01	22770001	22870000	0.000476827	0.000458035	0.000870309	0.00265758
Chr01	22780001	22880000	0.000524148	0.000510422	0.000959637	0.00293246
Chr01	22790001	22890000	0.000514674	0.00049523	0.000953401	0.00292355
Chr01	22800001	22900000	0.000441189	0.000423068	0.00084143	0.00267742
Chr01	22810001	22910000	0.000370072	0.000359227	0.000728806	0.00238468
Chr01	22820001	22920000	0.000328816	0.000325214	0.000652816	0.00207076
Chr01	22830001	22930000	0.00026266	0.000264802	0.000535536	0.00177848
Chr01	22840001	22940000	0.000207964	0.000205298	0.000423964	0.00139855
Chr01	22850001	22950000	0.000175536	0.000171694	0.000352197	0.00114518
Chr01	22860001	22960000	0.000176417	0.000178354	0.000358894	0.00116977
Chr01	22870001	22970000	0.000142543	0.000151486	0.000300855	0.00101993
Chr01	22880001	22980000	9.44895e-05	9.77055e-05	0.000208487	0.000737146
Chr01	22890001	22990000	6.10547e-05	7.07008e-05	0.000124443	0.000451145
Chr01	22900001	23000000	8.41657e-05	9.50723e-05	0.000169304	0.000597732
Chr01	22910001	23010000	0.000128432	0.000137	0.000247051	0.000829593
Chr01	22920001	23020000	0.000170737	0.000181119	0.000323455	0.00106347
Chr01	22930001	23030000	0.000190717	0.000200983	0.000384268	0.00128473
Chr01	22940001	23040000	0.000190717	0.000200983	0.000384268	0.00128473
Chr01	22950001	23050000	0.000190717	0.000200983	0.000384268	0.00128473
Chr01	22960001	23060000	0.000202237	0.000205918	0.000391462	0.0012771
Chr01	22970001	23070000	0.000188171	0.000188028	0.000402468	0.00133713
Chr01	22980001	23080000	0.000188171	0.000188028	0.000402468	0.00133713
Chr01	22990001	23090000	0.000186409	0.000185777	0.000400465	0.00132899
Chr01	23000001	23100000	0.000163298	0.000161406	0.000355604	0.0011824
Chr01	23010001	23110000	0.000113202	0.000112514	0.000263003	0.000882022
Chr01	23020001	23120000	4.62413e-05	3.98787e-05	0.000142165	0.0005348
Chr01	23030001	23130000	2.6261e-05	2.00147e-05	8.13525e-05	0.000313533
Chr01	23040001	23140000	7.03984e-05	6.04807e-05	0.000145167	0.000443505
Chr01	23050001	23150000	7.03984e-05	6.04807e-05	0.000145167	0.000443505
Chr01	23060001	23160000	6.48202e-05	5.2555e-05	0.000157991	0.000481559
Chr01	23070001	23170000	5.58602e-05	4.75978e-05	9.77305e-05	0.000221445
Chr01	23080001	23180000	5.58602e-05	4.75978e-05	9.77305e-05	0.000221445
Chr01	23090001	23190000	5.58602e-05	4.75978e-05	9.77305e-05	0.000221445
Chr01	23100001	23200000	5.58602e-05	4.75978e-05	9.77305e-05	0.000221445
Chr01	23110001	23210000	6.59662e-05	5.62451e-05	0.000115512	0.000248078
Chr01	23120001	23220000	0.000176107	0.000159584	0.000287063	0.000673375
Chr01	23130001	23230000	0.000181544	0.000163049	0.000300817	0.000746699
Chr01	23140001	23240000	0.000137406	0.000122583	0.000237002	0.000616726
Chr01	23150001	23250000	0.000137938	0.000123213	0.000240783	0.00063975
Chr01	23160001	23260000	0.000159781	0.000145604	0.000306221	0.000903911
Chr01	23170001	23270000	0.000201881	0.000187941	0.000411351	0.00130207
Chr01	23180001	23280000	0.000201881	0.000187941	0.000411578	0.00130436
Chr01	23190001	23290000	0.000201881	0.000187941	0.000411578	0.00130436
Chr01	23200001	23300000	0.000201881	0.000187941	0.000411578	0.00130436
Chr01	23210001	23310000	0.000191775	0.000179294	0.000393797	0.00127772
Chr01	23220001	23320000	8.16345e-05	7.59548e-05	0.000222246	0.000852426
Chr01	23230001	23330000	7.6198e-05	7.24891e-05	0.000208492	0.000779102
Chr01	23240001	23340000	7.6198e-05	7.24891e-05	0.000208492	0.000779102
Chr01	23250001	23350000	0.000101363	9.46224e-05	0.000274945	0.00103733
Chr01	23260001	23360000	6.77971e-05	6.51002e-05	0.000175591	0.000681693
Chr01	23270001	23370000	2.5697e-05	2.27633e-05	7.04602e-05	0.000283532
Chr01	23280001	23380000	2.5697e-05	2.27633e-05	7.0233e-05	0.000281247
Chr01	23290001	23390000	2.5697e-05	2.27633e-05	7.0233e-05	0.000281247
Chr01	23300001	23400000	6.22541e-05	5.53282e-05	0.000145444	0.000534215
Chr01	23310001	23410000	9.43072e-05	8.02333e-05	0.000235138	0.000839357
Chr01	23320001	23420000	9.85207e-05	8.38569e-05	0.000261602	0.000975641
Chr01	23330001	23430000	0.00012095	9.87531e-05	0.000321278	0.00122335
Chr01	23340001	23440000	0.000145304	0.00012148	0.00037829	0.00139138
Chr01	23350001	23450000	0.000130888	0.00011265	0.000329819	0.00118489
Chr01	23360001	23460000	0.000189859	0.000170706	0.000465141	0.00153379
Chr01	23370001	23470000	0.000230291	0.000208659	0.000553437	0.00185389
Chr01	23380001	23480000	0.00027886	0.000260399	0.000663217	0.00218367
Chr01	23390001	23490000	0.000317296	0.000296754	0.000745912	0.0024401
Chr01	23400001	23500000	0.000316901	0.000293219	0.000737267	0.00240588
Chr01	23410001	23510000	0.000311804	0.000294063	0.000723188	0.00236575
Chr01	23420001	23520000	0.000335773	0.00032054	0.000746064	0.00238928
[truncated: 75,838 more rows]

## Sheet: SuppFig 10a
Source data for Supplementary Figure 10a
Accession	Fruit stage	FUL1 FPKM	Replicate
LA2093	MG	13.81	1
LA2093	MG	13.24	2
LA2093	MG	19.22	3
LA2093	Br	41.56	1
LA2093	Br	53.62	2
LA2093	Br	32.61	3
LA2093	Br3	51.18	1
LA2093	Br3	87.96	2
LA2093	Br3	83.36	3
LA2093	ripe	93.63	1
LA2093	ripe	273.58	2
LA2093	ripe	267.39	3
NCEBR-1	MG	56.86	1
NCEBR-1	MG	34.21	2
NCEBR-1	MG	51.32	3
NCEBR-1	MG	45.12	4
NCEBR-1	Br	24.85	1
NCEBR-1	Br	27.5	2
NCEBR-1	Br	44.46	3
NCEBR-1	Br	76.09	4
NCEBR-1	Br3	128.59	1
NCEBR-1	Br3	125.29	2
NCEBR-1	Br3	215.53	3
NCEBR-1	Br3	296.09	4
NCEBR-1	ripe	497.31	1
NCEBR-1	ripe	700.35	2
NCEBR-1	ripe	688.85	3
NCEBR-1	ripe	654.79	4

## Sheet: SuppFig 10b
Source data for Supplementary Figure 10b
FUL1 - SV49274		FUL2 - SV28464		FUL2 - SV28465		FUL2 - SV28466		TAGL1 - SV58448		TAGL1 - SV58449
SV Genotype	FPKM	SV Genotype	FPKM	SV Genotype	FPKM	SV Genotype	FPKM	SV Genotype	FPKM	SV Genotype	FPKM
LA2093	589.585	LA2093	104.719	LA2093	104.719	LA2093	104.719	LA2093	154.2	LA2093	154.2
LA2093	373.418	LA2093	340.298	LA2093	143.702	LA2093	143.702	LA2093	175.155	LA2093	175.155
LA2093	231.924	LA2093	204.492	LA2093	340.298	LA2093	340.298	LA2093	124.244	LA2093	205.971
LA2093	586.004	LA2093	170.358	LA2093	204.492	LA2093	204.492	LA2093	205.971	LA2093	173.463
LA2093	369.954	Heinz	95.7323	LA2093	122.154	LA2093	122.154	LA2093	227.66	LA2093	145.787
LA2093	302.877	Heinz	106.512	LA2093	287.965	LA2093	193.595	LA2093	173.463	LA2093	62.1794
LA2093	106.565	Heinz	88.3818	LA2093	193.595	LA2093	125.941	LA2093	145.787	LA2093	136.693
LA2093	146.07	Heinz	103.957	LA2093	125.941	LA2093	214.493	LA2093	62.1794	LA2093	99.5873
LA2093	151.072	Heinz	77.1582	LA2093	182.978	LA2093	182.978	LA2093	136.693	LA2093	209.507
LA2093	821.953	Heinz	190.221	LA2093	103.643	LA2093	226.959	LA2093	209.507	LA2093	130.883
LA2093	457.016	Heinz	88.8141	LA2093	166.925	LA2093	126.578	LA2093	242.577	LA2093	153.727
LA2093	420.08	Heinz	96.4204	LA2093	126.578	Heinz	95.7323	LA2093	153.727	LA2093	114.947
LA2093	483.181	Heinz	140.757	LA2093	153.105	Heinz	106.512	LA2093	130.623	LA2093	98.588
LA2093	137.197	Heinz	326.07	Heinz	95.7323	Heinz	103.957	LA2093	133.782	LA2093	128.518
LA2093	388.047	Heinz	124.339	Heinz	106.512	Heinz	190.221	LA2093	146.797	LA2093	127.572
LA2093	801.235	Heinz	60.399	Heinz	88.3818	Heinz	63.928	LA2093	114.947	LA2093	164.784
LA2093	234.629	Heinz	110.556	Heinz	103.957	Heinz	88.8141	LA2093	98.588	LA2093	159.497
Heinz	547.046	Heinz	120.659	Heinz	190.221	Heinz	96.4204	LA2093	128.518	LA2093	149.426
Heinz	474.706	Heinz	175.447	Heinz	63.928	Heinz	140.757	LA2093	127.572	LA2093	142.318
Heinz	344.566	Heinz	89.1544	Heinz	123.174	Heinz	132.574	LA2093	164.784	LA2093	245.779
Heinz	534.359	Heinz	227.522	Heinz	88.8141	Heinz	124.962	LA2093	149.426	LA2093	121.641
Heinz	409.005	Heinz	126.228	Heinz	104.984	Heinz	106.22	LA2093	142.318	LA2093	161.762
Heinz	266.875	Heinz	132.756	Heinz	84.7317	Heinz	110.556	LA2093	121.641	LA2093	161.724
Heinz	372.792	Heinz	130.652	Heinz	142.492	Heinz	186.905	LA2093	161.762	LA2093	180.907
Heinz	263.626	Heinz	117.077	Heinz	96.4204	Heinz	120.659	LA2093	161.724	LA2093	201.102
Heinz	643.351	Heinz	72.0121	Heinz	140.757	Heinz	190.384	LA2093	180.907	LA2093	171.892
Heinz	521.09	Heinz	89.0364	Heinz	108.234	Heinz	89.1544	LA2093	201.102	LA2093	193.602
Heinz	230.95	Heinz	129.576	Heinz	124.339	Heinz	227.522	LA2093	171.892	LA2093	149.609
Heinz	327.135	Heinz	65.784	Heinz	135.593	Heinz	107.183	LA2093	193.602	LA2093	126.286
Heinz	271.189	Heinz	107.811	Heinz	95.61	Heinz	143.492	LA2093	149.609	LA2093	103.575
Heinz	546.493	Heinz	104.774	Heinz	106.137	Heinz	83.0869	LA2093	126.286	LA2093	206.735
Heinz	529.429	Heinz	177.741	Heinz	132.574	Heinz	94.8975	LA2093	206.735	LA2093	171.755
Heinz	467.453	Heinz	125.941	Heinz	60.399	Heinz	90.0719	LA2093	171.755	LA2093	182.179
Heinz	527.135	Heinz	109.506	Heinz	124.962	Heinz	121.325	LA2093	180.146	LA2093	153.185
Heinz	557.352	Heinz	115.266	Heinz	106.22	Heinz	134.342	LA2093	216.871	LA2093	120.477
Heinz	508.934	Heinz	145.834	Heinz	203.936	Heinz	136.465	LA2093	182.179	LA2093	181.615
Heinz	469.836	Heinz	116.428	Heinz	120.948	Heinz	93.8466	LA2093	153.185	LA2093	155.504
Heinz	170.126	Heinz	108.125	Heinz	110.556	Heinz	139.184	LA2093	120.477	LA2093	175.722
Heinz	407.417	Heinz	99.0041	Heinz	199.787	Heinz	145.834	LA2093	155.504	LA2093	136.25
Heinz	480.251	Heinz	149.564	Heinz	186.905	Heinz	45.38	LA2093	175.722	LA2093	163.292
Heinz	496.799	Heinz	130.675	Heinz	120.659	Heinz	132.138	LA2093	163.292	LA2093	122.246
Heinz	458.583	Heinz	182.422	Heinz	85.8736	Heinz	107.251	LA2093	121.548	LA2093	183.955
Heinz	436.558	Heinz	71.2935	Heinz	103.459	Heinz	157.707	LA2093	183.955	LA2093	67.0603
Heinz	411.946	Heinz	93.4808	Heinz	94.2163	Heinz	130.675	LA2093	67.0603	LA2093	195.514
Heinz	707.433	Heinz	106.358	Heinz	183.571	Heinz	129.187	LA2093	195.514	LA2093	146.625
Heinz	206.562	Heinz	103.643	Heinz	82.0282	Heinz	117.402	LA2093	146.625	LA2093	109.629
Heinz	498.743	Heinz	163.387	Heinz	130.067	Heinz	141.449	LA2093	157.959	LA2093	157.959
Heinz	490.451	Heinz	188.863	Heinz	175.447	Heinz	77.1697	LA2093	162.663	LA2093	162.663
Heinz	396.715	Heinz	84.9785	Heinz	191.544			LA2093	156.341	LA2093	156.341
Heinz	584.287	Heinz	166.925	Heinz	98.8459			LA2093	152.599	LA2093	152.599
Heinz	505.039	Heinz	88.4854	Heinz	121.608			LA2093	157.636	LA2093	138.823
Heinz	655.474			Heinz	89.1544			LA2093	150.947	LA2093	150.947
Heinz	539.462			Heinz	128.651			LA2093	193.328	LA2093	193.328
Heinz	501.44			Heinz	82.7465			LA2093	152.962	LA2093	148.007
Heinz	469.381			Heinz	227.522			LA2093	129.555	LA2093	152.962
Heinz	248.84			Heinz	170.839			LA2093	199.58	LA2093	129.555
Heinz	491.327			Heinz	125.448			Heinz	181.685	LA2093	187.264
Heinz	475.418			Heinz	132.756			Heinz	155.686	LA2093	199.58
Heinz	413.411			Heinz	153.281			Heinz	217.104	Heinz	181.685
Heinz	655.339			Heinz	204.802			Heinz	135.427	Heinz	155.686
Heinz	465.573			Heinz	105.351			Heinz	156.553	Heinz	124.244
Heinz	564.453			Heinz	99.7347			Heinz	147.127	Heinz	135.427
Heinz	521.477			Heinz	117.077			Heinz	117.661	Heinz	156.553
Heinz	439.873			Heinz	92.9568			Heinz	149.115	Heinz	147.127
Heinz	366.358			Heinz	80.6725			Heinz	136.331	Heinz	136.331
Heinz	471.728			Heinz	72.0121			Heinz	204.014	Heinz	204.014
Heinz	700.316			Heinz	111.219			Heinz	178.152	Heinz	194.482
Heinz	482.24			Heinz	121.266			Heinz	157.914	Heinz	178.152
Heinz	484.912			Heinz	151.406			Heinz	124.254	Heinz	157.914
Heinz	408.84			Heinz	111.962			Heinz	149.717	Heinz	124.254
Heinz	360.835			Heinz	191.583			Heinz	151.079	Heinz	149.717
Heinz	358.992			Heinz	118.421			Heinz	158.391	Heinz	151.079
Heinz	371.196			Heinz	97.5			Heinz	210.378	Heinz	158.391
Heinz	481.107			Heinz	89.0364			Heinz	95.1756	Heinz	146.797
Heinz	548.253			Heinz	95.3527			Heinz	135.148	Heinz	210.378
Heinz	398.27			Heinz	82.4723			Heinz	169.312	Heinz	95.1756
Heinz	633.332			Heinz	66.2159			Heinz	131.463	Heinz	135.148
Heinz	443.351			Heinz	163.668			Heinz	153.106	Heinz	169.312
Heinz	382.818			Heinz	143.492			Heinz	176.942	Heinz	131.463
Heinz	689.059			Heinz	83.0869			Heinz	159.053	Heinz	176.942
Heinz	478.173			Heinz	71.6981			Heinz	149.756	Heinz	159.053
Heinz	377.277			Heinz	178.447			Heinz	221.777	Heinz	149.756
Heinz	553.085			Heinz	129.576			Heinz	164.983	Heinz	221.777
Heinz	395.358			Heinz	94.8975			Heinz	148.781	Heinz	164.983
Heinz	544.852			Heinz	146.243			Heinz	169.819	Heinz	181.195
Heinz	331.21			Heinz	89.0572			Heinz	189.951	Heinz	148.781
Heinz	542.325			Heinz	110.689			Heinz	140.344	Heinz	169.819
Heinz	652.105			Heinz	98.1633			Heinz	197.621	Heinz	189.951
Heinz	798.03			Heinz	82.2088			Heinz	204.526	Heinz	140.344
Heinz	551.823			Heinz	125.37			Heinz	162.362	Heinz	197.621
Heinz	472.926			Heinz	94.5116			Heinz	117.473	Heinz	204.526
Heinz	526.37			Heinz	65.784			Heinz	182.546	Heinz	162.362
Heinz	533.1			Heinz	107.272			Heinz	218.414	Heinz	117.473
Heinz	781.071			Heinz	135.815			Heinz	175.133	Heinz	182.546
Heinz	662.674			Heinz	121.325			Heinz	145.084	Heinz	175.133
Heinz	527.103			Heinz	112.195			Heinz	190.512	Heinz	196.603
Heinz	509.231			Heinz	163.084			Heinz	161.417	Heinz	145.084
Heinz	845.665			Heinz	134.342			Heinz	180.842	Heinz	190.512
Heinz	309.915			Heinz	99.5903			Heinz	132.817	Heinz	147.004
Heinz	687.995			Heinz	136.465			Heinz	135.689	Heinz	161.417
Heinz	429.336			Heinz	114.134			Heinz	172.638	Heinz	147.525
Heinz	407.333			Heinz	122.505			Heinz	186.348	Heinz	180.842
Heinz	390.848			Heinz	108.005			Heinz	168.39	Heinz	132.817
Heinz	538.133			Heinz	140.097			Heinz	166.003	Heinz	135.689
Heinz	591.006			Heinz	124.377			Heinz	182.289	Heinz	172.638
Heinz	920.667			Heinz	154.516			Heinz	133.883	Heinz	186.348
Heinz	699.723			Heinz	107.811			Heinz	196.981	Heinz	189.09
Heinz	439.534			Heinz	109.241			Heinz	179.013	Heinz	165.857
Heinz	546.73			Heinz	110.179			Heinz	183.027	Heinz	211.5
Heinz	629.22			Heinz	143.429			Heinz	195.238	Heinz	169.439
Heinz	366.216			Heinz	230.174			Heinz	151.294	Heinz	225.875
Heinz	543.683			Heinz	104.774			Heinz	126.103	Heinz	191.718
Heinz	366.8			Heinz	93.8466			Heinz	179.175	Heinz	168.39
Heinz	548.984			Heinz	93.0367			Heinz	174.146	Heinz	166.003
Heinz	590.917			Heinz	171.552			Heinz	239.819	Heinz	182.289
Heinz	520.566			Heinz	88.5666			Heinz	139.248	Heinz	133.883
Heinz	450.289			Heinz	177.741			Heinz	213.61	Heinz	196.981
Heinz	490.451			Heinz	207.801			Heinz	177.12	Heinz	179.013
Heinz	355.466			Heinz	91.1476			Heinz	209.958	Heinz	183.027
Heinz	303.614			Heinz	109.506			Heinz	137.661	Heinz	195.238
Heinz	423.174			Heinz	114.104			Heinz	160.04	Heinz	151.294
Heinz	672.837			Heinz	115.266			Heinz	137.145	Heinz	126.103
Heinz	473.745			Heinz	113.407			Heinz	178.138	Heinz	179.175
Heinz	577.814			Heinz	139.184			Heinz	211.925	Heinz	174.146
Heinz	412.28			Heinz	120.572			Heinz	137.105	Heinz	171.249
Heinz	450.272			Heinz	145.834			Heinz	127.527	Heinz	239.819
Heinz	457.493			Heinz	106.83			Heinz	149.156	Heinz	139.248
Heinz	705.32			Heinz	125.883			Heinz	219.049	Heinz	213.61
Heinz	627.705			Heinz	134.89			Heinz	153.427	Heinz	177.12
Heinz	538.362			Heinz	88.5458			Heinz	124.276	Heinz	209.958
Heinz	620.948			Heinz	112.687			Heinz	125.973	Heinz	137.661
Heinz	575.432			Heinz	127.349			Heinz	127.566	Heinz	149.086
Heinz	426.491			Heinz	149.748			Heinz	234.856	Heinz	160.04
Heinz	705.948			Heinz	122.554			Heinz	148.918	Heinz	137.145
Heinz	530.997			Heinz	184.374			Heinz	126.249	Heinz	211.925
Heinz	399.001			Heinz	45.38			Heinz	284.71	Heinz	137.105
Heinz	320.928			Heinz	126.47			Heinz	147.29	Heinz	127.527
Heinz	270.657			Heinz	140.543			Heinz	159.914	Heinz	149.156
Heinz	466.687			Heinz	126.392			Heinz	121.876	Heinz	219.049
Heinz	465.964			Heinz	116.428			Heinz	207.829	Heinz	153.427
Heinz	644.38			Heinz	123.249			Heinz	119.117	Heinz	187.905
Heinz	275.346			Heinz	132.138			Heinz	114.335	Heinz	124.276
Heinz	435.481			Heinz	190.78			Heinz	144.571	Heinz	125.973
Heinz	480.659			Heinz	108.125			Heinz	183.675	Heinz	127.566
Heinz	734.815			Heinz	109.123			Heinz	136.407	Heinz	225.798
Heinz	429.46			Heinz	91.8891			Heinz	109.541	Heinz	234.856
Heinz	651.629			Heinz	118.661			Heinz	193.884	Heinz	148.918
Heinz	401.302			Heinz	120.779			Heinz	148.877	Heinz	126.249
Heinz	497.818			Heinz	120.039			Heinz	176.597	Heinz	169.074
Heinz	442.257			Heinz	120.354			Heinz	211.366	Heinz	284.71
Heinz	478.39			Heinz	203.658			Heinz	175.866	Heinz	147.29
Heinz	466.693			Heinz	137.432			Heinz	194.435	Heinz	140.327
Heinz	486.786			Heinz	121.599			Heinz	119.347	Heinz	159.914
Heinz	718.287			Heinz	99.0041			Heinz	127.346	Heinz	121.876
Heinz	450.611			Heinz	107.251			Heinz	133.004	Heinz	207.829
Heinz	964.773			Heinz	123.24			Heinz	216.476	Heinz	180.146
Heinz	298.073			Heinz	112.711			Heinz	223.423	Heinz	119.117
Heinz	576.272			Heinz	122.957			Heinz	149.921	Heinz	216.871
Heinz	460.027			Heinz	157.707			Heinz	137.065	Heinz	114.335
Heinz	679.239			Heinz	122.135			Heinz	181.371	Heinz	144.571
Heinz	545.327			Heinz	149.564			Heinz	127.229	Heinz	137.478
Heinz	357.683			Heinz	144.982			Heinz	180.619	Heinz	183.675
Heinz	493.234			Heinz	101.456			Heinz	188.688	Heinz	136.407
Heinz	521.053			Heinz	262.474			Heinz	194.015	Heinz	178.929
Heinz	338.203			Heinz	130.675			Heinz	165.292	Heinz	109.541
Heinz	489.751			Heinz	218.698			Heinz	163.4	Heinz	144.999
Heinz	625.931			Heinz	100.756			Heinz	169.396	Heinz	160.677
Heinz	606.865			Heinz	112.334			Heinz	208.098	Heinz	148.877
Heinz	350.507			Heinz	102.512			Heinz	152.62	Heinz	176.597
Heinz	578.729			Heinz	251.665			Heinz	200.355	Heinz	211.366
Heinz	565.743			Heinz	135.707			Heinz	195.254	Heinz	100.244
Heinz	551.26			Heinz	151.515			Heinz	180.747	Heinz	175.866
Heinz	682.301			Heinz	182.422			Heinz	191.601	Heinz	119.347
Heinz	494.775			Heinz	71.2935			Heinz	109.629	Heinz	127.346
Heinz	593.186			Heinz	93.4808			Heinz	136.381	Heinz	189.519
Heinz	573.172			Heinz	225.049			Heinz	175.989	Heinz	133.004
Heinz	442.725			Heinz	135.33			Heinz	124.924	Heinz	216.476
Heinz	677.696			Heinz	170.617			Heinz	144.207	Heinz	149.921
Heinz	477.911			Heinz	106.358			Heinz	203.531	Heinz	137.065
Heinz	427.378			Heinz	163.387			Heinz	199.175	Heinz	127.229
Heinz	496.929			Heinz	84.9512			Heinz	148.266	Heinz	219.562
Heinz	485.102			Heinz	105.105			Heinz	237.751	Heinz	180.619
Heinz	572.592			Heinz	84.9785			Heinz	250.986	Heinz	168.262
Heinz	326.315			Heinz	148.124			Heinz	209.869	Heinz	188.688
Heinz	332.56			Heinz	99.4976			Heinz	157.601	Heinz	194.015
Heinz	657.906			Heinz	93.1245			Heinz	173.805	Heinz	139.4
Heinz	444.162			Heinz	87.8734			Heinz	151.98	Heinz	165.292
Heinz	690.74			Heinz	117.402			Heinz	104.042	Heinz	163.4
Heinz	491.919			Heinz	135.061			Heinz	178.844	Heinz	169.396
Heinz	287.69			Heinz	172.428			Heinz	196.929	Heinz	208.098
Heinz	447.215			Heinz	112.931			Heinz	166.907	Heinz	152.62
Heinz	366.456			Heinz	94.092			Heinz	162.151	Heinz	200.355
Heinz	334.906			Heinz	122.223			Heinz	218.835	Heinz	195.254
Heinz	406.336			Heinz	146.505			Heinz	157.233	Heinz	202.511
Heinz	417.559			Heinz	73.7438			Heinz	174.61	Heinz	180.747
Heinz	557.925			Heinz	141.631			Heinz	168.15	Heinz	191.601
Heinz	452.725			Heinz	109.107			Heinz	147	Heinz	142.893
Heinz	581.33			Heinz	122.93			Heinz	171.386	Heinz	136.381
Heinz	489.596			Heinz	185.088			Heinz	257.405	Heinz	175.989
Heinz	638.818			Heinz	136.303			Heinz	89.5047	Heinz	124.924
Heinz	585.689			Heinz	170.304			Heinz	148.42	Heinz	144.207
Heinz	354.861			Heinz	120.948			Heinz	172.532	Heinz	199.175
Heinz	425.888							Heinz	128.88	Heinz	182.953
Heinz	497.966							Heinz	133.32	Heinz	148.266
Heinz	558.697							Heinz	187.381	Heinz	237.751
Heinz	545.571							Heinz	125.188	Heinz	250.986
Heinz	545.1							Heinz	129.057	Heinz	167.537
Heinz	292.31							Heinz	179.64	Heinz	157.601
Heinz	569.738							Heinz	184.323	Heinz	173.805
Heinz	569.588							Heinz	159.247	Heinz	151.98
Heinz	332.715							Heinz	160.371	Heinz	104.042
Heinz	371.099							Heinz	214.128	Heinz	178.844
Heinz	449.625							Heinz	153.45	Heinz	196.929
Heinz	449.929							Heinz	126.113	Heinz	166.907
Heinz	526.582							Heinz	141.464	Heinz	162.151
Heinz	562.303							Heinz	163.746	Heinz	218.835
Heinz	429.127							Heinz	121.725	Heinz	157.233
Heinz	428.207							Heinz	191.239	Heinz	174.61
Heinz	445.964							Heinz	148.007	Heinz	168.15
Heinz	329.457							Heinz	132.663	Heinz	147
Heinz	598.399							Heinz	157.763	Heinz	171.386
Heinz	628.97							Heinz	143.64	Heinz	89.5047
Heinz	769.056							Heinz	204.239	Heinz	148.42
Heinz	534.138							Heinz	208.751	Heinz	172.532
Heinz	375.052							Heinz	91.7564	Heinz	128.88
Heinz	420.83							Heinz	135.422	Heinz	135.245
Heinz	584.243							Heinz	154.661	Heinz	133.32
Heinz	697.466							Heinz	195.638	Heinz	187.381
Heinz	477.238							Heinz	187.264	Heinz	145.994
Heinz	526.682							Heinz	166.805	Heinz	125.188
Heinz	614.856							Heinz	184.816	Heinz	169.066
Heinz	655.226									Heinz	129.057
Heinz	384.89									Heinz	182.932
Heinz	673.83									Heinz	153.45
Heinz	587.961									Heinz	126.113
Heinz	513.978									Heinz	141.464
Heinz	437.634									Heinz	163.746
Heinz	678.317									Heinz	191.239
Heinz	307.684									Heinz	132.663
Heinz	535.29									Heinz	157.763
Heinz	554.229									Heinz	143.64
Heinz	443.102									Heinz	131.902
Heinz	328.021									Heinz	204.239
Heinz	441.299									Heinz	208.751
Heinz	414.158									Heinz	91.7564
Heinz	346.459									Heinz	154.661
Heinz	452.53									Heinz	195.638
Heinz	450.237									Heinz	166.805
Heinz	454.538									Heinz	184.816
Heinz	714.866
Heinz	908.458
Heinz	520.658
Heinz	534.941
Heinz	461.596
Heinz	264.666

## Sheet: SuppFig 11
Source data for Supplementary Figure 11
SUCR - SV26359
SV Genotype	FPKM
LA2093	5842.26
LA2093	4839.69
LA2093	4379.49
LA2093	8937.62
LA2093	8846.27
LA2093	7966.94
LA2093	7222.84
LA2093	370.551
LA2093	5906.07
LA2093	8665.08
LA2093	4060.92
Heinz	4190.99
Heinz	1669.65
Heinz	268.305
Heinz	422.644
Heinz	425.481
Heinz	3408.81
Heinz	4255.78
Heinz	3257.39
Heinz	3932.37
Heinz	45.5571
Heinz	1959.77
Heinz	6843.98
Heinz	1034.76
Heinz	284.723
Heinz	192.095
Heinz	3068.2
Heinz	1282.18
Heinz	342.694
Heinz	992.158
Heinz	3483.97
Heinz	809.452
Heinz	3046.56
Heinz	1167.73
Heinz	3121.49
Heinz	845.641
Heinz	957.839
Heinz	573.215
Heinz	416.732
Heinz	1795.02
Heinz	2035.84
Heinz	2935.48
Heinz	4140.95
Heinz	322.817
Heinz	4628.93
Heinz	2183.02
Heinz	5751.49
Heinz	419.987
Heinz	925.28
Heinz	2280.04
Heinz	327.259
Heinz	4570.13
Heinz	3360.84
Heinz	3482.79
Heinz	108.565
Heinz	195.173
Heinz	6493.39
Heinz	2882.76
Heinz	1320.83
Heinz	3979.48
Heinz	2879.09
Heinz	4904.04
Heinz	5921.22
Heinz	2727.67
Heinz	6215.68
Heinz	3421.26
Heinz	4580.97
Heinz	6091.77
Heinz	950.996
Heinz	5291.09
Heinz	2693.75
Heinz	3658.57
Heinz	417.611
Heinz	1161.31
Heinz	3673.05
Heinz	596.238
Heinz	347.78
Heinz	6987.01
Heinz	6587.23
Heinz	3298.58
Heinz	1877.27
Heinz	2465.41
Heinz	279.046
Heinz	5057.13
Heinz	213.284
Heinz	2140.8
Heinz	2787.8
Heinz	4455.51
Heinz	6195.42
Heinz	2027.35
Heinz	264.177
Heinz	359.159
Heinz	5531.31
Heinz	3370.43
Heinz	1737.93
Heinz	3217.3
Heinz	1467.21
Heinz	6913.61
Heinz	4004.18
Heinz	390.631
Heinz	946.062
Heinz	351.67
Heinz	5430.69
Heinz	394.756
Heinz	2385.09
Heinz	6569.03
Heinz	4078.37
Heinz	699.817
Heinz	2518.1
Heinz	1477.32
Heinz	5928.23
Heinz	5241.6
Heinz	896.935
Heinz	3867.64
Heinz	2488.07
Heinz	59.0358
Heinz	1699.51
Heinz	1868.74
Heinz	2474.34
Heinz	498.137
Heinz	1659.45
Heinz	1251.24
Heinz	3838.14
Heinz	1636.08
Heinz	1125.97
Heinz	4161.47
Heinz	1532.82
Heinz	1910.56
Heinz	1800.17
Heinz	2887.68
Heinz	2831.57
Heinz	1322.41
Heinz	823.171
Heinz	1032.14
Heinz	122.945
Heinz	1032.15
Heinz	434.906
Heinz	632.91
Heinz	5483.07
Heinz	753.287
Heinz	4265.79
Heinz	3825.3
Heinz	2664.56
Heinz	566.416
Heinz	5010.56
Heinz	793.522
Heinz	5561.64
Heinz	2374.73
Heinz	1671.21
Heinz	5190.64
Heinz	1966.45
Heinz	913.687
Heinz	395.577
Heinz	1402.76
Heinz	3391.92
Heinz	2671.33
Heinz	2213.31
Heinz	2981.32
Heinz	386.826
Heinz	7567.08
Heinz	624.058
Heinz	2572.31
Heinz	1964.1
Heinz	4807.17
Heinz	1718.95
Heinz	3579.55
Heinz	5634.14
Heinz	3738.48
Heinz	5975.08
Heinz	4503.76
Heinz	3160.48
Heinz	378.297
Heinz	2329.32
Heinz	1916.12
Heinz	2572.99
Heinz	1169.91
Heinz	2133.31
Heinz	1182.56
Heinz	2636.31
Heinz	5012.55
Heinz	512.115
Heinz	348.264
Heinz	3835.6
Heinz	2735.53
Heinz	747.169
Heinz	764.519
Heinz	2700.85
Heinz	2549.75
Heinz	4215.51
Heinz	952.992
Heinz	238.47
Heinz	4464.47
Heinz	2287.06
Heinz	2651.97
Heinz	4365.61
Heinz	1862.42
Heinz	2530.35

## Sheet: SuppFig 12a
Source data for Supplementary Figure 12a
Trans-eQTL		Cis-eQTL
Gene ID	-Log10(P value)	Gene ID	-Log10(P value)
SPIMP01g0004940	5.765	SPIMP01g0005020	6.207
SPIMP01g0004940	8.021	SPIMP01g0005030	6.156
SPIMP01g0005050	6.091	SPIMP01g0005060	7.92
SPIMP01g0005120	5.279	SPIMP01g0005140	7.356
SPIMP01g0005120	5.145	SPIMP01g0005170	7.419
SPIMP01g0005140	5.176	SPIMP01g0005200	6.489
SPIMP01g0005140	7.946	SPIMP01g0005300	7.449
SPIMP01g0005180	5.435	SPIMP01g0005350	18.176
SPIMP01g0005180	5.506	SPIMP01g0005370	8.324
SPIMP01g0005290	6.84	SPIMP01g0005430	16.399
SPIMP01g0005470	5.983	SPIMP01g0005470	8.556
SPIMP01g0005470	8.101	SPIMP01g0005510	18.739
SPIMP01g0005470	5.99	SPIMP01g0005620	6.574
SPIMP01g0005510	6.298	SPIMP01g0005650	16.831
SPIMP01g0005510	7.006	SPIMP01g0005870	17.899
SPIMP01g0005660	5.649	SPIMP01g0005990	9.782
SPIMP01g0005870	7.109	SPIMP01g0006060	10.046
SPIMP01g0005870	7.423	SPIMP01g0006280	9.53
SPIMP01g0005870	10.821	SPIMP01g0006320	11.448
SPIMP01g0005870	5.804	SPIMP01g0006520	11.45
SPIMP01g0005990	5.286	SPIMP01g0006610	9.039
SPIMP01g0006120	6.616	SPIMP01g0006720	6.811
SPIMP01g0006280	8.405	SPIMP01g0006730	11.178
SPIMP01g0006280	6.423	SPIMP01g0006810	9.752
SPIMP01g0006300	5.329	SPIMP01g0006840	7.503
SPIMP01g0006300	6.391	SPIMP01g0006870	7.533
SPIMP01g0006320	6.751	SPIMP01g0006950	7.21
SPIMP01g0006320	6.287	SPIMP01g0006960	7.984
SPIMP01g0006350	5.322	SPIMP01g0007290	11.661
SPIMP01g0006350	8.972	SPIMP01g0007380	13.167
SPIMP01g0006370	6.246	SPIMP01g0007400	10.129
SPIMP01g0006520	5.487	SPIMP01g0007470	14.368
SPIMP01g0006520	6.596	SPIMP01g0007480	28.519
SPIMP01g0006530	6.218	SPIMP01g0007490	14.126
SPIMP01g0006560	6.568	SPIMP01g0007550	7.662
SPIMP01g0006610	5.278	SPIMP01g0007580	13.327
SPIMP01g0006610	7.403	SPIMP01g0007630	9.465
SPIMP01g0006690	6.465	SPIMP01g0007700	7.945
SPIMP01g0006690	6.029	SPIMP01g0007760	5.998
SPIMP01g0006690	5.735	SPIMP01g0007780	5.629
SPIMP01g0006690	5.572	SPIMP01g0007790	7.06
SPIMP01g0006690	5.71	SPIMP01g0007800	16.938
SPIMP01g0006690	6.874	SPIMP01g0007810	8.072
SPIMP01g0006690	6.115	SPIMP01g0007840	12.879
SPIMP01g0006690	6.33	SPIMP01g0007860	19.968
SPIMP01g0006690	6.443	SPIMP01g0007890	23.578
SPIMP01g0006690	5.529	SPIMP01g0007900	6.888
SPIMP01g0006690	5.583	SPIMP01g0008000	9.757
SPIMP01g0006720	5.95	SPIMP01g0008260	6.411
SPIMP01g0006730	6.795	SPIMP01g0008270	12.869
SPIMP01g0006810	6.466	SPIMP01g0008340	7.671
SPIMP01g0006960	6.139	SPIMP01g0008360	8.207
SPIMP01g0007010	5.955	SPIMP01g0008450	5.797
SPIMP01g0007010	5.208	SPIMP01g0008460	8.213
SPIMP01g0007030	6.2	SPIMP01g0008510	8.923
SPIMP01g0007030	6.244	SPIMP01g0008550	10.374
SPIMP01g0007050	5.381	SPIMP01g0008560	6.71
SPIMP01g0007150	8.383	SPIMP01g0008600	8.281
SPIMP01g0007150	5.807	SPIMP01g0008610	10.248
SPIMP01g0007150	6.341	SPIMP01g0008670	6.395
SPIMP01g0007150	9.339	SPIMP01g0008730	5.287
SPIMP01g0007230	8.112	SPIMP01g0008810	8.468
SPIMP01g0007230	7.5	SPIMP01g0008900	6.587
SPIMP01g0007230	9.542	SPIMP01g0009300	8.451
SPIMP01g0007230	7.688	SPIMP01g0009330	9.275
SPIMP01g0007230	7.541	SPIMP01g0009600	6.001
SPIMP01g0007290	5.866	SPIMP01g0009620	5.632
SPIMP01g0007370	7.203	SPIMP01g0009630	7.156
SPIMP01g0007370	5.53	SPIMP01g0009750	20.299
SPIMP01g0007370	5.497	SPIMP01g0009820	6.94
SPIMP01g0007380	5.865	SPIMP01g0009840	13.76
SPIMP01g0007440	6.267	SPIMP01g0024090	8.883
SPIMP01g0007440	7.493	SPIMP01g0024270	11.779
SPIMP01g0007440	5.733	SPIMP01g0024370	6.932
SPIMP01g0007440	6.214	SPIMP01g0024390	8.822
SPIMP01g0007480	9.098	SPIMP01g0024840	17.258
SPIMP01g0007480	6.152	SPIMP01g0024900	10.181
SPIMP01g0007490	4.929	SPIMP01g0024920	8.72
SPIMP01g0007490	5.029	SPIMP01g0025260	5.535
SPIMP01g0007580	6.092	SPIMP01g0025350	9.207
SPIMP01g0007660	5.288	SPIMP01g0025550	9.427
SPIMP01g0007660	6.442	SPIMP01g0025790	13.978
SPIMP01g0007660	5.551	SPIMP01g0025810	6.697
SPIMP01g0007660	7.673	SPIMP01g0026070	8.336
SPIMP01g0007700	5.585	SPIMP01g0026090	8.289
SPIMP01g0007780	6.537	SPIMP01g0026220	5.609
SPIMP01g0007790	5.176	SPIMP01g0026410	5.771
SPIMP01g0007790	5.944	SPIMP01g0026440	7.437
SPIMP01g0007800	5.805	SPIMP01g0026490	5.773
SPIMP01g0007800	5.983	SPIMP01g0026500	6.492
SPIMP01g0007800	8.193	SPIMP01g0026540	6.115
SPIMP01g0007840	5.407	SPIMP01g0026650	7.378
SPIMP01g0007850	7.517	SPIMP01g0026660	6.04
SPIMP01g0007870	5.147	SPIMP01g0026690	7.439
SPIMP01g0007950	5.816	SPIMP01g0026700	7.449
SPIMP01g0008240	5.999	SPIMP01g0026830	12.273
SPIMP01g0008240	5.575	SPIMP01g0027100	6.482
SPIMP01g0008260	6.614	SPIMP01g0027240	7.562
SPIMP01g0008270	6.751	SPIMP01g0027270	8.635
SPIMP01g0008270	5.444	SPIMP01g0027310	13.136
SPIMP01g0008280	5.657	SPIMP01g0027330	8.319
SPIMP01g0008280	5.54	SPIMP01g0027340	10.091
SPIMP01g0008280	5.296	SPIMP01g0027350	12.476
SPIMP01g0008330	5.253	SPIMP01g0027450	9.033
SPIMP01g0008330	5.626	SPIMP01g0027470	16.044
SPIMP01g0008480	6.019	SPIMP01g0027590	6.611
SPIMP01g0008490	4.973	SPIMP01g0027640	5.531
SPIMP01g0008510	5.173	SPIMP01g0027690	6.107
SPIMP01g0008510	5.241	SPIMP01g0027770	11.371
SPIMP01g0008520	8.022	SPIMP01g0027790	6.036
SPIMP01g0008520	6.56	SPIMP01g0027870	8.207
SPIMP01g0008520	5.839	SPIMP01g0028030	12.416
SPIMP01g0008520	7.959	SPIMP01g0028090	12.539
SPIMP01g0008540	6.399	SPIMP01g0028110	9.629
SPIMP01g0008550	6.868	SPIMP01g0028340	13.15
SPIMP01g0008550	5.302	SPIMP01g0028400	6.43
SPIMP01g0008600	6.288	SPIMP01g0028580	7.962
SPIMP01g0008670	6.211	SPIMP01g0028650	6.763
SPIMP01g0008670	6.591	SPIMP01g0028750	8.538
SPIMP01g0008670	5.627	SPIMP01g0028870	5.623
SPIMP01g0008880	6.04	SPIMP01g0028950	9.266
SPIMP01g0009180	5.697	SPIMP01g0028980	5.475
SPIMP01g0009330	6.606	SPIMP01g0029130	6.055
SPIMP01g0009380	5.187	SPIMP01g0029160	7.423
SPIMP01g0009430	6.371	SPIMP01g0029200	6.18
SPIMP01g0009430	6.214	SPIMP01g0029210	5.847
SPIMP01g0009550	5.713	SPIMP01g0029270	12.645
SPIMP01g0009550	6.929	SPIMP01g0029570	9.494
SPIMP01g0009620	6.86	SPIMP01g0029890	14.235
SPIMP01g0009810	5.938	SPIMP01g0029980	8.596
SPIMP01g0009820	5.672	SPIMP01g0030070	7.195
SPIMP01g0009840	6.361	SPIMP01g0030080	5.633
SPIMP01g0010080	6.168	SPIMP01g0030260	6.628
SPIMP01g0010240	6.067	SPIMP01g0030330	9.205
SPIMP01g0010240	6.721	SPIMP01g0030440	5.761
SPIMP01g0010240	5.215	SPIMP01g0030480	6.21
SPIMP01g0010330	6.918	SPIMP01g0030660	5.743
SPIMP01g0010340	6.444	SPIMP01g0030770	8.571
SPIMP01g0010390	6.168	SPIMP01g0030790	7.493
SPIMP01g0010390	5.312	SPIMP01g0031390	6.915
SPIMP01g0010440	5.662	SPIMP01g0031620	7.173
SPIMP01g0010480	5.44	SPIMP01g0031990	6.045
SPIMP01g0010490	5.419	SPIMP01g0032200	5.513
SPIMP01g0010490	7.094	SPIMP01g0032370	5.078
SPIMP01g0010880	6.625	SPIMP01g0032850	6.904
SPIMP01g0011170	6.294	SPIMP01g0033180	12.557
SPIMP01g0011680	5.502	SPIMP01g0033210	6.177
SPIMP01g0011680	5.063	SPIMP01g0033340	8.08
SPIMP01g0011680	5.254	SPIMP01g0033410	6.952
SPIMP01g0011760	5.614	SPIMP01g0033430	7.233
SPIMP01g0011760	4.906	SPIMP01g0033500	8.716
SPIMP01g0011760	5.71	SPIMP01g0033640	5.764
SPIMP01g0011760	5.145	SPIMP01g0033710	8.033
SPIMP01g0011760	5.877	SPIMP01g0033730	6.22
SPIMP01g0011910	5.068	SPIMP01g0033800	12.531
SPIMP01g0011910	6.066	SPIMP01g0034180	6.145
SPIMP01g0012170	6.396	SPIMP01g0034340	6.629
SPIMP01g0012170	5.312	SPIMP01g0034550	13.187
SPIMP01g0012170	6.613	SPIMP01g0034670	7.978
SPIMP01g0012170	6.631	SPIMP01g0034850	7.733
SPIMP01g0012170	6.089	SPIMP01g0034930	7.5
SPIMP01g0012170	6.542	SPIMP01g0035010	6.651
SPIMP01g0012180	6.736	SPIMP01g0035460	9.138
SPIMP01g0012180	7.113	SPIMP01g0035510	9.763
SPIMP01g0012180	7.284	SPIMP01g0035560	6.009
SPIMP01g0012180	6.613	SPIMP01g0035700	8.436
SPIMP01g0012180	6.652	SPIMP01g0036270	6.906
SPIMP01g0012350	5.953	SPIMP01g0036480	12.456
SPIMP01g0012350	7.206	SPIMP01g0036520	6.123
SPIMP01g0013370	5.948	SPIMP01g0036710	8.675
SPIMP01g0014010	5.197	SPIMP01g0036770	9.014
SPIMP01g0014010	5.257	SPIMP01g0036830	22.436
SPIMP01g0014010	6.557	SPIMP01g0036840	7.667
SPIMP01g0014010	5.147	SPIMP01g0037020	15.44
SPIMP01g0014820	5.049	SPIMP01g0037040	9.653
SPIMP01g0014860	6.283	SPIMP01g0037050	10.246
SPIMP01g0014960	7.268	SPIMP01g0037100	6.409
SPIMP01g0015450	6.032	SPIMP01g0037110	9.549
SPIMP01g0015700	5.508	SPIMP01g0037120	22.684
SPIMP01g0015810	8.676	SPIMP01g0037130	17.043
SPIMP01g0016030	5.516	SPIMP01g0037160	5.979
SPIMP01g0016310	6.028	SPIMP01g0037240	14.179
SPIMP01g0016310	7.853	SPIMP01g0037370	5.871
SPIMP01g0017130	6.141	SPIMP01g0037400	8.813
SPIMP01g0017210	5.543	SPIMP01g0037520	6.939
SPIMP01g0017700	6.396	SPIMP01g0037540	7.447
SPIMP01g0017700	5.793	SPIMP01g0037550	7.654
SPIMP01g0018130	5.272	SPIMP01g0037610	8.086
SPIMP01g0018750	6.768	SPIMP01g0037630	6.311
SPIMP01g0019070	5.923	SPIMP01g0037740	9.525
SPIMP01g0019510	10.857	SPIMP01g0037900	10.735
SPIMP01g0019510	13.016	SPIMP01g0037910	8.75
SPIMP01g0019510	14.796	SPIMP01g0037950	7.529
SPIMP01g0019510	14.794	SPIMP01g0038110	31.093
SPIMP01g0019510	13.59	SPIMP01g0038150	9.533
SPIMP01g0019510	10.673	SPIMP01g0038220	9.655
SPIMP01g0019630	5.615	SPIMP01g0038230	14.181
SPIMP01g0019770	5.256	SPIMP01g0038330	10.64
SPIMP01g0019980	5.214	SPIMP01g0038370	7.824
SPIMP01g0020240	7.058	SPIMP01g0038410	12.607
SPIMP01g0020410	5.572	SPIMP01g0038500	6.22
SPIMP01g0020660	7.15	SPIMP01g0038530	6.195
SPIMP01g0020750	6.364	SPIMP01g0038540	15.224
SPIMP01g0020750	5.978	SPIMP01g0038670	7.943
SPIMP01g0020750	5.658	SPIMP01g0038860	8.098
SPIMP01g0020750	8.033	SPIMP01g0038980	6.591
SPIMP01g0021320	5.978	SPIMP01g0039070	6.36
SPIMP01g0021430	5.645	SPIMP01g0039130	13.016
SPIMP01g0021480	9.262	SPIMP01g0039200	6.17
SPIMP01g0021900	7.976	SPIMP01g0039380	7.633
SPIMP01g0021960	5.528	SPIMP01g0039560	10.163
SPIMP01g0022090	8.278	SPIMP01g0039650	6.167
SPIMP01g0022090	6.286	SPIMP01g0039680	13.223
SPIMP01g0022090	8.472	SPIMP01g0039760	6.163
SPIMP01g0022090	8.584	SPIMP01g0040230	9.932
SPIMP01g0022090	9.239	SPIMP01g0040240	6.581
SPIMP01g0022090	8.502	SPIMP01g0040470	11.077
SPIMP01g0022090	6.897	SPIMP01g0040520	6.171
SPIMP01g0022220	5.802	SPIMP01g0040650	6.093
SPIMP01g0022220	5.603	SPIMP01g0040700	7.061
SPIMP01g0022530	6.976	SPIMP01g0040780	9.116
SPIMP01g0022530	6.603	SPIMP01g0040830	9.563
SPIMP01g0022700	5.85	SPIMP01g0041000	5.584
SPIMP01g0022700	6.772	SPIMP01g0041230	5.403
SPIMP01g0022700	7.925	SPIMP01g0041370	5.621
SPIMP01g0022700	8.874	SPIMP01g0041470	14.802
SPIMP01g0022700	7.508	SPIMP01g0041590	8.88
SPIMP01g0022700	7.488	SPIMP01g0041670	11.267
SPIMP01g0022700	8.208	SPIMP01g0041690	7.768
SPIMP01g0022700	8.442	SPIMP01g0041800	7.849
SPIMP01g0022700	7.669	SPIMP01g0041840	12.973
SPIMP01g0022700	7.153	SPIMP01g0041850	9.708
SPIMP01g0022920	5.101	SPIMP01g0041920	6.615
SPIMP01g0023080	5.92	SPIMP01g0041940	6.278
SPIMP01g0023090	5.777	SPIMP01g0042000	6.391
SPIMP01g0023090	5.502	SPIMP01g0042360	14.509
SPIMP01g0023090	7.704	SPIMP01g0042670	7.004
SPIMP01g0023090	7.405	SPIMP01g0042680	7.73
SPIMP01g0023090	5.689	SPIMP01g0042690	12.18
SPIMP01g0023230	5.842	SPIMP01g0042750	6.869
SPIMP01g0023290	6.168	SPIMP01g0042760	10.319
SPIMP01g0023350	8.252	SPIMP01g0042810	6.779
SPIMP01g0023350	8.065	SPIMP01g0043100	9.177
SPIMP01g0023350	8.319	SPIMP01g0043110	8.296
SPIMP01g0023350	8.268	SPIMP01g0043360	9.797
SPIMP01g0023350	7.395	SPIMP01g0043450	6.202
SPIMP01g0023350	7.001	SPIMP01g0043500	8.291
SPIMP01g0023390	6.165	SPIMP01g0043510	10.067
SPIMP01g0023560	5.506	SPIMP01g0043630	7.964
SPIMP01g0023750	6.451	SPIMP01g0043730	6.681
SPIMP01g0023750	7.004	SPIMP01g0043770	5.983
SPIMP01g0023750	6.377	SPIMP01g0043810	7.655
SPIMP01g0023750	7.015	SPIMP01g0044070	6.301
SPIMP01g0023750	6.064	SPIMP01g0044080	16.705
SPIMP01g0023750	7.302	SPIMP01g0044090	7.515
SPIMP01g0023750	7.839	SPIMP01g0044180	5.988
SPIMP01g0023750	6.136	SPIMP01g0044390	5.678
SPIMP01g0023750	7.081	SPIMP01g0044440	8.882
SPIMP01g0023750	7.523	SPIMP01g0044500	7.998
SPIMP01g0023750	6.53	SPIMP01g0044590	17.741
SPIMP01g0023750	7.249	SPIMP01g0044860	12.322
SPIMP01g0023820	6.588	SPIMP01g0044920	14.432
SPIMP01g0023910	6.876	SPIMP01g0045080	7.694
SPIMP01g0023920	9.212	SPIMP01g0045180	7.598
SPIMP01g0023940	7.377	SPIMP01g0045240	8.11
SPIMP01g0023990	5.763	SPIMP01g0045490	7.043
SPIMP01g0024000	6.038	SPIMP01g0045640	10.528
SPIMP01g0024070	6.209	SPIMP01g0045760	7.343
SPIMP01g0024070	6.309	SPIMP01g0045830	16.546
SPIMP01g0024070	7.404	SPIMP01g0045880	7.382
SPIMP01g0024080	5.981	SPIMP01g0045890	7.955
SPIMP01g0024220	6.16	SPIMP01g0046160	6.348
SPIMP01g0024270	5.354	SPIMP01g0046410	6.377
SPIMP01g0024270	5.49	SPIMP01g0046450	9.043
SPIMP01g0024270	5.67	SPIMP01g0046600	8.558
SPIMP01g0024360	5.975	SPIMP01g0046630	17.415
SPIMP01g0024410	6.361	SPIMP01g0046770	8.745
SPIMP01g0024450	5.574	SPIMP01g0046780	11.273
SPIMP01g0024450	5.935	SPIMP01g0046950	13.51
SPIMP01g0024450	5.656	SPIMP01g0046960	10.067
SPIMP01g0024530	6.886	SPIMP01g0046990	10.53
SPIMP01g0024650	5.421	SPIMP01g0047000	5.152
SPIMP01g0024700	6.049	SPIMP01g0047160	15.727
SPIMP01g0024700	7.278	SPIMP01g0047170	8.153
SPIMP01g0024700	7.315	SPIMP01g0047180	15.054
SPIMP01g0024700	5.448	SPIMP01g0047210	10.788
SPIMP01g0024700	10.398	SPIMP01g0047250	6.657
SPIMP01g0024750	5.159	SPIMP01g0047280	12.625
SPIMP01g0024770	5.49	SPIMP01g0047300	8.329
SPIMP01g0024800	5.012	SPIMP01g0047310	10.591
SPIMP01g0024900	7.661	SPIMP01g0047330	7.148
SPIMP01g0024920	5.763	SPIMP01g0047400	16.649
SPIMP01g0024920	6.685	SPIMP01g0047410	6.644
SPIMP01g0025220	5.818	SPIMP01g0047520	7.489
SPIMP01g0025440	6.004	SPIMP01g0047590	6.174
SPIMP01g0025730	6.393	SPIMP01g0047630	20.64
SPIMP01g0025740	6.301	SPIMP01g0047690	10.488
SPIMP01g0025800	6.485	SPIMP01g0047760	7.611
SPIMP01g0025840	5.609	SPIMP01g0047980	5.865
SPIMP01g0025840	5.37	SPIMP01g0048060	10.576
SPIMP01g0025910	5.609	SPIMP01g0048070	10.796
SPIMP01g0026000	5.271	SPIMP01g0048190	7.201
SPIMP01g0026000	6.464	SPIMP01g0048210	6.62
SPIMP01g0026000	5.605	SPIMP01g0048390	7.142
SPIMP01g0026070	6.492	SPIMP01g0048430	5.887
SPIMP01g0026070	6.629	SPIMP01g0048550	5.58
SPIMP01g0026130	5.297	SPIMP01g0048680	8.412
SPIMP01g0026220	5.058	SPIMP01g0048690	6.405
SPIMP01g0026220	6.653	SPIMP01g0048700	10.905
SPIMP01g0026220	6.12	SPIMP01g0048710	6.507
SPIMP01g0026220	5.223	SPIMP01g0048720	10.62
SPIMP01g0026390	5.811	SPIMP01g0048750	10.579
SPIMP01g0026390	6.945	SPIMP01g0048790	8.97
SPIMP01g0026390	6.008	SPIMP01g0048820	6.523
SPIMP01g0026390	6.269	SPIMP01g0048940	9.714
SPIMP01g0026390	5.976	SPIMP01g0048970	15.932
SPIMP01g0026500	6.018	SPIMP01g0048980	9.668
SPIMP01g0026500	5.525	SPIMP01g0048990	8.089
SPIMP01g0026500	5.574	SPIMP01g0049010	6.08
SPIMP01g0026500	5.343	SPIMP01g0049050	7.203
SPIMP01g0026500	5.786	SPIMP01g0049130	7.617
SPIMP01g0026500	6.755	SPIMP01g0049190	7.435
SPIMP01g0026500	6.933	SPIMP01g0049240	22.792
SPIMP01g0026610	6.082	SPIMP01g0049320	5.802
SPIMP01g0026700	6.294	SPIMP01g0049350	7.164
SPIMP01g0026710	6.022	SPIMP01g0049390	6.226
SPIMP01g0026770	7.436	SPIMP01g0049470	9.425
SPIMP01g0026890	6.077	SPIMP01g0049480	13.77
SPIMP01g0026960	5.1	SPIMP01g0049530	14.439
SPIMP01g0026970	4.972	SPIMP01g0049580	11.945
SPIMP01g0026980	6.124	SPIMP01g0049620	5.049
SPIMP01g0026980	5.197	SPIMP01g0049640	10.021
SPIMP01g0027130	5.843	SPIMP01g0049650	15.438
SPIMP01g0027270	6.443	SPIMP01g0049690	9.026
SPIMP01g0027310	5.187	SPIMP01g0049700	12.582
SPIMP01g0027310	5.528	SPIMP01g0049800	7.822
SPIMP01g0027310	5.784	SPIMP01g0049950	5.436
SPIMP01g0027310	6.537	SPIMP01g0049980	18.982
SPIMP01g0027340	6.398	SPIMP01g0049990	15.544
SPIMP01g0027350	5.716	SPIMP01g0050000	8.581
SPIMP01g0027350	5.934	SPIMP01g0050010	9.357
SPIMP01g0027420	5.867	SPIMP01g0050020	6.776
SPIMP01g0027470	7.719	SPIMP02g0053430	8.089
SPIMP01g0027470	5.517	SPIMP02g0054130	5.376
SPIMP01g0027470	5.829	SPIMP02g0054220	13.038
SPIMP01g0027560	6.283	SPIMP02g0056850	11.18
SPIMP01g0027590	5.042	SPIMP02g0057100	5.592
SPIMP01g0027870	5.35	SPIMP02g0057280	12.611
SPIMP01g0027950	5.61	SPIMP02g0057940	7.545
SPIMP01g0028010	6.424	SPIMP02g0058090	7.69
SPIMP01g0028140	6.41	SPIMP02g0058190	6.902
SPIMP01g0028150	9.625	SPIMP02g0058250	35.171
SPIMP01g0028150	5.147	SPIMP02g0058320	14.062
SPIMP01g0028150	8.2	SPIMP02g0058560	13.043
SPIMP01g0028230	5.631	SPIMP02g0058590	11.829
SPIMP01g0028350	7.451	SPIMP02g0058680	16.196
SPIMP01g0028380	6.923	SPIMP02g0058750	9.664
SPIMP01g0028390	5.475	SPIMP02g0058770	7.265
SPIMP01g0028450	5.364	SPIMP02g0058820	13.987
SPIMP01g0028490	5.631	SPIMP02g0058910	6.511
SPIMP01g0028570	5.222	SPIMP02g0059020	5.982
SPIMP01g0028570	5.369	SPIMP02g0059440	8.747
SPIMP01g0028650	6.156	SPIMP02g0059660	5.37
SPIMP01g0028650	5.983	SPIMP02g0059750	9.027
SPIMP01g0028740	5.073	SPIMP02g0059790	40.111
SPIMP01g0028740	5.692	SPIMP02g0059870	37.273
SPIMP01g0028800	5.367	SPIMP02g0059880	6.09
SPIMP01g0028800	5.778	SPIMP02g0060510	7.405
SPIMP01g0028800	5.212	SPIMP02g0060610	17.586
SPIMP01g0028950	5.496	SPIMP02g0060850	8.164
SPIMP01g0028960	6.901	SPIMP02g0060900	10.643
SPIMP01g0028970	5.351	SPIMP02g0061100	13.662
SPIMP01g0028970	5.469	SPIMP02g0061220	13.743
SPIMP01g0029030	5.559	SPIMP02g0061230	14.095
SPIMP01g0029150	8.828	SPIMP02g0061270	11.915
SPIMP01g0029230	6.215	SPIMP02g0061390	22.44
SPIMP01g0029230	5.878	SPIMP02g0061400	10.25
SPIMP01g0029230	5.867	SPIMP02g0061450	8.699
SPIMP01g0029230	6.431	SPIMP02g0061520	6.937
SPIMP01g0029240	5.493	SPIMP02g0061610	12.375
SPIMP01g0029290	5.943	SPIMP02g0061790	7.598
SPIMP01g0029330	5.179	SPIMP02g0061990	7.757
SPIMP01g0029560	5.244	SPIMP02g0062010	12.629
SPIMP01g0029560	5.269	SPIMP02g0062020	6.895
SPIMP01g0029560	5.352	SPIMP02g0062180	9.457
SPIMP01g0029560	5.28	SPIMP02g0062290	6.599
SPIMP01g0029570	7.093	SPIMP02g0062350	17.299
SPIMP01g0029570	5.93	SPIMP02g0062370	7.024
SPIMP01g0029570	8.08	SPIMP02g0062450	9.379
SPIMP01g0029680	6.294	SPIMP02g0062460	7.835
SPIMP01g0029680	6.045	SPIMP02g0062510	5.248
SPIMP01g0029680	5.882	SPIMP02g0062840	10.115
SPIMP01g0029830	6.531	SPIMP02g0063060	6.15
SPIMP01g0029830	6.615	SPIMP02g0063090	6.858
SPIMP01g0029830	5.834	SPIMP02g0063340	6.178
SPIMP01g0030070	5.439	SPIMP02g0063370	9.896
SPIMP01g0030080	5.423	SPIMP02g0063660	10.347
SPIMP01g0030110	6.159	SPIMP02g0063670	5.967
SPIMP01g0030150	5.986	SPIMP02g0063680	8.288
SPIMP01g0030260	5.324	SPIMP02g0063690	6.982
SPIMP01g0030280	6.154	SPIMP02g0063750	7.108
SPIMP01g0030280	6.045	SPIMP02g0063800	14.945
SPIMP01g0030330	5.658	SPIMP02g0063810	6.161
SPIMP01g0030330	5.649	SPIMP02g0063850	17.356
SPIMP01g0030420	6.75	SPIMP02g0063950	11.591
SPIMP01g0030470	5.156	SPIMP02g0064050	15.127
SPIMP01g0030580	5.163	SPIMP02g0064060	7.11
SPIMP01g0030590	5.737	SPIMP02g0064080	6.857
SPIMP01g0030790	6.349	SPIMP02g0064090	7.42
SPIMP01g0030980	5.593	SPIMP02g0064120	6.972
SPIMP01g0030980	6.459	SPIMP02g0064130	12.602
SPIMP01g0030980	5.548	SPIMP02g0064150	24.479
SPIMP01g0031190	5.592	SPIMP02g0064210	7.484
SPIMP01g0031190	5.819	SPIMP02g0064230	7.153
SPIMP01g0031190	5.161	SPIMP02g0064320	30.455
SPIMP01g0031200	5.664	SPIMP02g0064440	5.83
SPIMP01g0031360	5.306	SPIMP02g0064450	10.06
SPIMP01g0031470	5.653	SPIMP02g0064500	16.539
SPIMP01g0031570	8.987	SPIMP02g0064530	19.137
SPIMP01g0031590	5.642	SPIMP02g0064550	7.615
SPIMP01g0031620	5.297	SPIMP02g0064570	9.492
SPIMP01g0031620	8.359	SPIMP02g0064580	6.802
SPIMP01g0031690	5.029	SPIMP02g0064630	18.037
SPIMP01g0031770	5.995	SPIMP02g0064660	16.791
SPIMP01g0031850	5.595	SPIMP02g0064700	10.482
SPIMP01g0031990	5.585	SPIMP02g0064720	29.4
SPIMP01g0032130	5.276	SPIMP02g0064770	16.885
SPIMP01g0032150	5.537	SPIMP02g0064790	26.583
SPIMP01g0032200	7.456	SPIMP02g0064800	28.665
SPIMP01g0032200	5.772	SPIMP02g0064890	11.161
SPIMP01g0032200	8.015	SPIMP02g0064910	6.143
SPIMP01g0032200	5.621	SPIMP02g0064960	24.856
SPIMP01g0032200	5.933	SPIMP02g0065040	6.104
SPIMP01g0032200	5.542	SPIMP02g0065180	8.267
SPIMP01g0032200	7.015	SPIMP02g0065200	10.771
SPIMP01g0032240	6.168	SPIMP02g0065230	8.287
SPIMP01g0032260	5.088	SPIMP02g0065300	11.015
SPIMP01g0032320	5.139	SPIMP02g0065500	9.273
SPIMP01g0032350	6.629	SPIMP02g0065520	5.285
SPIMP01g0032350	5.533	SPIMP02g0065530	17.055
SPIMP01g0032350	5.887	SPIMP02g0065850	6.986
SPIMP01g0032370	6.825	SPIMP02g0066320	7.17
SPIMP01g0032420	5.825	SPIMP02g0066450	10.869
SPIMP01g0032590	5.387	SPIMP02g0066500	21.277
SPIMP01g0032600	6.133	SPIMP02g0066510	10.396
SPIMP01g0032670	5.106	SPIMP02g0066520	10.033
SPIMP01g0032680	6.984	SPIMP02g0066540	8.336
SPIMP01g0032780	5.538	SPIMP02g0066750	8.208
SPIMP01g0032780	6.031	SPIMP02g0066850	6.972
SPIMP01g0032860	6.377	SPIMP02g0066870	6.015
SPIMP01g0032880	6.645	SPIMP02g0066890	14.033
SPIMP01g0033340	6.053	SPIMP02g0066900	28.377
SPIMP01g0033390	5.283	SPIMP02g0067000	6.025
SPIMP01g0033400	5.041	SPIMP02g0067020	5.327
SPIMP01g0033410	6.097	SPIMP02g0067130	8.754
SPIMP01g0033410	5.275	SPIMP02g0067260	8.494
SPIMP01g0033440	5.355	SPIMP02g0067310	10.16
SPIMP01g0033440	5.889	SPIMP02g0067320	11.02
SPIMP01g0033500	6.626	SPIMP02g0067470	15.952
SPIMP01g0033500	8.57	SPIMP02g0067490	8.314
SPIMP01g0033710	6.963	SPIMP02g0067590	11.412
SPIMP01g0033720	5.942	SPIMP02g0067610	6.606
SPIMP01g0033800	8.677	SPIMP02g0067620	10.282
SPIMP01g0034040	5.418	SPIMP02g0067670	6.928
SPIMP01g0034100	5.329	SPIMP02g0067810	9.975
SPIMP01g0034120	9.078	SPIMP02g0067840	11.642
SPIMP01g0034170	6.293	SPIMP02g0067890	7.642
SPIMP01g0034200	6.283	SPIMP02g0068230	6.938
SPIMP01g0034220	5.658	SPIMP02g0068280	18.018
SPIMP01g0034260	5.901	SPIMP02g0068290	9.201
SPIMP01g0034260	6.078	SPIMP02g0068310	13.382
SPIMP01g0034260	5.058	SPIMP02g0068340	5.36
SPIMP01g0034400	6.045	SPIMP02g0068400	16.409
SPIMP01g0034400	6.361	SPIMP02g0068430	12.946
SPIMP01g0034400	5.282	SPIMP02g0068490	5.9
SPIMP01g0034400	5.725	SPIMP02g0068520	5.769
SPIMP01g0034510	6.942	SPIMP02g0068540	6.844
SPIMP01g0034550	5.861	SPIMP02g0068870	17.334
SPIMP01g0034550	5.954	SPIMP02g0068900	13.613
SPIMP01g0034570	5.9	SPIMP02g0068920	9.684
SPIMP01g0034570	6.544	SPIMP02g0069070	5.889
SPIMP01g0034570	5.915	SPIMP02g0069300	9.995
SPIMP01g0034570	6.252	SPIMP02g0069320	8.685
SPIMP01g0034600	5.044	SPIMP02g0069370	8.575
SPIMP01g0034610	6.233	SPIMP02g0069470	6.527
SPIMP01g0034610	5.521	SPIMP02g0069490	7.163
SPIMP01g0034640	5.79	SPIMP02g0069550	8.434
SPIMP01g0034670	7.067	SPIMP02g0069580	7.052
SPIMP01g0034670	7.307	SPIMP02g0069680	7.278
SPIMP01g0034820	8.236	SPIMP02g0069740	10.655
SPIMP01g0034830	7.571	SPIMP02g0069790	11.058
SPIMP01g0034920	6.6	SPIMP02g0069810	11.675
SPIMP01g0034930	6.073	SPIMP02g0069870	9.115
SPIMP01g0035130	6.025	SPIMP02g0069900	9.058
SPIMP01g0035130	6.236	SPIMP02g0069990	8.022
SPIMP01g0035130	5.455	SPIMP02g0070010	7.27
SPIMP01g0035160	5.941	SPIMP02g0070090	6.401
SPIMP01g0035270	5.392	SPIMP02g0070110	12.336
SPIMP01g0035490	7.992	SPIMP02g0070180	9.826
SPIMP01g0035540	6.475	SPIMP02g0070260	9.007
SPIMP01g0035540	8.072	SPIMP02g0070280	8.508
SPIMP01g0035590	5.704	SPIMP02g0070290	18.358
SPIMP01g0035630	6.546	SPIMP02g0070300	7.297
SPIMP01g0035670	6.647	SPIMP02g0070340	13.12
SPIMP01g0035700	5.705	SPIMP02g0070360	6.568
SPIMP01g0035700	5.916	SPIMP02g0070430	6.306
SPIMP01g0035750	5.677	SPIMP02g0070510	7.826
SPIMP01g0035750	5.645	SPIMP02g0070520	10.037
SPIMP01g0035900	5.81	SPIMP02g0070650	6.818
SPIMP01g0035900	5.634	SPIMP02g0070890	5.365
SPIMP01g0035900	5.285	SPIMP02g0070960	5.723
SPIMP01g0035900	5.66	SPIMP02g0071170	7.211
SPIMP01g0035900	5.106	SPIMP02g0071240	8.076
SPIMP01g0035900	5.3	SPIMP02g0071250	7.825
SPIMP01g0035900	5.743	SPIMP02g0071370	5.41
SPIMP01g0035900	5.321	SPIMP02g0071460	6.867
SPIMP01g0035900	6.041	SPIMP02g0071540	6.029
SPIMP01g0035900	5.974	SPIMP02g0071560	7.316
SPIMP01g0035900	5.985	SPIMP02g0071610	7.531
SPIMP01g0035900	6.385	SPIMP02g0071660	6.327
SPIMP01g0035900	6.265	SPIMP02g0071880	11.132
SPIMP01g0036250	6.225	SPIMP02g0071900	11.042
SPIMP01g0036260	5.805	SPIMP02g0072180	10.038
SPIMP01g0036270	5.726	SPIMP02g0072220	11.131
SPIMP01g0036270	6.608	SPIMP02g0072240	11.763
SPIMP01g0036290	5.644	SPIMP02g0072270	13.722
SPIMP01g0036310	5.666	SPIMP02g0072430	8.351
SPIMP01g0036450	6.2	SPIMP02g0072480	10.291
SPIMP01g0036450	5.181	SPIMP02g0072560	9.561
SPIMP01g0036460	5.647	SPIMP02g0072590	15.319
SPIMP01g0036460	5.307	SPIMP02g0072640	11.458
SPIMP01g0036460	6.329	SPIMP02g0072660	8.377
SPIMP01g0036460	5.891	SPIMP02g0072680	9.214
SPIMP01g0036460	6.573	SPIMP02g0072700	7.281
SPIMP01g0036470	6.034	SPIMP02g0072780	9.478
SPIMP01g0036470	5.453	SPIMP02g0072940	13.89
SPIMP01g0036470	5.851	SPIMP02g0072970	5.683
SPIMP01g0036480	5.789	SPIMP02g0073050	12.639
SPIMP01g0036500	6.385	SPIMP02g0073070	15.274
SPIMP01g0036690	5.081	SPIMP02g0073110	6.635
SPIMP01g0036690	5.715	SPIMP02g0073130	12.076
SPIMP01g0036700	6.05	SPIMP02g0073150	10.375
SPIMP01g0036700	9.467	SPIMP02g0073360	18.936
SPIMP01g0036710	9.744	SPIMP02g0073570	6.236
SPIMP01g0036710	6.364	SPIMP02g0073700	7.517
SPIMP01g0036720	8.211	SPIMP02g0073740	5.447
SPIMP01g0036770	5.542	SPIMP02g0073900	17.862
SPIMP01g0036770	6.92	SPIMP02g0074180	13.144
SPIMP01g0036770	6.699	SPIMP02g0074190	12.403
SPIMP01g0036770	6.23	SPIMP02g0074240	8.117
SPIMP01g0036770	5.231	SPIMP02g0074370	7.462
SPIMP01g0036780	21.755	SPIMP02g0074390	9.615
SPIMP01g0036790	6.995	SPIMP02g0074430	13.451
SPIMP01g0036790	6.187	SPIMP02g0074680	10.096
SPIMP01g0036790	5.365	SPIMP02g0074700	6.85
SPIMP01g0036800	5.903	SPIMP02g0074840	8.11
SPIMP01g0036890	6.475	SPIMP02g0074880	16.496
SPIMP01g0036890	6.418	SPIMP02g0074970	8.928
SPIMP01g0036890	6.067	SPIMP02g0075110	8.212
SPIMP01g0036890	5.891	SPIMP02g0075300	9.082
SPIMP01g0036890	5.257	SPIMP02g0075490	13.059
SPIMP01g0036900	5.364	SPIMP02g0075500	13.989
SPIMP01g0036920	6.996	SPIMP02g0075570	7.472
SPIMP01g0036930	5.794	SPIMP02g0075910	11.79
SPIMP01g0037020	11.857	SPIMP02g0075960	18.181
SPIMP01g0037020	6.296	SPIMP02g0076010	9.345
SPIMP01g0037020	5.533	SPIMP02g0076080	10.143
SPIMP01g0037040	6.748	SPIMP02g0076100	13.191
SPIMP01g0037050	5.018	SPIMP02g0076160	6.855
SPIMP01g0037050	5.131	SPIMP02g0076470	9.051
SPIMP01g0037050	5.5	SPIMP02g0076490	7.047
SPIMP01g0037050	6.549	SPIMP02g0076560	5.63
SPIMP01g0037050	6.171	SPIMP02g0076580	13.375
SPIMP01g0037050	6.29	SPIMP02g0076630	9.054
SPIMP01g0037080	7.795	SPIMP02g0076690	6.65
SPIMP01g0037100	6.334	SPIMP02g0076720	10.55
SPIMP01g0037120	5.874	SPIMP02g0076730	16.359
SPIMP01g0037120	8.659	SPIMP02g0076810	11.044
SPIMP01g0037120	6.136	SPIMP02g0076870	6.84
SPIMP01g0037120	6.585	SPIMP02g0076880	6.589
SPIMP01g0037220	6.931	SPIMP02g0076920	5.486
SPIMP01g0037260	6.078	SPIMP02g0076940	10.3
SPIMP01g0037290	5.847	SPIMP02g0076980	8.104
SPIMP01g0037480	6.145	SPIMP02g0077030	7.308
SPIMP01g0037480	5.646	SPIMP02g0077040	5.524
SPIMP01g0037530	5.787	SPIMP02g0077060	17.049
SPIMP01g0037540	6.42	SPIMP02g0077070	13.352
SPIMP01g0037540	5.584	SPIMP02g0077090	5.494
SPIMP01g0037550	5.747	SPIMP02g0077120	6.36
SPIMP01g0037550	6.285	SPIMP02g0077140	6.45
SPIMP01g0037550	5.453	SPIMP02g0077190	7.956
SPIMP01g0037550	7.456	SPIMP02g0077210	8.545
SPIMP01g0037610	5.82	SPIMP02g0077240	5.842
SPIMP01g0037630	5.605	SPIMP02g0077250	30.094
SPIMP01g0037650	6.448	SPIMP02g0077300	8.289
SPIMP01g0037740	5.171	SPIMP02g0077370	17.451
SPIMP01g0037740	7.592	SPIMP02g0077570	24.18
SPIMP01g0037740	6.628	SPIMP02g0077600	17.571
SPIMP01g0037900	7.492	SPIMP02g0077650	11.746
SPIMP01g0037900	7.616	SPIMP02g0077710	6.06
SPIMP01g0037910	5.174	SPIMP02g0077720	7.128
SPIMP01g0037910	5.625	SPIMP02g0077810	10.281
SPIMP01g0037950	5.641	SPIMP02g0077870	8.213
SPIMP01g0037980	6.034	SPIMP02g0077890	7.829
SPIMP01g0038150	7.264	SPIMP02g0078000	7.367
SPIMP01g0038200	7.661	SPIMP02g0078060	7.681
SPIMP01g0038220	5.623	SPIMP02g0078510	7.094
SPIMP01g0038270	6.676	SPIMP02g0078580	15.61
SPIMP01g0038270	5.657	SPIMP02g0078590	10.738
SPIMP01g0038270	5.175	SPIMP02g0078790	5.675
SPIMP01g0038330	7.606	SPIMP02g0078820	5.245
SPIMP01g0038330	11.025	SPIMP02g0078830	9.796
SPIMP01g0038330	5.901	SPIMP02g0078840	6.432
SPIMP01g0038340	6.366	SPIMP02g0078950	9.442
SPIMP01g0038340	7.382	SPIMP02g0078960	5.971
SPIMP01g0038370	10.09	SPIMP02g0078970	25.322
SPIMP01g0038370	5.565	SPIMP02g0078980	13.126
SPIMP01g0038370	8.046	SPIMP02g0079000	10.679
SPIMP01g0038370	6.216	SPIMP02g0079020	6.599
SPIMP01g0038410	5.951	SPIMP02g0079060	5.609
SPIMP01g0038410	5.144	SPIMP02g0079150	6.672
SPIMP01g0038410	6.832	SPIMP02g0079190	10.848
SPIMP01g0038450	5.892	SPIMP02g0079270	15.234
SPIMP01g0038460	5.243	SPIMP02g0079320	7.852
SPIMP01g0038490	5.116	SPIMP02g0079340	8.192
SPIMP01g0038540	5.609	SPIMP02g0079380	7.918
SPIMP01g0038800	5.61	SPIMP02g0079460	8.743
SPIMP01g0038840	8.778	SPIMP02g0079660	8.254
SPIMP01g0038840	6.093	SPIMP02g0079680	10.941
SPIMP01g0038860	5.72	SPIMP02g0079710	9.15
SPIMP01g0038860	6.411	SPIMP02g0079750	6.759
SPIMP01g0038890	6.172	SPIMP02g0079760	8.715
SPIMP01g0038980	6.54	SPIMP02g0079770	7.936
SPIMP01g0038980	5.049	SPIMP02g0079800	8.076
SPIMP01g0039020	8.882	SPIMP02g0080260	7.067
SPIMP01g0039050	5.443	SPIMP02g0080390	7.129
SPIMP01g0039070	5.797	SPIMP02g0080500	9.492
SPIMP01g0039070	7.537	SPIMP02g0080520	7.705
SPIMP01g0039070	5.449	SPIMP02g0080570	5.764
SPIMP01g0039070	5.827	SPIMP02g0080750	8.564
SPIMP01g0039070	5.352	SPIMP02g0080990	9.141
SPIMP01g0039140	5.333	SPIMP02g0081010	11.563
SPIMP01g0039200	7.667	SPIMP02g0081060	5.33
SPIMP01g0039200	6.971	SPIMP02g0081150	9.923
SPIMP01g0039230	5.118	SPIMP02g0081240	5.997
SPIMP01g0039320	5.174	SPIMP02g0081290	7.539
SPIMP01g0039320	5.49	SPIMP02g0081540	8.382
SPIMP01g0039360	5.077	SPIMP02g0081720	8.268
SPIMP01g0039420	6.11	SPIMP02g0081730	6.774
SPIMP01g0039460	5.586	SPIMP02g0081780	7.609
SPIMP01g0039460	7.046	SPIMP02g0081840	7.671
SPIMP01g0039560	8.45	SPIMP02g0082110	17.247
SPIMP01g0039560	5.743	SPIMP02g0082310	6.066
SPIMP01g0039560	6.256	SPIMP02g0082420	6.525
SPIMP01g0039560	7.507	SPIMP02g0082430	9.245
SPIMP01g0039590	5.534	SPIMP02g0082690	5.467
SPIMP01g0039680	8.851	SPIMP02g0082730	6.577
SPIMP01g0039810	5.529	SPIMP02g0082740	8.401
SPIMP01g0040210	6.936	SPIMP02g0082770	7.708
SPIMP01g0040210	7.025	SPIMP02g0082870	25.998
SPIMP01g0040280	6.72	SPIMP02g0082890	5.743
SPIMP01g0040370	6.517	SPIMP02g0082900	7.231
SPIMP01g0040470	7.238	SPIMP02g0082910	8.03
SPIMP01g0040470	5.982	SPIMP02g0083000	5.521
SPIMP01g0040470	6.266	SPIMP02g0083010	6.109
SPIMP01g0040470	5.624	SPIMP02g0083040	7.149
SPIMP01g0040520	5.207	SPIMP02g0083060	8.007
SPIMP01g0040580	9.301	SPIMP02g0083140	11.131
SPIMP01g0040620	5.351	SPIMP02g0083160	6.585
SPIMP01g0040650	5.498	SPIMP02g0083170	13.085
SPIMP01g0040780	5.243	SPIMP02g0083180	10.231
SPIMP01g0040780	5.829	SPIMP02g0083310	10.049
SPIMP01g0040810	5.229	SPIMP02g0083410	14.757
SPIMP01g0040820	7.034	SPIMP02g0083450	5.602
SPIMP01g0040830	5.694	SPIMP02g0083600	7.671
SPIMP01g0040860	5.294	SPIMP02g0083630	7.349
SPIMP01g0040890	7.155	SPIMP02g0083710	9.568
SPIMP01g0040960	5.747	SPIMP02g0083760	6.18
SPIMP01g0041200	5.686	SPIMP02g0083790	6.126
SPIMP01g0041230	5.541	SPIMP02g0083880	6.266
SPIMP01g0041240	6.495	SPIMP02g0083990	6.936
SPIMP01g0041470	5.961	SPIMP02g0084030	5.497
SPIMP01g0041470	6.397	SPIMP02g0084040	7.613
SPIMP01g0041470	6.222	SPIMP02g0084100	9.743
SPIMP01g0041470	8.95	SPIMP02g0084180	17.38
SPIMP01g0041470	7.701	SPIMP02g0084220	7.107
SPIMP01g0041470	5.83	SPIMP02g0084320	9.821
SPIMP01g0041470	5.725	SPIMP02g0084360	7.46
SPIMP01g0041470	6.576	SPIMP02g0084540	10.544
SPIMP01g0041470	6.975	SPIMP03g0084630	11.662
SPIMP01g0041550	5.46	SPIMP03g0084650	25.504
SPIMP01g0041550	5.868	SPIMP03g0084690	8.646
SPIMP01g0041670	5.176	SPIMP03g0084700	6.812
SPIMP01g0041670	5.481	SPIMP03g0084940	6.866
SPIMP01g0041670	7.429	SPIMP03g0084950	10.508
SPIMP01g0041670	5.54	SPIMP03g0084990	5.806
SPIMP01g0041670	6.408	SPIMP03g0085070	18.14
SPIMP01g0041690	4.975	SPIMP03g0085260	14.395
SPIMP01g0041710	7.379	SPIMP03g0085280	7.444
SPIMP01g0041710	5.507	SPIMP03g0085310	10.063
SPIMP01g0041760	9.036	SPIMP03g0085360	6.689
SPIMP01g0041760	7.125	SPIMP03g0085500	14.678
SPIMP01g0041800	5.554	SPIMP03g0085590	8.129
SPIMP01g0041830	6.234	SPIMP03g0085660	8.931
SPIMP01g0041840	7.792	SPIMP03g0085720	9.81
SPIMP01g0041840	6.885	SPIMP03g0085880	10.683
SPIMP01g0041840	7.116	SPIMP03g0085890	9.129
SPIMP01g0041840	7.684	SPIMP03g0085920	9.285
SPIMP01g0041850	7.627	SPIMP03g0085940	13.372
SPIMP01g0041850	6.468	SPIMP03g0086010	7.823
SPIMP01g0041890	5.521	SPIMP03g0086010	17.112
SPIMP01g0041920	5.686	SPIMP03g0086070	30.616
SPIMP01g0041940	5.863	SPIMP03g0086130	7.397
SPIMP01g0041960	5.201	SPIMP03g0086160	7.988
SPIMP01g0042000	5.463	SPIMP03g0086230	29.68
SPIMP01g0042060	5.14	SPIMP03g0086420	17.66
SPIMP01g0042100	5.255	SPIMP03g0086570	7.205
SPIMP01g0042150	8.205	SPIMP03g0086760	8.665
SPIMP01g0042230	5.678	SPIMP03g0086770	5.45
SPIMP01g0042360	5.061	SPIMP03g0086960	11.476
SPIMP01g0042360	5.605	SPIMP03g0086980	12.999
SPIMP01g0042360	6.547	SPIMP03g0087080	13.544
SPIMP01g0042470	6.517	SPIMP03g0087170	10.605
SPIMP01g0042660	6.529	SPIMP03g0087180	8.668
SPIMP01g0042660	5.471	SPIMP03g0087210	6.295
SPIMP01g0042660	6.612	SPIMP03g0087450	7.507
SPIMP01g0042820	5.629	SPIMP03g0087520	9.705
SPIMP01g0042910	6.779	SPIMP03g0087530	6.396
SPIMP01g0042910	6.963	SPIMP03g0087830	6.751
SPIMP01g0042910	6.821	SPIMP03g0087980	12.105
SPIMP01g0043130	5.902	SPIMP03g0088090	10.145
SPIMP01g0043130	6.585	SPIMP03g0088410	13.286
SPIMP01g0043160	5.755	SPIMP03g0088420	5.213
SPIMP01g0043200	6.433	SPIMP03g0088490	11.675
SPIMP01g0043260	5.267	SPIMP03g0088510	9.867
SPIMP01g0043280	7.08	SPIMP03g0088570	7.305
SPIMP01g0043290	6.141	SPIMP03g0088740	9.325
SPIMP01g0043350	5.704	SPIMP03g0088780	6.156
SPIMP01g0043360	6.378	SPIMP03g0088790	45.168
SPIMP01g0043580	6.172	SPIMP03g0088900	12.294
SPIMP01g0043630	7.77	SPIMP03g0088980	5.738
SPIMP01g0043810	5.947	SPIMP03g0089000	8.476
SPIMP01g0044060	6.39	SPIMP03g0089130	10.096
SPIMP01g0044060	5.238	SPIMP03g0089600	8.119
SPIMP01g0044060	6.239	SPIMP03g0089650	5.829
SPIMP01g0044080	5.982	SPIMP03g0089680	7.203
SPIMP01g0044080	7.434	SPIMP03g0089690	5.977
SPIMP01g0044080	8.021	SPIMP03g0089840	8.04
SPIMP01g0044080	7.573	SPIMP03g0089850	9.806
SPIMP01g0044080	9.96	SPIMP03g0089860	7.531
SPIMP01g0044080	7.205	SPIMP03g0089910	7.949
SPIMP01g0044080	6.417	SPIMP03g0089940	8.731
SPIMP01g0044080	6.171	SPIMP03g0090170	16.484
SPIMP01g0044080	7.138	SPIMP03g0090190	9.356
SPIMP01g0044090	5.978	SPIMP03g0090240	11.944
SPIMP01g0044090	6.31	SPIMP03g0090270	5.467
SPIMP01g0044130	7.299	SPIMP03g0090410	9.699
SPIMP01g0044130	5.859	SPIMP03g0090420	11.959
SPIMP01g0044180	6.758	SPIMP03g0090490	38.042
SPIMP01g0044180	6.541	SPIMP03g0091750	6.266
SPIMP01g0044300	7.654	SPIMP03g0092030	10.629
SPIMP01g0044390	7.002	SPIMP03g0092040	22.647
SPIMP01g0044520	5.356	SPIMP03g0092100	5.603
SPIMP01g0044600	5.252	SPIMP03g0096010	5.492
SPIMP01g0044660	5.62	SPIMP03g0099890	5.628
SPIMP01g0044710	6.471	SPIMP03g0099900	10.548
SPIMP01g0044720	8.372	SPIMP03g0100190	5.643
SPIMP01g0044730	5.38	SPIMP03g0100590	16.025
SPIMP01g0044860	5.744	SPIMP03g0100610	5.194
SPIMP01g0044870	6.066	SPIMP03g0100670	6.479
SPIMP01g0044920	5.207	SPIMP03g0101430	7.814
SPIMP01g0045010	5.513	SPIMP03g0102110	23.285
SPIMP01g0045010	5.773	SPIMP03g0102120	24.231
SPIMP01g0045180	5.388	SPIMP03g0102220	23.664
SPIMP01g0045220	5.16	SPIMP03g0102640	9.047
SPIMP01g0045290	5.751	SPIMP03g0103120	6.334
SPIMP01g0045510	6.333	SPIMP03g0104310	7.49
SPIMP01g0045580	6.152	SPIMP03g0104510	6.561
SPIMP01g0045590	7.017	SPIMP03g0105100	23.837
SPIMP01g0045590	7.451	SPIMP03g0105280	24.898
SPIMP01g0045620	5.797	SPIMP03g0105450	18.007
SPIMP01g0045620	7.406	SPIMP03g0105700	5.911
SPIMP01g0045620	6.315	SPIMP03g0105870	23.399
SPIMP01g0045620	7.413	SPIMP03g0106050	5.782
SPIMP01g0045620	5.689	SPIMP03g0106100	14.233
SPIMP01g0045870	5.858	SPIMP03g0106110	12.071
SPIMP01g0046070	6.036	SPIMP03g0107440	8.188
SPIMP01g0046090	5.952	SPIMP03g0107690	8.51
SPIMP01g0046250	6.856	SPIMP03g0107800	5.6
SPIMP01g0046250	7.066	SPIMP03g0108110	5.662
SPIMP01g0046630	5.84	SPIMP03g0108160	7.315
SPIMP01g0046630	5.934	SPIMP03g0108390	9.778
SPIMP01g0046630	5.76	SPIMP03g0108600	19.74
SPIMP01g0046630	7.049	SPIMP03g0108640	8.894
SPIMP01g0046750	5.312	SPIMP03g0108720	16.068
SPIMP01g0046750	5.37	SPIMP03g0108800	18.942
SPIMP01g0046770	5.67	SPIMP03g0108900	9.963
SPIMP01g0046910	6.098	SPIMP03g0109040	11.091
SPIMP01g0046930	7.355	SPIMP03g0109150	15.654
SPIMP01g0046930	5.412	SPIMP03g0109160	8.95
SPIMP01g0046950	6.83	SPIMP03g0109240	22.157
SPIMP01g0046950	6.288	SPIMP03g0109300	18.392
SPIMP01g0046960	6.863	SPIMP03g0109310	10.264
SPIMP01g0047000	5.128	SPIMP03g0109410	6.086
SPIMP01g0047030	5.238	SPIMP03g0109430	13.435
SPIMP01g0047090	5.829	SPIMP03g0109500	6.487
SPIMP01g0047180	5.728	SPIMP03g0109520	7.308
SPIMP01g0047500	5.577	SPIMP03g0109540	11.991
SPIMP01g0047500	5.747	SPIMP03g0109560	14.053
SPIMP01g0047630	7.44	SPIMP03g0109590	8.595
SPIMP01g0047930	5.383	SPIMP03g0109600	5.924
SPIMP01g0048070	5.347	SPIMP03g0109620	9.77
SPIMP01g0048110	5.383	SPIMP03g0109720	10.286
SPIMP01g0048180	5.617	SPIMP03g0109800	7.894
SPIMP01g0048180	7.447	SPIMP03g0109810	12.275
SPIMP01g0048210	5.27	SPIMP03g0109930	5.906
SPIMP01g0048230	6.62	SPIMP03g0110110	6.718
SPIMP01g0048250	5.733	SPIMP03g0110120	13.218
SPIMP01g0048330	6.017	SPIMP03g0110250	14.69
SPIMP01g0048390	5.357	SPIMP03g0110270	6.122
SPIMP01g0048480	5.338	SPIMP03g0110360	28.419
SPIMP01g0048480	5.663	SPIMP03g0110410	12.064
SPIMP01g0048480	7.696	SPIMP03g0110520	7.422
SPIMP01g0048540	13.098	SPIMP03g0110530	14.975
SPIMP01g0048540	11.61	SPIMP03g0110550	13.314
SPIMP01g0048540	11.905	SPIMP03g0110570	17.523
SPIMP01g0048540	11.543	SPIMP03g0110650	16.163
SPIMP01g0048550	8.639	SPIMP03g0110690	5.21
SPIMP01g0048550	5.635	SPIMP03g0110820	8.268
SPIMP01g0048550	6.251	SPIMP03g0110860	10.672
SPIMP01g0048570	8.269	SPIMP03g0110870	6.78
SPIMP01g0048570	5.577	SPIMP03g0110880	12.09
SPIMP01g0048670	5.552	SPIMP03g0110910	7.004
SPIMP01g0048680	5.953	SPIMP03g0110960	5.318
SPIMP01g0048790	5.273	SPIMP03g0111000	10.3
SPIMP01g0048800	5.314	SPIMP03g0111520	9.412
SPIMP01g0048820	5.404	SPIMP03g0111530	26.756
SPIMP01g0048830	5.784	SPIMP03g0111550	15.625
SPIMP01g0048830	6.491	SPIMP03g0111640	7.861
SPIMP01g0048970	7.635	SPIMP03g0111670	8.543
SPIMP01g0048970	6.08	SPIMP03g0111730	8.861
SPIMP01g0049030	6.161	SPIMP03g0111740	11.458
SPIMP01g0049050	6.436	SPIMP03g0111760	6.236
SPIMP01g0049160	5.716	SPIMP03g0111780	10.112
SPIMP01g0049210	5.964	SPIMP03g0111880	5.464
SPIMP01g0049230	6.761	SPIMP03g0112030	8.184
SPIMP01g0049240	6.492	SPIMP03g0112080	21.008
SPIMP01g0049240	5.996	SPIMP03g0112090	8.088
SPIMP01g0049240	4.916	SPIMP03g0112110	8.276
SPIMP01g0049280	6.127	SPIMP03g0112230	12.39
SPIMP01g0049280	7.771	SPIMP03g0112300	6.258
SPIMP01g0049330	5.48	SPIMP03g0112400	16.078
SPIMP01g0049370	6.007	SPIMP03g0112420	7.418
SPIMP01g0049370	5.632	SPIMP03g0112440	11.94
SPIMP01g0049370	5.02	SPIMP03g0112470	12.325
SPIMP01g0049370	5.943	SPIMP03g0112500	12.766
SPIMP01g0049390	6.429	SPIMP03g0112520	14.712
SPIMP01g0049420	6.533	SPIMP03g0112530	14.136
SPIMP01g0049480	5.635	SPIMP03g0112550	6.715
SPIMP01g0049490	5.52	SPIMP03g0112580	27.586
SPIMP01g0049510	5.277	SPIMP03g0112620	9.921
SPIMP01g0049530	5.918	SPIMP03g0112690	6.643
SPIMP01g0049600	4.952	SPIMP03g0112700	7.234
SPIMP01g0049620	7.653	SPIMP03g0112760	9.737
SPIMP01g0049620	5.411	SPIMP03g0112820	10.707
SPIMP01g0049640	5.262	SPIMP03g0112830	5.916
SPIMP01g0049650	5.27	SPIMP03g0112850	5.924
SPIMP01g0049730	5.223	SPIMP03g0112930	5.403
SPIMP01g0049730	5.259	SPIMP03g0112940	6.481
SPIMP01g0049870	5.515	SPIMP03g0112980	15.455
SPIMP01g0049870	6.058	SPIMP03g0113190	16.779
SPIMP01g0049870	7.026	SPIMP03g0113220	13.275
SPIMP01g0049880	5.871	SPIMP03g0113260	16.661
SPIMP01g0049930	8.786	SPIMP03g0113270	8.677
SPIMP01g0049930	6.729	SPIMP03g0113290	6.776
SPIMP01g0049930	6.275	SPIMP03g0113320	9.768
SPIMP01g0049930	5.797	SPIMP03g0113330	12.19
SPIMP01g0049930	8.887	SPIMP03g0113360	6.276
SPIMP01g0049970	6.711	SPIMP03g0113410	14.184
SPIMP01g0049980	6.771	SPIMP03g0113460	7.908
SPIMP01g0049980	5.383	SPIMP03g0113560	17.618
SPIMP01g0049990	5.033	SPIMP03g0113570	26.735
SPIMP01g0049990	5.629	SPIMP03g0113590	12.764
SPIMP01g0050020	5.446	SPIMP03g0113660	6.383
SPIMP01g0050050	6.372	SPIMP03g0113740	22.5
SPIMP01g0050120	5.352	SPIMP03g0113750	15.577
SPIMP02g0050480	5.517	SPIMP03g0113830	19.282
SPIMP02g0050500	5.224	SPIMP03g0113870	15.708
SPIMP02g0050540	8.557	SPIMP03g0114010	6.034
SPIMP02g0050540	5.636	SPIMP03g0114050	28.784
SPIMP02g0050540	6.179	SPIMP03g0114080	54.811
SPIMP02g0050540	6.012	SPIMP03g0114100	12.193
SPIMP02g0050540	5.594	SPIMP03g0114110	23.44
SPIMP02g0050580	5.797	SPIMP03g0114120	11.714
SPIMP02g0050690	5.821	SPIMP03g0114180	6.109
SPIMP02g0050870	6.135	SPIMP03g0114230	13.321
SPIMP02g0050870	11.11	SPIMP03g0114300	15.057
SPIMP02g0050870	9.952	SPIMP03g0114320	17.938
SPIMP02g0050870	6.505	SPIMP03g0114330	8.604
SPIMP02g0050870	7.936	SPIMP03g0114370	7.894
SPIMP02g0050870	7.585	SPIMP03g0114380	6.168
SPIMP02g0050870	5.673	SPIMP03g0114420	22.012
SPIMP02g0050870	6.53	SPIMP03g0114430	5.345
SPIMP02g0050870	5.708	SPIMP03g0114460	16.524
SPIMP02g0050870	8.712	SPIMP03g0114490	14.349
SPIMP02g0050910	6.044	SPIMP03g0114500	16.517
SPIMP02g0050930	6.458	SPIMP03g0114510	8.876
SPIMP02g0050930	5.253	SPIMP03g0114530	33.292
SPIMP02g0051000	6.359	SPIMP03g0114540	30.654
SPIMP02g0051160	7.102	SPIMP03g0114550	23.993
SPIMP02g0051160	6.858	SPIMP03g0114570	8.563
SPIMP02g0051160	5.648	SPIMP03g0114610	22.671
SPIMP02g0051320	5.936	SPIMP03g0114660	8.599
SPIMP02g0051320	5.179	SPIMP03g0114670	17.123
SPIMP02g0051320	6.209	SPIMP03g0114680	13.862
SPIMP02g0051320	5.347	SPIMP03g0114740	21.121
SPIMP02g0051360	5.097	SPIMP03g0114800	20.166
SPIMP02g0051360	5.43	SPIMP03g0115060	6.673
SPIMP02g0051360	6.792	SPIMP03g0115120	15.299
SPIMP02g0051360	5.6	SPIMP03g0115140	18.603
SPIMP02g0051410	9.119	SPIMP03g0115250	10.084
SPIMP02g0051670	5.241	SPIMP03g0115290	6.297
SPIMP02g0051670	6.12	SPIMP03g0115310	7.946
SPIMP02g0051680	6.717	SPIMP03g0115420	5.73
SPIMP02g0051680	6.903	SPIMP03g0115520	9.305
SPIMP02g0051680	7.057	SPIMP03g0115620	7.559
SPIMP02g0051680	6.493	SPIMP03g0115720	13.294
SPIMP02g0051680	6.648	SPIMP03g0115760	10.864
SPIMP02g0051680	5.714	SPIMP03g0115850	6.061
SPIMP02g0051680	6.435	SPIMP03g0115950	6.36
SPIMP02g0051680	6.898	SPIMP03g0115970	7.292
SPIMP02g0051680	6.916	SPIMP03g0116060	5.876
SPIMP02g0051680	5.479	SPIMP03g0116100	10.508
SPIMP02g0051680	5.21	SPIMP03g0116120	7.01
SPIMP02g0051680	7.267	SPIMP03g0116380	8.15
SPIMP02g0051680	5.421	SPIMP03g0116450	11.043
SPIMP02g0051680	10.307	SPIMP03g0116550	9.639
SPIMP02g0051680	6.749	SPIMP03g0116590	6.72
SPIMP02g0052280	5.384	SPIMP03g0116660	8.28
SPIMP02g0052280	5.41	SPIMP03g0116740	6.447
SPIMP02g0052400	6.929	SPIMP03g0116760	9.457
SPIMP02g0052400	6.436	SPIMP03g0116840	5.723
SPIMP02g0052400	7.015	SPIMP03g0116880	6.739
SPIMP02g0052400	6.219	SPIMP03g0117000	7.8
SPIMP02g0052400	6.701	SPIMP03g0117020	7.771
SPIMP02g0052430	5.841	SPIMP03g0117050	8.186
SPIMP02g0052430	5.426	SPIMP03g0117070	9.203
SPIMP02g0052430	5.351	SPIMP03g0117080	11.854
SPIMP02g0052430	7.361	SPIMP03g0117120	10.725
SPIMP02g0052430	6.507	SPIMP03g0117220	7.899
SPIMP02g0052440	6.187	SPIMP03g0117510	5.391
SPIMP02g0052440	5.185	SPIMP03g0117530	8.499
SPIMP02g0052440	6.439	SPIMP03g0117580	6.539
SPIMP02g0052470	6.398	SPIMP03g0117600	6.964
SPIMP02g0052600	7.452	SPIMP03g0117670	6.926
SPIMP02g0052830	6.649	SPIMP03g0117780	8.475
SPIMP02g0052830	6.314	SPIMP03g0118120	9.207
SPIMP02g0052830	6.039	SPIMP03g0118220	6.619
SPIMP02g0052830	7.09	SPIMP03g0118820	10.447
SPIMP02g0052870	6.167	SPIMP03g0118840	6.953
SPIMP02g0052870	5.064	SPIMP03g0119470	7.168
SPIMP02g0052970	6.49	SPIMP03g0119610	8.31
SPIMP02g0053000	5.698	SPIMP04g0119720	7.546
SPIMP02g0053050	7.687	SPIMP04g0119750	10.603
SPIMP02g0053050	5.352	SPIMP04g0120020	7.11
SPIMP02g0053050	7.183	SPIMP04g0120030	6.785
SPIMP02g0053050	6.393	SPIMP04g0120040	6.6
SPIMP02g0053050	6.252	SPIMP04g0120120	9.04
SPIMP02g0053050	6.509	SPIMP04g0120210	8.913
SPIMP02g0053090	5.331	SPIMP04g0120230	5.084
SPIMP02g0053090	5.464	SPIMP04g0120240	7.871
SPIMP02g0053090	5.869	SPIMP04g0120600	7.127
SPIMP02g0053090	5.78	SPIMP04g0120610	15.309
SPIMP02g0053090	6.648	SPIMP04g0120670	16.034
SPIMP02g0053090	13.162	SPIMP04g0120730	8.673
SPIMP02g0053090	9.464	SPIMP04g0121110	7.175
SPIMP02g0053090	7.164	SPIMP04g0121190	8.161
SPIMP02g0053090	7.501	SPIMP04g0121230	15.409
SPIMP02g0053090	6.571	SPIMP04g0121950	5.436
SPIMP02g0053090	6.253	SPIMP04g0121970	6.605
SPIMP02g0053140	7.6	SPIMP04g0122000	6.29
SPIMP02g0053140	7.954	SPIMP04g0122080	8.839
SPIMP02g0053140	6.975	SPIMP04g0122100	7.313
SPIMP02g0053140	6.332	SPIMP04g0122250	6.384
SPIMP02g0053140	7.582	SPIMP04g0122300	13.736
SPIMP02g0053140	5.576	SPIMP04g0122370	13.279
SPIMP02g0053140	6.708	SPIMP04g0122450	11.553
SPIMP02g0053140	8.478	SPIMP04g0122470	11.525
SPIMP02g0053220	9.12	SPIMP04g0122490	18.094
SPIMP02g0053220	9.207	SPIMP04g0122500	6.55
SPIMP02g0053220	9.175	SPIMP04g0122520	7.743
SPIMP02g0053220	7.604	SPIMP04g0122560	9.836
SPIMP02g0053220	6.642	SPIMP04g0122600	17.624
SPIMP02g0053220	7.597	SPIMP04g0122690	10.8
SPIMP02g0053220	6.048	SPIMP04g0122760	10.576
SPIMP02g0053220	6.944	SPIMP04g0122830	18.797
SPIMP02g0053390	6.631	SPIMP04g0122930	21.81
SPIMP02g0053430	5.978	SPIMP04g0122940	7.73
SPIMP02g0053440	5.755	SPIMP04g0122960	20.158
SPIMP02g0053440	7.646	SPIMP04g0122970	7.765
SPIMP02g0053440	8.112	SPIMP04g0123010	7.161
SPIMP02g0053440	5.458	SPIMP04g0123020	14.969
SPIMP02g0053440	5.125	SPIMP04g0123030	16.547
SPIMP02g0053440	5.114	SPIMP04g0123060	6.773
SPIMP02g0053590	6.046	SPIMP04g0123120	8.854
SPIMP02g0053790	6.315	SPIMP04g0123130	21.235
SPIMP02g0053820	9.336	SPIMP04g0123200	18.321
SPIMP02g0053820	9.706	SPIMP04g0123210	6.466
SPIMP02g0053830	9.924	SPIMP04g0123220	10.006
SPIMP02g0053830	7.057	SPIMP04g0123290	10.544
SPIMP02g0053830	6.115	SPIMP04g0123310	11.329
SPIMP02g0053910	5.278	SPIMP04g0123330	10.149
SPIMP02g0053910	5.872	SPIMP04g0123350	17.134
SPIMP02g0053970	6.668	SPIMP04g0123360	6.633
SPIMP02g0053970	6.229	SPIMP04g0123380	7.434
SPIMP02g0054060	7.463	SPIMP04g0123420	7.278
SPIMP02g0054060	5.959	SPIMP04g0123450	6.541
SPIMP02g0054130	6.531	SPIMP04g0123460	5.726
SPIMP02g0054130	6.249	SPIMP04g0123480	7.235
SPIMP02g0054130	6.883	SPIMP04g0123490	6.123
SPIMP02g0054200	7.573	SPIMP04g0123590	5.476
SPIMP02g0054200	7.978	SPIMP04g0123650	7.487
SPIMP02g0054200	5.855	SPIMP04g0123660	6.761
SPIMP02g0054200	6.3	SPIMP04g0123680	9.565
SPIMP02g0054220	5.714	SPIMP04g0123840	16.628
SPIMP02g0054220	28.81	SPIMP04g0123850	11.386
SPIMP02g0054220	39.414	SPIMP04g0123860	11.959
SPIMP02g0054220	6.576	SPIMP04g0123870	6.425
SPIMP02g0054280	6.349	SPIMP04g0123880	12.477
SPIMP02g0054280	5.935	SPIMP04g0123990	6.263
SPIMP02g0054280	6.022	SPIMP04g0124010	10.417
SPIMP02g0054280	6.036	SPIMP04g0124040	6.374
SPIMP02g0054280	6.966	SPIMP04g0124240	5.559
SPIMP02g0054910	6.533	SPIMP04g0124300	13.74
SPIMP02g0055010	5.288	SPIMP04g0124320	9.399
SPIMP02g0055010	5.52	SPIMP04g0124450	6.777
SPIMP02g0055010	5.315	SPIMP04g0124520	9.219
SPIMP02g0055060	7.297	SPIMP04g0124620	31.444
SPIMP02g0055060	5.962	SPIMP04g0124750	9.561
SPIMP02g0055060	5.953	SPIMP04g0124810	7.86
SPIMP02g0055060	7.568	SPIMP04g0124830	6.997
SPIMP02g0055060	6.236	SPIMP04g0124840	10.481
SPIMP02g0056120	5.481	SPIMP04g0124940	7.18
SPIMP02g0056130	5.211	SPIMP04g0125070	10.076
SPIMP02g0056130	5.286	SPIMP04g0125200	10.52
SPIMP02g0056200	6.135	SPIMP04g0125400	11.775
SPIMP02g0056640	5.011	SPIMP04g0125440	7.594
SPIMP02g0056660	6.254	SPIMP04g0125450	6.113
SPIMP02g0056660	6.157	SPIMP04g0125500	10.061
SPIMP02g0056660	6.585	SPIMP04g0125510	9.626
SPIMP02g0056660	5.609	SPIMP04g0125650	8.287
SPIMP02g0056660	5.613	SPIMP04g0125660	15.235
SPIMP02g0056660	8.449	SPIMP04g0125680	18.105
SPIMP02g0056660	6.289	SPIMP04g0125770	10.819
SPIMP02g0056660	8.15	SPIMP04g0125900	15.88
SPIMP02g0056660	6.489	SPIMP04g0125940	6.282
SPIMP02g0056660	9.3	SPIMP04g0125950	11.776
SPIMP02g0056660	6.287	SPIMP04g0125970	6.224
SPIMP02g0056660	6.834	SPIMP04g0126050	8.91
SPIMP02g0056660	6.919	SPIMP04g0126090	10.069
SPIMP02g0056660	12.88	SPIMP04g0126160	8.63
SPIMP02g0056660	6.918	SPIMP04g0126230	5.474
SPIMP02g0056660	8.194	SPIMP04g0126320	7.471
SPIMP02g0056660	9.22	SPIMP04g0126330	6.985
SPIMP02g0056660	8.463	SPIMP04g0126410	10.732
SPIMP02g0056850	6.331	SPIMP04g0126500	14.334
SPIMP02g0056850	6.65	SPIMP04g0126530	11.796
SPIMP02g0056850	5.708	SPIMP04g0126540	15.314
SPIMP02g0057250	5.575	SPIMP04g0126650	7.004
SPIMP02g0057280	9.862	SPIMP04g0126690	7.995
SPIMP02g0057290	5.23	SPIMP04g0126740	10.389
SPIMP02g0057370	6.105	SPIMP04g0126800	6.621
SPIMP02g0057370	5.091	SPIMP04g0126900	7.216
SPIMP02g0057380	5.932	SPIMP04g0126960	9.666
SPIMP02g0057390	5.437	SPIMP04g0127460	14.056
SPIMP02g0057430	5.628	SPIMP04g0128340	10.272
SPIMP02g0057600	18.339	SPIMP04g0129070	6.13
SPIMP02g0057940	5.087	SPIMP04g0136390	14.276
SPIMP02g0057940	5.732	SPIMP04g0136430	8.407
SPIMP02g0057960	5.694	SPIMP04g0136620	6.877
SPIMP02g0058050	5.6	SPIMP04g0137170	5.939
SPIMP02g0058090	6.837	SPIMP04g0137200	6.771
SPIMP02g0058200	5.962	SPIMP04g0137300	7.12
SPIMP02g0058320	5.499	SPIMP04g0137590	6.946
SPIMP02g0058320	6.679	SPIMP04g0137600	11.704
SPIMP02g0058320	8.325	SPIMP04g0137660	6.001
SPIMP02g0058320	7.835	SPIMP04g0137680	11.344
SPIMP02g0058320	10.935	SPIMP04g0137720	8.216
SPIMP02g0058320	5.931	SPIMP04g0137760	10.394
SPIMP02g0058320	6.668	SPIMP04g0137790	7.182
SPIMP02g0058320	5.881	SPIMP04g0137800	6.806
SPIMP02g0058320	5.836	SPIMP04g0137830	15.463
SPIMP02g0058320	8.824	SPIMP04g0137840	9.029
SPIMP02g0058320	9.392	SPIMP04g0137850	11.278
SPIMP02g0058320	7.398	SPIMP04g0137860	10.2
SPIMP02g0058320	9	SPIMP04g0137910	6.483
SPIMP02g0058390	7.561	SPIMP04g0137930	12.625
SPIMP02g0058540	6.649	SPIMP04g0137940	9.951
SPIMP02g0058560	5.712	SPIMP04g0138090	8.749
SPIMP02g0058560	5.418	SPIMP04g0138130	10.653
SPIMP02g0058560	7.722	SPIMP04g0138370	8.635
SPIMP02g0058560	7.094	SPIMP04g0138380	12.927
SPIMP02g0058560	6.274	SPIMP04g0138610	16.602
SPIMP02g0058560	5.213	SPIMP04g0138640	7.933
SPIMP02g0058560	7.107	SPIMP04g0138690	13.766
SPIMP02g0058570	6.955	SPIMP04g0138710	9.666
SPIMP02g0058570	6.868	SPIMP04g0138800	15.047
SPIMP02g0058570	9.098	SPIMP04g0138820	6.763
SPIMP02g0058570	5.262	SPIMP04g0139050	8.505
SPIMP02g0058570	6.719	SPIMP04g0139060	9.561
SPIMP02g0058570	8.536	SPIMP04g0139080	6.761
SPIMP02g0058570	6.496	SPIMP04g0139100	14.501
SPIMP02g0058570	7.136	SPIMP04g0139150	13.631
SPIMP02g0058590	5.673	SPIMP04g0139160	6.303
SPIMP02g0058590	5.459	SPIMP04g0139220	6.681
SPIMP02g0058590	5.198	SPIMP04g0139290	6.685
SPIMP02g0058590	7.813	SPIMP04g0139340	21.843
SPIMP02g0058670	6.155	SPIMP04g0139390	6.694
SPIMP02g0058750	5.681	SPIMP04g0139400	11.014
SPIMP02g0058750	5.488	SPIMP04g0139460	5.626
SPIMP02g0058750	5.316	SPIMP04g0139540	10.335
SPIMP02g0058770	5.383	SPIMP04g0139550	7.931
SPIMP02g0058770	5.739	SPIMP04g0139570	11.573
SPIMP02g0058770	7.469	SPIMP04g0139600	23.451
SPIMP02g0058770	5.876	SPIMP04g0139610	29.96
SPIMP02g0058850	6.756	SPIMP04g0139620	29.452
SPIMP02g0058920	5.909	SPIMP04g0139640	17.016
SPIMP02g0059020	6.028	SPIMP04g0139660	31.404
SPIMP02g0059020	6.523	SPIMP04g0139680	15.014
SPIMP02g0059020	5.406	SPIMP04g0139770	16.258
SPIMP02g0059020	5.758	SPIMP04g0139790	6.797
SPIMP02g0059060	5.559	SPIMP04g0139850	7.087
SPIMP02g0059060	5.994	SPIMP04g0139900	21.808
SPIMP02g0059100	5.776	SPIMP04g0139910	6.757
SPIMP02g0059160	5.569	SPIMP04g0139930	9.934
SPIMP02g0059170	5.963	SPIMP04g0139950	15.278
SPIMP02g0059350	5.531	SPIMP04g0139970	10.127
SPIMP02g0059410	5.936	SPIMP04g0140000	16.588
SPIMP02g0059440	6.066	SPIMP04g0140130	12.797
SPIMP02g0059480	5.577	SPIMP04g0140210	8.162
SPIMP02g0059610	5.1	SPIMP04g0140220	16.647
SPIMP02g0059690	5.666	SPIMP04g0140260	9.974
SPIMP02g0059870	7.284	SPIMP04g0140270	18.407
SPIMP02g0059900	5.729	SPIMP04g0140360	5.884
SPIMP02g0059900	5.308	SPIMP04g0140400	6.621
SPIMP02g0059910	5.446	SPIMP04g0140630	8.79
SPIMP02g0059910	6.565	SPIMP04g0140860	9.781
SPIMP02g0059910	6.674	SPIMP04g0141000	6.513
SPIMP02g0059990	5.424	SPIMP04g0141050	5.985
SPIMP02g0060010	7.591	SPIMP04g0141120	5.823
SPIMP02g0060010	6.824	SPIMP04g0141180	6.482
SPIMP02g0060370	7.717	SPIMP04g0141210	14.023
SPIMP02g0060510	5.953	SPIMP04g0141230	6.203
SPIMP02g0060510	5.651	SPIMP04g0141260	9.894
SPIMP02g0060630	5.408	SPIMP04g0141330	7.525
SPIMP02g0060630	6.529	SPIMP04g0141420	7.122
SPIMP02g0060630	6.009	SPIMP04g0141710	6.305
SPIMP02g0060630	6.358	SPIMP04g0141750	5.653
SPIMP02g0060670	7.221	SPIMP04g0141760	16.041
SPIMP02g0060680	7.757	SPIMP04g0141770	15.921
SPIMP02g0060690	6.016	SPIMP04g0141990	8.094
SPIMP02g0060690	7.136	SPIMP04g0142010	21.842
SPIMP02g0060750	6.58	SPIMP04g0142020	6.033
SPIMP02g0060750	7	SPIMP04g0142070	7.305
SPIMP02g0060750	6.163	SPIMP04g0142250	6.931
SPIMP02g0060850	6.626	SPIMP04g0142460	8.888
SPIMP02g0060920	5.239	SPIMP04g0142470	10.08
SPIMP02g0060920	5.676	SPIMP04g0142570	7
SPIMP02g0061050	9.975	SPIMP04g0142590	7.191
SPIMP02g0061240	6.211	SPIMP04g0142690	16.276
SPIMP02g0061340	6.007	SPIMP04g0142700	6.186
SPIMP02g0061340	5.295	SPIMP04g0142720	6.129
SPIMP02g0061340	5.5	SPIMP04g0142730	14.436
SPIMP02g0061340	5.727	SPIMP04g0142920	16.079
SPIMP02g0061390	5.124	SPIMP04g0143020	24.03
SPIMP02g0061400	5.887	SPIMP04g0143030	20.21
SPIMP02g0061450	5.372	SPIMP04g0143140	7.894
SPIMP02g0061450	5.548	SPIMP04g0143250	15.654
SPIMP02g0061450	5.376	SPIMP04g0143340	21.118
SPIMP02g0061610	8.09	SPIMP04g0143540	10.407
SPIMP02g0061660	5.782	SPIMP04g0143640	7.416
SPIMP02g0061680	5.844	SPIMP04g0143650	25.128
SPIMP02g0061760	6.502	SPIMP04g0143670	8.024
SPIMP02g0061790	6.28	SPIMP04g0143810	7.18
SPIMP02g0061790	5.914	SPIMP04g0143870	15.005
SPIMP02g0061790	6.925	SPIMP04g0143880	13.426
SPIMP02g0061810	5.834	SPIMP04g0144040	8.091
SPIMP02g0061870	6.083	SPIMP04g0144210	7.888
SPIMP02g0061920	8.134	SPIMP04g0144220	8.689
SPIMP02g0062010	6.326	SPIMP04g0144330	8.27
SPIMP02g0062020	8.235	SPIMP04g0144380	8.774
SPIMP02g0062020	5.939	SPIMP04g0144580	9.723
SPIMP02g0062070	7.824	SPIMP04g0144740	6.392
SPIMP02g0062070	6.507	SPIMP04g0144760	13.918
SPIMP02g0062120	5.268	SPIMP04g0144780	9.079
SPIMP02g0062150	8.243	SPIMP04g0144860	8.606
SPIMP02g0062150	7.944	SPIMP04g0144870	8.059
SPIMP02g0062150	6.646	SPIMP04g0144950	17.975
SPIMP02g0062150	6.28	SPIMP04g0144960	9.609
SPIMP02g0062180	6.746	SPIMP04g0144980	12.516
SPIMP02g0062200	6.191	SPIMP04g0145020	7.256
SPIMP02g0062200	5.504	SPIMP04g0145030	9.447
SPIMP02g0062290	5.511	SPIMP04g0145040	9.441
SPIMP02g0062290	6.283	SPIMP04g0145290	6.612
SPIMP02g0062290	5.468	SPIMP04g0145360	7.28
SPIMP02g0062290	6.068	SPIMP04g0145520	13.874
SPIMP02g0062290	6.832	SPIMP04g0145540	6.646
SPIMP02g0062290	10.205	SPIMP04g0145600	6.054
SPIMP02g0062380	5.025	SPIMP04g0145630	6.656
SPIMP02g0062390	5.999	SPIMP04g0145640	8.667
SPIMP02g0062390	5.542	SPIMP04g0145690	22.545
SPIMP02g0062400	6.481	SPIMP04g0145700	17.512
SPIMP02g0062440	6.385	SPIMP04g0145790	16.108
SPIMP02g0062450	6.48	SPIMP04g0145840	13.64
SPIMP02g0062450	5.583	SPIMP04g0145860	5.93
SPIMP02g0062460	7.06	SPIMP04g0145880	5.316
SPIMP02g0062460	6.547	SPIMP04g0145930	6.171
SPIMP02g0062470	10.197	SPIMP04g0145950	13.824
SPIMP02g0062540	6.035	SPIMP04g0145960	16.705
SPIMP02g0062540	5.767	SPIMP04g0146080	10.953
SPIMP02g0062540	5.107	SPIMP04g0146150	5.988
SPIMP02g0062540	6.899	SPIMP04g0146200	16.31
SPIMP02g0062540	8.654	SPIMP04g0146230	13.898
SPIMP02g0062540	6.049	SPIMP04g0146330	7.221
SPIMP02g0062540	5.402	SPIMP04g0146370	5.713
SPIMP02g0062600	5.641	SPIMP04g0146450	9.544
SPIMP02g0062670	5.484	SPIMP04g0146520	14.355
SPIMP02g0062730	7.114	SPIMP04g0146540	8.891
SPIMP02g0062730	5.62	SPIMP04g0146610	11.329
SPIMP02g0062730	5.519	SPIMP04g0146680	9.063
SPIMP02g0062840	5.299	SPIMP04g0146740	9.13
SPIMP02g0062840	5.964	SPIMP04g0146900	6.694
SPIMP02g0062980	5.822	SPIMP04g0146970	7.638
SPIMP02g0063080	6.192	SPIMP04g0147010	9.484
SPIMP02g0063080	7.302	SPIMP04g0147020	15.065
SPIMP02g0063160	5.148	SPIMP04g0147040	9.962
SPIMP02g0063460	5.528	SPIMP04g0147070	18.662
SPIMP02g0063530	6.645	SPIMP04g0147130	8.464
SPIMP02g0063530	6.794	SPIMP04g0147170	12.036
SPIMP02g0063540	6.511	SPIMP04g0147190	20.404
SPIMP02g0063660	6.087	SPIMP04g0147220	15.316
SPIMP02g0063660	7.073	SPIMP04g0147230	5.889
SPIMP02g0063680	5.852	SPIMP04g0147280	8.129
SPIMP02g0063690	5.826	SPIMP04g0147290	13.768
SPIMP02g0063720	5.966	SPIMP04g0147300	6.725
SPIMP02g0063750	5.66	SPIMP04g0147310	9.9
SPIMP02g0063750	6.342	SPIMP04g0147340	9.739
SPIMP02g0063750	5.839	SPIMP04g0147370	9.545
SPIMP02g0063750	6.937	SPIMP04g0147410	9.188
SPIMP02g0063810	8.056	SPIMP04g0147430	9.504
SPIMP02g0063910	6.521	SPIMP04g0147440	5.662
SPIMP02g0063910	5.384	SPIMP04g0147450	18.752
SPIMP02g0063950	6.256	SPIMP04g0147600	6.656
SPIMP02g0063950	5.787	SPIMP04g0147610	13.392
SPIMP02g0063980	5.827	SPIMP04g0147640	9.42
SPIMP02g0064050	6.918	SPIMP04g0147660	9.513
SPIMP02g0064050	5.009	SPIMP04g0147720	6.492
SPIMP02g0064050	5.201	SPIMP04g0147740	7.703
SPIMP02g0064130	6.882	SPIMP04g0147750	7.686
SPIMP02g0064130	5.599	SPIMP04g0147800	6.922
SPIMP02g0064150	7.113	SPIMP04g0147960	5.769
SPIMP02g0064150	6.529	SPIMP04g0148010	10.149
SPIMP02g0064320	7.759	SPIMP04g0148020	9.032
SPIMP02g0064320	7.045	SPIMP04g0148100	6.546
SPIMP02g0064320	10.697	SPIMP04g0148110	6.715
SPIMP02g0064320	9.357	SPIMP04g0148120	9.054
SPIMP02g0064320	5.272	SPIMP04g0148470	12.042
SPIMP02g0064320	6.138	SPIMP04g0148480	8.498
SPIMP02g0064320	5.49	SPIMP04g0148550	5.705
SPIMP02g0064500	5.937	SPIMP04g0148610	9.625
SPIMP02g0064500	10.962	SPIMP04g0148690	8.207
SPIMP02g0064500	8.501	SPIMP04g0149030	8.315
SPIMP02g0064500	5.71	SPIMP04g0149270	7.888
SPIMP02g0064500	5.738	SPIMP04g0149290	9.226
SPIMP02g0064520	5.93	SPIMP04g0149470	17.67
SPIMP02g0064530	6.269	SPIMP04g0149500	6.752
SPIMP02g0064550	5.825	SPIMP04g0149690	9.12
SPIMP02g0064590	5.474	SPIMP04g0149840	7.666
SPIMP02g0064620	6.237	SPIMP04g0149960	13.395
SPIMP02g0064650	6.701	SPIMP04g0149980	6.946
SPIMP02g0064660	5.401	SPIMP04g0150130	9.545
SPIMP02g0064660	7.778	SPIMP04g0150140	7.822
SPIMP02g0064700	7.249	SPIMP04g0150270	11.888
SPIMP02g0064720	7.988	SPIMP04g0150280	10.527
SPIMP02g0064720	9.324	SPIMP04g0150350	5.232
SPIMP02g0064720	8.761	SPIMP04g0150360	6.033
SPIMP02g0064720	8.752	SPIMP04g0150370	6.716
SPIMP02g0064720	6.609	SPIMP04g0150430	7.217
SPIMP02g0064770	6.402	SPIMP04g0150450	13.471
SPIMP02g0064770	5.131	SPIMP04g0150560	11.235
SPIMP02g0064790	6.742	SPIMP05g0150830	7.412
SPIMP02g0064790	5.382	SPIMP05g0150880	6.615
SPIMP02g0064790	6.785	SPIMP05g0150900	8.257
SPIMP02g0064790	8.413	SPIMP05g0150930	7.079
SPIMP02g0064790	6.838	SPIMP05g0151030	14.349
SPIMP02g0064790	7.344	SPIMP05g0151050	9.697
SPIMP02g0064800	8.992	SPIMP05g0151070	7.111
SPIMP02g0064800	9.658	SPIMP05g0151160	11.013
SPIMP02g0064800	6.045	SPIMP05g0151440	7.748
SPIMP02g0064800	8.761	SPIMP05g0151580	13.129
SPIMP02g0064950	6.802	SPIMP05g0151620	19.036
SPIMP02g0064950	7.393	SPIMP05g0151670	8.558
SPIMP02g0064960	5.596	SPIMP05g0151680	8.592
SPIMP02g0065020	9.88	SPIMP05g0151730	9.74
SPIMP02g0065110	6.154	SPIMP05g0151780	8.994
SPIMP02g0065110	7.046	SPIMP05g0151860	6.114
SPIMP02g0065110	6.445	SPIMP05g0152020	12.159
SPIMP02g0065230	5.741	SPIMP05g0152130	9.569
SPIMP02g0065230	6.391	SPIMP05g0152140	19.819
SPIMP02g0065230	5.233	SPIMP05g0152170	7.029
SPIMP02g0065230	5.984	SPIMP05g0152290	5.475
SPIMP02g0065440	6.53	SPIMP05g0152390	9.264
SPIMP02g0065450	6.057	SPIMP05g0152600	16.307
SPIMP02g0065460	5.049	SPIMP05g0152620	7.571
SPIMP02g0065550	5.692	SPIMP05g0152660	9.917
SPIMP02g0065560	5.319	SPIMP05g0152720	11.99
SPIMP02g0065590	6.475	SPIMP05g0152750	7.993
SPIMP02g0065590	6.676	SPIMP05g0152770	7.681
SPIMP02g0065590	5.384	SPIMP05g0152930	7.244
SPIMP02g0065590	6.049	SPIMP05g0152980	6.069
SPIMP02g0065850	6.095	SPIMP05g0153180	6.537
SPIMP02g0065850	5.83	SPIMP05g0153290	13.163
SPIMP02g0065850	5.823	SPIMP05g0153300	6.969
SPIMP02g0065850	6.177	SPIMP05g0153500	6.219
SPIMP02g0065850	7.17	SPIMP05g0153780	11.766
SPIMP02g0065930	5.339	SPIMP05g0154050	10.298
SPIMP02g0065980	6.3	SPIMP05g0154080	9.828
SPIMP02g0066140	6.518	SPIMP05g0154090	6.1
SPIMP02g0066140	5.537	SPIMP05g0154300	10.098
SPIMP02g0066240	5.893	SPIMP05g0154390	9.482
SPIMP02g0066450	5.401	SPIMP05g0154420	11.141
SPIMP02g0066500	7.147	SPIMP05g0154430	5.696
SPIMP02g0066500	6.266	SPIMP05g0154450	10.874
SPIMP02g0066500	7.091	SPIMP05g0154470	13.159
SPIMP02g0066500	6.49	SPIMP05g0154800	10.29
SPIMP02g0066510	5.754	SPIMP05g0154880	8.48
SPIMP02g0066510	5.777	SPIMP05g0154960	9.791
SPIMP02g0066520	5.151	SPIMP05g0155210	5.814
SPIMP02g0066680	5.118	SPIMP05g0155290	14.245
SPIMP02g0066800	8.138	SPIMP05g0155320	18.339
SPIMP02g0066810	5.116	SPIMP05g0155360	11.804
SPIMP02g0066810	6.378	SPIMP05g0155410	7.545
SPIMP02g0066820	5.069	SPIMP05g0155490	23.477
SPIMP02g0066870	5.916	SPIMP05g0156220	7.41
SPIMP02g0066920	5.139	SPIMP05g0156730	6.568
SPIMP02g0066980	5.601	SPIMP05g0156830	8.07
SPIMP02g0066980	5.013	SPIMP05g0156920	9.781
SPIMP02g0067030	5.275	SPIMP05g0157000	6.339
SPIMP02g0067050	5.209	SPIMP05g0157280	8.703
SPIMP02g0067140	6.6	SPIMP05g0157470	6.588
SPIMP02g0067160	6.548	SPIMP05g0157710	6.366
SPIMP02g0067330	5.52	SPIMP05g0157720	9.328
SPIMP02g0067340	6.681	SPIMP05g0157740	10.607
SPIMP02g0067340	7.395	SPIMP05g0157800	7.85
SPIMP02g0067350	6.502	SPIMP05g0157810	7.463
SPIMP02g0067550	5.139	SPIMP05g0158000	9.918
SPIMP02g0067590	6.827	SPIMP05g0158010	10.252
SPIMP02g0067590	5.526	SPIMP05g0158080	8.324
SPIMP02g0067600	5.062	SPIMP05g0158150	6.625
SPIMP02g0067620	5.02	SPIMP05g0158160	8.481
SPIMP02g0067800	6.074	SPIMP05g0158240	7.75
SPIMP02g0067840	5.953	SPIMP05g0158270	7.643
SPIMP02g0067880	6.201	SPIMP05g0158275	16.321
SPIMP02g0067930	6.181	SPIMP05g0158330	7.721
SPIMP02g0067940	6.547	SPIMP05g0158400	6.574
SPIMP02g0068000	5.864	SPIMP05g0158500	9.018
SPIMP02g0068000	6.946	SPIMP05g0158630	9.507
SPIMP02g0068000	7.137	SPIMP05g0158800	9.812
SPIMP02g0068000	5.879	SPIMP05g0158890	9.917
SPIMP02g0068060	6.235	SPIMP05g0159040	6.742
SPIMP02g0068120	5.16	SPIMP05g0159080	6.84
SPIMP02g0068120	6.536	SPIMP05g0159210	6.116
SPIMP02g0068230	8.613	SPIMP05g0159260	6.285
SPIMP02g0068280	5.815	SPIMP05g0159270	6.419
SPIMP02g0068290	5.405	SPIMP05g0159510	5.43
SPIMP02g0068310	7.286	SPIMP05g0160040	9.798
SPIMP02g0068390	6.972	SPIMP05g0166000	4.922
SPIMP02g0068390	5.792	SPIMP05g0168420	5.54
SPIMP02g0068390	5.154	SPIMP05g0169820	7.536
SPIMP02g0068390	5.149	SPIMP05g0170050	9.806
SPIMP02g0068390	5.887	SPIMP05g0170170	6.633
SPIMP02g0068400	5.263	SPIMP05g0170270	11.029
SPIMP02g0068520	5.106	SPIMP05g0170280	9.218
SPIMP02g0068520	7.02	SPIMP05g0170340	13.403
SPIMP02g0068540	6.265	SPIMP05g0170360	10.159
SPIMP02g0068650	5.312	SPIMP05g0170710	18.262
SPIMP02g0068880	7.307	SPIMP05g0170870	12.629
SPIMP02g0068880	5.9	SPIMP05g0170910	8.838
SPIMP02g0068900	9.354	SPIMP05g0171000	6.485
SPIMP02g0068900	6.748	SPIMP05g0171020	20.37
SPIMP02g0068900	5.484	SPIMP05g0171050	7.879
SPIMP02g0068950	5.239	SPIMP05g0171140	7.023
SPIMP02g0068990	6.651	SPIMP05g0171180	9.372
SPIMP02g0069000	8.308	SPIMP05g0171300	6.855
SPIMP02g0069000	5.714	SPIMP05g0171400	12.624
SPIMP02g0069090	6.105	SPIMP05g0171640	8.644
SPIMP02g0069090	6.769	SPIMP05g0171930	6.047
SPIMP02g0069100	5.835	SPIMP05g0171960	6.918
SPIMP02g0069100	6.047	SPIMP05g0171970	8.501
SPIMP02g0069100	5.512	SPIMP05g0172010	11.542
SPIMP02g0069120	5.914	SPIMP05g0172030	12.903
SPIMP02g0069210	5.882	SPIMP05g0172050	5.721
SPIMP02g0069220	5.578	SPIMP05g0172100	7.478
SPIMP02g0069300	6.11	SPIMP05g0172240	7.797
SPIMP02g0069320	6.613	SPIMP05g0172270	17.624
SPIMP02g0069370	6.535	SPIMP05g0172290	8.515
SPIMP02g0069450	5.323	SPIMP05g0172340	13.423
SPIMP02g0069490	5.752	SPIMP05g0172350	8.574
SPIMP02g0069490	6.408	SPIMP05g0172370	14.103
SPIMP02g0069550	6.944	SPIMP05g0172580	6.442
SPIMP02g0069560	5.461	SPIMP05g0172640	9.554
SPIMP02g0069650	5.49	SPIMP05g0172780	7.152
SPIMP02g0069650	5.561	SPIMP05g0172800	7.25
SPIMP02g0069710	5.553	SPIMP05g0172850	9.632
SPIMP02g0069710	5.518	SPIMP05g0172900	6.859
SPIMP02g0069730	6.077	SPIMP05g0172980	8.436
SPIMP02g0069790	5.743	SPIMP05g0173110	8.455
SPIMP02g0069790	5.133	SPIMP05g0173140	16.229
SPIMP02g0069790	5.676	SPIMP05g0173150	10.973
SPIMP02g0069790	6.396	SPIMP05g0173170	15.084
SPIMP02g0069810	6.073	SPIMP05g0173190	6.49
SPIMP02g0069810	7.932	SPIMP05g0173330	23.74
SPIMP02g0069860	6.727	SPIMP05g0173380	12.261
SPIMP02g0069870	5.903	SPIMP05g0173430	13.662
SPIMP02g0069880	5.604	SPIMP05g0173470	7.311
SPIMP02g0069950	7.022	SPIMP05g0173490	13.175
SPIMP02g0070110	6.335	SPIMP05g0173540	10.693
SPIMP02g0070110	5.922	SPIMP05g0173590	28.694
SPIMP02g0070110	6.183	SPIMP05g0173610	18.947
SPIMP02g0070110	6.007	SPIMP05g0173630	12.923
SPIMP02g0070110	5.497	SPIMP05g0173670	9.209
SPIMP02g0070110	5.501	SPIMP05g0173790	20.126
SPIMP02g0070180	5.453	SPIMP05g0173940	16.249
SPIMP02g0070180	5.805	SPIMP05g0173950	11.393
SPIMP02g0070180	7.311	SPIMP05g0174240	5.791
SPIMP02g0070200	7.586	SPIMP05g0174490	12.095
SPIMP02g0070240	5.812	SPIMP05g0174640	6.545
SPIMP02g0070260	5.294	SPIMP05g0174730	14.096
SPIMP02g0070270	5.384	SPIMP05g0174940	6.887
SPIMP02g0070280	5.794	SPIMP05g0175040	7.096
SPIMP02g0070340	5.914	SPIMP05g0175070	6.413
SPIMP02g0070340	6.744	SPIMP05g0175130	14.238
SPIMP02g0070520	9.753	SPIMP05g0175190	7.612
SPIMP02g0070580	5.553	SPIMP05g0175420	7.678
SPIMP02g0070880	5.616	SPIMP05g0175430	23.589
SPIMP02g0070950	6.877	SPIMP05g0175480	8.287
SPIMP02g0071030	4.972	SPIMP05g0175520	9.655
SPIMP02g0071070	5.163	SPIMP05g0175650	9.047
SPIMP02g0071190	7.239	SPIMP05g0175730	6.275
SPIMP02g0071190	6.756	SPIMP05g0175740	6.697
SPIMP02g0071210	6.7	SPIMP05g0176320	19.272
SPIMP02g0071230	5.511	SPIMP05g0176330	5.997
SPIMP02g0071370	6.361	SPIMP05g0176360	6.901
SPIMP02g0071380	5.6	SPIMP05g0176740	5.612
SPIMP02g0071380	6.573	SPIMP05g0176770	6.051
SPIMP02g0071400	6.417	SPIMP05g0176820	8.073
SPIMP02g0071400	5.061	SPIMP05g0176930	6.318
SPIMP02g0071490	5.8	SPIMP05g0177090	9.241
SPIMP02g0071530	6.391	SPIMP06g0177540	7.039
SPIMP02g0071530	5.383	SPIMP06g0177550	7.089
SPIMP02g0071530	5.957	SPIMP06g0177650	7.433
SPIMP02g0071530	7.556	SPIMP06g0177690	12.829
SPIMP02g0071530	6.044	SPIMP06g0177700	6.148
SPIMP02g0071560	6.969	SPIMP06g0177730	10.873
SPIMP02g0071610	6.515	SPIMP06g0177900	5.84
SPIMP02g0071630	6.097	SPIMP06g0178020	9.568
SPIMP02g0071750	5.686	SPIMP06g0178050	7.315
SPIMP02g0071880	6.231	SPIMP06g0178080	10.2
SPIMP02g0071900	5.136	SPIMP06g0178110	7.514
SPIMP02g0071940	5.163	SPIMP06g0178130	20.797
SPIMP02g0072070	6.11	SPIMP06g0178180	8.656
SPIMP02g0072140	6.809	SPIMP06g0178220	11.809
SPIMP02g0072140	9.376	SPIMP06g0178320	10.642
SPIMP02g0072140	5.543	SPIMP06g0178490	10.923
SPIMP02g0072160	5.243	SPIMP06g0178570	10.964
SPIMP02g0072180	6.248	SPIMP06g0178590	8.363
SPIMP02g0072180	5.918	SPIMP06g0178710	10.791
SPIMP02g0072180	5.86	SPIMP06g0178800	20.591
SPIMP02g0072240	6.081	SPIMP06g0178890	11.223
SPIMP02g0072270	5.132	SPIMP06g0178900	10.497
SPIMP02g0072270	9.844	SPIMP06g0179070	13.211
SPIMP02g0072280	7.208	SPIMP06g0179100	7.842
SPIMP02g0072290	7.081	SPIMP06g0179140	7.998
SPIMP02g0072290	5.995	SPIMP06g0179200	6.845
SPIMP02g0072300	5.517	SPIMP06g0179270	11.947
SPIMP02g0072330	8.434	SPIMP06g0179290	8.629
SPIMP02g0072330	5.444	SPIMP06g0179300	11.435
SPIMP02g0072330	5.701	SPIMP06g0179340	11.213
SPIMP02g0072340	5.537	SPIMP06g0179390	10.214
SPIMP02g0072350	5.782	SPIMP06g0179420	8.692
SPIMP02g0072440	5.895	SPIMP06g0179450	8.253
SPIMP02g0072450	8.315	SPIMP06g0179480	8.866
SPIMP02g0072450	5.96	SPIMP06g0179560	6.586
SPIMP02g0072460	6.229	SPIMP06g0179570	13.28
SPIMP02g0072460	6.159	SPIMP06g0179640	10.39
SPIMP02g0072460	5.294	SPIMP06g0179650	7.496
SPIMP02g0072460	6.047	SPIMP06g0179660	6.047
SPIMP02g0072480	7.015	SPIMP06g0179700	10.192
SPIMP02g0072480	7.147	SPIMP06g0179740	6.331
SPIMP02g0072510	5.935	SPIMP06g0179760	10.644
SPIMP02g0072560	5.925	SPIMP06g0180100	7.367
SPIMP02g0072590	5.394	SPIMP06g0180170	7.144
SPIMP02g0072590	8.141	SPIMP06g0180210	8.648
SPIMP02g0072590	7.352	SPIMP06g0180310	6.423
SPIMP02g0072590	5.112	SPIMP06g0180380	8.331
SPIMP02g0072620	6.42	SPIMP06g0180520	8.618
SPIMP02g0072640	5.965	SPIMP06g0180550	29.001
SPIMP02g0072690	6.196	SPIMP06g0180720	40.256
SPIMP02g0072690	5.322	SPIMP06g0180730	38.254
SPIMP02g0072890	6.432	SPIMP06g0181210	7.265
SPIMP02g0072890	5.978	SPIMP06g0181280	7.33
SPIMP02g0072910	5.813	SPIMP06g0181300	6.479
SPIMP02g0072970	5.541	SPIMP06g0181520	5.49
SPIMP02g0072990	5.566	SPIMP06g0182730	6.068
SPIMP02g0072990	6.387	SPIMP06g0183430	8.254
SPIMP02g0072990	5.523	SPIMP06g0184000	7.238
SPIMP02g0073020	5.989	SPIMP06g0184740	5.656
SPIMP02g0073020	5.96	SPIMP06g0184760	8.782
SPIMP02g0073050	5.692	SPIMP06g0185520	5.929
SPIMP02g0073070	5.941	SPIMP06g0185700	11.448
SPIMP02g0073070	5.544	SPIMP06g0185770	6.419
SPIMP02g0073110	6.346	SPIMP06g0185960	7.891
SPIMP02g0073110	6.006	SPIMP06g0186010	5.577
SPIMP02g0073110	5.569	SPIMP06g0186190	5.564
SPIMP02g0073110	6.341	SPIMP06g0186410	7.175
SPIMP02g0073110	6.844	SPIMP06g0186450	12.968
SPIMP02g0073110	6.747	SPIMP06g0186630	8.578
SPIMP02g0073150	6.858	SPIMP06g0186640	7.164
SPIMP02g0073190	7.296	SPIMP06g0186780	5.835
SPIMP02g0073360	6.605	SPIMP06g0187230	5.371
SPIMP02g0073360	6.776	SPIMP06g0187340	8.85
SPIMP02g0073360	6.405	SPIMP06g0187350	12.413
SPIMP02g0073360	5.638	SPIMP06g0187360	6.438
SPIMP02g0073360	5.175	SPIMP06g0187390	9.222
SPIMP02g0073360	5.395	SPIMP06g0187440	7.639
SPIMP02g0073370	5.599	SPIMP06g0187590	15.595
SPIMP02g0073570	11.577	SPIMP06g0187670	12.482
SPIMP02g0073570	11.693	SPIMP06g0187780	10.782
SPIMP02g0073570	6.532	SPIMP06g0187820	7.23
SPIMP02g0073600	5.286	SPIMP06g0187920	5.798
SPIMP02g0073610	5.892	SPIMP06g0188110	8.679
SPIMP02g0073610	12.594	SPIMP06g0188130	12.566
SPIMP02g0073610	6.286	SPIMP06g0188190	6.859
SPIMP02g0073740	6.343	SPIMP06g0188270	6.668
SPIMP02g0073880	5.643	SPIMP06g0188460	8.04
SPIMP02g0073900	7.082	SPIMP06g0188590	12.932
SPIMP02g0073900	5.003	SPIMP06g0188690	15.056
SPIMP02g0073980	5.975	SPIMP06g0188720	7.298
SPIMP02g0074040	5.33	SPIMP06g0188830	11.247
SPIMP02g0074070	5.486	SPIMP06g0188850	7.203
SPIMP02g0074160	5.347	SPIMP06g0188870	7.8
SPIMP02g0074180	5.434	SPIMP06g0188900	10.857
SPIMP02g0074180	6.742	SPIMP06g0188960	9.811
SPIMP02g0074240	7.306	SPIMP06g0188970	7.417
SPIMP02g0074280	5.366	SPIMP06g0189100	9.799
SPIMP02g0074430	7.443	SPIMP06g0189110	7.513
SPIMP02g0074430	7.734	SPIMP06g0189160	6.483
SPIMP02g0074510	6.966	SPIMP06g0189280	11.474
SPIMP02g0074510	10.277	SPIMP06g0189310	6.494
SPIMP02g0074510	8.372	SPIMP06g0189470	8.039
SPIMP02g0074510	10.749	SPIMP06g0189620	5.465
SPIMP02g0074510	7.345	SPIMP06g0189830	6.453
SPIMP02g0074510	10.935	SPIMP06g0189850	12.116
SPIMP02g0074510	6.597	SPIMP06g0189870	8.644
SPIMP02g0074510	11.895	SPIMP06g0190010	6.827
SPIMP02g0074510	7.874	SPIMP06g0190310	15.997
SPIMP02g0074510	10.343	SPIMP06g0190320	6.271
SPIMP02g0074510	9.159	SPIMP06g0190450	6.26
SPIMP02g0074510	6.573	SPIMP06g0190570	5.868
SPIMP02g0074510	7.535	SPIMP06g0190760	28.59
SPIMP02g0074510	14.915	SPIMP06g0190770	10.775
SPIMP02g0074510	7.03	SPIMP06g0190790	9.252
SPIMP02g0074510	6.365	SPIMP06g0190810	12.851
SPIMP02g0074510	6.496	SPIMP06g0190840	17.806
SPIMP02g0074510	13.572	SPIMP06g0190870	10.344
SPIMP02g0074510	10.062	SPIMP06g0190980	7.239
SPIMP02g0074510	9.317	SPIMP06g0190990	11.855
SPIMP02g0074510	6.535	SPIMP06g0191000	6.783
SPIMP02g0074510	7.904	SPIMP06g0191100	10.658
SPIMP02g0074510	12.188	SPIMP06g0191120	6.616
SPIMP02g0074600	5.453	SPIMP06g0191260	14.797
SPIMP02g0074680	5.145	SPIMP06g0191290	13.615
SPIMP02g0074680	5.563	SPIMP06g0191690	5.988
SPIMP02g0074700	5.562	SPIMP06g0191710	7.869
SPIMP02g0074720	5.835	SPIMP06g0191740	9.057
SPIMP02g0074720	5.783	SPIMP06g0191770	8.661
SPIMP02g0075110	5.91	SPIMP06g0191820	14.113
SPIMP02g0075280	6.127	SPIMP06g0191930	10.518
SPIMP02g0075280	6.702	SPIMP06g0192020	9.07
SPIMP02g0075280	5.327	SPIMP06g0192030	9.657
SPIMP02g0075300	7.331	SPIMP06g0192040	7.643
SPIMP02g0075300	8.098	SPIMP06g0192050	7.538
SPIMP02g0075300	7.111	SPIMP06g0192090	9.004
SPIMP02g0075330	5.997	SPIMP06g0192100	5.504
SPIMP02g0075330	5.973	SPIMP06g0192230	16.591
SPIMP02g0075330	5.829	SPIMP06g0192240	13.076
SPIMP02g0075340	6.524	SPIMP06g0192350	15.068
SPIMP02g0075360	6.043	SPIMP06g0192500	6.246
SPIMP02g0075360	6.698	SPIMP06g0192530	10.454
SPIMP02g0075360	6.46	SPIMP06g0192540	6.394
SPIMP02g0075360	8.346	SPIMP06g0192850	9.687
SPIMP02g0075360	5.556	SPIMP06g0192880	6.829
SPIMP02g0075490	6.56	SPIMP06g0192900	6.659
SPIMP02g0075500	6.006	SPIMP06g0193010	6.002
SPIMP02g0075540	5.903	SPIMP06g0193120	7.938
SPIMP02g0075610	5.539	SPIMP06g0193130	7.79
SPIMP02g0075610	7.058	SPIMP06g0193400	8.205
SPIMP02g0075610	5.677	SPIMP06g0193430	10.869
SPIMP02g0075610	5.469	SPIMP06g0193460	11.058
SPIMP02g0075960	6.514	SPIMP06g0193480	6.15
SPIMP02g0075960	8.208	SPIMP06g0193570	6.098
SPIMP02g0075960	5.959	SPIMP06g0193610	20.147
SPIMP02g0075960	6.708	SPIMP06g0193620	10.312
SPIMP02g0076060	6.082	SPIMP06g0193630	10.065
SPIMP02g0076060	6.096	SPIMP06g0193650	6.312
SPIMP02g0076060	6.069	SPIMP06g0193680	12.749
SPIMP02g0076060	6.333	SPIMP06g0193800	15.772
SPIMP02g0076060	6.839	SPIMP06g0193940	6.296
SPIMP02g0076080	7.05	SPIMP06g0193990	11.758
SPIMP02g0076080	6.788	SPIMP06g0194020	5.484
SPIMP02g0076100	5.54	SPIMP06g0194050	5.664
SPIMP02g0076100	8.137	SPIMP06g0194130	12.343
SPIMP02g0076250	5.091	SPIMP06g0194150	10.243
SPIMP02g0076270	6.359	SPIMP06g0194170	10.407
SPIMP02g0076270	5.504	SPIMP06g0194250	7.505
SPIMP02g0076270	5.245	SPIMP06g0194460	19.554
SPIMP02g0076270	6.567	SPIMP06g0194470	5.57
SPIMP02g0076360	6.214	SPIMP06g0194530	8.462
SPIMP02g0076380	6.197	SPIMP06g0194630	27.943
SPIMP02g0076500	5.399	SPIMP06g0194900	6.349
SPIMP02g0076580	6.046	SPIMP06g0194910	6.643
SPIMP02g0076580	5.111	SPIMP06g0194940	36.865
SPIMP02g0076690	5.051	SPIMP06g0194950	14.356
SPIMP02g0076720	6.261	SPIMP06g0194960	13.142
SPIMP02g0076730	5.611	SPIMP06g0194980	11.091
SPIMP02g0076730	8.703	SPIMP06g0195020	15.766
SPIMP02g0076810	5.782	SPIMP06g0195070	12.503
SPIMP02g0076980	15.715	SPIMP06g0195080	22.033
SPIMP02g0077030	6.062	SPIMP06g0195090	19.844
SPIMP02g0077060	6.976	SPIMP06g0195110	6.376
SPIMP02g0077060	5.374	SPIMP06g0195120	9.855
SPIMP02g0077060	6.306	SPIMP06g0195190	7.816
SPIMP02g0077070	6.338	SPIMP06g0195300	8.033
SPIMP02g0077070	5.207	SPIMP06g0195360	7.309
SPIMP02g0077100	5.529	SPIMP06g0195380	7.927
SPIMP02g0077100	6.414	SPIMP06g0195490	9.922
SPIMP02g0077100	5.954	SPIMP06g0195720	6.537
SPIMP02g0077210	6.235	SPIMP06g0195800	12.487
SPIMP02g0077240	7.759	SPIMP06g0195840	6.496
SPIMP02g0077250	6.137	SPIMP06g0195870	6.074
SPIMP02g0077250	5.753	SPIMP06g0195890	14.637
SPIMP02g0077250	6.061	SPIMP06g0195930	6.911
SPIMP02g0077250	6.877	SPIMP06g0195940	11.698
SPIMP02g0077250	5.19	SPIMP06g0196030	5.493
SPIMP02g0077250	6.045	SPIMP06g0196080	10.022
SPIMP02g0077250	6.01	SPIMP06g0196210	12.875
SPIMP02g0077300	5.951	SPIMP06g0196260	8.01
SPIMP02g0077370	8.333	SPIMP06g0196390	8.14
SPIMP02g0077490	5.207	SPIMP06g0196410	5.761
SPIMP02g0077490	5.301	SPIMP06g0196460	8.557
SPIMP02g0077490	6.855	SPIMP06g0196470	6.086
SPIMP02g0077490	7.537	SPIMP06g0196530	9.261
SPIMP02g0077570	6.858	SPIMP06g0196540	6.995
SPIMP02g0077570	5.386	SPIMP06g0196600	9.21
SPIMP02g0077570	5.127	SPIMP06g0196700	7.431
SPIMP02g0077570	9.309	SPIMP06g0196800	7.987
SPIMP02g0077570	7.393	SPIMP06g0196850	8.872
SPIMP02g0077570	6.454	SPIMP06g0196890	7.011
SPIMP02g0077570	6.417	SPIMP06g0196900	7.461
SPIMP02g0077570	5.746	SPIMP06g0197180	18.241
SPIMP02g0077570	6.724	SPIMP06g0197410	10.451
SPIMP02g0077600	5.545	SPIMP06g0197430	6.345
SPIMP02g0077670	5.387	SPIMP06g0197500	10.097
SPIMP02g0077690	5.901	SPIMP06g0197520	8.346
SPIMP02g0077720	5.671	SPIMP06g0197550	9.011
SPIMP02g0077720	5.388	SPIMP06g0197630	7.223
SPIMP02g0077750	6.473	SPIMP06g0197810	9.237
SPIMP02g0077770	7.663	SPIMP06g0197890	10.813
SPIMP02g0077770	9.921	SPIMP06g0198200	6.094
SPIMP02g0077830	5.671	SPIMP06g0198510	6.913
SPIMP02g0077870	6.454	SPIMP06g0199100	8.725
SPIMP02g0078050	6.74	SPIMP06g0199120	28.709
SPIMP02g0078050	7.659	SPIMP06g0199130	16.804
SPIMP02g0078050	5.326	SPIMP06g0199200	5.788
SPIMP02g0078060	6.025	SPIMP06g0199280	5.738
SPIMP02g0078060	6.416	SPIMP06g0199470	8.533
SPIMP02g0078160	5.405	SPIMP06g0199710	20.444
SPIMP02g0078220	7.579	SPIMP06g0199720	11.097
SPIMP02g0078220	5.216	SPIMP06g0199920	6.451
SPIMP02g0078220	7.182	SPIMP06g0199970	14.423
SPIMP02g0078350	5.775	SPIMP06g0199980	19.29
SPIMP02g0078360	5.604	SPIMP06g0200090	37.62
SPIMP02g0078360	7.031	SPIMP06g0200100	17.252
SPIMP02g0078360	6.198	SPIMP06g0200110	5.705
SPIMP02g0078450	6.24	SPIMP06g0200380	6.845
SPIMP02g0078450	5.89	SPIMP06g0200490	15.422
SPIMP02g0078450	5.316	SPIMP06g0200590	13.338
SPIMP02g0078470	6.268	SPIMP06g0200620	7.71
SPIMP02g0078510	5.598	SPIMP06g0200920	12.33
SPIMP02g0078530	5.32	SPIMP06g0200950	6.466
SPIMP02g0078580	7.685	SPIMP06g0201080	7.058
SPIMP02g0078590	6.84	SPIMP06g0201550	5.825
SPIMP02g0078600	5.986	SPIMP06g0201660	5.908
SPIMP02g0078600	6.892	SPIMP06g0201800	6.464
SPIMP02g0078600	5.242	SPIMP06g0201810	8.878
SPIMP02g0078600	5.242	SPIMP06g0202080	11.7
SPIMP02g0078600	5.957	SPIMP06g0202260	8.884
SPIMP02g0078600	5.558	SPIMP06g0202400	6.971
SPIMP02g0078650	6.563	SPIMP06g0202670	12.544
SPIMP02g0078650	5.733	SPIMP06g0202690	8.458
SPIMP02g0078650	7.133	SPIMP06g0202920	8.794
SPIMP02g0078650	7.399	SPIMP06g0203400	7.194
SPIMP02g0078830	6.273	SPIMP06g0203420	6.143
SPIMP02g0078970	7.698	SPIMP06g0203810	5.926
SPIMP02g0078970	6.737	SPIMP06g0203870	10.848
SPIMP02g0078970	6.666	SPIMP06g0203900	7.422
SPIMP02g0078980	5.993	SPIMP06g0203910	7.08
SPIMP02g0078980	6.849	SPIMP06g0204080	8.709
SPIMP02g0078990	6.261	SPIMP06g0204090	7.037
SPIMP02g0078990	5.8	SPIMP06g0204150	6.49
SPIMP02g0078990	5.953	SPIMP06g0204170	20.41
SPIMP02g0078990	7.927	SPIMP06g0204210	7.567
SPIMP02g0078990	6.059	SPIMP06g0204280	12.57
SPIMP02g0078990	6.449	SPIMP06g0204430	26.425
SPIMP02g0078990	6.343	SPIMP06g0204450	7.092
SPIMP02g0078990	5.144	SPIMP06g0204470	18.373
SPIMP02g0078990	6.804	SPIMP06g0204490	6.745
SPIMP02g0079000	6.219	SPIMP06g0204600	6.841
SPIMP02g0079000	8.901	SPIMP06g0204850	11.276
SPIMP02g0079000	5.348	SPIMP06g0204910	8.798
SPIMP02g0079010	6.079	SPIMP06g0205000	11.916
SPIMP02g0079010	6.625	SPIMP06g0205010	9.317
SPIMP02g0079010	7.279	SPIMP06g0205090	10.453
SPIMP02g0079060	5.817	SPIMP06g0205450	13.397
SPIMP02g0079090	5.554	SPIMP06g0205480	10.9
SPIMP02g0079090	5.805	SPIMP06g0205530	5.322
SPIMP02g0079110	4.984	SPIMP06g0205680	8.839
SPIMP02g0079110	6.431	SPIMP06g0205880	10.319
SPIMP02g0079220	6.716	SPIMP06g0205950	7.188
SPIMP02g0079220	6.095	SPIMP07g0206090	15.303
SPIMP02g0079220	6.126	SPIMP07g0206150	9.566
SPIMP02g0079250	6.633	SPIMP07g0206160	10.029
SPIMP02g0079260	5.417	SPIMP07g0206180	10.988
SPIMP02g0079270	7.096	SPIMP07g0206190	7.374
SPIMP02g0079270	6.11	SPIMP07g0206220	9.049
SPIMP02g0079270	6.564	SPIMP07g0206370	7.221
SPIMP02g0079270	5.584	SPIMP07g0206460	15.761
SPIMP02g0079270	8.364	SPIMP07g0206490	10.749
SPIMP02g0079270	5.74	SPIMP07g0206620	5.967
SPIMP02g0079270	7.506	SPIMP07g0207330	12.473
SPIMP02g0079270	8.072	SPIMP07g0207810	6.13
SPIMP02g0079270	5.242	SPIMP07g0207900	18.45
SPIMP02g0079270	7.109	SPIMP07g0208300	7.295
SPIMP02g0079270	5.523	SPIMP07g0208980	6.722
SPIMP02g0079270	7.517	SPIMP07g0209660	7.111
SPIMP02g0079270	6.647	SPIMP07g0209680	5.437
SPIMP02g0079270	5.51	SPIMP07g0209700	7.846
SPIMP02g0079380	9.054	SPIMP07g0209780	11.35
SPIMP02g0079380	5.766	SPIMP07g0209930	15.272
SPIMP02g0079380	5.583	SPIMP07g0210210	7.712
SPIMP02g0079390	5.296	SPIMP07g0210260	8.734
SPIMP02g0079410	6.993	SPIMP07g0210330	10.031
SPIMP02g0079460	6.057	SPIMP07g0210350	10.265
SPIMP02g0079460	5.903	SPIMP07g0210440	12.25
SPIMP02g0079530	5.155	SPIMP07g0210530	7.955
SPIMP02g0079660	5.502	SPIMP07g0210710	7.636
SPIMP02g0079680	6.341	SPIMP07g0210760	7.381
SPIMP02g0079710	5.473	SPIMP07g0210850	10.469
SPIMP02g0079750	5.239	SPIMP07g0211170	8.704
SPIMP02g0079770	5.623	SPIMP07g0211210	6.663
SPIMP02g0079790	6.493	SPIMP07g0212210	9.413
SPIMP02g0079790	13.22	SPIMP07g0212680	7.758
SPIMP02g0079850	6.584	SPIMP07g0220030	8.142
SPIMP02g0079850	7.296	SPIMP07g0220060	5.56
SPIMP02g0079990	6.472	SPIMP07g0220110	5.437
SPIMP02g0080020	6.614	SPIMP07g0220150	6.453
SPIMP02g0080020	5.155	SPIMP07g0220200	6.52
SPIMP02g0080040	5.962	SPIMP07g0220220	7.383
SPIMP02g0080090	5.192	SPIMP07g0220240	5.156
SPIMP02g0080180	7.563	SPIMP07g0220410	6.442
SPIMP02g0080180	9.699	SPIMP07g0220780	6.343
SPIMP02g0080180	6.444	SPIMP07g0220810	14.605
SPIMP02g0080180	6.213	SPIMP07g0220820	12.556
SPIMP02g0080180	5.273	SPIMP07g0221000	8.143
SPIMP02g0080190	5.584	SPIMP07g0221060	7.902
SPIMP02g0080260	6.462	SPIMP07g0221230	11.228
SPIMP02g0080260	6.426	SPIMP07g0221390	6.506
SPIMP02g0080260	8.186	SPIMP07g0221480	12.334
SPIMP02g0080260	6.664	SPIMP07g0221510	26.331
SPIMP02g0080260	5.144	SPIMP07g0221690	6.73
SPIMP02g0080260	5.125	SPIMP07g0221760	6.475
SPIMP02g0080260	5.082	SPIMP07g0221780	27.539
SPIMP02g0080260	7.421	SPIMP07g0221900	7.721
SPIMP02g0080320	6.62	SPIMP07g0221910	6.125
SPIMP02g0080390	8.407	SPIMP07g0222110	5.266
SPIMP02g0080670	5.305	SPIMP07g0222250	7.83
SPIMP02g0080720	5.174	SPIMP07g0222290	6.818
SPIMP02g0080750	5.599	SPIMP07g0222310	9.516
SPIMP02g0080750	6.812	SPIMP07g0222510	9.751
SPIMP02g0080840	6.643	SPIMP07g0222540	26.082
SPIMP02g0080890	8.081	SPIMP07g0222550	9.743
SPIMP02g0080890	5.833	SPIMP07g0222570	6.864
SPIMP02g0080940	5.981	SPIMP07g0222600	12.472
SPIMP02g0080990	7.501	SPIMP07g0222620	8.675
SPIMP02g0080990	7.832	SPIMP07g0222670	17.102
SPIMP02g0081070	5.417	SPIMP07g0222710	7.386
SPIMP02g0081150	6.037	SPIMP07g0222720	22.573
SPIMP02g0081150	7.459	SPIMP07g0222740	6.637
SPIMP02g0081150	6.137	SPIMP07g0222830	6.432
SPIMP02g0081220	6.19	SPIMP07g0222850	10.922
SPIMP02g0081240	6.099	SPIMP07g0222970	8.829
SPIMP02g0081290	6.508	SPIMP07g0223030	8.542
SPIMP02g0081340	5.786	SPIMP07g0223100	7.408
SPIMP02g0081440	6.134	SPIMP07g0223130	6.233
SPIMP02g0081540	6.659	SPIMP07g0223150	7.252
SPIMP02g0081560	6.081	SPIMP07g0223200	6.467
SPIMP02g0081610	5.144	SPIMP07g0223240	6.638
SPIMP02g0081660	5.652	SPIMP07g0223290	11.779
SPIMP02g0081790	6.805	SPIMP07g0223430	25.96
SPIMP02g0081790	7.227	SPIMP07g0223450	5.793
SPIMP02g0081790	7.185	SPIMP07g0223510	15.467
SPIMP02g0081800	7.882	SPIMP07g0223590	8.17
SPIMP02g0081870	6.249	SPIMP07g0223600	7.173
SPIMP02g0082010	6.812	SPIMP07g0223720	17.405
SPIMP02g0082090	4.951	SPIMP07g0223780	11.691
SPIMP02g0082110	6.139	SPIMP07g0223800	6.737
SPIMP02g0082140	6.463	SPIMP07g0223990	15.654
SPIMP02g0082170	5.566	SPIMP07g0224000	6.798
SPIMP02g0082280	6.267	SPIMP07g0224090	13.572
SPIMP02g0082470	6.153	SPIMP07g0224130	16.218
SPIMP02g0082580	5.48	SPIMP07g0224200	7.978
SPIMP02g0082580	5.682	SPIMP07g0224250	8.478
SPIMP02g0082580	5.372	SPIMP07g0224380	12.091
SPIMP02g0082590	5.73	SPIMP07g0224470	11.843
SPIMP02g0082650	6.964	SPIMP07g0224510	21.472
SPIMP02g0082710	6.86	SPIMP07g0224520	9.863
SPIMP02g0082710	6.311	SPIMP07g0224560	10.164
SPIMP02g0082710	5.598	SPIMP07g0224620	15.977
SPIMP02g0082720	5.311	SPIMP07g0224670	18.647
SPIMP02g0082760	7.086	SPIMP07g0224760	6.118
SPIMP02g0082760	6.283	SPIMP07g0224780	5.177
SPIMP02g0082770	5.828	SPIMP07g0224900	8.982
SPIMP02g0082780	8.455	SPIMP07g0225030	6.612
SPIMP02g0082780	6.763	SPIMP07g0225300	7.128
SPIMP02g0082810	5.764	SPIMP07g0225370	7.213
SPIMP02g0082900	6.462	SPIMP07g0225410	7.698
SPIMP02g0082900	5.911	SPIMP07g0225420	6.063
SPIMP02g0082900	6.442	SPIMP07g0225460	8.41
SPIMP02g0083040	6.595	SPIMP07g0225830	6.084
SPIMP02g0083060	6.153	SPIMP07g0225840	17.894
SPIMP02g0083070	6.457	SPIMP07g0225890	15.28
SPIMP02g0083100	6.041	SPIMP07g0226120	12.406
SPIMP02g0083120	5.12	SPIMP07g0226130	9.565
SPIMP02g0083130	5.623	SPIMP07g0226170	5.853
SPIMP02g0083140	6.309	SPIMP07g0226200	9.838
SPIMP02g0083170	8.347	SPIMP07g0226230	7.719
SPIMP02g0083230	5.288	SPIMP07g0226240	9.628
SPIMP02g0083230	7.671	SPIMP07g0226250	5.239
SPIMP02g0083380	6.788	SPIMP07g0226270	7.022
SPIMP02g0083380	7.85	SPIMP07g0226300	7.088
SPIMP02g0083380	5.554	SPIMP07g0226330	10.297
SPIMP02g0083410	7.381	SPIMP07g0226420	12.346
SPIMP02g0083460	6.125	SPIMP07g0226530	6.319
SPIMP02g0083500	5.299	SPIMP07g0226540	7.71
SPIMP02g0083510	6.05	SPIMP07g0226700	9.758
SPIMP02g0083560	6.607	SPIMP07g0226730	16.282
SPIMP02g0083560	5.905	SPIMP07g0226750	16.27
SPIMP02g0083600	5.894	SPIMP07g0226830	8.098
SPIMP02g0083600	6.129	SPIMP07g0226870	21.513
SPIMP02g0083600	6.004	SPIMP07g0226960	6.542
SPIMP02g0083620	6.253	SPIMP07g0227160	12.495
SPIMP02g0083620	7.101	SPIMP07g0227210	6.014
SPIMP02g0083630	6.469	SPIMP07g0227280	8.083
SPIMP02g0083630	5.895	SPIMP07g0227330	7.913
SPIMP02g0083690	6.127	SPIMP07g0227420	8.506
SPIMP02g0083740	6.061	SPIMP07g0227500	17.133
SPIMP02g0083740	5.142	SPIMP07g0227890	8.345
SPIMP02g0083740	5.316	SPIMP07g0228030	17.397
SPIMP02g0083840	5.748	SPIMP07g0228200	12.294
SPIMP02g0083880	5.535	SPIMP07g0228380	7.916
SPIMP02g0083990	5.742	SPIMP07g0228390	6.261
SPIMP02g0084060	10.542	SPIMP07g0228740	6.033
SPIMP02g0084060	6.042	SPIMP07g0228780	5.772
SPIMP02g0084090	7.351	SPIMP07g0228980	11.528
SPIMP02g0084100	5.136	SPIMP07g0229160	9.591
SPIMP02g0084100	5.32	SPIMP07g0229280	10.079
SPIMP02g0084140	5.102	SPIMP07g0229310	11.797
SPIMP02g0084180	6.971	SPIMP07g0229690	11.306
SPIMP02g0084180	9.946	SPIMP07g0229750	5.947
SPIMP02g0084180	7.699	SPIMP07g0229810	6.166
SPIMP02g0084180	7.852	SPIMP07g0230080	6.535
SPIMP02g0084180	6.59	SPIMP07g0230250	5.592
SPIMP02g0084320	6.912	SPIMP07g0230370	9.825
SPIMP02g0084320	9.558	SPIMP07g0230530	7.712
SPIMP02g0084320	7.925	SPIMP07g0230810	9.705
SPIMP02g0084320	5.534	SPIMP07g0230920	10.699
SPIMP02g0084320	6.963	SPIMP07g0230990	5.802
SPIMP02g0084320	6.642	SPIMP07g0231020	6.156
SPIMP02g0084320	6.592	SPIMP07g0231050	5.676
SPIMP02g0084320	7.088	SPIMP07g0231180	5.887
SPIMP02g0084330	5.888	SPIMP07g0231220	8.154
SPIMP02g0084360	6.598	SPIMP07g0231280	9.172
SPIMP02g0084500	7.556	SPIMP07g0231370	7.531
SPIMP02g0084520	5.392	SPIMP07g0231640	17.006
SPIMP02g0084520	5.738	SPIMP07g0231790	5.27
SPIMP02g0084530	5.522	SPIMP07g0231900	5.764
SPIMP02g0084540	7.374	SPIMP07g0232250	7.478
SPIMP02g0084540	10.708	SPIMP07g0232480	6.953
SPIMP02g0084540	6.165	SPIMP07g0232710	6.388
SPIMP02g0084540	5.769	SPIMP07g0233080	6.265
SPIMP02g0084540	6.738	SPIMP07g0233220	6.09
SPIMP02g0084540	5.75	SPIMP07g0233320	9.282
SPIMP02g0084540	5.878	SPIMP07g0233420	10.656
SPIMP02g0084540	7.329	SPIMP08g0233490	7.027
SPIMP02g0084540	7.049	SPIMP08g0233550	16.893
SPIMP02g0084540	7.359	SPIMP08g0233600	8.689
SPIMP02g0084540	7.244	SPIMP08g0233610	8.245
SPIMP02g0084540	5.742	SPIMP08g0233630	17.506
SPIMP02g0084540	8.314	SPIMP08g0233650	18.67
SPIMP03g0084590	6.438	SPIMP08g0233710	6.03
SPIMP03g0084590	5.334	SPIMP08g0233800	11.615
SPIMP03g0084590	7.762	SPIMP08g0233950	7.894
SPIMP03g0084590	6.284	SPIMP08g0234040	7.043
SPIMP03g0084590	6.68	SPIMP08g0234240	10.904
SPIMP03g0084590	5.471	SPIMP08g0234400	11.622
SPIMP03g0084590	6.278	SPIMP08g0234460	7.165
SPIMP03g0084590	6.319	SPIMP08g0234510	9.395
SPIMP03g0084590	6.312	SPIMP08g0234520	12.034
SPIMP03g0084610	5.418	SPIMP08g0234530	8.151
SPIMP03g0084610	5.798	SPIMP08g0234730	8.469
SPIMP03g0084630	5.494	SPIMP08g0234790	6.618
SPIMP03g0084650	8.245	SPIMP08g0234840	8.828
SPIMP03g0084650	6.042	SPIMP08g0234850	8.258
SPIMP03g0084650	5.71	SPIMP08g0234890	11.31
SPIMP03g0084650	5.809	SPIMP08g0234900	13.697
SPIMP03g0084650	6.073	SPIMP08g0235010	8.364
SPIMP03g0084650	5.611	SPIMP08g0235020	9.392
SPIMP03g0084650	7.902	SPIMP08g0235140	5.777
SPIMP03g0084650	5.751	SPIMP08g0235240	5.876
SPIMP03g0084650	6.33	SPIMP08g0235260	10.497
SPIMP03g0084650	7.313	SPIMP08g0235390	17.231
SPIMP03g0084650	5.686	SPIMP08g0235430	6.4
SPIMP03g0084690	6.559	SPIMP08g0235440	6.148
SPIMP03g0084690	5.665	SPIMP08g0235560	11.324
SPIMP03g0084690	5.648	SPIMP08g0235610	7.481
SPIMP03g0084690	6.103	SPIMP08g0235650	6.749
SPIMP03g0084690	6.799	SPIMP08g0235870	16.54
SPIMP03g0084940	6.009	SPIMP08g0235950	6.896
SPIMP03g0084980	5.694	SPIMP08g0235970	10.023
SPIMP03g0085180	6.869	SPIMP08g0236260	8.495
SPIMP03g0085180	6.628	SPIMP08g0236380	7.484
SPIMP03g0085180	5.547	SPIMP08g0236740	8.957
SPIMP03g0085180	8.818	SPIMP08g0236870	10.717
SPIMP03g0085260	5.566	SPIMP08g0236940	8.819
SPIMP03g0085260	6.028	SPIMP08g0237010	12.212
SPIMP03g0085260	6.325	SPIMP08g0237210	10.654
SPIMP03g0085310	5.789	SPIMP08g0237320	5.368
SPIMP03g0085350	5.958	SPIMP08g0237430	11.999
SPIMP03g0085350	5.845	SPIMP08g0237450	7.182
SPIMP03g0085350	5.873	SPIMP08g0237690	8.725
SPIMP03g0085460	5.583	SPIMP08g0237700	15.047
SPIMP03g0085460	5.849	SPIMP08g0237710	8.728
SPIMP03g0085500	5.552	SPIMP08g0237810	7.551
SPIMP03g0085500	5.864	SPIMP08g0237860	12.062
SPIMP03g0085570	5.465	SPIMP08g0238000	7.84
SPIMP03g0085580	5.647	SPIMP08g0239020	5.89
SPIMP03g0085590	6.676	SPIMP08g0239030	6.471
SPIMP03g0085590	6.224	SPIMP08g0239360	10
SPIMP03g0085590	5.172	SPIMP08g0239810	4.915
SPIMP03g0085660	8.153	SPIMP08g0244190	8.369
SPIMP03g0085660	6.537	SPIMP08g0245920	6.31
SPIMP03g0085720	5.851	SPIMP08g0246130	6.215
SPIMP03g0085720	5.779	SPIMP08g0246510	9.687
SPIMP03g0085790	5.121	SPIMP08g0246660	22.681
SPIMP03g0085820	5.447	SPIMP08g0246690	6.224
SPIMP03g0085820	5.324	SPIMP08g0246740	10.362
SPIMP03g0085880	5.236	SPIMP08g0246870	7.024
SPIMP03g0085890	7.058	SPIMP08g0247010	5.371
SPIMP03g0085920	6.194	SPIMP08g0247150	10.836
SPIMP03g0085920	8.926	SPIMP08g0247200	20.699
SPIMP03g0085920	5.687	SPIMP08g0247270	7.468
SPIMP03g0085940	6.514	SPIMP08g0247610	5.293
SPIMP03g0085940	7.453	SPIMP08g0247690	7.965
SPIMP03g0086010	6.277	SPIMP08g0247970	7.567
SPIMP03g0086110	5.342	SPIMP08g0248030	9.109
SPIMP03g0086110	6.317	SPIMP08g0248520	6.002
SPIMP03g0086110	6.963	SPIMP08g0248990	35.084
SPIMP03g0086130	6.805	SPIMP08g0249060	6.665
SPIMP03g0086170	5.609	SPIMP08g0249170	7.12
SPIMP03g0086180	5.817	SPIMP08g0249200	17.078
SPIMP03g0086180	7.417	SPIMP08g0249570	8.748
SPIMP03g0086220	6.534	SPIMP08g0249660	6.632
SPIMP03g0086350	7.134	SPIMP08g0249750	8.742
SPIMP03g0086420	5.3	SPIMP08g0249810	5.703
SPIMP03g0086510	5.488	SPIMP08g0249840	5.931
SPIMP03g0086510	5.787	SPIMP08g0249860	19.484
SPIMP03g0086510	8.4	SPIMP08g0249940	20.602
[truncated: 6,084 more rows]

## Sheet: SuppFig 12b
Source data for Supplementary Figure 12b
Trans-eQTL		Cis-eQTL
Gene ID	Marker R2	Gene ID	Marker R2
SPIMP01g0004940	0.02246	SPIMP01g0005020	0.01815
SPIMP01g0004940	0.02785	SPIMP01g0005030	0.03927
SPIMP01g0005050	0.02847	SPIMP01g0005060	0.03001
SPIMP01g0005120	0.05067	SPIMP01g0005140	0.02912
SPIMP01g0005120	0.04876	SPIMP01g0005170	0.03318
SPIMP01g0005140	0.02237	SPIMP01g0005200	0.03677
SPIMP01g0005140	0.02946	SPIMP01g0005300	0.05875
SPIMP01g0005180	0.02462	SPIMP01g0005350	0.16671
SPIMP01g0005180	0.02943	SPIMP01g0005370	0.03023
SPIMP01g0005290	0.04333	SPIMP01g0005430	0.0909
SPIMP01g0005470	0.02458	SPIMP01g0005470	0.03328
SPIMP01g0005470	0.03016	SPIMP01g0005510	0.08841
SPIMP01g0005470	0.02101	SPIMP01g0005620	0.03521
SPIMP01g0005510	0.03147	SPIMP01g0005650	0.09089
SPIMP01g0005510	0.04415	SPIMP01g0005870	0.0859
SPIMP01g0005660	0.01637	SPIMP01g0005990	0.03811
SPIMP01g0005870	0.03574	SPIMP01g0006060	0.03466
SPIMP01g0005870	0.04496	SPIMP01g0006280	0.04446
SPIMP01g0005870	0.05358	SPIMP01g0006320	0.08837
SPIMP01g0005870	0.02593	SPIMP01g0006520	0.10437
SPIMP01g0005990	0.01798	SPIMP01g0006610	0.04992
SPIMP01g0006120	0.04195	SPIMP01g0006720	0.04474
SPIMP01g0006280	0.03894	SPIMP01g0006730	0.04156
SPIMP01g0006280	0.02951	SPIMP01g0006810	0.03624
SPIMP01g0006300	0.01935	SPIMP01g0006840	0.01774
SPIMP01g0006300	0.02381	SPIMP01g0006870	0.02989
SPIMP01g0006320	0.03958	SPIMP01g0006950	0.03287
SPIMP01g0006320	0.03979	SPIMP01g0006960	0.05015
SPIMP01g0006350	0.02578	SPIMP01g0007290	0.08923
SPIMP01g0006350	0.04939	SPIMP01g0007380	0.05145
SPIMP01g0006370	0.02852	SPIMP01g0007400	0.1089
SPIMP01g0006520	0.05419	SPIMP01g0007470	0.11087
SPIMP01g0006520	0.0473	SPIMP01g0007480	0.04631
SPIMP01g0006530	0.03545	SPIMP01g0007490	0.07368
SPIMP01g0006560	0.01917	SPIMP01g0007550	0.02905
SPIMP01g0006610	0.02761	SPIMP01g0007580	0.05158
SPIMP01g0006610	0.03999	SPIMP01g0007630	0.04277
SPIMP01g0006690	0.01488	SPIMP01g0007700	0.02753
SPIMP01g0006690	0.02259	SPIMP01g0007760	0.0151
SPIMP01g0006690	0.00919	SPIMP01g0007780	0.02986
SPIMP01g0006690	0.00704	SPIMP01g0007790	0.02889
SPIMP01g0006690	0.02704	SPIMP01g0007800	0.05584
SPIMP01g0006690	0.03051	SPIMP01g0007810	0.06814
SPIMP01g0006690	0.02407	SPIMP01g0007840	0.02405
SPIMP01g0006690	0.02626	SPIMP01g0007860	0.14686
SPIMP01g0006690	0.02238	SPIMP01g0007890	0.10964
SPIMP01g0006690	0.02353	SPIMP01g0007900	0.05023
SPIMP01g0006690	0.02466	SPIMP01g0008000	0.04687
SPIMP01g0006720	0.04011	SPIMP01g0008260	0.04781
SPIMP01g0006730	0.02412	SPIMP01g0008270	0.0436
SPIMP01g0006810	0.02474	SPIMP01g0008340	0.03092
SPIMP01g0006960	0.04525	SPIMP01g0008360	0.01891
SPIMP01g0007010	0.02341	SPIMP01g0008450	0.0287
SPIMP01g0007010	0.01556	SPIMP01g0008460	0.02517
SPIMP01g0007030	0.02361	SPIMP01g0008510	0.05708
SPIMP01g0007030	0.00485	SPIMP01g0008550	0.05501
SPIMP01g0007050	0.01243	SPIMP01g0008560	0.04633
SPIMP01g0007150	0.0209	SPIMP01g0008600	0.0316
SPIMP01g0007150	0.01054	SPIMP01g0008610	0.01901
SPIMP01g0007150	0.01025	SPIMP01g0008670	0.02621
SPIMP01g0007150	0.01572	SPIMP01g0008730	0.0202
SPIMP01g0007230	0.02752	SPIMP01g0008810	0.06011
SPIMP01g0007230	0.03305	SPIMP01g0008900	0.02457
SPIMP01g0007230	0.04876	SPIMP01g0009300	0.02494
SPIMP01g0007230	0.03705	SPIMP01g0009330	0.03642
SPIMP01g0007230	0.04227	SPIMP01g0009600	0.02821
SPIMP01g0007290	0.03479	SPIMP01g0009620	0.03145
SPIMP01g0007370	0.02026	SPIMP01g0009630	0.02622
SPIMP01g0007370	0.02661	SPIMP01g0009750	0.08711
SPIMP01g0007370	0.02793	SPIMP01g0009820	0.02571
SPIMP01g0007380	0.02243	SPIMP01g0009840	0.07059
SPIMP01g0007440	0.02091	SPIMP01g0024090	0.06169
SPIMP01g0007440	0.03087	SPIMP01g0024270	0.03072
SPIMP01g0007440	0.01853	SPIMP01g0024370	0.0507
SPIMP01g0007440	0.01765	SPIMP01g0024390	0.04888
SPIMP01g0007480	0.01863	SPIMP01g0024840	0.09016
SPIMP01g0007480	0.01085	SPIMP01g0024900	0.02004
SPIMP01g0007490	0.02615	SPIMP01g0024920	0.02399
SPIMP01g0007490	0.03076	SPIMP01g0025260	0.04997
SPIMP01g0007580	0.03299	SPIMP01g0025350	0.05797
SPIMP01g0007660	0.01286	SPIMP01g0025550	0.03189
SPIMP01g0007660	0.0209	SPIMP01g0025790	0.09879
SPIMP01g0007660	0.01204	SPIMP01g0025810	0.02236
SPIMP01g0007660	0.0249	SPIMP01g0026070	0.04508
SPIMP01g0007700	0.01446	SPIMP01g0026090	0.03435
SPIMP01g0007780	0.03486	SPIMP01g0026220	0.01857
SPIMP01g0007790	0.01972	SPIMP01g0026410	0.03592
SPIMP01g0007790	0.02349	SPIMP01g0026440	0.04173
SPIMP01g0007800	0.01912	SPIMP01g0026490	0.0479
SPIMP01g0007800	0.01968	SPIMP01g0026500	0.01749
SPIMP01g0007800	0.01808	SPIMP01g0026540	0.03861
SPIMP01g0007840	0.01094	SPIMP01g0026650	0.08187
SPIMP01g0007850	0.04096	SPIMP01g0026660	0.02326
SPIMP01g0007870	0.05641	SPIMP01g0026690	0.03201
SPIMP01g0007950	0.02781	SPIMP01g0026690	0.03201
SPIMP01g0008240	0.03703	SPIMP01g0026700	0.03268
SPIMP01g0008240	0.0455	SPIMP01g0026830	0.05673
SPIMP01g0008260	0.04942	SPIMP01g0027100	0.05975
SPIMP01g0008270	0.0275	SPIMP01g0027240	0.06318
SPIMP01g0008270	0.01812	SPIMP01g0027270	0.09277
SPIMP01g0008280	0.01176	SPIMP01g0027310	0.06778
SPIMP01g0008280	0.01462	SPIMP01g0027330	0.02795
SPIMP01g0008280	0.01132	SPIMP01g0027340	0.04924
SPIMP01g0008330	0.0394	SPIMP01g0027350	0.07816
SPIMP01g0008330	0.04658	SPIMP01g0027450	0.03181
SPIMP01g0008480	0.01524	SPIMP01g0027470	0.05587
SPIMP01g0008490	0.01364	SPIMP01g0027590	0.02202
SPIMP01g0008510	0.02687	SPIMP01g0027640	0.0184
SPIMP01g0008510	0.03002	SPIMP01g0027690	0.01947
SPIMP01g0008520	0.03321	SPIMP01g0027770	0.0473
SPIMP01g0008520	0.0418	SPIMP01g0027790	0.04463
SPIMP01g0008520	0.03369	SPIMP01g0027870	0.02681
SPIMP01g0008520	0.04865	SPIMP01g0028030	0.07448
SPIMP01g0008540	0.02145	SPIMP01g0028090	0.10766
SPIMP01g0008550	0.01651	SPIMP01g0028110	0.04238
SPIMP01g0008550	0.02508	SPIMP01g0028340	0.09732
SPIMP01g0008600	0.02027	SPIMP01g0028400	0.0441
SPIMP01g0008670	0.02405	SPIMP01g0028580	0.03953
SPIMP01g0008670	0.02874	SPIMP01g0028650	0.01679
SPIMP01g0008670	0.02142	SPIMP01g0028750	0.06432
SPIMP01g0008880	0.02152	SPIMP01g0028870	0.02904
SPIMP01g0009180	0.03706	SPIMP01g0028950	0.0175
SPIMP01g0009330	0.02265	SPIMP01g0028980	0.00621
SPIMP01g0009380	0.01227	SPIMP01g0029130	0.02987
SPIMP01g0009430	0.03106	SPIMP01g0029160	0.04863
SPIMP01g0009430	0.03653	SPIMP01g0029200	0.02969
SPIMP01g0009550	0.02417	SPIMP01g0029210	0.01641
SPIMP01g0009550	0.03669	SPIMP01g0029270	0.18761
SPIMP01g0009620	0.03703	SPIMP01g0029570	0.04652
SPIMP01g0009810	0.01542	SPIMP01g0029890	0.0401
SPIMP01g0009820	0.02038	SPIMP01g0029980	0.06861
SPIMP01g0009840	0.03851	SPIMP01g0030070	0.02334
SPIMP01g0010080	0.02009	SPIMP01g0030080	0.03365
SPIMP01g0010240	0.02903	SPIMP01g0030080	0.03365
SPIMP01g0010240	0.02572	SPIMP01g0030260	0.0249
SPIMP01g0010240	0.03009	SPIMP01g0030330	0.03865
SPIMP01g0010330	0.02352	SPIMP01g0030440	0.04472
SPIMP01g0010340	0.0312	SPIMP01g0030480	0.01757
SPIMP01g0010390	0.02255	SPIMP01g0030660	0.02486
SPIMP01g0010390	0.01443	SPIMP01g0030770	0.06615
SPIMP01g0010440	0.02247	SPIMP01g0030790	0.02117
SPIMP01g0010480	0.06252	SPIMP01g0031390	0.0248
SPIMP01g0010490	0.0316	SPIMP01g0031620	0.02208
SPIMP01g0010490	0.03733	SPIMP01g0031990	0.04689
SPIMP01g0010880	0.02048	SPIMP01g0032200	0.01012
SPIMP01g0011170	0.06525	SPIMP01g0032370	0.03653
SPIMP01g0011680	0.05161	SPIMP01g0032850	0.03924
SPIMP01g0011680	0.05371	SPIMP01g0033180	0.06122
SPIMP01g0011680	0.05371	SPIMP01g0033210	0.03456
SPIMP01g0011680	0.05373	SPIMP01g0033340	0.04189
SPIMP01g0011760	0.03829	SPIMP01g0033410	0.03862
SPIMP01g0011760	0.04266	SPIMP01g0033430	0.03218
SPIMP01g0011760	0.03939	SPIMP01g0033500	0.02653
SPIMP01g0011760	0.04599	SPIMP01g0033640	0.01866
SPIMP01g0011760	0.03868	SPIMP01g0033710	0.01792
SPIMP01g0011910	0.02142	SPIMP01g0033730	0.01384
SPIMP01g0011910	0.02954	SPIMP01g0033800	0.04084
SPIMP01g0012170	0.05993	SPIMP01g0034180	0.0151
SPIMP01g0012170	0.04906	SPIMP01g0034340	0.03656
SPIMP01g0012170	0.04851	SPIMP01g0034550	0.05207
SPIMP01g0012170	0.05297	SPIMP01g0034670	0.04988
SPIMP01g0012170	0.05217	SPIMP01g0034850	0.04214
SPIMP01g0012170	0.04263	SPIMP01g0034930	0.0392
SPIMP01g0012180	0.04671	SPIMP01g0035010	0.0414
SPIMP01g0012180	0.05028	SPIMP01g0035460	0.05409
SPIMP01g0012180	0.04618	SPIMP01g0035510	0.02946
SPIMP01g0012180	0.04733	SPIMP01g0035560	0.02171
SPIMP01g0012180	0.04269	SPIMP01g0035700	0.04625
SPIMP01g0012350	0.03621	SPIMP01g0036270	0.01175
SPIMP01g0012350	0.03629	SPIMP01g0036480	0.06212
SPIMP01g0013370	0.03712	SPIMP01g0036520	0.02206
SPIMP01g0014010	0.03674	SPIMP01g0036710	0.01711
SPIMP01g0014010	0.03668	SPIMP01g0036770	0.03859
SPIMP01g0014010	0.04796	SPIMP01g0036830	0.09503
SPIMP01g0014010	0.03704	SPIMP01g0036840	0.061
SPIMP01g0014820	0.03032	SPIMP01g0037020	0.07108
SPIMP01g0014860	0.05143	SPIMP01g0037040	0.08824
SPIMP01g0014960	0.03204	SPIMP01g0037050	0.06641
SPIMP01g0015450	0.02894	SPIMP01g0037100	0.02388
SPIMP01g0015700	0.04579	SPIMP01g0037110	0.03838
SPIMP01g0015810	0.05112	SPIMP01g0037120	0.14291
SPIMP01g0016030	0.02942	SPIMP01g0037130	0.07911
SPIMP01g0016310	0.02753	SPIMP01g0037160	0.03873
SPIMP01g0016310	0.03263	SPIMP01g0037240	0.04296
SPIMP01g0017130	0.0244	SPIMP01g0037370	0.03003
SPIMP01g0017210	0.0395	SPIMP01g0037400	0.06397
SPIMP01g0017700	0.03077	SPIMP01g0037520	0.01756
SPIMP01g0017700	0.04125	SPIMP01g0037540	0.02292
SPIMP01g0018130	0.03904	SPIMP01g0037550	0.04225
SPIMP01g0018750	0.01675	SPIMP01g0037610	0.03485
SPIMP01g0019070	0.06568	SPIMP01g0037630	0.01923
SPIMP01g0019510	0.06639	SPIMP01g0037740	0.0266
SPIMP01g0019510	0.06424	SPIMP01g0037900	0.02261
SPIMP01g0019510	0.06765	SPIMP01g0037910	0.02367
SPIMP01g0019510	0.06586	SPIMP01g0037950	0.02379
SPIMP01g0019510	0.06165	SPIMP01g0038110	0.253
SPIMP01g0019510	0.06197	SPIMP01g0038150	0.02163
SPIMP01g0019630	0.01022	SPIMP01g0038220	0.02289
SPIMP01g0019770	0.0208	SPIMP01g0038230	0.07594
SPIMP01g0019980	0.0297	SPIMP01g0038330	0.03477
SPIMP01g0019980	0.0297	SPIMP01g0038370	0.02181
SPIMP01g0019980	0.0297	SPIMP01g0038410	0.0234
SPIMP01g0020240	0.01522	SPIMP01g0038500	0.02437
SPIMP01g0020410	0.01704	SPIMP01g0038530	0.04685
SPIMP01g0020660	0.03094	SPIMP01g0038540	0.06491
SPIMP01g0020750	0.03416	SPIMP01g0038670	0.04249
SPIMP01g0020750	0.03299	SPIMP01g0038860	0.03837
SPIMP01g0020750	0.03299	SPIMP01g0038980	0.03536
SPIMP01g0020750	0.02989	SPIMP01g0039070	0.03236
SPIMP01g0020750	0.0389	SPIMP01g0039130	0.09649
SPIMP01g0021320	0.04747	SPIMP01g0039200	0.01761
SPIMP01g0021430	0.02505	SPIMP01g0039380	0.03636
SPIMP01g0021480	0.05297	SPIMP01g0039560	0.04602
SPIMP01g0021900	0.10918	SPIMP01g0039650	0.02038
SPIMP01g0021960	0.04831	SPIMP01g0039680	0.04183
SPIMP01g0022090	0.04174	SPIMP01g0039680	0.04183
SPIMP01g0022090	0.03307	SPIMP01g0039760	0.03974
SPIMP01g0022090	0.04384	SPIMP01g0040230	0.03722
SPIMP01g0022090	0.04258	SPIMP01g0040240	0.06052
SPIMP01g0022090	0.04368	SPIMP01g0040470	0.06224
SPIMP01g0022090	0.03987	SPIMP01g0040520	0.02156
SPIMP01g0022090	0.04134	SPIMP01g0040650	0.01149
SPIMP01g0022220	0.07085	SPIMP01g0040700	0.06369
SPIMP01g0022220	0.05002	SPIMP01g0040780	0.02528
SPIMP01g0022530	0.04645	SPIMP01g0040830	0.02375
SPIMP01g0022530	0.04187	SPIMP01g0041000	0.01299
SPIMP01g0022700	0.06178	SPIMP01g0041230	0.01673
SPIMP01g0022700	0.05784	SPIMP01g0041370	0.02231
SPIMP01g0022700	0.10148	SPIMP01g0041470	0.02386
SPIMP01g0022700	0.07353	SPIMP01g0041590	0.0331
SPIMP01g0022700	0.06698	SPIMP01g0041670	0.02314
SPIMP01g0022700	0.0634	SPIMP01g0041690	0.03178
SPIMP01g0022700	0.06788	SPIMP01g0041800	0.04648
SPIMP01g0022700	0.06913	SPIMP01g0041840	0.08724
SPIMP01g0022700	0.08154	SPIMP01g0041850	0.08235
SPIMP01g0022700	0.05539	SPIMP01g0041920	0.06835
SPIMP01g0022920	0.02044	SPIMP01g0041940	0.03658
SPIMP01g0023080	0.04787	SPIMP01g0042000	0.03862
SPIMP01g0023090	0.03176	SPIMP01g0042360	0.04655
SPIMP01g0023090	0.03176	SPIMP01g0042670	0.09341
SPIMP01g0023090	0.02804	SPIMP01g0042680	0.06945
SPIMP01g0023090	0.04072	SPIMP01g0042690	0.0506
SPIMP01g0023090	0.03561	SPIMP01g0042750	0.02478
SPIMP01g0023090	0.02866	SPIMP01g0042760	0.06164
SPIMP01g0023230	0.02131	SPIMP01g0042810	0.06569
SPIMP01g0023290	0.01882	SPIMP01g0043100	0.04863
SPIMP01g0023350	0.03722	SPIMP01g0043110	0.03455
SPIMP01g0023350	0.03724	SPIMP01g0043360	0.03789
SPIMP01g0023350	0.03578	SPIMP01g0043450	0.01502
SPIMP01g0023350	0.03744	SPIMP01g0043500	0.06694
SPIMP01g0023350	0.03722	SPIMP01g0043510	0.06492
SPIMP01g0023350	0.03196	SPIMP01g0043630	0.05994
SPIMP01g0023390	0.06334	SPIMP01g0043730	0.01701
SPIMP01g0023560	0.0451	SPIMP01g0043770	0.02915
SPIMP01g0023750	0.0202	SPIMP01g0043810	0.02975
SPIMP01g0023750	0.01421	SPIMP01g0044070	0.0436
SPIMP01g0023750	0.01741	SPIMP01g0044080	0.07537
SPIMP01g0023750	0.01782	SPIMP01g0044090	0.03575
SPIMP01g0023750	0.01655	SPIMP01g0044180	0.01599
SPIMP01g0023750	0.02154	SPIMP01g0044390	0.02823
SPIMP01g0023750	0.02169	SPIMP01g0044440	0.06338
SPIMP01g0023750	0.01241	SPIMP01g0044500	0.02345
SPIMP01g0023750	0.01727	SPIMP01g0044590	0.05602
SPIMP01g0023750	0.01905	SPIMP01g0044860	0.1048
SPIMP01g0023750	0.01782	SPIMP01g0044920	0.04616
SPIMP01g0023750	0.02366	SPIMP01g0045080	0.05165
SPIMP01g0023820	0.0178	SPIMP01g0045180	0.04583
SPIMP01g0023910	0.0245	SPIMP01g0045240	0.0246
SPIMP01g0023920	0.03593	SPIMP01g0045490	0.0213
SPIMP01g0023940	0.04553	SPIMP01g0045640	0.02287
SPIMP01g0023990	0.02634	SPIMP01g0045760	0.03877
SPIMP01g0024000	0.01871	SPIMP01g0045830	0.0841
SPIMP01g0024070	0.05367	SPIMP01g0045880	0.06354
SPIMP01g0024070	0.05109	SPIMP01g0045890	0.02002
SPIMP01g0024070	0.06591	SPIMP01g0046160	0.052
SPIMP01g0024080	0.04247	SPIMP01g0046410	0.0464
SPIMP01g0024220	0.02159	SPIMP01g0046450	0.0426
SPIMP01g0024270	0.01795	SPIMP01g0046600	0.04609
SPIMP01g0024270	0.01433	SPIMP01g0046630	0.10842
SPIMP01g0024270	0.01333	SPIMP01g0046770	0.03963
SPIMP01g0024360	0.02096	SPIMP01g0046780	0.05826
SPIMP01g0024410	0.02389	SPIMP01g0046950	0.05847
SPIMP01g0024450	0.01586	SPIMP01g0046960	0.02852
SPIMP01g0024450	0.0133	SPIMP01g0046990	0.02314
SPIMP01g0024450	0.01621	SPIMP01g0047000	0.02383
SPIMP01g0024530	0.03143	SPIMP01g0047160	0.16253
SPIMP01g0024650	0.02164	SPIMP01g0047170	0.02024
SPIMP01g0024700	0.01525	SPIMP01g0047180	0.07511
SPIMP01g0024700	0.02096	SPIMP01g0047210	0.09555
SPIMP01g0024700	0.01115	SPIMP01g0047250	0.0503
SPIMP01g0024700	0.01547	SPIMP01g0047280	0.1409
SPIMP01g0024700	0.0259	SPIMP01g0047300	0.09734
SPIMP01g0024750	0.01825	SPIMP01g0047310	0.12113
SPIMP01g0024770	0.03867	SPIMP01g0047330	0.01509
SPIMP01g0024800	0.00917	SPIMP01g0047400	0.09453
SPIMP01g0024900	0.02997	SPIMP01g0047410	0.01775
SPIMP01g0024920	0.01622	SPIMP01g0047520	0.08431
SPIMP01g0024920	0.01695	SPIMP01g0047590	0.04205
SPIMP01g0025220	0.01586	SPIMP01g0047630	0.09397
SPIMP01g0025440	0.00942	SPIMP01g0047690	0.05356
SPIMP01g0025730	0.02425	SPIMP01g0047760	0.01778
SPIMP01g0025740	0.01859	SPIMP01g0047980	0.02455
SPIMP01g0025800	0.04673	SPIMP01g0048060	0.02262
SPIMP01g0025840	0.03025	SPIMP01g0048070	0.04705
SPIMP01g0025840	0.02887	SPIMP01g0048190	0.0291
SPIMP01g0025910	0.03039	SPIMP01g0048210	0.0199
SPIMP01g0026000	0.0274	SPIMP01g0048390	0.03288
SPIMP01g0026000	0.03345	SPIMP01g0048430	0.04754
SPIMP01g0026000	0.0255	SPIMP01g0048550	0.01969
SPIMP01g0026070	0.03222	SPIMP01g0048680	0.02647
SPIMP01g0026070	0.03345	SPIMP01g0048690	0.01473
SPIMP01g0026130	0.05479	SPIMP01g0048700	0.0391
SPIMP01g0026220	0.01601	SPIMP01g0048710	0.02528
SPIMP01g0026220	0.0217	SPIMP01g0048720	0.06642
SPIMP01g0026220	0.01965	SPIMP01g0048750	0.04553
SPIMP01g0026220	0.01758	SPIMP01g0048790	0.02037
SPIMP01g0026390	0.02136	SPIMP01g0048820	0.0443
SPIMP01g0026390	0.03227	SPIMP01g0048940	0.04135
SPIMP01g0026390	0.02688	SPIMP01g0048970	0.05746
SPIMP01g0026390	0.02808	SPIMP01g0048980	0.0983
SPIMP01g0026390	0.0266	SPIMP01g0048990	0.05831
SPIMP01g0026500	0.01688	SPIMP01g0049010	0.02949
SPIMP01g0026500	0.01553	SPIMP01g0049050	0.02185
SPIMP01g0026500	0.02394	SPIMP01g0049130	0.03317
SPIMP01g0026500	0.01374	SPIMP01g0049190	0.05152
SPIMP01g0026500	0.01652	SPIMP01g0049240	0.08536
SPIMP01g0026500	0.01304	SPIMP01g0049320	0.02094
SPIMP01g0026500	0.03063	SPIMP01g0049350	0.0646
SPIMP01g0026610	0.01233	SPIMP01g0049390	0.04196
SPIMP01g0026700	0.03044	SPIMP01g0049470	0.05848
SPIMP01g0026710	0.03206	SPIMP01g0049480	0.06175
SPIMP01g0026770	0.05677	SPIMP01g0049530	0.0423
SPIMP01g0026890	0.02218	SPIMP01g0049580	0.03593
SPIMP01g0026960	0.02146	SPIMP01g0049620	0.01262
SPIMP01g0026970	0.02338	SPIMP01g0049640	0.05379
SPIMP01g0026980	0.03109	SPIMP01g0049650	0.08689
SPIMP01g0026980	0.02681	SPIMP01g0049690	0.06665
SPIMP01g0027130	0.01018	SPIMP01g0049700	0.11022
SPIMP01g0027270	0.06567	SPIMP01g0049800	0.00715
SPIMP01g0027310	0.01463	SPIMP01g0049950	0.0214
SPIMP01g0027310	0.01463	SPIMP01g0049980	0.12926
SPIMP01g0027310	0.02871	SPIMP01g0049990	0.11083
SPIMP01g0027310	0.02808	SPIMP01g0050000	0.03682
SPIMP01g0027310	0.0313	SPIMP01g0050010	0.10111
SPIMP01g0027340	0.03002	SPIMP01g0050020	0.03283
SPIMP01g0027350	0.03766	SPIMP02g0053430	0.10147
SPIMP01g0027350	0.03335	SPIMP02g0054130	0.01454
SPIMP01g0027420	0.02199	SPIMP02g0054220	0.11658
SPIMP01g0027470	0.0285	SPIMP02g0056850	0.07014
SPIMP01g0027470	0.01974	SPIMP02g0057100	0.02487
SPIMP01g0027470	0.02279	SPIMP02g0057280	0.06944
SPIMP01g0027560	0.02038	SPIMP02g0057940	0.0288
SPIMP01g0027590	0.01608	SPIMP02g0058090	0.0762
SPIMP01g0027870	0.0167	SPIMP02g0058190	0.06504
SPIMP01g0027950	0.04531	SPIMP02g0058250	0.18852
SPIMP01g0028010	0.01144	SPIMP02g0058320	0.06341
SPIMP01g0028140	0.02183	SPIMP02g0058560	0.07469
SPIMP01g0028150	0.04103	SPIMP02g0058590	0.07961
SPIMP01g0028150	0.01832	SPIMP02g0058680	0.11286
SPIMP01g0028150	0.04044	SPIMP02g0058750	0.04753
SPIMP01g0028230	0.01807	SPIMP02g0058770	0.063
SPIMP01g0028350	0.02316	SPIMP02g0058820	0.13914
SPIMP01g0028380	0.0228	SPIMP02g0058910	0.02529
SPIMP01g0028390	0.02536	SPIMP02g0059020	0.02546
SPIMP01g0028450	0.02568	SPIMP02g0059440	0.03574
SPIMP01g0028490	0.03184	SPIMP02g0059660	0.02759
SPIMP01g0028570	0.0162	SPIMP02g0059750	0.0571
SPIMP01g0028570	0.01772	SPIMP02g0059790	0.30609
SPIMP01g0028650	0.01621	SPIMP02g0059870	0.19824
SPIMP01g0028650	0.01858	SPIMP02g0059880	0.04576
SPIMP01g0028740	0.0352	SPIMP02g0060510	0.05619
SPIMP01g0028740	0.05079	SPIMP02g0060610	0.03689
SPIMP01g0028800	0.02306	SPIMP02g0060850	0.05542
SPIMP01g0028800	0.02651	SPIMP02g0060900	0.03483
SPIMP01g0028800	0.02435	SPIMP02g0061100	0.1074
SPIMP01g0028950	0.00875	SPIMP02g0061220	0.11614
SPIMP01g0028960	0.04984	SPIMP02g0061230	0.05037
SPIMP01g0028970	0.04176	SPIMP02g0061270	0.04271
SPIMP01g0028970	0.05809	SPIMP02g0061390	0.15298
SPIMP01g0029030	0.04454	SPIMP02g0061400	0.07009
SPIMP01g0029150	0.05386	SPIMP02g0061450	0.01587
SPIMP01g0029230	0.01711	SPIMP02g0061520	0.03977
SPIMP01g0029230	0.02266	SPIMP02g0061610	0.04201
SPIMP01g0029230	0.02313	SPIMP02g0061790	0.05419
SPIMP01g0029230	0.02898	SPIMP02g0061990	0.06738
SPIMP01g0029240	0.04076	SPIMP02g0062010	0.0829
SPIMP01g0029290	0.04558	SPIMP02g0062020	0.0614
SPIMP01g0029330	0.01252	SPIMP02g0062180	0.04564
SPIMP01g0029560	0.01311	SPIMP02g0062290	0.02015
SPIMP01g0029560	0.01357	SPIMP02g0062350	0.2051
SPIMP01g0029560	0.01568	SPIMP02g0062370	0.02983
SPIMP01g0029560	0.01463	SPIMP02g0062450	0.03828
SPIMP01g0029570	0.03426	SPIMP02g0062460	0.05691
SPIMP01g0029570	0.02967	SPIMP02g0062510	0.02149
SPIMP01g0029570	0.0481	SPIMP02g0062840	0.06048
SPIMP01g0029680	0.0379	SPIMP02g0063060	0.05165
SPIMP01g0029680	0.0342	SPIMP02g0063090	0.06198
SPIMP01g0029680	0.02867	SPIMP02g0063340	0.02727
SPIMP01g0029830	0.02449	SPIMP02g0063370	0.03602
SPIMP01g0029830	0.02755	SPIMP02g0063660	0.05541
SPIMP01g0029830	0.02279	SPIMP02g0063670	0.02474
SPIMP01g0030070	0.01567	SPIMP02g0063680	0.04151
SPIMP01g0030080	0.04051	SPIMP02g0063690	0.01337
SPIMP01g0030110	0.02242	SPIMP02g0063750	0.03636
SPIMP01g0030150	0.0115	SPIMP02g0063800	0.05317
SPIMP01g0030260	0.01325	SPIMP02g0063810	0.03064
SPIMP01g0030280	0.02003	SPIMP02g0063850	0.06606
SPIMP01g0030280	0.01911	SPIMP02g0063950	0.03925
SPIMP01g0030330	0.02216	SPIMP02g0064050	0.12912
SPIMP01g0030330	0.02138	SPIMP02g0064060	0.03788
SPIMP01g0030420	0.03603	SPIMP02g0064080	0.01625
SPIMP01g0030470	0.02891	SPIMP02g0064090	0.03442
SPIMP01g0030580	0.05561	SPIMP02g0064120	0.02646
SPIMP01g0030590	0.01027	SPIMP02g0064130	0.03818
SPIMP01g0030790	0.02035	SPIMP02g0064150	0.07919
SPIMP01g0030980	0.01698	SPIMP02g0064210	0.04701
SPIMP01g0030980	0.01886	SPIMP02g0064230	0.02453
SPIMP01g0030980	0.01681	SPIMP02g0064320	0.11377
SPIMP01g0031190	0.03059	SPIMP02g0064440	0.05106
SPIMP01g0031190	0.03102	SPIMP02g0064450	0.01925
SPIMP01g0031190	0.01957	SPIMP02g0064500	0.08196
SPIMP01g0031200	0.03341	SPIMP02g0064530	0.15963
SPIMP01g0031360	0.05092	SPIMP02g0064550	0.05147
SPIMP01g0031470	0.01855	SPIMP02g0064570	0.0453
SPIMP01g0031570	0.03636	SPIMP02g0064580	0.04319
SPIMP01g0031590	0.04611	SPIMP02g0064630	0.15899
SPIMP01g0031620	0.01926	SPIMP02g0064660	0.08704
SPIMP01g0031620	0.04598	SPIMP02g0064700	0.07786
SPIMP01g0031690	0.0148	SPIMP02g0064720	0.14272
SPIMP01g0031770	0.02685	SPIMP02g0064770	0.09381
SPIMP01g0031850	0.00738	SPIMP02g0064790	0.15521
SPIMP01g0031990	0.04484	SPIMP02g0064800	0.17627
SPIMP01g0032130	0.01751	SPIMP02g0064890	0.04368
SPIMP01g0032150	0.01507	SPIMP02g0064910	0.0317
SPIMP01g0032200	0.0096	SPIMP02g0064960	0.21962
SPIMP01g0032200	0.01016	SPIMP02g0065040	0.01477
SPIMP01g0032200	0.01117	SPIMP02g0065180	0.09044
SPIMP01g0032200	0.00966	SPIMP02g0065200	0.05336
SPIMP01g0032200	0.01307	SPIMP02g0065230	0.10673
SPIMP01g0032200	0.01201	SPIMP02g0065300	0.07538
SPIMP01g0032200	0.01146	SPIMP02g0065500	0.07302
SPIMP01g0032240	0.03927	SPIMP02g0065520	0.03508
SPIMP01g0032260	0.02361	SPIMP02g0065530	0.09878
SPIMP01g0032320	0.01067	SPIMP02g0065850	0.01589
SPIMP01g0032350	0.02189	SPIMP02g0066320	0.02248
SPIMP01g0032350	0.0157	SPIMP02g0066450	0.07422
SPIMP01g0032350	0.0214	SPIMP02g0066500	0.06293
SPIMP01g0032370	0.03366	SPIMP02g0066510	0.07137
SPIMP01g0032420	0.04282	SPIMP02g0066510	0.07137
SPIMP01g0032590	0.01759	SPIMP02g0066520	0.05374
SPIMP01g0032600	0.02688	SPIMP02g0066540	0.06526
SPIMP01g0032670	0.00748	SPIMP02g0066750	0.08047
SPIMP01g0032680	0.02893	SPIMP02g0066850	0.04586
SPIMP01g0032780	0.01939	SPIMP02g0066870	0.04495
SPIMP01g0032780	0.02338	SPIMP02g0066890	0.09108
SPIMP01g0032860	0.01511	SPIMP02g0066900	0.11398
SPIMP01g0032880	0.04317	SPIMP02g0067000	0.02449
SPIMP01g0033340	0.03131	SPIMP02g0067020	0.04258
SPIMP01g0033390	0.01827	SPIMP02g0067130	0.04921
SPIMP01g0033400	0.01781	SPIMP02g0067260	0.04446
SPIMP01g0033410	0.03136	SPIMP02g0067310	0.06668
SPIMP01g0033410	0.03204	SPIMP02g0067320	0.0469
SPIMP01g0033440	0.01586	SPIMP02g0067470	0.07616
SPIMP01g0033440	0.01688	SPIMP02g0067490	0.03034
SPIMP01g0033500	0.02211	SPIMP02g0067590	0.02874
SPIMP01g0033500	0.03361	SPIMP02g0067610	0.03388
SPIMP01g0033710	0.01491	SPIMP02g0067620	0.03795
SPIMP01g0033720	0.00685	SPIMP02g0067670	0.02186
SPIMP01g0033800	0.03487	SPIMP02g0067810	0.05603
SPIMP01g0034040	0.01552	SPIMP02g0067840	0.075
SPIMP01g0034100	0.03152	SPIMP02g0067890	0.08813
SPIMP01g0034120	0.04602	SPIMP02g0068230	0.03548
SPIMP01g0034170	0.02678	SPIMP02g0068280	0.10741
SPIMP01g0034200	0.01991	SPIMP02g0068290	0.06204
SPIMP01g0034220	0.03233	SPIMP02g0068310	0.05149
SPIMP01g0034260	0.02161	SPIMP02g0068340	0.02678
SPIMP01g0034260	0.02661	SPIMP02g0068400	0.06894
SPIMP01g0034260	0.02327	SPIMP02g0068430	0.06794
SPIMP01g0034400	0.04103	SPIMP02g0068490	0.01942
SPIMP01g0034400	0.06094	SPIMP02g0068520	0.04486
SPIMP01g0034400	0.04977	SPIMP02g0068540	0.02741
SPIMP01g0034400	0.02859	SPIMP02g0068870	0.10247
SPIMP01g0034510	0.03475	SPIMP02g0068900	0.04758
SPIMP01g0034550	0.02254	SPIMP02g0068920	0.03598
SPIMP01g0034550	0.02254	SPIMP02g0069070	0.02217
SPIMP01g0034550	0.02302	SPIMP02g0069300	0.03736
SPIMP01g0034570	0.02124	SPIMP02g0069320	0.0301
SPIMP01g0034570	0.01744	SPIMP02g0069370	0.01978
SPIMP01g0034570	0.01444	SPIMP02g0069470	0.01946
SPIMP01g0034570	0.01214	SPIMP02g0069490	0.01503
SPIMP01g0034600	0.0128	SPIMP02g0069550	0.03981
SPIMP01g0034610	0.02869	SPIMP02g0069580	0.01142
SPIMP01g0034610	0.02072	SPIMP02g0069680	0.04584
SPIMP01g0034640	0.0176	SPIMP02g0069740	0.08609
SPIMP01g0034670	0.044	SPIMP02g0069790	0.03062
SPIMP01g0034670	0.0461	SPIMP02g0069810	0.05664
SPIMP01g0034820	0.03658	SPIMP02g0069870	0.05568
SPIMP01g0034830	0.0262	SPIMP02g0069900	0.01548
SPIMP01g0034920	0.01594	SPIMP02g0069990	0.07998
SPIMP01g0034930	0.03368	SPIMP02g0070010	0.05027
SPIMP01g0035130	0.03262	SPIMP02g0070090	0.01784
SPIMP01g0035130	0.02419	SPIMP02g0070110	0.04354
SPIMP01g0035130	0.02914	SPIMP02g0070180	0.03634
SPIMP01g0035160	0.03666	SPIMP02g0070260	0.06366
SPIMP01g0035270	0.02344	SPIMP02g0070280	0.03456
SPIMP01g0035490	0.03552	SPIMP02g0070290	0.09724
SPIMP01g0035540	0.02334	SPIMP02g0070300	0.03166
SPIMP01g0035540	0.02941	SPIMP02g0070340	0.02914
SPIMP01g0035590	0.01099	SPIMP02g0070360	0.02516
SPIMP01g0035590	0.01099	SPIMP02g0070430	0.03072
SPIMP01g0035630	0.02887	SPIMP02g0070510	0.02838
SPIMP01g0035670	0.03795	SPIMP02g0070520	0.02788
SPIMP01g0035700	0.02939	SPIMP02g0070650	0.03895
SPIMP01g0035700	0.03068	SPIMP02g0070890	0.03357
SPIMP01g0035750	0.03263	SPIMP02g0070960	0.04773
SPIMP01g0035750	0.02639	SPIMP02g0071170	0.04897
SPIMP01g0035900	0.0146	SPIMP02g0071240	0.02496
SPIMP01g0035900	0.01168	SPIMP02g0071250	0.03135
SPIMP01g0035900	0.01428	SPIMP02g0071370	0.01055
SPIMP01g0035900	0.0123	SPIMP02g0071460	0.07093
SPIMP01g0035900	0.01344	SPIMP02g0071540	0.03169
SPIMP01g0035900	0.0138	SPIMP02g0071560	0.02014
SPIMP01g0035900	0.01522	SPIMP02g0071610	0.01268
SPIMP01g0035900	0.0163	SPIMP02g0071660	0.03395
SPIMP01g0035900	0.01371	SPIMP02g0071880	0.05359
SPIMP01g0035900	0.01591	SPIMP02g0071900	0.03625
SPIMP01g0035900	0.01591	SPIMP02g0072180	0.03467
SPIMP01g0035900	0.01717	SPIMP02g0072220	0.04665
SPIMP01g0035900	0.01779	SPIMP02g0072240	0.07807
SPIMP01g0036250	0.04576	SPIMP02g0072270	0.06941
SPIMP01g0036260	0.01065	SPIMP02g0072430	0.04057
SPIMP01g0036270	0.00934	SPIMP02g0072480	0.07078
SPIMP01g0036270	0.0114	SPIMP02g0072560	0.05359
SPIMP01g0036290	0.0081	SPIMP02g0072590	0.06616
SPIMP01g0036310	0.0205	SPIMP02g0072640	0.03529
SPIMP01g0036450	0.03848	SPIMP02g0072660	0.03225
SPIMP01g0036450	0.03242	SPIMP02g0072680	0.02379
SPIMP01g0036460	0.01319	SPIMP02g0072700	0.04941
SPIMP01g0036460	0.01233	SPIMP02g0072780	0.04383
SPIMP01g0036460	0.01426	SPIMP02g0072940	0.05116
SPIMP01g0036460	0.0129	SPIMP02g0072970	0.02804
SPIMP01g0036460	0.0174	SPIMP02g0073050	0.03423
SPIMP01g0036470	0.01668	SPIMP02g0073070	0.04305
SPIMP01g0036470	0.01477	SPIMP02g0073110	0.02939
SPIMP01g0036470	0.01568	SPIMP02g0073130	0.0286
SPIMP01g0036480	0.03535	SPIMP02g0073150	0.08603
SPIMP01g0036500	0.03737	SPIMP02g0073360	0.0541
SPIMP01g0036500	0.03737	SPIMP02g0073570	0.02657
SPIMP01g0036690	0.03018	SPIMP02g0073700	0.05034
SPIMP01g0036690	0.04346	SPIMP02g0073740	0.00721
SPIMP01g0036700	0.05727	SPIMP02g0073900	0.21051
SPIMP01g0036700	0.09523	SPIMP02g0074180	0.03625
SPIMP01g0036710	0.02317	SPIMP02g0074190	0.08087
SPIMP01g0036710	0.01415	SPIMP02g0074240	0.02131
SPIMP01g0036720	0.05512	SPIMP02g0074370	0.04238
SPIMP01g0036770	0.0231	SPIMP02g0074390	0.06448
SPIMP01g0036770	0.02856	SPIMP02g0074430	0.07323
SPIMP01g0036770	0.02931	SPIMP02g0074680	0.05303
SPIMP01g0036770	0.02934	SPIMP02g0074700	0.04245
SPIMP01g0036770	0.02051	SPIMP02g0074840	0.06231
SPIMP01g0036780	0.07511	SPIMP02g0074880	0.13526
SPIMP01g0036790	0.00978	SPIMP02g0074970	0.03734
SPIMP01g0036790	0.00888	SPIMP02g0075110	0.05714
SPIMP01g0036790	0.00546	SPIMP02g0075300	0.03394
SPIMP01g0036800	0.01751	SPIMP02g0075490	0.06858
SPIMP01g0036890	0.02556	SPIMP02g0075500	0.02563
SPIMP01g0036890	0.03391	SPIMP02g0075570	0.06939
SPIMP01g0036890	0.018	SPIMP02g0075910	0.05992
SPIMP01g0036890	0.03775	SPIMP02g0075960	0.0864
SPIMP01g0036890	0.02787	SPIMP02g0076010	0.02004
SPIMP01g0036900	0.01504	SPIMP02g0076080	0.04339
SPIMP01g0036920	0.03302	SPIMP02g0076100	0.08237
SPIMP01g0036930	0.01259	SPIMP02g0076160	0.03171
SPIMP01g0037020	0.05105	SPIMP02g0076470	0.03221
SPIMP01g0037020	0.03032	SPIMP02g0076490	0.04431
SPIMP01g0037020	0.02748	SPIMP02g0076560	0.01962
SPIMP01g0037040	0.06226	SPIMP02g0076580	0.04151
SPIMP01g0037050	0.03391	SPIMP02g0076630	0.04018
SPIMP01g0037050	0.04154	SPIMP02g0076690	0.02207
SPIMP01g0037050	0.02161	SPIMP02g0076720	0.07932
SPIMP01g0037050	0.04204	SPIMP02g0076730	0.07502
SPIMP01g0037050	0.04339	SPIMP02g0076810	0.05811
SPIMP01g0037050	0.04029	SPIMP02g0076870	0.04677
SPIMP01g0037080	0.04048	SPIMP02g0076880	0.04427
SPIMP01g0037100	0.02358	SPIMP02g0076920	0.03377
SPIMP01g0037120	0.0353	SPIMP02g0076940	0.0619
SPIMP01g0037120	0.05917	SPIMP02g0076980	0.0736
SPIMP01g0037120	0.03528	SPIMP02g0077030	0.01565
SPIMP01g0037120	0.04282	SPIMP02g0077040	0.01394
SPIMP01g0037220	0.03339	SPIMP02g0077060	0.08185
SPIMP01g0037260	0.01934	SPIMP02g0077070	0.05658
SPIMP01g0037290	0.04308	SPIMP02g0077090	0.02224
SPIMP01g0037480	0.01332	SPIMP02g0077120	0.02807
SPIMP01g0037480	0.01532	SPIMP02g0077140	0.05111
SPIMP01g0037530	0.02652	SPIMP02g0077190	0.0351
SPIMP01g0037540	0.01966	SPIMP02g0077210	0.05193
SPIMP01g0037540	0.01786	SPIMP02g0077240	0.07143
SPIMP01g0037550	0.02929	SPIMP02g0077250	0.10557
SPIMP01g0037550	0.02708	SPIMP02g0077300	0.02373
SPIMP01g0037550	0.02468	SPIMP02g0077370	0.04922
SPIMP01g0037550	0.0366	SPIMP02g0077570	0.12447
SPIMP01g0037610	0.01938	SPIMP02g0077600	0.08885
SPIMP01g0037630	0.01939	SPIMP02g0077650	0.04623
SPIMP01g0037630	0.01939	SPIMP02g0077710	0.02918
SPIMP01g0037650	0.05973	SPIMP02g0077720	0.01694
SPIMP01g0037740	0.0167	SPIMP02g0077810	0.04185
SPIMP01g0037740	0.02807	SPIMP02g0077870	0.0245
SPIMP01g0037740	0.01784	SPIMP02g0077890	0.03841
SPIMP01g0037900	0.02185	SPIMP02g0078000	0.04398
SPIMP01g0037900	0.02563	SPIMP02g0078060	0.07512
SPIMP01g0037910	0.01789	SPIMP02g0078510	0.02764
SPIMP01g0037910	0.02033	SPIMP02g0078580	0.07957
SPIMP01g0037950	0.0179	SPIMP02g0078590	0.1169
SPIMP01g0037980	0.0668	SPIMP02g0078790	0.03931
SPIMP01g0038150	0.01733	SPIMP02g0078820	0.01285
SPIMP01g0038200	0.02414	SPIMP02g0078830	0.02701
SPIMP01g0038220	0.01383	SPIMP02g0078840	0.02578
SPIMP01g0038270	0.01941	SPIMP02g0078950	0.08901
SPIMP01g0038270	0.01546	SPIMP02g0078960	0.03205
SPIMP01g0038270	0.01391	SPIMP02g0078970	0.09894
SPIMP01g0038330	0.02449	SPIMP02g0078980	0.08571
SPIMP01g0038330	0.0371	SPIMP02g0079000	0.07601
SPIMP01g0038330	0.01891	SPIMP02g0079020	0.05262
SPIMP01g0038340	0.0368	SPIMP02g0079060	0.0124
SPIMP01g0038340	0.04044	SPIMP02g0079150	0.01514
SPIMP01g0038370	0.03966	SPIMP02g0079190	0.1058
SPIMP01g0038370	0.01733	SPIMP02g0079270	0.07506
SPIMP01g0038370	0.03185	SPIMP02g0079320	0.02302
SPIMP01g0038370	0.0136	SPIMP02g0079340	0.05015
SPIMP01g0038410	0.00897	SPIMP02g0079380	0.03784
SPIMP01g0038410	0.00852	SPIMP02g0079460	0.04564
SPIMP01g0038410	0.01088	SPIMP02g0079660	0.06701
SPIMP01g0038450	0.0431	SPIMP02g0079680	0.07188
SPIMP01g0038460	0.02018	SPIMP02g0079710	0.0466
SPIMP01g0038490	0.03196	SPIMP02g0079750	0.02811
SPIMP01g0038540	0.02218	SPIMP02g0079760	0.02774
SPIMP01g0038800	0.03402	SPIMP02g0079770	0.03712
SPIMP01g0038840	0.0257	SPIMP02g0079800	0.02078
SPIMP01g0038840	0.01907	SPIMP02g0080260	0.02393
SPIMP01g0038860	0.026	SPIMP02g0080390	0.02873
SPIMP01g0038860	0.02739	SPIMP02g0080500	0.07927
SPIMP01g0038890	0.04259	SPIMP02g0080520	0.01862
SPIMP01g0038980	0.03418	SPIMP02g0080570	0.01125
SPIMP01g0038980	0.02746	SPIMP02g0080750	0.03747
SPIMP01g0039020	0.03222	SPIMP02g0080990	0.03299
SPIMP01g0039050	0.02591	SPIMP02g0081010	0.03588
SPIMP01g0039070	0.01987	SPIMP02g0081060	0.02294
SPIMP01g0039070	0.04017	SPIMP02g0081150	0.01429
SPIMP01g0039070	0.03108	SPIMP02g0081240	0.04571
SPIMP01g0039070	0.02889	SPIMP02g0081290	0.03854
SPIMP01g0039070	0.02395	SPIMP02g0081540	0.04962
SPIMP01g0039140	0.01916	SPIMP02g0081720	0.04194
SPIMP01g0039200	0.02503	SPIMP02g0081730	0.02066
SPIMP01g0039200	0.02009	SPIMP02g0081780	0.02633
SPIMP01g0039230	0.01348	SPIMP02g0081840	0.02733
SPIMP01g0039320	0.02101	SPIMP02g0082110	0.06853
SPIMP01g0039320	0.02013	SPIMP02g0082310	0.06516
SPIMP01g0039360	0.02547	SPIMP02g0082420	0.02554
SPIMP01g0039420	0.02192	SPIMP02g0082430	0.07254
SPIMP01g0039460	0.03297	SPIMP02g0082690	0.02819
SPIMP01g0039460	0.03815	SPIMP02g0082730	0.02344
SPIMP01g0039560	0.03093	SPIMP02g0082740	0.03759
SPIMP01g0039560	0.02582	SPIMP02g0082770	0.03959
SPIMP01g0039560	0.02888	SPIMP02g0082870	0.3309
SPIMP01g0039560	0.03544	SPIMP02g0082890	0.01625
SPIMP01g0039590	0.02222	SPIMP02g0082900	0.03958
SPIMP01g0039680	0.02812	SPIMP02g0082910	0.03501
SPIMP01g0039810	0.05861	SPIMP02g0083000	0.02309
SPIMP01g0040210	0.0343	SPIMP02g0083010	0.03132
SPIMP01g0040210	0.03852	SPIMP02g0083040	0.02934
SPIMP01g0040280	0.06858	SPIMP02g0083060	0.01875
SPIMP01g0040370	0.02139	SPIMP02g0083140	0.03398
SPIMP01g0040470	0.02408	SPIMP02g0083160	0.02738
SPIMP01g0040470	0.0381	SPIMP02g0083170	0.06658
SPIMP01g0040470	0.03044	SPIMP02g0083180	0.04194
SPIMP01g0040470	0.02528	SPIMP02g0083310	0.06821
SPIMP01g0040520	0.01774	SPIMP02g0083410	0.05084
SPIMP01g0040580	0.04202	SPIMP02g0083450	0.03373
SPIMP01g0040620	0.06499	SPIMP02g0083600	0.02975
SPIMP01g0040650	0.01218	SPIMP02g0083630	0.0376
SPIMP01g0040780	0.00997	SPIMP02g0083710	0.04936
SPIMP01g0040780	0.01749	SPIMP02g0083760	0.04624
SPIMP01g0040810	0.03296	SPIMP02g0083790	0.03759
SPIMP01g0040820	0.041	SPIMP02g0083880	0.02492
SPIMP01g0040830	0.01405	SPIMP02g0083990	0.03488
SPIMP01g0040860	0.01796	SPIMP02g0084030	0.0338
SPIMP01g0040890	0.04992	SPIMP02g0084040	0.03435
SPIMP01g0040960	0.00904	SPIMP02g0084100	0.09997
SPIMP01g0041200	0.04329	SPIMP02g0084180	0.0596
SPIMP01g0041230	0.01613	SPIMP02g0084220	0.0444
SPIMP01g0041240	0.01466	SPIMP02g0084320	0.02908
SPIMP01g0041470	0.01141	SPIMP02g0084360	0.02387
SPIMP01g0041470	0.00964	SPIMP02g0084540	0.04002
SPIMP01g0041470	0.00972	SPIMP03g0084630	0.07531
SPIMP01g0041470	0.01412	SPIMP03g0084650	0.1547
SPIMP01g0041470	0.01206	SPIMP03g0084690	0.03019
SPIMP01g0041470	0.00896	SPIMP03g0084700	0.03683
SPIMP01g0041470	0.0082	SPIMP03g0084940	0.0582
SPIMP01g0041470	0.01013	SPIMP03g0084950	0.036
SPIMP01g0041470	0.00905	SPIMP03g0084990	0.03341
SPIMP01g0041550	0.01306	SPIMP03g0085070	0.13305
SPIMP01g0041550	0.00892	SPIMP03g0085260	0.03865
SPIMP01g0041670	0.00684	SPIMP03g0085280	0.01939
SPIMP01g0041670	0.01185	SPIMP03g0085310	0.03993
SPIMP01g0041670	0.01913	SPIMP03g0085360	0.03983
SPIMP01g0041670	0.01258	SPIMP03g0085500	0.07535
SPIMP01g0041670	0.01391	SPIMP03g0085590	0.05219
SPIMP01g0041690	0.02954	SPIMP03g0085660	0.05181
SPIMP01g0041710	0.03591	SPIMP03g0085720	0.04439
SPIMP01g0041710	0.03703	SPIMP03g0085880	0.04875
SPIMP01g0041760	0.02914	SPIMP03g0085890	0.04818
SPIMP01g0041760	0.02211	SPIMP03g0085920	0.03366
SPIMP01g0041800	0.02619	SPIMP03g0085940	0.08705
SPIMP01g0041830	0.00899	SPIMP03g0086010	0.06591
SPIMP01g0041840	0.05036	SPIMP03g0086010	0.14037
SPIMP01g0041840	0.04452	SPIMP03g0086070	0.24835
SPIMP01g0041840	0.04585	SPIMP03g0086130	0.02731
SPIMP01g0041840	0.0497	SPIMP03g0086160	0.03404
SPIMP01g0041850	0.0676	SPIMP03g0086230	0.29596
SPIMP01g0041850	0.05725	SPIMP03g0086420	0.18127
SPIMP01g0041890	0.03416	SPIMP03g0086570	0.05791
SPIMP01g0041920	0.05869	SPIMP03g0086760	0.0842
SPIMP01g0041940	0.03346	SPIMP03g0086770	0.01487
SPIMP01g0041960	0.01243	SPIMP03g0086960	0.04929
SPIMP01g0042000	0.02656	SPIMP03g0086980	0.05593
SPIMP01g0042060	0.04179	SPIMP03g0087080	0.07497
SPIMP01g0042100	0.0163	SPIMP03g0087170	0.02285
SPIMP01g0042150	0.0348	SPIMP03g0087180	0.01828
SPIMP01g0042230	0.01639	SPIMP03g0087210	0.02264
SPIMP01g0042360	0.01714	SPIMP03g0087450	0.02352
SPIMP01g0042360	0.012	SPIMP03g0087520	0.07795
SPIMP01g0042360	0.022	SPIMP03g0087530	0.0142
SPIMP01g0042470	0.03322	SPIMP03g0087830	0.01255
SPIMP01g0042660	0.02631	SPIMP03g0087980	0.05982
SPIMP01g0042660	0.02516	SPIMP03g0088090	0.07015
SPIMP01g0042660	0.02261	SPIMP03g0088410	0.0819
SPIMP01g0042820	0.01828	SPIMP03g0088420	0.0201
SPIMP01g0042910	0.01883	SPIMP03g0088490	0.11262
SPIMP01g0042910	0.0191	SPIMP03g0088510	0.03298
SPIMP01g0042910	0.01639	SPIMP03g0088570	0.03197
SPIMP01g0043130	0.03515	SPIMP03g0088740	0.03711
SPIMP01g0043130	0.0392	SPIMP03g0088780	0.02923
SPIMP01g0043160	0.01964	SPIMP03g0088790	0.18994
SPIMP01g0043200	0.07517	SPIMP03g0088900	0.03116
SPIMP01g0043260	0.03367	SPIMP03g0088980	0.01755
SPIMP01g0043280	0.0197	SPIMP03g0089000	0.03196
SPIMP01g0043290	0.01995	SPIMP03g0089130	0.06224
SPIMP01g0043350	0.0212	SPIMP03g0089600	0.02135
SPIMP01g0043360	0.02386	SPIMP03g0089650	0.04409
SPIMP01g0043580	0.0769	SPIMP03g0089680	0.06696
SPIMP01g0043630	0.04507	SPIMP03g0089690	0.01846
SPIMP01g0043810	0.02539	SPIMP03g0089840	0.087
SPIMP01g0044060	0.01813	SPIMP03g0089850	0.03132
SPIMP01g0044060	0.01271	SPIMP03g0089860	0.02235
SPIMP01g0044060	0.01696	SPIMP03g0089910	0.02966
SPIMP01g0044080	0.01316	SPIMP03g0089940	0.04415
SPIMP01g0044080	0.02792	SPIMP03g0090170	0.119
SPIMP01g0044080	0.04011	SPIMP03g0090190	0.05394
SPIMP01g0044080	0.03432	SPIMP03g0090240	0.09456
SPIMP01g0044080	0.03895	SPIMP03g0090270	0.03374
SPIMP01g0044080	0.02467	SPIMP03g0090410	0.04373
SPIMP01g0044080	0.03353	SPIMP03g0090420	0.06777
SPIMP01g0044080	0.02524	SPIMP03g0090490	0.36966
SPIMP01g0044080	0.02164	SPIMP03g0091750	0.04645
SPIMP01g0044090	0.02383	SPIMP03g0092030	0.08944
SPIMP01g0044090	0.02524	SPIMP03g0092040	0.11456
SPIMP01g0044130	0.01126	SPIMP03g0092100	0.02809
SPIMP01g0044130	0.00507	SPIMP03g0096010	0.02726
SPIMP01g0044180	0.01952	SPIMP03g0099890	0.03181
SPIMP01g0044180	0.01808	SPIMP03g0099900	0.09944
SPIMP01g0044300	0.03871	SPIMP03g0100190	0.01992
SPIMP01g0044390	0.02985	SPIMP03g0100590	0.03302
SPIMP01g0044520	0.02098	SPIMP03g0100610	0.00989
SPIMP01g0044600	0.02421	SPIMP03g0100670	0.02062
SPIMP01g0044660	0.05475	SPIMP03g0101430	0.05869
SPIMP01g0044710	0.017	SPIMP03g0102110	0.18408
SPIMP01g0044720	0.04745	SPIMP03g0102120	0.11163
SPIMP01g0044730	0.02124	SPIMP03g0102220	0.10943
SPIMP01g0044860	0.04539	SPIMP03g0102640	0.03629
SPIMP01g0044870	0.04106	SPIMP03g0103120	0.04235
SPIMP01g0044920	0.01722	SPIMP03g0104310	0.0296
SPIMP01g0045010	0.03165	SPIMP03g0104510	0.02512
SPIMP01g0045010	0.03258	SPIMP03g0105100	0.17166
SPIMP01g0045180	0.02784	SPIMP03g0105280	0.1302
SPIMP01g0045220	0.03193	SPIMP03g0105450	0.12106
SPIMP01g0045290	0.04043	SPIMP03g0105700	0.02049
SPIMP01g0045510	0.03687	SPIMP03g0105870	0.11361
SPIMP01g0045580	0.03085	SPIMP03g0106050	0.01401
SPIMP01g0045590	0.04512	SPIMP03g0106100	0.06698
SPIMP01g0045590	0.03518	SPIMP03g0106110	0.06011
SPIMP01g0045620	0.0051	SPIMP03g0107440	0.08348
SPIMP01g0045620	0.03962	SPIMP03g0107690	0.02094
SPIMP01g0045620	0.03962	SPIMP03g0107800	0.01238
SPIMP01g0045620	0.03387	SPIMP03g0108110	0.0258
SPIMP01g0045620	0.02085	SPIMP03g0108160	0.02606
SPIMP01g0045620	0.02467	SPIMP03g0108390	0.04532
SPIMP01g0045870	0.01654	SPIMP03g0108600	0.10563
SPIMP01g0046070	0.01815	SPIMP03g0108640	0.02921
SPIMP01g0046090	0.02234	SPIMP03g0108720	0.03339
SPIMP01g0046250	0.02894	SPIMP03g0108800	0.10989
SPIMP01g0046250	0.02342	SPIMP03g0108900	0.06067
SPIMP01g0046630	0.03837	SPIMP03g0109040	0.06077
SPIMP01g0046630	0.03881	SPIMP03g0109150	0.05232
SPIMP01g0046630	0.04124	SPIMP03g0109160	0.05918
SPIMP01g0046630	0.04569	SPIMP03g0109240	0.13612
SPIMP01g0046750	0.02765	SPIMP03g0109300	0.07888
SPIMP01g0046750	0.02869	SPIMP03g0109310	0.0318
SPIMP01g0046770	0.01844	SPIMP03g0109410	0.01533
SPIMP01g0046910	0.03023	SPIMP03g0109430	0.10037
SPIMP01g0046930	0.06286	SPIMP03g0109500	0.0547
SPIMP01g0046930	0.03798	SPIMP03g0109520	0.05746
SPIMP01g0046950	0.02907	SPIMP03g0109540	0.06691
SPIMP01g0046950	0.02762	SPIMP03g0109560	0.05631
SPIMP01g0046960	0.01995	SPIMP03g0109590	0.05947
SPIMP01g0047000	0.04118	SPIMP03g0109600	0.04897
SPIMP01g0047030	0.02789	SPIMP03g0109620	0.05381
SPIMP01g0047090	0.06678	SPIMP03g0109720	0.03724
SPIMP01g0047180	0.03068	SPIMP03g0109800	0.05915
SPIMP01g0047500	0.01831	SPIMP03g0109810	0.09776
SPIMP01g0047500	0.01236	SPIMP03g0109930	0.01561
SPIMP01g0047630	0.03412	SPIMP03g0110110	0.02339
SPIMP01g0047930	0.01136	SPIMP03g0110120	0.03621
SPIMP01g0048070	0.0223	SPIMP03g0110250	0.05153
SPIMP01g0048110	0.02163	SPIMP03g0110270	0.02343
SPIMP01g0048180	0.0327	SPIMP03g0110360	0.11703
SPIMP01g0048180	0.04167	SPIMP03g0110410	0.04254
SPIMP01g0048210	0.01832	SPIMP03g0110520	0.04008
SPIMP01g0048230	0.02484	SPIMP03g0110530	0.07428
SPIMP01g0048250	0.03135	SPIMP03g0110550	0.06696
SPIMP01g0048330	0.01012	SPIMP03g0110570	0.07683
SPIMP01g0048390	0.02447	SPIMP03g0110650	0.07141
SPIMP01g0048480	0.03189	SPIMP03g0110690	0.01531
SPIMP01g0048480	0.03125	SPIMP03g0110820	0.04076
SPIMP01g0048480	0.03284	SPIMP03g0110860	0.06849
SPIMP01g0048540	0.06119	SPIMP03g0110870	0.03576
SPIMP01g0048540	0.0536	SPIMP03g0110880	0.04002
SPIMP01g0048540	0.05373	SPIMP03g0110910	0.01054
SPIMP01g0048540	0.05561	SPIMP03g0110960	0.03582
SPIMP01g0048550	0.03281	SPIMP03g0111000	0.04118
SPIMP01g0048550	0.02309	SPIMP03g0111520	0.09606
SPIMP01g0048550	0.02024	SPIMP03g0111530	0.07219
SPIMP01g0048570	0.0328	SPIMP03g0111550	0.04981
SPIMP01g0048570	0.02278	SPIMP03g0111640	0.02284
SPIMP01g0048670	0.02053	SPIMP03g0111670	0.03797
SPIMP01g0048680	0.02198	SPIMP03g0111730	0.04097
SPIMP01g0048790	0.01175	SPIMP03g0111740	0.03745
SPIMP01g0048800	0.01873	SPIMP03g0111760	0.03294
SPIMP01g0048820	0.03949	SPIMP03g0111780	0.03575
SPIMP01g0048830	0.02387	SPIMP03g0111880	0.03437
SPIMP01g0048830	0.02747	SPIMP03g0112030	0.04326
SPIMP01g0048970	0.0181	SPIMP03g0112080	0.08958
SPIMP01g0048970	0.01336	SPIMP03g0112090	0.04269
SPIMP01g0049030	0.02809	SPIMP03g0112110	0.11055
SPIMP01g0049050	0.02199	SPIMP03g0112230	0.06065
SPIMP01g0049160	0.01006	SPIMP03g0112300	0.01878
SPIMP01g0049210	0.0333	SPIMP03g0112400	0.08036
SPIMP01g0049230	0.00862	SPIMP03g0112420	0.02145
SPIMP01g0049240	0.02867	SPIMP03g0112440	0.10934
SPIMP01g0049240	0.02603	SPIMP03g0112470	0.06732
SPIMP01g0049240	0.01818	SPIMP03g0112500	0.10936
SPIMP01g0049280	0.02106	SPIMP03g0112520	0.1341
SPIMP01g0049280	0.0251	SPIMP03g0112530	0.15256
SPIMP01g0049330	0.01374	SPIMP03g0112550	0.0679
SPIMP01g0049370	0.01702	SPIMP03g0112580	0.20277
SPIMP01g0049370	0.01837	SPIMP03g0112620	0.07838
SPIMP01g0049370	0.01607	SPIMP03g0112690	0.01557
SPIMP01g0049370	0.01607	SPIMP03g0112700	0.05008
SPIMP01g0049370	0.02005	SPIMP03g0112760	0.037
SPIMP01g0049390	0.0433	SPIMP03g0112820	0.08219
SPIMP01g0049420	0.03744	SPIMP03g0112830	0.02737
SPIMP01g0049480	0.02532	SPIMP03g0112850	0.01666
SPIMP01g0049490	0.04253	SPIMP03g0112930	0.02664
SPIMP01g0049510	0.01264	SPIMP03g0112940	0.03982
SPIMP01g0049510	0.01264	SPIMP03g0112980	0.05626
SPIMP01g0049530	0.01726	SPIMP03g0113190	0.16854
SPIMP01g0049600	0.01693	SPIMP03g0113220	0.07859
SPIMP01g0049620	0.02176	SPIMP03g0113260	0.18033
SPIMP01g0049620	0.01686	SPIMP03g0113270	0.1066
SPIMP01g0049640	0.02839	SPIMP03g0113290	0.05501
SPIMP01g0049650	0.03121	SPIMP03g0113320	0.08314
SPIMP01g0049730	0.01606	SPIMP03g0113330	0.05297
SPIMP01g0049730	0.01699	SPIMP03g0113360	0.02835
SPIMP01g0049870	0.03533	SPIMP03g0113410	0.15966
SPIMP01g0049870	0.03893	SPIMP03g0113460	0.03959
SPIMP01g0049870	0.04549	SPIMP03g0113560	0.12533
SPIMP01g0049880	0.01106	SPIMP03g0113570	0.13831
SPIMP01g0049930	0.01585	SPIMP03g0113590	0.0301
SPIMP01g0049930	0.01057	SPIMP03g0113660	0.02378
SPIMP01g0049930	0.00849	SPIMP03g0113740	0.06451
SPIMP01g0049930	0.00834	SPIMP03g0113750	0.09437
SPIMP01g0049930	0.00837	SPIMP03g0113830	0.11351
SPIMP01g0049970	0.02122	SPIMP03g0113870	0.06475
SPIMP01g0049980	0.05238	SPIMP03g0114010	0.05678
SPIMP01g0049980	0.05955	SPIMP03g0114050	0.20717
SPIMP01g0049990	0.0358	SPIMP03g0114080	0.28509
SPIMP01g0049990	0.04147	SPIMP03g0114100	0.12622
SPIMP01g0050020	0.03266	SPIMP03g0114110	0.24107
SPIMP01g0050050	0.04097	SPIMP03g0114120	0.08594
SPIMP01g0050120	0.02461	SPIMP03g0114180	0.06049
SPIMP02g0050480	0.03496	SPIMP03g0114230	0.05237
SPIMP02g0050500	0.04689	SPIMP03g0114300	0.10614
SPIMP02g0050540	0.07553	SPIMP03g0114320	0.07256
SPIMP02g0050540	0.04747	SPIMP03g0114330	0.04067
SPIMP02g0050540	0.05245	SPIMP03g0114370	0.03214
SPIMP02g0050540	0.05107	SPIMP03g0114380	0.01817
SPIMP02g0050540	0.04578	SPIMP03g0114420	0.09024
SPIMP02g0050580	0.03008	SPIMP03g0114430	0.01004
SPIMP02g0050690	0.03257	SPIMP03g0114460	0.06223
SPIMP02g0050870	0.01433	SPIMP03g0114490	0.08466
SPIMP02g0050870	0.03337	SPIMP03g0114500	0.06697
SPIMP02g0050870	0.02508	SPIMP03g0114510	0.0353
SPIMP02g0050870	0.02508	SPIMP03g0114530	0.26091
SPIMP02g0050870	0.02016	SPIMP03g0114540	0.25471
SPIMP02g0050870	0.01643	SPIMP03g0114550	0.14163
SPIMP02g0050870	0.01092	SPIMP03g0114570	0.04058
SPIMP02g0050870	0.00944	SPIMP03g0114610	0.15287
SPIMP02g0050870	0.02098	SPIMP03g0114660	0.04885
SPIMP02g0050870	0.0172	SPIMP03g0114670	0.07764
SPIMP02g0050870	0.02595	SPIMP03g0114680	0.07503
SPIMP02g0050910	0.02643	SPIMP03g0114740	0.10901
SPIMP02g0050930	0.04189	SPIMP03g0114800	0.10461
SPIMP02g0050930	0.03645	SPIMP03g0115060	0.01724
SPIMP02g0051000	0.01469	SPIMP03g0115120	0.02806
SPIMP02g0051160	0.03426	SPIMP03g0115140	0.10739
SPIMP02g0051160	0.02626	SPIMP03g0115250	0.06721
SPIMP02g0051160	0.01925	SPIMP03g0115290	0.0253
SPIMP02g0051320	0.01754	SPIMP03g0115310	0.04022
SPIMP02g0051320	0.01469	SPIMP03g0115420	0.02321
SPIMP02g0051320	0.01935	SPIMP03g0115520	0.02244
SPIMP02g0051320	0.0158	SPIMP03g0115620	0.01767
SPIMP02g0051360	0.02478	SPIMP03g0115720	0.06796
SPIMP02g0051360	0.03988	SPIMP03g0115760	0.0366
SPIMP02g0051360	0.05186	SPIMP03g0115850	0.01712
SPIMP02g0051360	0.03946	SPIMP03g0115950	0.05091
SPIMP02g0051410	0.07206	SPIMP03g0115970	0.05675
SPIMP02g0051670	0.02055	SPIMP03g0116060	0.02845
SPIMP02g0051670	0.027	SPIMP03g0116100	0.08703
SPIMP02g0051680	0.02843	SPIMP03g0116120	0.02452
SPIMP02g0051680	0.0412	SPIMP03g0116380	0.04662
SPIMP02g0051680	0.02121	SPIMP03g0116450	0.03598
SPIMP02g0051680	0.02571	SPIMP03g0116550	0.06132
SPIMP02g0051680	0.02557	SPIMP03g0116590	0.03601
SPIMP02g0051680	0.02112	SPIMP03g0116660	0.05602
SPIMP02g0051680	0.01879	SPIMP03g0116660	0.05602
SPIMP02g0051680	0.02637	SPIMP03g0116740	0.01665
SPIMP02g0051680	0.03481	SPIMP03g0116760	0.02943
SPIMP02g0051680	0.02223	SPIMP03g0116840	0.01809
SPIMP02g0051680	0.01779	SPIMP03g0116880	0.0024
SPIMP02g0051680	0.02181	SPIMP03g0117000	0.04833
SPIMP02g0051680	0.02238	SPIMP03g0117020	0.03892
SPIMP02g0051680	0.04006	SPIMP03g0117050	0.02353
SPIMP02g0051680	0.01339	SPIMP03g0117070	0.03129
SPIMP02g0052280	0.02559	SPIMP03g0117080	0.05036
SPIMP02g0052280	0.02224	SPIMP03g0117120	0.04809
SPIMP02g0052400	0.03639	SPIMP03g0117220	0.02927
SPIMP02g0052400	0.03452	SPIMP03g0117510	0.02428
SPIMP02g0052400	0.03397	SPIMP03g0117530	0.04804
SPIMP02g0052400	0.03079	SPIMP03g0117580	0.02252
SPIMP02g0052400	0.03592	SPIMP03g0117600	0.02504
SPIMP02g0052430	0.02331	SPIMP03g0117670	0.059
SPIMP02g0052430	0.01943	SPIMP03g0117780	0.05607
SPIMP02g0052430	0.02196	SPIMP03g0118120	0.01916
SPIMP02g0052430	0.02602	SPIMP03g0118220	0.02638
SPIMP02g0052430	0.0285	SPIMP03g0118820	0.03935
SPIMP02g0052440	0.03076	SPIMP03g0118840	0.02005
SPIMP02g0052440	0.01495	SPIMP03g0119470	0.07296
SPIMP02g0052440	0.02675	SPIMP03g0119610	0.02109
SPIMP02g0052470	0.06651	SPIMP04g0119720	0.03242
SPIMP02g0052600	0.05384	SPIMP04g0119750	0.04812
SPIMP02g0052830	0.03557	SPIMP04g0120020	0.04856
SPIMP02g0052830	0.03313	SPIMP04g0120030	0.02201
SPIMP02g0052830	0.03154	SPIMP04g0120040	0.06687
SPIMP02g0052830	0.02833	SPIMP04g0120120	0.01732
SPIMP02g0052870	0.03185	SPIMP04g0120210	0.03204
SPIMP02g0052870	0.05771	SPIMP04g0120230	0.0482
SPIMP02g0052970	0.02482	SPIMP04g0120240	0.02794
SPIMP02g0053000	0.02072	SPIMP04g0120600	0.03713
SPIMP02g0053000	0.02072	SPIMP04g0120610	0.05438
SPIMP02g0053050	0.01734	SPIMP04g0120670	0.08965
SPIMP02g0053050	0.00962	SPIMP04g0120730	0.03746
SPIMP02g0053050	0.01166	SPIMP04g0121110	0.03086
SPIMP02g0053050	0.01458	SPIMP04g0121190	0.0697
SPIMP02g0053050	0.01475	SPIMP04g0121230	0.05584
SPIMP02g0053050	0.015	SPIMP04g0121950	0.03549
SPIMP02g0053090	0.03265	SPIMP04g0121970	0.03622
SPIMP02g0053090	0.02922	SPIMP04g0122000	0.04165
SPIMP02g0053090	0.03551	SPIMP04g0122080	0.07071
SPIMP02g0053090	0.03496	SPIMP04g0122100	0.0282
SPIMP02g0053090	0.03889	SPIMP04g0122250	0.02637
SPIMP02g0053090	0.08456	SPIMP04g0122300	0.09846
SPIMP02g0053090	0.0725	SPIMP04g0122370	0.07473
SPIMP02g0053090	0.04427	SPIMP04g0122450	0.0507
SPIMP02g0053090	0.04258	SPIMP04g0122470	0.04597
SPIMP02g0053090	0.03993	SPIMP04g0122490	0.08792
SPIMP02g0053090	0.04405	SPIMP04g0122500	0.06348
SPIMP02g0053140	0.02655	SPIMP04g0122520	0.01329
SPIMP02g0053140	0.03043	SPIMP04g0122560	0.0543
SPIMP02g0053140	0.02446	SPIMP04g0122600	0.10909
SPIMP02g0053140	0.02111	SPIMP04g0122690	0.054
SPIMP02g0053140	0.02712	SPIMP04g0122760	0.03976
SPIMP02g0053140	0.01916	SPIMP04g0122830	0.08156
SPIMP02g0053140	0.02295	SPIMP04g0122930	0.07329
SPIMP02g0053140	0.02893	SPIMP04g0122940	0.04892
SPIMP02g0053220	0.03893	SPIMP04g0122960	0.11928
SPIMP02g0053220	0.0405	SPIMP04g0122970	0.04647
SPIMP02g0053220	0.05726	SPIMP04g0123010	0.05102
SPIMP02g0053220	0.03035	SPIMP04g0123020	0.10112
SPIMP02g0053220	0.02623	SPIMP04g0123030	0.07754
SPIMP02g0053220	0.02689	SPIMP04g0123060	0.07413
SPIMP02g0053220	0.02372	SPIMP04g0123120	0.03745
SPIMP02g0053220	0.02851	SPIMP04g0123130	0.0754
SPIMP02g0053390	0.01931	SPIMP04g0123200	0.16914
SPIMP02g0053430	0.08207	SPIMP04g0123210	0.02948
SPIMP02g0053440	0.0388	SPIMP04g0123220	0.05143
SPIMP02g0053440	0.05661	SPIMP04g0123290	0.0537
SPIMP02g0053440	0.05923	SPIMP04g0123310	0.04302
SPIMP02g0053440	0.03876	SPIMP04g0123330	0.05118
SPIMP02g0053440	0.03587	SPIMP04g0123350	0.10477
SPIMP02g0053440	0.03738	SPIMP04g0123360	0.03231
SPIMP02g0053590	0.019	SPIMP04g0123380	0.02393
SPIMP02g0053790	0.02139	SPIMP04g0123420	0.0174
SPIMP02g0053820	0.10946	SPIMP04g0123450	0.04814
SPIMP02g0053820	0.10263	SPIMP04g0123460	0.03415
SPIMP02g0053830	0.12601	SPIMP04g0123480	0.02566
SPIMP02g0053830	0.07916	SPIMP04g0123490	0.02499
SPIMP02g0053830	0.07558	SPIMP04g0123590	0.02479
SPIMP02g0053910	0.01671	SPIMP04g0123650	0.0268
SPIMP02g0053910	0.01664	SPIMP04g0123660	0.02475
SPIMP02g0053970	0.02883	SPIMP04g0123680	0.03148
SPIMP02g0053970	0.03178	SPIMP04g0123840	0.09222
SPIMP02g0054060	0.02177	SPIMP04g0123850	0.07945
SPIMP02g0054060	0.02445	SPIMP04g0123860	0.07627
SPIMP02g0054130	0.02065	SPIMP04g0123870	0.0533
SPIMP02g0054130	0.01548	SPIMP04g0123880	0.10426
SPIMP02g0054130	0.02043	SPIMP04g0123990	0.03349
SPIMP02g0054200	0.05561	SPIMP04g0124010	0.05061
SPIMP02g0054200	0.05126	SPIMP04g0124040	0.01201
SPIMP02g0054200	0.03228	SPIMP04g0124240	0.01455
SPIMP02g0054200	0.01894	SPIMP04g0124300	0.04751
SPIMP02g0054220	0.05214	SPIMP04g0124320	0.07913
SPIMP02g0054220	0.22962	SPIMP04g0124450	0.03629
SPIMP02g0054220	0.27965	SPIMP04g0124520	0.04569
SPIMP02g0054220	0.04563	SPIMP04g0124620	0.25755
SPIMP02g0054280	0.05017	SPIMP04g0124750	0.0987
SPIMP02g0054280	0.04087	SPIMP04g0124810	0.04784
SPIMP02g0054280	0.04333	SPIMP04g0124830	0.04514
SPIMP02g0054280	0.02934	SPIMP04g0124840	0.05571
SPIMP02g0054280	0.03187	SPIMP04g0124940	0.02315
SPIMP02g0054910	0.04457	SPIMP04g0125070	0.04448
SPIMP02g0055010	0.02275	SPIMP04g0125200	0.02879
SPIMP02g0055010	0.0338	SPIMP04g0125400	0.04792
SPIMP02g0055010	0.03477	SPIMP04g0125440	0.03268
SPIMP02g0055060	0.01917	SPIMP04g0125450	0.01745
SPIMP02g0055060	0.01565	SPIMP04g0125500	0.05903
SPIMP02g0055060	0.01554	SPIMP04g0125510	0.02359
SPIMP02g0055060	0.0179	SPIMP04g0125650	0.05021
SPIMP02g0055060	0.01627	SPIMP04g0125660	0.07808
SPIMP02g0056120	0.03099	SPIMP04g0125680	0.07389
SPIMP02g0056130	0.03071	SPIMP04g0125770	0.04733
SPIMP02g0056130	0.02772	SPIMP04g0125900	0.07225
SPIMP02g0056200	0.0673	SPIMP04g0125940	0.01993
SPIMP02g0056640	0.01426	SPIMP04g0125950	0.04234
SPIMP02g0056660	0.03492	SPIMP04g0125970	0.01572
SPIMP02g0056660	0.01323	SPIMP04g0126050	0.01595
SPIMP02g0056660	0.02915	SPIMP04g0126090	0.04832
SPIMP02g0056660	0.02121	SPIMP04g0126160	0.02969
SPIMP02g0056660	0.02642	SPIMP04g0126230	0.01674
SPIMP02g0056660	0.02642	SPIMP04g0126320	0.04157
SPIMP02g0056660	0.02044	SPIMP04g0126330	0.01706
SPIMP02g0056660	0.02843	SPIMP04g0126410	0.08516
SPIMP02g0056660	0.01711	SPIMP04g0126500	0.10422
SPIMP02g0056660	0.0314	SPIMP04g0126530	0.03031
SPIMP02g0056660	0.03806	SPIMP04g0126540	0.13297
SPIMP02g0056660	0.03025	SPIMP04g0126650	0.03783
SPIMP02g0056660	0.03219	SPIMP04g0126690	0.01382
SPIMP02g0056660	0.0367	SPIMP04g0126740	0.0449
SPIMP02g0056660	0.03258	SPIMP04g0126800	0.03125
SPIMP02g0056660	0.03439	SPIMP04g0126900	0.04764
SPIMP02g0056660	0.04021	SPIMP04g0126960	0.08941
SPIMP02g0056660	0.03433	SPIMP04g0127460	0.08734
SPIMP02g0056660	0.04035	SPIMP04g0128340	0.12627
SPIMP02g0056850	0.04679	SPIMP04g0129070	0.06573
SPIMP02g0056850	0.03763	SPIMP04g0136390	0.0719
SPIMP02g0056850	0.03758	SPIMP04g0136430	0.02022
SPIMP02g0057250	0.02158	SPIMP04g0136620	0.04032
SPIMP02g0057280	0.03503	SPIMP04g0137170	0.05398
SPIMP02g0057290	0.02516	SPIMP04g0137200	0.01795
SPIMP02g0057370	0.05174	SPIMP04g0137300	0.04257
SPIMP02g0057370	0.02441	SPIMP04g0137590	0.02347
SPIMP02g0057380	0.01869	SPIMP04g0137600	0.0609
SPIMP02g0057390	0.01224	SPIMP04g0137660	0.03521
SPIMP02g0057430	0.01021	SPIMP04g0137680	0.05364
SPIMP02g0057600	0.15524	SPIMP04g0137720	0.03671
SPIMP02g0057940	0.02481	SPIMP04g0137760	0.07496
SPIMP02g0057940	0.02662	SPIMP04g0137790	0.04685
SPIMP02g0057960	0.05086	SPIMP04g0137800	0.02984
SPIMP02g0058050	0.01571	SPIMP04g0137830	0.04213
SPIMP02g0058090	0.07157	SPIMP04g0137840	0.03879
SPIMP02g0058200	0.02323	SPIMP04g0137850	0.09668
SPIMP02g0058320	0.01984	SPIMP04g0137860	0.08996
SPIMP02g0058320	0.034	SPIMP04g0137910	0.0151
SPIMP02g0058320	0.04178	SPIMP04g0137930	0.08854
SPIMP02g0058320	0.03625	SPIMP04g0137940	0.02727
SPIMP02g0058320	0.05597	SPIMP04g0138090	0.01613
SPIMP02g0058320	0.0292	SPIMP04g0138130	0.07409
SPIMP02g0058320	0.02986	SPIMP04g0138370	0.05676
SPIMP02g0058320	0.02753	SPIMP04g0138380	0.05528
SPIMP02g0058320	0.02381	SPIMP04g0138610	0.10124
SPIMP02g0058320	0.04076	SPIMP04g0138640	0.03331
SPIMP02g0058320	0.04321	SPIMP04g0138690	0.08948
SPIMP02g0058320	0.03469	SPIMP04g0138710	0.0429
SPIMP02g0058320	0.04964	SPIMP04g0138800	0.09745
SPIMP02g0058390	0.02004	SPIMP04g0138820	0.07264
SPIMP02g0058540	0.03516	SPIMP04g0139050	0.063
SPIMP02g0058560	0.03071	SPIMP04g0139060	0.10145
SPIMP02g0058560	0.02363	SPIMP04g0139080	0.00982
SPIMP02g0058560	0.051	SPIMP04g0139100	0.06676
SPIMP02g0058560	0.04444	SPIMP04g0139150	0.06748
SPIMP02g0058560	0.03918	SPIMP04g0139160	0.06059
SPIMP02g0058560	0.03036	SPIMP04g0139220	0.02716
SPIMP02g0058560	0.04825	SPIMP04g0139290	0.04209
SPIMP02g0058570	0.02256	SPIMP04g0139340	0.10555
SPIMP02g0058570	0.03239	SPIMP04g0139390	0.03741
SPIMP02g0058570	0.03527	SPIMP04g0139400	0.06123
SPIMP02g0058570	0.02366	SPIMP04g0139460	0.03794
SPIMP02g0058570	0.02193	SPIMP04g0139540	0.02742
SPIMP02g0058570	0.03883	SPIMP04g0139550	0.06983
SPIMP02g0058570	0.02151	SPIMP04g0139570	0.03828
SPIMP02g0058570	0.02352	SPIMP04g0139600	0.1841
SPIMP02g0058590	0.02759	SPIMP04g0139610	0.18866
SPIMP02g0058590	0.03059	SPIMP04g0139620	0.09929
SPIMP02g0058590	0.03618	SPIMP04g0139640	0.09133
SPIMP02g0058590	0.04873	SPIMP04g0139660	0.16497
SPIMP02g0058670	0.02226	SPIMP04g0139680	0.13648
SPIMP02g0058750	0.03036	SPIMP04g0139770	0.14603
SPIMP02g0058750	0.02777	SPIMP04g0139790	0.0361
SPIMP02g0058750	0.02939	SPIMP04g0139850	0.03832
SPIMP02g0058770	0.05074	SPIMP04g0139900	0.10177
SPIMP02g0058770	0.05074	SPIMP04g0139910	0.02392
SPIMP02g0058770	0.05592	SPIMP04g0139930	0.06514
SPIMP02g0058770	0.05689	SPIMP04g0139950	0.10565
SPIMP02g0058770	0.04686	SPIMP04g0139970	0.06973
SPIMP02g0058850	0.02287	SPIMP04g0140000	0.04321
SPIMP02g0058920	0.01635	SPIMP04g0140130	0.12546
SPIMP02g0059020	0.02484	SPIMP04g0140210	0.02328
SPIMP02g0059020	0.0245	SPIMP04g0140220	0.04961
SPIMP02g0059020	0.02361	SPIMP04g0140260	0.05679
SPIMP02g0059020	0.02417	SPIMP04g0140270	0.0681
SPIMP02g0059060	0.01434	SPIMP04g0140360	0.03411
SPIMP02g0059060	0.01538	SPIMP04g0140400	0.05112
SPIMP02g0059100	0.01663	SPIMP04g0140630	0.03116
SPIMP02g0059160	0.01327	SPIMP04g0140860	0.02481
SPIMP02g0059170	0.03134	SPIMP04g0141000	0.03969
SPIMP02g0059350	0.04111	SPIMP04g0141050	0.03632
SPIMP02g0059410	0.02347	SPIMP04g0141120	0.01652
SPIMP02g0059440	0.02399	SPIMP04g0141180	0.02701
SPIMP02g0059480	0.02337	SPIMP04g0141210	0.14301
SPIMP02g0059610	0.02377	SPIMP04g0141230	0.02183
SPIMP02g0059690	0.01465	SPIMP04g0141260	0.08057
SPIMP02g0059870	0.04524	SPIMP04g0141330	0.04153
SPIMP02g0059900	0.02552	SPIMP04g0141420	0.0732
SPIMP02g0059900	0.02231	SPIMP04g0141710	0.01908
SPIMP02g0059910	0.02008	SPIMP04g0141750	0.02812
SPIMP02g0059910	0.02046	SPIMP04g0141760	0.05458
SPIMP02g0059910	0.02915	SPIMP04g0141770	0.07936
SPIMP02g0059990	0.02396	SPIMP04g0141990	0.07809
SPIMP02g0060010	0.01515	SPIMP04g0142010	0.12507
SPIMP02g0060010	0.01312	SPIMP04g0142020	0.0098
SPIMP02g0060370	0.03783	SPIMP04g0142070	0.03609
SPIMP02g0060510	0.03622	SPIMP04g0142250	0.0559
SPIMP02g0060510	0.0293	SPIMP04g0142460	0.06148
SPIMP02g0060630	0.00364	SPIMP04g0142470	0.04465
SPIMP02g0060630	0.01631	SPIMP04g0142570	0.03039
SPIMP02g0060630	0.02642	SPIMP04g0142590	0.04715
SPIMP02g0060630	0.0243	SPIMP04g0142690	0.10769
SPIMP02g0060670	0.04034	SPIMP04g0142700	0.02315
SPIMP02g0060680	0.05199	SPIMP04g0142720	0.03938
SPIMP02g0060690	0.04277	SPIMP04g0142730	0.06793
SPIMP02g0060690	0.05629	SPIMP04g0142920	0.0474
SPIMP02g0060750	0.00929	SPIMP04g0143020	0.10454
SPIMP02g0060750	0.01013	SPIMP04g0143030	0.16346
SPIMP02g0060750	0.00878	SPIMP04g0143140	0.05028
SPIMP02g0060850	0.04272	SPIMP04g0143250	0.05267
SPIMP02g0060920	0.05822	SPIMP04g0143340	0.14253
SPIMP02g0060920	0.03647	SPIMP04g0143540	0.04278
SPIMP02g0060920	0.03647	SPIMP04g0143640	0.02851
SPIMP02g0061050	0.01962	SPIMP04g0143650	0.09534
SPIMP02g0061240	0.01046	SPIMP04g0143670	0.02844
SPIMP02g0061340	0.02466	SPIMP04g0143810	0.05269
SPIMP02g0061340	0.02335	SPIMP04g0143870	0.06596
SPIMP02g0061340	0.03211	SPIMP04g0143880	0.08709
SPIMP02g0061340	0.02782	SPIMP04g0144040	0.01741
SPIMP02g0061390	0.03208	SPIMP04g0144210	0.02657
SPIMP02g0061400	0.04087	SPIMP04g0144220	0.03815
SPIMP02g0061450	0.00968	SPIMP04g0144330	0.03741
SPIMP02g0061450	0.01006	SPIMP04g0144380	0.03727
SPIMP02g0061450	0.01073	SPIMP04g0144580	0.0092
SPIMP02g0061610	0.02781	SPIMP04g0144740	0.02349
SPIMP02g0061660	0.02464	SPIMP04g0144760	0.10967
SPIMP02g0061680	0.0208	SPIMP04g0144780	0.05759
SPIMP02g0061760	0.03362	SPIMP04g0144860	0.0645
SPIMP02g0061790	0.04398	SPIMP04g0144870	0.02913
SPIMP02g0061790	0.05156	SPIMP04g0144950	0.07463
SPIMP02g0061790	0.05126	SPIMP04g0144960	0.0416
SPIMP02g0061810	0.0288	SPIMP04g0144980	0.05588
SPIMP02g0061870	0.00651	SPIMP04g0145020	0.01616
SPIMP02g0061920	0.03077	SPIMP04g0145030	0.02899
SPIMP02g0062010	0.04362	SPIMP04g0145040	0.06793
SPIMP02g0062020	0.07273	SPIMP04g0145290	0.03397
SPIMP02g0062020	0.05135	SPIMP04g0145360	0.02027
SPIMP02g0062070	0.04125	SPIMP04g0145520	0.05684
SPIMP02g0062070	0.04125	SPIMP04g0145540	0.03427
SPIMP02g0062070	0.04125	SPIMP04g0145600	0.03622
SPIMP02g0062070	0.04378	SPIMP04g0145630	0.06152
SPIMP02g0062120	0.03804	SPIMP04g0145640	0.04763
SPIMP02g0062150	0.01715	SPIMP04g0145690	0.1311
SPIMP02g0062150	0.01413	SPIMP04g0145700	0.0718
SPIMP02g0062150	0.01376	SPIMP04g0145790	0.09622
SPIMP02g0062150	0.01277	SPIMP04g0145840	0.12058
SPIMP02g0062180	0.03223	SPIMP04g0145860	0.02434
SPIMP02g0062200	0.04983	SPIMP04g0145880	0.0397
SPIMP02g0062200	0.04575	SPIMP04g0145930	0.03749
SPIMP02g0062200	0.04575	SPIMP04g0145950	0.06111
SPIMP02g0062290	0.0168	SPIMP04g0145960	0.06533
SPIMP02g0062290	0.01995	SPIMP04g0146080	0.05975
SPIMP02g0062290	0.01718	SPIMP04g0146150	0.05042
SPIMP02g0062290	0.01842	SPIMP04g0146200	0.11373
SPIMP02g0062290	0.02174	SPIMP04g0146230	0.03728
SPIMP02g0062290	0.0316	SPIMP04g0146330	0.05155
SPIMP02g0062380	0.02695	SPIMP04g0146370	0.02623
SPIMP02g0062390	0.0212	SPIMP04g0146450	0.10271
SPIMP02g0062390	0.0197	SPIMP04g0146520	0.07419
SPIMP02g0062400	0.02413	SPIMP04g0146540	0.07573
SPIMP02g0062440	0.05984	SPIMP04g0146610	0.0394
SPIMP02g0062450	0.02775	SPIMP04g0146680	0.06946
SPIMP02g0062450	0.01705	SPIMP04g0146740	0.04967
SPIMP02g0062460	0.04854	SPIMP04g0146900	0.04784
SPIMP02g0062460	0.04507	SPIMP04g0146970	0.04471
SPIMP02g0062470	0.02813	SPIMP04g0147010	0.02711
SPIMP02g0062540	0.029	SPIMP04g0147020	0.08241
SPIMP02g0062540	0.02273	SPIMP04g0147040	0.06409
SPIMP02g0062540	0.01675	SPIMP04g0147070	0.07076
SPIMP02g0062540	0.01675	SPIMP04g0147130	0.03869
SPIMP02g0062540	0.01675	SPIMP04g0147170	0.05213
SPIMP02g0062540	0.01675	SPIMP04g0147190	0.06093
SPIMP02g0062540	0.02586	SPIMP04g0147220	0.04819
SPIMP02g0062540	0.02914	SPIMP04g0147230	0.01665
SPIMP02g0062540	0.02009	SPIMP04g0147280	0.06577
SPIMP02g0062540	0.0178	SPIMP04g0147290	0.10612
SPIMP02g0062540	0.0178	SPIMP04g0147300	0.03094
SPIMP02g0062540	0.0178	SPIMP04g0147310	0.10315
SPIMP02g0062540	0.0178	SPIMP04g0147340	0.07617
SPIMP02g0062600	0.01178	SPIMP04g0147370	0.0423
SPIMP02g0062670	0.01345	SPIMP04g0147410	0.03782
SPIMP02g0062730	0.01976	SPIMP04g0147430	0.0945
SPIMP02g0062730	0.01083	SPIMP04g0147440	0.01024
SPIMP02g0062730	0.01438	SPIMP04g0147450	0.13446
SPIMP02g0062840	0.03187	SPIMP04g0147600	0.02003
SPIMP02g0062840	0.03707	SPIMP04g0147610	0.08088
SPIMP02g0062980	0.01818	SPIMP04g0147640	0.08283
SPIMP02g0063080	0.02423	SPIMP04g0147660	0.08285
SPIMP02g0063080	0.0283	SPIMP04g0147720	0.01997
SPIMP02g0063160	0.02862	SPIMP04g0147740	0.04672
SPIMP02g0063460	0.03029	SPIMP04g0147750	0.01467
SPIMP02g0063530	0.02137	SPIMP04g0147800	0.02892
SPIMP02g0063530	0.02128	SPIMP04g0147960	0.02306
SPIMP02g0063540	0.05487	SPIMP04g0148010	0.02948
SPIMP02g0063660	0.031	SPIMP04g0148020	0.04135
SPIMP02g0063660	0.03434	SPIMP04g0148100	0.05932
SPIMP02g0063680	0.03124	SPIMP04g0148110	0.02481
SPIMP02g0063690	0.01094	SPIMP04g0148120	0.02974
SPIMP02g0063720	0.07942	SPIMP04g0148470	0.05533
SPIMP02g0063750	0.0545	SPIMP04g0148480	0.06403
SPIMP02g0063750	0.03545	SPIMP04g0148550	0.0247
SPIMP02g0063750	0.02955	SPIMP04g0148610	0.07562
SPIMP02g0063750	0.03225	SPIMP04g0148690	0.10004
SPIMP02g0063810	0.04013	SPIMP04g0149030	0.02361
SPIMP02g0063910	0.0317	SPIMP04g0149270	0.05112
SPIMP02g0063910	0.0267	SPIMP04g0149290	0.04811
SPIMP02g0063950	0.02395	SPIMP04g0149470	0.06411
SPIMP02g0063950	0.02161	SPIMP04g0149500	0.04211
SPIMP02g0063980	0.0181	SPIMP04g0149690	0.06218
SPIMP02g0064050	0.05716	SPIMP04g0149840	0.03513
SPIMP02g0064050	0.0411	SPIMP04g0149960	0.10794
SPIMP02g0064050	0.04734	SPIMP04g0149980	0.01805
SPIMP02g0064130	0.02142	SPIMP04g0150130	0.0352
SPIMP02g0064130	0.01696	SPIMP04g0150140	0.02869
SPIMP02g0064150	0.02059	SPIMP04g0150270	0.03668
SPIMP02g0064150	0.02509	SPIMP04g0150280	0.03128
SPIMP02g0064320	0.03829	SPIMP04g0150350	0.03389
SPIMP02g0064320	0.0297	SPIMP04g0150360	0.02438
SPIMP02g0064320	0.04564	SPIMP04g0150370	0.02823
SPIMP02g0064320	0.03827	SPIMP04g0150430	0.04558
SPIMP02g0064320	0.02131	SPIMP04g0150450	0.0732
SPIMP02g0064320	0.02722	SPIMP04g0150560	0.09541
SPIMP02g0064320	0.02206	SPIMP05g0150830	0.02918
SPIMP02g0064500	0.0289	SPIMP05g0150880	0.01517
SPIMP02g0064500	0.05405	SPIMP05g0150900	0.0874
SPIMP02g0064500	0.04298	SPIMP05g0150930	0.02534
SPIMP02g0064500	0.02991	SPIMP05g0151030	0.06244
SPIMP02g0064500	0.02813	SPIMP05g0151050	0.0244
SPIMP02g0064520	0.06458	SPIMP05g0151070	0.05546
SPIMP02g0064530	0.0528	SPIMP05g0151160	0.04957
SPIMP02g0064550	0.03658	SPIMP05g0151440	0.03091
SPIMP02g0064590	0.02249	SPIMP05g0151580	0.04956
SPIMP02g0064620	0.04945	SPIMP05g0151620	0.11105
SPIMP02g0064650	0.02082	SPIMP05g0151670	0.05068
SPIMP02g0064660	0.02922	SPIMP05g0151680	0.053
SPIMP02g0064660	0.03996	SPIMP05g0151730	0.05227
SPIMP02g0064700	0.05309	SPIMP05g0151780	0.06077
SPIMP02g0064720	0.03859	SPIMP05g0151860	0.01191
SPIMP02g0064720	0.0493	SPIMP05g0152020	0.04292
SPIMP02g0064720	0.04821	SPIMP05g0152130	0.04752
SPIMP02g0064720	0.04441	SPIMP05g0152140	0.03698
SPIMP02g0064720	0.0368	SPIMP05g0152170	0.01746
SPIMP02g0064770	0.03511	SPIMP05g0152290	0.02106
SPIMP02g0064770	0.03027	SPIMP05g0152390	0.0344
SPIMP02g0064790	0.04247	SPIMP05g0152600	0.07437
SPIMP02g0064790	0.03707	SPIMP05g0152620	0.05223
SPIMP02g0064790	0.04513	SPIMP05g0152660	0.06729
SPIMP02g0064790	0.05599	SPIMP05g0152720	0.03044
SPIMP02g0064790	0.04929	SPIMP05g0152750	0.03269
SPIMP02g0064790	0.05063	SPIMP05g0152770	0.02159
SPIMP02g0064800	0.06379	SPIMP05g0152930	0.04941
SPIMP02g0064800	0.0642	SPIMP05g0152980	0.03386
SPIMP02g0064800	0.03353	SPIMP05g0153180	0.02731
SPIMP02g0064800	0.05326	SPIMP05g0153290	0.06114
SPIMP02g0064950	0.02891	SPIMP05g0153300	0.01763
SPIMP02g0064950	0.03408	SPIMP05g0153500	0.02453
SPIMP02g0064960	0.04715	SPIMP05g0153780	0.06461
SPIMP02g0065020	0.04994	SPIMP05g0154050	0.04737
SPIMP02g0065110	0.02621	SPIMP05g0154080	0.05003
SPIMP02g0065110	0.02981	SPIMP05g0154090	0.01612
SPIMP02g0065110	0.02736	SPIMP05g0154300	0.07004
SPIMP02g0065230	0.03909	SPIMP05g0154390	0.05347
SPIMP02g0065230	0.05156	SPIMP05g0154420	0.03178
SPIMP02g0065230	0.03687	SPIMP05g0154430	0.04577
SPIMP02g0065230	0.04898	SPIMP05g0154450	0.0714
SPIMP02g0065440	0.01714	SPIMP05g0154470	0.06347
SPIMP02g0065450	0.02374	SPIMP05g0154800	0.04352
SPIMP02g0065460	0.01397	SPIMP05g0154880	0.0455
SPIMP02g0065550	0.03945	SPIMP05g0154960	0.02035
SPIMP02g0065560	0.03113	SPIMP05g0155210	0.01857
SPIMP02g0065590	0.02912	SPIMP05g0155290	0.03257
SPIMP02g0065590	0.02602	SPIMP05g0155320	0.07634
SPIMP02g0065590	0.02466	SPIMP05g0155360	0.02466
SPIMP02g0065590	0.01783	SPIMP05g0155410	0.0492
SPIMP02g0065850	0.01643	SPIMP05g0155490	0.07741
SPIMP02g0065850	0.01423	SPIMP05g0156220	0.05957
SPIMP02g0065850	0.01362	SPIMP05g0156730	0.00738
SPIMP02g0065850	0.01451	SPIMP05g0156830	0.02293
SPIMP02g0065850	0.01696	SPIMP05g0156920	0.02094
SPIMP02g0065930	0.01796	SPIMP05g0157000	0.03673
SPIMP02g0065980	0.01917	SPIMP05g0157280	0.02078
SPIMP02g0066140	0.05953	SPIMP05g0157470	0.04483
SPIMP02g0066140	0.05241	SPIMP05g0157710	0.01853
SPIMP02g0066240	0.03689	SPIMP05g0157720	0.03158
SPIMP02g0066450	0.03563	SPIMP05g0157740	0.03586
SPIMP02g0066500	0.02096	SPIMP05g0157800	0.03432
SPIMP02g0066500	0.01814	SPIMP05g0157810	0.02492
SPIMP02g0066500	0.02109	SPIMP05g0158000	0.05222
SPIMP02g0066500	0.01325	SPIMP05g0158010	0.06276
SPIMP02g0066510	0.03759	SPIMP05g0158080	0.04949
SPIMP02g0066510	0.0397	SPIMP05g0158150	0.04288
SPIMP02g0066520	0.02722	SPIMP05g0158160	0.03826
SPIMP02g0066680	0.03411	SPIMP05g0158240	0.05088
SPIMP02g0066800	0.0336	SPIMP05g0158270	0.0413
SPIMP02g0066810	0.02573	SPIMP05g0158275	0.12162
SPIMP02g0066810	0.03315	SPIMP05g0158330	0.01457
SPIMP02g0066820	0.01871	SPIMP05g0158400	0.02882
SPIMP02g0066870	0.02973	SPIMP05g0158500	0.04119
SPIMP02g0066920	0.02433	SPIMP05g0158630	0.01906
SPIMP02g0066980	0.01351	SPIMP05g0158800	0.05102
SPIMP02g0066980	0.01413	SPIMP05g0158890	0.0737
SPIMP02g0067030	0.02614	SPIMP05g0159040	0.01996
SPIMP02g0067050	0.01782	SPIMP05g0159080	0.01201
SPIMP02g0067140	0.01747	SPIMP05g0159210	0.05822
SPIMP02g0067160	0.03494	SPIMP05g0159260	0.03096
SPIMP02g0067330	0.01965	SPIMP05g0159270	0.03065
SPIMP02g0067340	0.04471	SPIMP05g0159510	0.04728
SPIMP02g0067340	0.04486	SPIMP05g0160040	0.11635
SPIMP02g0067350	0.01684	SPIMP05g0166000	0.01427
SPIMP02g0067550	0.0159	SPIMP05g0168420	0.03807
SPIMP02g0067590	0.01632	SPIMP05g0169820	0.01698
SPIMP02g0067590	0.01485	SPIMP05g0170050	0.04699
SPIMP02g0067600	0.01988	SPIMP05g0170170	0.05039
SPIMP02g0067620	0.01887	SPIMP05g0170270	0.0691
SPIMP02g0067800	0.01874	SPIMP05g0170280	0.02466
SPIMP02g0067840	0.0379	SPIMP05g0170340	0.08627
SPIMP02g0067880	0.06852	SPIMP05g0170360	0.07377
SPIMP02g0067930	0.0159	SPIMP05g0170710	0.05614
SPIMP02g0067940	0.05303	SPIMP05g0170870	0.08588
SPIMP02g0068000	0.01699	SPIMP05g0170910	0.08661
SPIMP02g0068000	0.02127	SPIMP05g0171000	0.0234
SPIMP02g0068000	0.02205	SPIMP05g0171020	0.12044
SPIMP02g0068000	0.01909	SPIMP05g0171050	0.04184
SPIMP02g0068000	0.01909	SPIMP05g0171140	0.025
SPIMP02g0068060	0.01995	SPIMP05g0171180	0.06143
SPIMP02g0068120	0.00922	SPIMP05g0171300	0.03963
SPIMP02g0068120	0.01595	SPIMP05g0171400	0.12708
SPIMP02g0068230	0.04478	SPIMP05g0171640	0.01753
SPIMP02g0068280	0.03628	SPIMP05g0171930	0.0247
SPIMP02g0068290	0.03667	SPIMP05g0171960	0.03585
SPIMP02g0068290	0.03667	SPIMP05g0171970	0.04038
SPIMP02g0068310	0.02618	SPIMP05g0172010	0.03496
SPIMP02g0068390	0.04264	SPIMP05g0172030	0.02922
SPIMP02g0068390	0.02528	SPIMP05g0172050	0.03226
SPIMP02g0068390	0.02617	SPIMP05g0172100	0.0295
SPIMP02g0068390	0.03094	SPIMP05g0172240	0.04085
SPIMP02g0068390	0.03776	SPIMP05g0172270	0.08119
SPIMP02g0068400	0.02327	SPIMP05g0172290	0.08436
SPIMP02g0068520	0.03724	SPIMP05g0172340	0.07167
SPIMP02g0068520	0.0551	SPIMP05g0172350	0.0554
SPIMP02g0068540	0.03152	SPIMP05g0172370	0.05762
SPIMP02g0068650	0.01788	SPIMP05g0172580	0.03859
SPIMP02g0068880	0.03226	SPIMP05g0172640	0.03552
SPIMP02g0068880	0.03019	SPIMP05g0172780	0.02598
SPIMP02g0068900	0.03152	SPIMP05g0172800	0.04078
SPIMP02g0068900	0.02288	SPIMP05g0172850	0.04311
SPIMP02g0068900	0.02119	SPIMP05g0172900	0.04367
SPIMP02g0068950	0.03099	SPIMP05g0172980	0.05857
SPIMP02g0068990	0.03477	SPIMP05g0173110	0.06289
SPIMP02g0069000	0.02746	SPIMP05g0173140	0.06091
SPIMP02g0069000	0.02045	SPIMP05g0173150	0.04983
SPIMP02g0069090	0.06451	SPIMP05g0173170	0.0861
SPIMP02g0069090	0.03987	SPIMP05g0173190	0.01145
SPIMP02g0069100	0.02818	SPIMP05g0173330	0.17517
SPIMP02g0069100	0.0274	SPIMP05g0173380	0.08003
SPIMP02g0069100	0.02632	SPIMP05g0173430	0.04011
SPIMP02g0069120	0.02013	SPIMP05g0173470	0.01921
SPIMP02g0069210	0.03932	SPIMP05g0173490	0.09251
SPIMP02g0069220	0.01956	SPIMP05g0173540	0.07267
SPIMP02g0069300	0.02253	SPIMP05g0173590	0.14253
SPIMP02g0069320	0.02322	SPIMP05g0173610	0.10433
SPIMP02g0069370	0.01963	SPIMP05g0173630	0.07611
SPIMP02g0069450	0.02715	SPIMP05g0173670	0.08429
SPIMP02g0069490	0.01259	SPIMP05g0173790	0.06615
SPIMP02g0069490	0.01411	SPIMP05g0173940	0.08777
SPIMP02g0069550	0.04306	SPIMP05g0173950	0.10643
SPIMP02g0069560	0.02382	SPIMP05g0174240	0.05859
SPIMP02g0069650	0.02078	SPIMP05g0174490	0.05009
SPIMP02g0069650	0.021	SPIMP05g0174640	0.03913
SPIMP02g0069710	0.04885	SPIMP05g0174730	0.06234
SPIMP02g0069710	0.04281	SPIMP05g0174940	0.06536
SPIMP02g0069730	0.03523	SPIMP05g0175040	0.02778
SPIMP02g0069790	0.02024	SPIMP05g0175070	0.00962
SPIMP02g0069790	0.01224	SPIMP05g0175130	0.02795
SPIMP02g0069790	0.01516	SPIMP05g0175190	0.06552
SPIMP02g0069790	0.01204	SPIMP05g0175420	0.0149
SPIMP02g0069810	0.02606	SPIMP05g0175430	0.10173
SPIMP02g0069810	0.03781	SPIMP05g0175480	0.05662
SPIMP02g0069860	0.01504	SPIMP05g0175520	0.02699
SPIMP02g0069870	0.03651	SPIMP05g0175650	0.0426
SPIMP02g0069880	0.01874	SPIMP05g0175730	0.02564
SPIMP02g0069950	0.03838	SPIMP05g0175740	0.0239
SPIMP02g0070110	0.02228	SPIMP05g0176320	0.07785
SPIMP02g0070110	0.01674	SPIMP05g0176330	0.04426
SPIMP02g0070110	0.02371	SPIMP05g0176360	0.06555
SPIMP02g0070110	0.02293	SPIMP05g0176740	0.01547
SPIMP02g0070110	0.01991	SPIMP05g0176770	0.01881
SPIMP02g0070110	0.02084	SPIMP05g0176820	0.02873
SPIMP02g0070180	0.0171	SPIMP05g0176930	0.02815
SPIMP02g0070180	0.02039	SPIMP05g0177090	0.05083
SPIMP02g0070180	0.02632	SPIMP05g0177090	0.05083
SPIMP02g0070200	0.02529	SPIMP05g0177090	0.05083
SPIMP02g0070240	0.01575	SPIMP06g0177540	0.04746
SPIMP02g0070260	0.03748	SPIMP06g0177550	0.01361
SPIMP02g0070270	0.01045	SPIMP06g0177650	0.05653
SPIMP02g0070280	0.0204	SPIMP06g0177690	0.08417
SPIMP02g0070340	0.01544	SPIMP06g0177700	0.02577
SPIMP02g0070340	0.01324	SPIMP06g0177730	0.03525
SPIMP02g0070520	0.03085	SPIMP06g0177900	0.00856
SPIMP02g0070580	0.00786	SPIMP06g0178020	0.04154
SPIMP02g0070880	0.04189	SPIMP06g0178050	0.04497
SPIMP02g0070950	0.02535	SPIMP06g0178080	0.05301
SPIMP02g0071030	0.02133	SPIMP06g0178110	0.03991
SPIMP02g0071030	0.02133	SPIMP06g0178130	0.24809
SPIMP02g0071070	0.01761	SPIMP06g0178180	0.04066
SPIMP02g0071190	0.04191	SPIMP06g0178220	0.04214
SPIMP02g0071190	0.03255	SPIMP06g0178320	0.02263
SPIMP02g0071210	0.05535	SPIMP06g0178490	0.08758
SPIMP02g0071230	0.05263	SPIMP06g0178570	0.04081
SPIMP02g0071370	0.01097	SPIMP06g0178590	0.02646
SPIMP02g0071380	0.02997	SPIMP06g0178710	0.04879
SPIMP02g0071380	0.07849	SPIMP06g0178800	0.07065
SPIMP02g0071400	0.02406	SPIMP06g0178890	0.04831
SPIMP02g0071400	0.01917	SPIMP06g0178900	0.07101
SPIMP02g0071490	0.02582	SPIMP06g0179070	0.03607
SPIMP02g0071530	0.01055	SPIMP06g0179100	0.03873
SPIMP02g0071530	0.01122	SPIMP06g0179140	0.05743
SPIMP02g0071530	0.01421	SPIMP06g0179200	0.06135
SPIMP02g0071530	0.02871	SPIMP06g0179270	0.11657
SPIMP02g0071530	0.01052	SPIMP06g0179290	0.05582
SPIMP02g0071560	0.01922	SPIMP06g0179300	0.04195
SPIMP02g0071610	0.01205	SPIMP06g0179340	0.03829
SPIMP02g0071630	0.02309	SPIMP06g0179390	0.04233
SPIMP02g0071750	0.04283	SPIMP06g0179420	0.02574
SPIMP02g0071880	0.03337	SPIMP06g0179450	0.03129
SPIMP02g0071900	0.01731	SPIMP06g0179480	0.0358
SPIMP02g0071940	0.03005	SPIMP06g0179560	0.03982
SPIMP02g0072070	0.02958	SPIMP06g0179570	0.04599
SPIMP02g0072140	0.00769	SPIMP06g0179640	0.03333
SPIMP02g0072140	0.02443	SPIMP06g0179650	0.04697
SPIMP02g0072140	0.01042	SPIMP06g0179660	0.01431
SPIMP02g0072160	0.03437	SPIMP06g0179700	0.04847
SPIMP02g0072180	0.02233	SPIMP06g0179740	0.07819
SPIMP02g0072180	0.01984	SPIMP06g0179760	0.035
SPIMP02g0072180	0.02227	SPIMP06g0180100	0.0361
SPIMP02g0072240	0.04666	SPIMP06g0180170	0.02599
SPIMP02g0072270	0.03142	SPIMP06g0180210	0.07264
SPIMP02g0072270	0.0482	SPIMP06g0180310	0.01816
SPIMP02g0072280	0.01245	SPIMP06g0180380	0.02856
SPIMP02g0072290	0.01791	SPIMP06g0180520	0.03107
SPIMP02g0072290	0.02054	SPIMP06g0180550	0.17371
SPIMP02g0072300	0.03286	SPIMP06g0180720	0.3051
SPIMP02g0072330	0.00774	SPIMP06g0180730	0.29893
SPIMP02g0072330	0.00979	SPIMP06g0181210	0.06745
SPIMP02g0072330	0.0122	SPIMP06g0181280	0.0132
SPIMP02g0072340	0.03966	SPIMP06g0181300	0.0358
SPIMP02g0072350	0.02328	SPIMP06g0181520	0.01793
SPIMP02g0072440	0.01286	SPIMP06g0182730	0.01465
SPIMP02g0072450	0.028	SPIMP06g0183430	0.0339
SPIMP02g0072450	0.01893	SPIMP06g0184000	0.03764
SPIMP02g0072460	0.01198	SPIMP06g0184740	0.02393
SPIMP02g0072460	0.01351	SPIMP06g0184760	0.03142
SPIMP02g0072460	0.01224	SPIMP06g0185520	0.02211
SPIMP02g0072460	0.01158	SPIMP06g0185700	0.02203
SPIMP02g0072480	0.04808	SPIMP06g0185770	0.03194
SPIMP02g0072480	0.06478	SPIMP06g0185960	0.01771
SPIMP02g0072510	0.03097	SPIMP06g0186010	0.0138
SPIMP02g0072560	0.0306	SPIMP06g0186190	0.04938
SPIMP02g0072590	0.02519	SPIMP06g0186410	0.05345
SPIMP02g0072590	0.03555	SPIMP06g0186450	0.03963
SPIMP02g0072590	0.04988	SPIMP06g0186630	0.07177
SPIMP02g0072590	0.02186	SPIMP06g0186640	0.03104
SPIMP02g0072620	0.03574	SPIMP06g0186780	0.03802
SPIMP02g0072640	0.01371	SPIMP06g0187230	0.01337
SPIMP02g0072690	0.02618	SPIMP06g0187340	0.03627
SPIMP02g0072690	0.02447	SPIMP06g0187350	0.06555
SPIMP02g0072890	0.02527	SPIMP06g0187360	0.04871
SPIMP02g0072890	0.02559	SPIMP06g0187390	0.03009
SPIMP02g0072910	0.02947	SPIMP06g0187440	0.04829
SPIMP02g0072970	0.02798	SPIMP06g0187590	0.01215
SPIMP02g0072990	0.02336	SPIMP06g0187670	0.06643
SPIMP02g0072990	0.03417	SPIMP06g0187780	0.05895
SPIMP02g0072990	0.02679	SPIMP06g0187820	0.04208
SPIMP02g0073020	0.02875	SPIMP06g0187920	0.05036
SPIMP02g0073020	0.01948	SPIMP06g0188110	0.07116
SPIMP02g0073050	0.01647	SPIMP06g0188130	0.05074
SPIMP02g0073070	0.02532	SPIMP06g0188190	0.07695
SPIMP02g0073070	0.01025	SPIMP06g0188270	0.02815
SPIMP02g0073110	0.026	SPIMP06g0188460	0.03866
SPIMP02g0073110	0.02987	SPIMP06g0188590	0.06418
SPIMP02g0073110	0.02384	SPIMP06g0188690	0.06199
SPIMP02g0073110	0.02713	SPIMP06g0188720	0.03305
SPIMP02g0073110	0.02974	SPIMP06g0188830	0.05641
SPIMP02g0073110	0.0284	SPIMP06g0188850	0.04162
SPIMP02g0073150	0.05461	SPIMP06g0188870	0.0314
SPIMP02g0073190	0.01814	SPIMP06g0188900	0.04646
SPIMP02g0073360	0.0188	SPIMP06g0188960	0.05271
SPIMP02g0073360	0.02228	SPIMP06g0188970	0.05212
SPIMP02g0073360	0.01435	SPIMP06g0189100	0.05078
SPIMP02g0073360	0.01674	SPIMP06g0189110	0.04243
SPIMP02g0073360	0.01361	SPIMP06g0189160	0.03719
SPIMP02g0073360	0.01273	SPIMP06g0189280	0.04595
SPIMP02g0073370	0.01179	SPIMP06g0189310	0.01374
SPIMP02g0073570	0.04092	SPIMP06g0189470	0.0356
SPIMP02g0073570	0.03981	SPIMP06g0189620	0.02464
SPIMP02g0073570	0.0225	SPIMP06g0189830	0.06686
SPIMP02g0073600	0.02101	SPIMP06g0189850	0.04363
SPIMP02g0073610	0.02841	SPIMP06g0189870	0.06259
SPIMP02g0073610	0.07684	SPIMP06g0190010	0.03251
SPIMP02g0073610	0.05489	SPIMP06g0190310	0.06918
SPIMP02g0073740	0.00757	SPIMP06g0190320	0.01657
SPIMP02g0073880	0.04271	SPIMP06g0190450	0.03356
SPIMP02g0073900	0.07079	SPIMP06g0190570	0.02622
SPIMP02g0073900	0.04654	SPIMP06g0190760	0.24509
SPIMP02g0073980	0.02203	SPIMP06g0190770	0.06325
SPIMP02g0074040	0.03293	SPIMP06g0190790	0.0355
SPIMP02g0074070	0.0136	SPIMP06g0190810	0.07376
SPIMP02g0074160	0.01534	SPIMP06g0190840	0.05426
SPIMP02g0074180	0.01712	SPIMP06g0190870	0.05769
SPIMP02g0074180	0.0223	SPIMP06g0190980	0.06837
SPIMP02g0074240	0.01893	SPIMP06g0190990	0.07416
SPIMP02g0074280	0.00968	SPIMP06g0191000	0.0473
SPIMP02g0074430	0.04081	SPIMP06g0191100	0.06049
SPIMP02g0074430	0.04078	SPIMP06g0191120	0.05158
SPIMP02g0074510	0.01954	SPIMP06g0191260	0.09724
SPIMP02g0074510	0.02873	SPIMP06g0191290	0.05482
SPIMP02g0074510	0.02352	SPIMP06g0191690	0.01782
SPIMP02g0074510	0.03174	SPIMP06g0191710	0.03233
SPIMP02g0074510	0.02177	SPIMP06g0191740	0.01817
SPIMP02g0074510	0.03062	SPIMP06g0191770	0.08633
SPIMP02g0074510	0.03665	SPIMP06g0191820	0.03392
SPIMP02g0074510	0.03326	SPIMP06g0191930	0.0249
SPIMP02g0074510	0.0227	SPIMP06g0192020	0.09221
SPIMP02g0074510	0.04006	SPIMP06g0192030	0.09489
SPIMP02g0074510	0.03511	SPIMP06g0192040	0.03484
SPIMP02g0074510	0.01821	SPIMP06g0192050	0.02921
SPIMP02g0074510	0.02349	SPIMP06g0192090	0.05578
SPIMP02g0074510	0.03638	SPIMP06g0192100	0.02501
SPIMP02g0074510	0.01506	SPIMP06g0192230	0.0548
SPIMP02g0074510	0.02532	SPIMP06g0192240	0.05713
SPIMP02g0074510	0.01795	SPIMP06g0192350	0.05809
SPIMP02g0074510	0.03871	SPIMP06g0192500	0.04604
SPIMP02g0074510	0.02806	SPIMP06g0192530	0.04077
SPIMP02g0074510	0.02145	SPIMP06g0192540	0.04792
SPIMP02g0074510	0.03228	SPIMP06g0192850	0.0467
SPIMP02g0074510	0.02201	SPIMP06g0192880	0.06271
SPIMP02g0074510	0.03309	SPIMP06g0192900	0.02369
SPIMP02g0074600	0.03438	SPIMP06g0193010	0.02798
SPIMP02g0074680	0.02072	SPIMP06g0193120	0.02676
SPIMP02g0074680	0.02912	SPIMP06g0193130	0.0215
SPIMP02g0074700	0.02811	SPIMP06g0193400	0.0254
SPIMP02g0074720	0.02597	SPIMP06g0193430	0.03117
SPIMP02g0074720	0.02434	SPIMP06g0193460	0.11004
SPIMP02g0075110	0.03865	SPIMP06g0193480	0.02081
SPIMP02g0075280	0.03131	SPIMP06g0193570	0.02889
SPIMP02g0075280	0.03686	SPIMP06g0193610	0.09758
SPIMP02g0075280	0.02522	SPIMP06g0193620	0.03065
SPIMP02g0075300	0.02764	SPIMP06g0193630	0.048
SPIMP02g0075300	0.03012	SPIMP06g0193650	0.01393
SPIMP02g0075300	0.02663	SPIMP06g0193680	0.15206
SPIMP02g0075330	0.03938	SPIMP06g0193800	0.04344
SPIMP02g0075330	0.04127	SPIMP06g0193940	0.02497
SPIMP02g0075330	0.04267	SPIMP06g0193990	0.14263
SPIMP02g0075340	0.03197	SPIMP06g0194020	0.04762
SPIMP02g0075360	0.01534	SPIMP06g0194050	0.0414
SPIMP02g0075360	0.02227	SPIMP06g0194130	0.07892
SPIMP02g0075360	0.02145	SPIMP06g0194150	0.04288
SPIMP02g0075360	0.02986	SPIMP06g0194170	0.04393
SPIMP02g0075360	0.01909	SPIMP06g0194250	0.07725
SPIMP02g0075490	0.03565	SPIMP06g0194460	0.11044
SPIMP02g0075500	0.00816	SPIMP06g0194470	0.01282
SPIMP02g0075540	0.03681	SPIMP06g0194530	0.03127
SPIMP02g0075610	0.04592	SPIMP06g0194630	0.07666
SPIMP02g0075610	0.06364	SPIMP06g0194900	0.02754
SPIMP02g0075610	0.0551	SPIMP06g0194910	0.04285
SPIMP02g0075610	0.02867	SPIMP06g0194940	0.16253
SPIMP02g0075960	0.03688	SPIMP06g0194950	0.05654
SPIMP02g0075960	0.04236	SPIMP06g0194960	0.08452
SPIMP02g0075960	0.02485	SPIMP06g0194980	0.03943
SPIMP02g0075960	0.0204	SPIMP06g0195020	0.08753
SPIMP02g0076060	0.04194	SPIMP06g0195070	0.10118
SPIMP02g0076060	0.04194	SPIMP06g0195080	0.18849
SPIMP02g0076060	0.04073	SPIMP06g0195090	0.10387
SPIMP02g0076060	0.05182	SPIMP06g0195110	0.03595
SPIMP02g0076060	0.05335	SPIMP06g0195120	0.09198
SPIMP02g0076060	0.03842	SPIMP06g0195190	0.01487
SPIMP02g0076080	0.0263	SPIMP06g0195300	0.08384
SPIMP02g0076080	0.03162	SPIMP06g0195360	0.04647
SPIMP02g0076100	0.04145	SPIMP06g0195380	0.02347
SPIMP02g0076100	0.04717	SPIMP06g0195490	0.06117
SPIMP02g0076250	0.00766	SPIMP06g0195720	0.02421
SPIMP02g0076270	0.03178	SPIMP06g0195800	0.10338
SPIMP02g0076270	0.02181	SPIMP06g0195840	0.02021
SPIMP02g0076270	0.02511	SPIMP06g0195870	0.02092
SPIMP02g0076270	0.02544	SPIMP06g0195890	0.02675
SPIMP02g0076360	0.04105	SPIMP06g0195930	0.02631
SPIMP02g0076380	0.01838	SPIMP06g0195940	0.07623
SPIMP02g0076500	0.0128	SPIMP06g0196030	0.01318
SPIMP02g0076580	0.0216	SPIMP06g0196080	0.07116
SPIMP02g0076580	0.01347	SPIMP06g0196210	0.03196
SPIMP02g0076690	0.01452	SPIMP06g0196260	0.05317
SPIMP02g0076720	0.04833	SPIMP06g0196390	0.07695
SPIMP02g0076730	0.02503	SPIMP06g0196410	0.03062
SPIMP02g0076730	0.04085	SPIMP06g0196460	0.04815
SPIMP02g0076810	0.02853	SPIMP06g0196470	0.01728
SPIMP02g0076980	0.12428	SPIMP06g0196530	0.06419
SPIMP02g0077030	0.01335	SPIMP06g0196540	0.06038
SPIMP02g0077060	0.04072	SPIMP06g0196600	0.01224
SPIMP02g0077060	0.02049	SPIMP06g0196700	0.03182
SPIMP02g0077060	0.03516	SPIMP06g0196800	0.07616
SPIMP02g0077070	0.03058	SPIMP06g0196850	0.02095
SPIMP02g0077070	0.0217	SPIMP06g0196890	0.03375
SPIMP02g0077100	0.01131	SPIMP06g0196900	0.03193
SPIMP02g0077100	0.01229	SPIMP06g0197180	0.09351
SPIMP02g0077100	0.01043	SPIMP06g0197410	0.06857
SPIMP02g0077210	0.02931	SPIMP06g0197430	0.02292
SPIMP02g0077240	0.08153	SPIMP06g0197500	0.03396
SPIMP02g0077250	0.0296	SPIMP06g0197520	0.06002
SPIMP02g0077250	0.03109	SPIMP06g0197550	0.05055
SPIMP02g0077250	0.01093	SPIMP06g0197630	0.02955
SPIMP02g0077250	0.0393	SPIMP06g0197810	0.02
SPIMP02g0077250	0.02093	SPIMP06g0197890	0.02382
SPIMP02g0077250	0.02196	SPIMP06g0198200	0.02728
SPIMP02g0077250	0.02859	SPIMP06g0198510	0.02694
SPIMP02g0077300	0.01553	SPIMP06g0199100	0.03795
SPIMP02g0077370	0.02543	SPIMP06g0199120	0.19832
SPIMP02g0077490	0.00535	SPIMP06g0199130	0.09631
SPIMP02g0077490	0.00535	SPIMP06g0199200	0.03647
SPIMP02g0077490	0.00482	SPIMP06g0199280	0.02731
SPIMP02g0077490	0.00813	SPIMP06g0199470	0.06605
SPIMP02g0077490	0.00686	SPIMP06g0199710	0.10511
SPIMP02g0077570	0.0329	SPIMP06g0199720	0.05724
SPIMP02g0077570	0.02657	SPIMP06g0199920	0.01945
SPIMP02g0077570	0.02076	SPIMP06g0199970	0.10754
SPIMP02g0077570	0.0462	SPIMP06g0199980	0.05584
SPIMP02g0077570	0.01874	SPIMP06g0200090	0.22518
SPIMP02g0077570	0.03638	SPIMP06g0200100	0.10897
SPIMP02g0077570	0.03498	SPIMP06g0200110	0.02067
SPIMP02g0077570	0.03129	SPIMP06g0200380	0.03925
SPIMP02g0077570	0.03509	SPIMP06g0200490	0.08192
SPIMP02g0077600	0.01653	SPIMP06g0200590	0.06971
SPIMP02g0077670	0.02838	SPIMP06g0200620	0.02653
SPIMP02g0077690	0.02589	SPIMP06g0200920	0.09527
SPIMP02g0077720	0.02166	SPIMP06g0200950	0.04185
SPIMP02g0077720	0.01786	SPIMP06g0201080	0.02182
SPIMP02g0077750	0.0679	SPIMP06g0201550	0.03458
SPIMP02g0077770	0.03108	SPIMP06g0201660	0.02383
SPIMP02g0077770	0.03608	SPIMP06g0201800	0.01827
SPIMP02g0077830	0.03994	SPIMP06g0201810	0.06292
SPIMP02g0077870	0.01785	SPIMP06g0202080	0.05435
SPIMP02g0078050	0.01583	SPIMP06g0202260	0.03467
SPIMP02g0078050	0.01468	SPIMP06g0202400	0.01721
SPIMP02g0078050	0.00712	SPIMP06g0202670	0.03379
SPIMP02g0078060	0.02496	SPIMP06g0202690	0.02389
SPIMP02g0078060	0.02654	SPIMP06g0202920	0.03393
SPIMP02g0078160	0.02557	SPIMP06g0203400	0.03453
SPIMP02g0078220	0.02304	SPIMP06g0203420	0.04338
SPIMP02g0078220	0.01549	SPIMP06g0203810	0.0203
SPIMP02g0078220	0.02319	SPIMP06g0203870	0.02882
SPIMP02g0078350	0.03344	SPIMP06g0203900	0.01751
SPIMP02g0078360	0.01915	SPIMP06g0203910	0.07272
SPIMP02g0078360	0.0239	SPIMP06g0204080	0.01998
SPIMP02g0078360	0.02242	SPIMP06g0204090	0.01342
SPIMP02g0078450	0.02508	SPIMP06g0204150	0.01473
SPIMP02g0078450	0.02099	SPIMP06g0204170	0.06992
SPIMP02g0078450	0.01622	SPIMP06g0204210	0.01559
SPIMP02g0078470	0.02623	SPIMP06g0204280	0.06945
SPIMP02g0078510	0.01908	SPIMP06g0204430	0.24048
SPIMP02g0078530	0.04868	SPIMP06g0204450	0.0207
SPIMP02g0078580	0.0356	SPIMP06g0204470	0.10023
SPIMP02g0078590	0.07275	SPIMP06g0204490	0.01567
SPIMP02g0078600	0.06066	SPIMP06g0204600	0.02803
SPIMP02g0078600	0.03035	SPIMP06g0204850	0.12957
SPIMP02g0078600	0.04275	SPIMP06g0204910	0.04315
SPIMP02g0078600	0.04275	SPIMP06g0205000	0.04282
SPIMP02g0078600	0.04275	SPIMP06g0205010	0.03128
SPIMP02g0078600	0.03888	SPIMP06g0205090	0.05413
SPIMP02g0078600	0.04475	SPIMP06g0205450	0.08003
SPIMP02g0078650	0.01925	SPIMP06g0205480	0.03455
SPIMP02g0078650	0.02501	SPIMP06g0205530	0.009
SPIMP02g0078650	0.02199	SPIMP06g0205680	0.04985
SPIMP02g0078650	0.02494	SPIMP06g0205880	0.04626
SPIMP02g0078830	0.01695	SPIMP06g0205950	0.06014
SPIMP02g0078970	0.0333	SPIMP07g0206090	0.07132
SPIMP02g0078970	0.02803	SPIMP07g0206150	0.08481
SPIMP02g0078970	0.01958	SPIMP07g0206160	0.06834
SPIMP02g0078980	0.04074	SPIMP07g0206180	0.07604
SPIMP02g0078980	0.04475	SPIMP07g0206190	0.03356
SPIMP02g0078990	0.03258	SPIMP07g0206220	0.01965
SPIMP02g0078990	0.0318	SPIMP07g0206370	0.02808
SPIMP02g0078990	0.02732	SPIMP07g0206460	0.05424
SPIMP02g0078990	0.03444	SPIMP07g0206490	0.03868
SPIMP02g0078990	0.02755	SPIMP07g0206620	0.02463
SPIMP02g0078990	0.02943	SPIMP07g0207330	0.1444
SPIMP02g0078990	0.02841	SPIMP07g0207810	0.02452
SPIMP02g0078990	0.02309	SPIMP07g0207900	0.08002
SPIMP02g0078990	0.03744	SPIMP07g0208300	0.01137
SPIMP02g0079000	0.04773	SPIMP07g0208980	0.07311
SPIMP02g0079000	0.06482	SPIMP07g0209660	0.02976
SPIMP02g0079000	0.03825	SPIMP07g0209680	0.01768
SPIMP02g0079010	0.05144	SPIMP07g0209700	0.08683
SPIMP02g0079010	0.05232	SPIMP07g0209780	0.03729
SPIMP02g0079010	0.06557	SPIMP07g0209930	0.04915
SPIMP02g0079060	0.01513	SPIMP07g0210210	0.03275
SPIMP02g0079090	0.04028	SPIMP07g0210260	0.05004
SPIMP02g0079090	0.03872	SPIMP07g0210330	0.01728
SPIMP02g0079110	0.01906	SPIMP07g0210350	0.03367
SPIMP02g0079110	0.02479	SPIMP07g0210440	0.08249
SPIMP02g0079220	0.01838	SPIMP07g0210530	0.05981
SPIMP02g0079220	0.01753	SPIMP07g0210710	0.0112
SPIMP02g0079220	0.01771	SPIMP07g0210760	0.04545
SPIMP02g0079250	0.07119	SPIMP07g0210850	0.07148
SPIMP02g0079260	0.04213	SPIMP07g0211170	0.01937
SPIMP02g0079270	0.02829	SPIMP07g0211210	0.03613
SPIMP02g0079270	0.03762	SPIMP07g0212210	0.02926
SPIMP02g0079270	0.03197	SPIMP07g0212680	0.03191
SPIMP02g0079270	0.02304	SPIMP07g0220030	0.03568
SPIMP02g0079270	0.03818	SPIMP07g0220060	0.02375
SPIMP02g0079270	0.03546	SPIMP07g0220110	0.01756
SPIMP02g0079270	0.0366	SPIMP07g0220150	0.02677
SPIMP02g0079270	0.04057	SPIMP07g0220200	0.03478
SPIMP02g0079270	0.02512	SPIMP07g0220220	0.01699
SPIMP02g0079270	0.02512	SPIMP07g0220220	0.01699
SPIMP02g0079270	0.03114	SPIMP07g0220240	0.04579
SPIMP02g0079270	0.06575	SPIMP07g0220410	0.01089
SPIMP02g0079270	0.03287	SPIMP07g0220780	0.05826
SPIMP02g0079270	0.0347	SPIMP07g0220810	0.1316
SPIMP02g0079270	0.02842	SPIMP07g0220820	0.10851
SPIMP02g0079380	0.04241	SPIMP07g0221000	0.02693
SPIMP02g0079380	0.02066	SPIMP07g0221060	0.03195
SPIMP02g0079380	0.02562	SPIMP07g0221230	0.04347
SPIMP02g0079390	0.011	SPIMP07g0221390	0.01894
SPIMP02g0079410	0.04334	SPIMP07g0221480	0.03106
SPIMP02g0079460	0.03024	SPIMP07g0221510	0.16027
SPIMP02g0079460	0.02797	SPIMP07g0221690	0.05504
SPIMP02g0079530	0.00988	SPIMP07g0221760	0.02564
SPIMP02g0079660	0.04404	SPIMP07g0221780	0.26675
SPIMP02g0079680	0.02397	SPIMP07g0221900	0.01412
SPIMP02g0079710	0.02697	SPIMP07g0221910	0.0155
SPIMP02g0079750	0.0194	SPIMP07g0222110	0.01041
SPIMP02g0079770	0.02789	SPIMP07g0222250	0.03097
SPIMP02g0079790	0.04462	SPIMP07g0222290	0.028
SPIMP02g0079790	0.08823	SPIMP07g0222310	0.03711
SPIMP02g0079850	0.0376	SPIMP07g0222510	0.09098
SPIMP02g0079850	0.04138	SPIMP07g0222540	0.05855
SPIMP02g0079990	0.00954	SPIMP07g0222550	0.06343
SPIMP02g0080020	0.02364	SPIMP07g0222570	0.02841
SPIMP02g0080020	0.01709	SPIMP07g0222600	0.12957
SPIMP02g0080040	0.01076	SPIMP07g0222620	0.02407
SPIMP02g0080090	0.01812	SPIMP07g0222670	0.04928
SPIMP02g0080180	0.02456	SPIMP07g0222710	0.03058
SPIMP02g0080180	0.03281	SPIMP07g0222720	0.08971
SPIMP02g0080180	0.01917	SPIMP07g0222740	0.02086
SPIMP02g0080180	0.02199	SPIMP07g0222830	0.02148
SPIMP02g0080180	0.01679	SPIMP07g0222850	0.04862
SPIMP02g0080190	0.01263	SPIMP07g0222970	0.04459
SPIMP02g0080260	0.02284	SPIMP07g0223030	0.05526
SPIMP02g0080260	0.01566	SPIMP07g0223100	0.02651
SPIMP02g0080260	0.02784	SPIMP07g0223130	0.0572
SPIMP02g0080260	0.02155	SPIMP07g0223150	0.02562
SPIMP02g0080260	0.01715	SPIMP07g0223200	0.03353
SPIMP02g0080260	0.01754	SPIMP07g0223240	0.01099
SPIMP02g0080260	0.01685	SPIMP07g0223290	0.1007
SPIMP02g0080260	0.01685	SPIMP07g0223430	0.10217
SPIMP02g0080260	0.01685	SPIMP07g0223450	0.0247
SPIMP02g0080260	0.02452	SPIMP07g0223510	0.11292
SPIMP02g0080320	0.05298	SPIMP07g0223590	0.03371
SPIMP02g0080390	0.03446	SPIMP07g0223600	0.04824
SPIMP02g0080670	0.01556	SPIMP07g0223720	0.07204
SPIMP02g0080720	0.02953	SPIMP07g0223780	0.02415
SPIMP02g0080720	0.02953	SPIMP07g0223800	0.02687
SPIMP02g0080750	0.02352	SPIMP07g0223990	0.09024
SPIMP02g0080750	0.03115	SPIMP07g0224000	0.03923
SPIMP02g0080840	0.03463	SPIMP07g0224090	0.13144
SPIMP02g0080890	0.02052	SPIMP07g0224130	0.12745
SPIMP02g0080890	0.01463	SPIMP07g0224200	0.05698
SPIMP02g0080940	0.02036	SPIMP07g0224250	0.08478
SPIMP02g0080990	0.03996	SPIMP07g0224380	0.03501
SPIMP02g0080990	0.03054	SPIMP07g0224470	0.07707
SPIMP02g0081070	0.01865	SPIMP07g0224510	0.10445
SPIMP02g0081150	0.00802	SPIMP07g0224520	0.02726
SPIMP02g0081150	0.01112	SPIMP07g0224560	0.10706
SPIMP02g0081150	0.00992	SPIMP07g0224620	0.05272
SPIMP02g0081220	0.02218	SPIMP07g0224670	0.09353
SPIMP02g0081240	0.03482	SPIMP07g0224760	0.08048
SPIMP02g0081290	0.03249	SPIMP07g0224780	0.0388
SPIMP02g0081340	0.02417	SPIMP07g0224900	0.07192
SPIMP02g0081440	0.02882	SPIMP07g0225030	0.05464
SPIMP02g0081540	0.0447	SPIMP07g0225300	0.0453
SPIMP02g0081560	0.01554	SPIMP07g0225370	0.03637
SPIMP02g0081610	0.01499	SPIMP07g0225410	0.04798
SPIMP02g0081660	0.02145	SPIMP07g0225420	0.05814
SPIMP02g0081790	0.02415	SPIMP07g0225460	0.06959
SPIMP02g0081790	0.02486	SPIMP07g0225830	0.02174
SPIMP02g0081790	0.02047	SPIMP07g0225840	0.05109
SPIMP02g0081800	0.01796	SPIMP07g0225890	0.05305
SPIMP02g0081870	0.02506	SPIMP07g0226120	0.04265
SPIMP02g0082010	0.03027	SPIMP07g0226130	0.04546
SPIMP02g0082090	0.04142	SPIMP07g0226170	0.01475
SPIMP02g0082110	0.02475	SPIMP07g0226200	0.04104
SPIMP02g0082140	0.04895	SPIMP07g0226230	0.06511
SPIMP02g0082170	0.02156	SPIMP07g0226240	0.04996
SPIMP02g0082280	0.01894	SPIMP07g0226250	0.01993
SPIMP02g0082470	0.03662	SPIMP07g0226270	0.03062
SPIMP02g0082580	0.01625	SPIMP07g0226300	0.04073
SPIMP02g0082580	0.01733	SPIMP07g0226330	0.05875
SPIMP02g0082580	0.01605	SPIMP07g0226420	0.04937
SPIMP02g0082590	0.02431	SPIMP07g0226530	0.05151
SPIMP02g0082650	0.07294	SPIMP07g0226540	0.03731
SPIMP02g0082710	0.04859	SPIMP07g0226700	0.02833
SPIMP02g0082710	0.04014	SPIMP07g0226730	0.06039
SPIMP02g0082710	0.03637	SPIMP07g0226750	0.08586
SPIMP02g0082710	0.03637	SPIMP07g0226830	0.06867
SPIMP02g0082720	0.02031	SPIMP07g0226870	0.20982
SPIMP02g0082760	0.02516	SPIMP07g0226960	0.02866
SPIMP02g0082760	0.02148	SPIMP07g0227160	0.06423
SPIMP02g0082770	0.02728	SPIMP07g0227210	0.03225
SPIMP02g0082780	0.03836	SPIMP07g0227280	0.06753
SPIMP02g0082780	0.03001	SPIMP07g0227330	0.04464
SPIMP02g0082810	0.00825	SPIMP07g0227420	0.04706
SPIMP02g0082900	0.03591	SPIMP07g0227500	0.07642
SPIMP02g0082900	0.03192	SPIMP07g0227890	0.04512
SPIMP02g0082900	0.03604	SPIMP07g0228030	0.11637
SPIMP02g0083040	0.02322	SPIMP07g0228200	0.03492
SPIMP02g0083060	0.01599	SPIMP07g0228380	0.02349
SPIMP02g0083070	0.02637	SPIMP07g0228390	0.0298
SPIMP02g0083100	0.02874	SPIMP07g0228740	0.05009
SPIMP02g0083120	0.01546	SPIMP07g0228780	0.02014
SPIMP02g0083130	0.04911	SPIMP07g0228980	0.03969
SPIMP02g0083140	0.03636	SPIMP07g0229160	0.05158
SPIMP02g0083170	0.04598	SPIMP07g0229280	0.06195
SPIMP02g0083230	0.02287	SPIMP07g0229310	0.03607
SPIMP02g0083230	0.03459	SPIMP07g0229690	0.02898
SPIMP02g0083380	0.04621	SPIMP07g0229750	0.02784
SPIMP02g0083380	0.07491	SPIMP07g0229810	0.03057
SPIMP02g0083380	0.04897	SPIMP07g0230080	0.01213
SPIMP02g0083410	0.01965	SPIMP07g0230250	0.04698
SPIMP02g0083460	0.02809	SPIMP07g0230250	0.04698
SPIMP02g0083500	0.02237	SPIMP07g0230370	0.05828
SPIMP02g0083510	0.03103	SPIMP07g0230530	0.03394
SPIMP02g0083560	0.03213	SPIMP07g0230810	0.03374
SPIMP02g0083560	0.03727	SPIMP07g0230920	0.0649
SPIMP02g0083600	0.02237	SPIMP07g0230990	0.01258
SPIMP02g0083600	0.02149	SPIMP07g0231020	0.03249
SPIMP02g0083600	0.02212	SPIMP07g0231050	0.03087
SPIMP02g0083620	0.02389	SPIMP07g0231180	0.0358
SPIMP02g0083620	0.02627	SPIMP07g0231220	0.02905
SPIMP02g0083630	0.02479	SPIMP07g0231280	0.05088
SPIMP02g0083630	0.02384	SPIMP07g0231370	0.0319
SPIMP02g0083690	0.04638	SPIMP07g0231640	0.06032
SPIMP02g0083740	0.02021	SPIMP07g0231790	0.01987
SPIMP02g0083740	0.01285	SPIMP07g0231900	0.0168
SPIMP02g0083740	0.0148	SPIMP07g0232250	0.04611
SPIMP02g0083840	0.02672	SPIMP07g0232480	0.02883
SPIMP02g0083880	0.01908	SPIMP07g0232710	0.02679
SPIMP02g0083990	0.00885	SPIMP07g0233080	0.01475
SPIMP02g0084060	0.09215	SPIMP07g0233220	0.02482
SPIMP02g0084060	0.0401	SPIMP07g0233320	0.04777
SPIMP02g0084090	0.02376	SPIMP07g0233420	0.03555
SPIMP02g0084100	0.0434	SPIMP08g0233490	0.02086
SPIMP02g0084100	0.04617	SPIMP08g0233550	0.07013
SPIMP02g0084140	0.0248	SPIMP08g0233600	0.07119
SPIMP02g0084180	0.02471	SPIMP08g0233610	0.07398
SPIMP02g0084180	0.04234	SPIMP08g0233630	0.12699
SPIMP02g0084180	0.02514	SPIMP08g0233650	0.10522
SPIMP02g0084180	0.0304	SPIMP08g0233710	0.02168
SPIMP02g0084180	0.02404	SPIMP08g0233800	0.04265
SPIMP02g0084320	0.02219	SPIMP08g0233950	0.03929
SPIMP02g0084320	0.02802	SPIMP08g0234040	0.05623
SPIMP02g0084320	0.02322	SPIMP08g0234240	0.06689
SPIMP02g0084320	0.01396	SPIMP08g0234400	0.03532
SPIMP02g0084320	0.02215	SPIMP08g0234460	0.05204
SPIMP02g0084320	0.01929	SPIMP08g0234510	0.04105
SPIMP02g0084320	0.01839	SPIMP08g0234520	0.05795
SPIMP02g0084320	0.0144	SPIMP08g0234530	0.01763
SPIMP02g0084330	0.0362	SPIMP08g0234730	0.03718
SPIMP02g0084360	0.02314	SPIMP08g0234790	0.02121
SPIMP02g0084500	0.0528	SPIMP08g0234840	0.04704
SPIMP02g0084520	0.01258	SPIMP08g0234850	0.03705
SPIMP02g0084520	0.01345	SPIMP08g0234890	0.05454
SPIMP02g0084530	0.066	SPIMP08g0234900	0.05519
SPIMP02g0084540	0.01034	SPIMP08g0235010	0.05464
SPIMP02g0084540	0.01732	SPIMP08g0235020	0.05891
SPIMP02g0084540	0.00797	SPIMP08g0235140	0.03816
SPIMP02g0084540	0.0102	SPIMP08g0235240	0.02848
SPIMP02g0084540	0.00705	SPIMP08g0235260	0.0522
SPIMP02g0084540	0.01053	SPIMP08g0235390	0.0595
SPIMP02g0084540	0.01053	SPIMP08g0235430	0.02672
SPIMP02g0084540	8.4901e-07	SPIMP08g0235440	0.02363
SPIMP02g0084540	0.01702	SPIMP08g0235560	0.03324
SPIMP02g0084540	0.01338	SPIMP08g0235610	0.06069
SPIMP02g0084540	0.01244	SPIMP08g0235650	0.049
SPIMP02g0084540	0.01561	SPIMP08g0235870	0.06598
SPIMP02g0084540	0.01172	SPIMP08g0235950	0.02404
SPIMP02g0084540	0.01881	SPIMP08g0235970	0.03306
SPIMP03g0084590	0.02603	SPIMP08g0236260	0.04427
SPIMP03g0084590	0.00603	SPIMP08g0236380	0.06212
SPIMP03g0084590	0.00564	SPIMP08g0236740	0.07046
SPIMP03g0084590	0.02567	SPIMP08g0236870	0.03721
SPIMP03g0084590	0.02525	SPIMP08g0236940	0.08143
SPIMP03g0084590	0.02415	SPIMP08g0237010	0.06114
SPIMP03g0084590	0.03256	SPIMP08g0237210	0.04817
SPIMP03g0084590	0.01244	SPIMP08g0237320	0.01554
SPIMP03g0084590	0.02457	SPIMP08g0237430	0.14351
SPIMP03g0084610	0.01535	SPIMP08g0237450	0.06693
SPIMP03g0084610	0.01946	SPIMP08g0237690	0.07721
SPIMP03g0084630	0.0408	SPIMP08g0237700	0.11454
SPIMP03g0084650	0.05026	SPIMP08g0237710	0.04743
SPIMP03g0084650	0.03566	SPIMP08g0237810	0.03393
SPIMP03g0084650	0.03697	SPIMP08g0237860	0.06331
SPIMP03g0084650	0.03659	SPIMP08g0238000	0.03555
SPIMP03g0084650	0.0407	SPIMP08g0239020	0.0452
SPIMP03g0084650	0.041	SPIMP08g0239020	0.0452
SPIMP03g0084650	0.0526	SPIMP08g0239030	0.02456
SPIMP03g0084650	0.03746	SPIMP08g0239360	0.09061
SPIMP03g0084650	0.03299	SPIMP08g0239810	0.03137
SPIMP03g0084650	0.04905	SPIMP08g0244190	0.0739
SPIMP03g0084650	0.04079	SPIMP08g0245920	0.02058
SPIMP03g0084690	0.0211	SPIMP08g0246130	0.0599
SPIMP03g0084690	0.00849	SPIMP08g0246510	0.05274
SPIMP03g0084690	0.02472	SPIMP08g0246660	0.18004
SPIMP03g0084690	0.0212	SPIMP08g0246690	0.01058
SPIMP03g0084690	0.01919	SPIMP08g0246740	0.08511
SPIMP03g0084940	0.04971	SPIMP08g0246870	0.02018
SPIMP03g0084980	0.05103	SPIMP08g0247010	0.03059
SPIMP03g0085180	0.0273	SPIMP08g0247150	0.01981
SPIMP03g0085180	0.02454	SPIMP08g0247200	0.18498
SPIMP03g0085180	0.01801	SPIMP08g0247270	0.047
SPIMP03g0085180	0.03722	SPIMP08g0247610	0.01546
SPIMP03g0085260	0.0182	SPIMP08g0247690	0.03809
SPIMP03g0085260	0.01534	SPIMP08g0247970	0.03778
SPIMP03g0085260	0.01906	SPIMP08g0248030	0.08925
SPIMP03g0085310	0.03225	SPIMP08g0248520	0.02122
SPIMP03g0085350	0.02331	SPIMP08g0248990	0.27542
[truncated: 6,316 more rows]

## Sheet: SuppFig 14
Source data for Supplementary Figure 14
WRI3 - SV28923		WRI3 - SV28924
SV Genotype	FPKM	SV Genotype	FPKM
LA2093	1.12391	LA2093	1.12391
LA2093	1.90645	LA2093	1.90645
LA2093	1.01756	LA2093	1.01756
LA2093	0.275849	LA2093	0.275849
LA2093	1.12195	LA2093	1.12195
LA2093	0.434015	LA2093	0.434015
LA2093	2.40479	LA2093	2.40479
LA2093	0.650856	LA2093	0.650856
LA2093	1.14788	LA2093	1.14788
LA2093	0.845168	LA2093	0.845168
LA2093	1.8216	LA2093	1.8216
LA2093	8.66588	LA2093	1.75817
LA2093	1.669	LA2093	8.66588
LA2093	1.29396	LA2093	1.21586
LA2093	1.21586	LA2093	0.906213
LA2093	1.15375	LA2093	1.07926
LA2093	0.471545	LA2093	1.03933
LA2093	0.50867	LA2093	0.471545
LA2093	0.980122	LA2093	0.50867
LA2093	0.81714	LA2093	1.15522
LA2093	0.673907	LA2093	0.980122
LA2093	0.420851	LA2093	0.81714
LA2093	0.939078	LA2093	0.673907
LA2093	0.599108	LA2093	0.599108
LA2093	1.02222	LA2093	1.02222
LA2093	0.377002	LA2093	0.377002
LA2093	0.182813	LA2093	0.182813
LA2093	0.783003	LA2093	1.22828
LA2093	2.45695	LA2093	2.22631
LA2093	0.543836	LA2093	0.797225
LA2093	0.500115	LA2093	1.05315
LA2093	0.37836	LA2093	0.726355
LA2093	0.2739	LA2093	0.590284
LA2093	1.15073	LA2093	0.77721
LA2093	0.961196	LA2093	1.66514
LA2093	0.797225	LA2093	1.29917
LA2093	1.05315	LA2093	0.764637
LA2093	0.726355	LA2093	1.43602
LA2093	0.590284	LA2093	1.1622
LA2093	1.81138	LA2093	0.581744
LA2093	0.77721	LA2093	2.03614
LA2093	1.66514	LA2093	0.973459
LA2093	1.09201	LA2093	0.913321
LA2093	0.691464	LA2093	1.57815
LA2093	0.764637	LA2093	0.376641
LA2093	0.855429	LA2093	0.955459
LA2093	0.617181	LA2093	0.414051
LA2093	1.1622	LA2093	0.714749
LA2093	0.581744	LA2093	0.666406
LA2093	2.03614	LA2093	1.41783
LA2093	0.875945	LA2093	0.287859
LA2093	0.913321	LA2093	1.37099
LA2093	0.561434	LA2093	4.74275
LA2093	1.57815	LA2093	0.1983
LA2093	0.955459	LA2093	0.618744
LA2093	0.414051	LA2093	2.676
LA2093	0.666406	LA2093	1.04362
LA2093	0.246185	LA2093	0.556404
LA2093	2.94012	LA2093	1.23323
LA2093	1.00518	LA2093	0.647294
LA2093	1.37099	LA2093	0.453306
LA2093	0.568074	LA2093	0.748326
LA2093	0.1983	LA2093	0.374769
LA2093	0.618744	LA2093	0.718338
LA2093	2.676	LA2093	0.635426
LA2093	2.1051	LA2093	0.716762
LA2093	1.04362	LA2093	0.269047
LA2093	0.556404	LA2093	0.80843
LA2093	1.23323	LA2093	1.2922
LA2093	0.453306	LA2093	2.26607
LA2093	1.53691	LA2093	1.92363
LA2093	0.734073	LA2093	0.752455
LA2093	0.748326	LA2093	0.552566
LA2093	0.543171	LA2093	0.74993
LA2093	0.936417	LA2093	0.548563
LA2093	0.564206	LA2093	0.201692
LA2093	1.48537	LA2093	1.80875
LA2093	0.647578	LA2093	0.469582
LA2093	0.32912	LA2093	0.216797
LA2093	0.374769	LA2093	1.10827
LA2093	0.718338	LA2093	0.917787
LA2093	0.635426	LA2093	1.23038
LA2093	0.716762	LA2093	0.271695
LA2093	0.620663	LA2093	0.655376
LA2093	0.562969	LA2093	0.420616
LA2093	0.424182	LA2093	1.94894
LA2093	0.88101	LA2093	1.39342
LA2093	1.01326	LA2093	0.709948
LA2093	2.1357	LA2093	0.728285
LA2093	0.80843	LA2093	1.21204
LA2093	1.2922	Heinz	1.54718
LA2093	2.26607	Heinz	1.10477
LA2093	0.323465	Heinz	1.07684
LA2093	1.92363	Heinz	1.6709
LA2093	0.752455	Heinz	1.68948
LA2093	0.552566	Heinz	0.666415
LA2093	0.74993	Heinz	1.669
LA2093	1.09516	Heinz	1.47013
LA2093	0.548563	Heinz	2.24066
LA2093	0.201692	Heinz	2.39223
LA2093	1.80875	Heinz	1.32298
LA2093	0.469582	Heinz	1.8167
LA2093	0.216797	Heinz	1.13136
LA2093	1.10827	Heinz	0.500508
LA2093	0.916103	Heinz	1.87168
LA2093	0.378562	Heinz	1.59955
LA2093	0.680045	Heinz	2.31976
LA2093	1.50659	Heinz	2.74172
LA2093	2.80967	Heinz	1.28623
LA2093	1.30074	Heinz	0.693588
LA2093	0.913162	Heinz	1.4142
LA2093	0.271695	Heinz	1.43552
LA2093	1.56535	Heinz	1.20149
LA2093	0.799903	Heinz	4.84127
LA2093	1.59524	Heinz	2.09151
LA2093	0.420616	Heinz	1.24848
LA2093	1.94894	Heinz	2.98948
LA2093	1.39342	Heinz	1.39971
LA2093	0.709948	Heinz	2.07267
LA2093	0.728285	Heinz	1.68896
LA2093	1.21204	Heinz	1.93742
LA2093	0.603616	Heinz	1.63649
LA2093	0.657885	Heinz	2.60727
LA2093	0.093338	Heinz	0.923016
Heinz	1.54718	Heinz	3.89406
Heinz	1.10477	Heinz	0.921368
Heinz	1.07684	Heinz	0.605983
Heinz	3.21989	Heinz	1.24706
Heinz	1.6709	Heinz	1.2714
Heinz	1.68948	Heinz	0.540912
Heinz	0.666415	Heinz	2.06419
Heinz	1.47013	Heinz	1.93033
Heinz	2.24066	Heinz	1.44181
Heinz	2.39223	Heinz	4.4285
Heinz	1.32298	Heinz	0.89123
Heinz	1.24743	Heinz	0.380503
Heinz	1.8167	Heinz	2.98771
Heinz	1.13136	Heinz	3.34306
Heinz	1.87168	Heinz	2.12033
Heinz	1.59955	Heinz	0.333553
Heinz	2.31976	Heinz	3.29673
Heinz	1.74734	Heinz	1.99791
Heinz	1.68956	Heinz	0.315122
Heinz	2.74172	Heinz	1.60987
Heinz	1.28623	Heinz	1.98053
Heinz	1.26189	Heinz	0.304003
Heinz	1.4142	Heinz	1.45783
Heinz	0.732924	Heinz	0.456028
Heinz	0.860034	Heinz	2.70655
Heinz	1.44042	Heinz	1.30792
Heinz	1.43552	Heinz	4.98645
Heinz	0.98586	Heinz	1.11547
Heinz	0.871797	Heinz	1.34097
Heinz	4.84127	Heinz	1.50316
Heinz	0.927781	Heinz	0.816075
Heinz	0.428202	Heinz	2.1292
Heinz	0.568035	Heinz	2.00349
Heinz	1.98174	Heinz	1.96172
Heinz	1.24848	Heinz	1.16511
Heinz	1.22828	Heinz	1.16328
Heinz	1.23842	Heinz	2.21935
Heinz	2.98948	Heinz	1.88117
Heinz	2.07267	Heinz	1.15485
Heinz	1.3367	Heinz	1.38203
Heinz	1.68896	Heinz	2.36043
Heinz	0.590556	Heinz	2.50413
Heinz	1.93742	Heinz	1.55396
Heinz	1.63649	Heinz	0.672263
Heinz	2.60727	Heinz	0.81329
Heinz	0.923016	Heinz	2.04359
Heinz	2.37014	Heinz	2.32488
Heinz	3.89406
Heinz	0.921368
Heinz	1.24706
Heinz	1.19738
Heinz	0.540912
Heinz	3.08451
Heinz	0.630061
Heinz	3.06162
Heinz	2.06419
Heinz	1.35438
Heinz	4.74275
Heinz	0.352596
Heinz	1.93033
Heinz	1.44181
Heinz	4.4285
Heinz	0.89123
Heinz	0.380503
Heinz	2.98771
Heinz	3.34306
Heinz	0.402541
Heinz	2.12033
Heinz	0.333553
Heinz	3.04887
Heinz	3.29673
Heinz	1.99791
Heinz	0.514123
Heinz	0.315122
Heinz	1.60987
Heinz	1.98053
Heinz	1.22395
Heinz	0.304003
Heinz	1.45783
Heinz	1.88836
Heinz	0.456028
Heinz	2.70655
Heinz	1.73091
Heinz	1.30792
Heinz	2.3831
Heinz	4.98645
Heinz	1.11547
Heinz	1.34097
Heinz	1.00069
Heinz	1.50316
Heinz	0.816075
Heinz	1.65164
Heinz	1.9415
Heinz	2.26284
Heinz	0.323652
Heinz	2.1292
Heinz	2.73916
Heinz	1.96172
Heinz	2.05071
Heinz	1.16511
Heinz	2.34384
Heinz	2.31478
Heinz	1.16328
Heinz	2.21935
Heinz	1.88117
Heinz	1.15485
Heinz	1.38203
Heinz	1.75843
Heinz	2.36043
Heinz	2.50413
Heinz	1.55396
Heinz	0.672263
Heinz	2.33733
Heinz	1.77244
Heinz	0.81329
Heinz	1.06469
